# Supplementary material for: Multiplatform comparisons and annotation of structural variants highlight the utility of the T2T reference genome in human diagnostics
Source: Gigascience. 2026 Mar 9;15:giag027. doi: 10.1093/gigascience/giag027 (PMC13137335; doi:10.1093/gigascience/giag027)
Supplement: giag027_Supplemental_Files [file giag027_supplemental_files.zip]

Archive with 16 entries (16 files):
- Supplementary Fig 1.pdf
- Supplementary Fig 2.pdf
- Supplementary Fig 3.pdf
- Supplementary Fig 4.pdf
- Supplementary Fig 5.pdf
- Supplementary Fig 6.pdf
- Supplementary Table 1.pdf
- Supplementary Table 10.pdf
- Supplementary Table 2.pdf
- Supplementary Table 3.pdf
- Supplementary Table 4.xlsx
- Supplementary Table 5.xlsx
- Supplementary Table 6.xlsx
- Supplementary Table 7.xlsx
- Supplementary Table 8.xlsx
- Supplementary Table 9.pdf
