# Supplementary material for: Multiplatform comparisons and annotation of structural variants highlight the utility of the T2T reference genome in human diagnostics
Source: Gigascience. 2026 Mar 9;15:giag027. doi: 10.1093/gigascience/giag027 (PMC13137335; doi:10.1093/gigascience/giag027)
Supplement: giag027_Supplemental_Files [file giag027_supplemental_files.zip › Supplementary Table 4.xlsx]

## Sheet: Supplementary Table 4A
Supplementary Table 4: A) Summary of structural variants (SVs) detected by LRS-ONT (=base) and confirmed by SRS, LRS-PacBio, LRS-ICLR, LRS-TELL-Seq, LRS-10x and OGM in NA12878 and SKBR3 cell lines for both hg38 and T2T-CHM13 references. List of SVs for hg38 reference in A) NA12878, B) SKBR3 and for T2T-CHM13 reference C) NA12878, D) SKBR3 cell lines. For each sample and technology, the total numb…
Sample	Technology	Reference	sv_type	sv_count_total	sv_count_passed	sv_count_passed_pct	dist_var_1000	dist_var_pct_1000	intersect_var_0.5	intersect_var_pct_0.5
NA12878	OGM	hg38	BND	123	0	0	0	0	0	0
NA12878	OGM	hg38	INV	65	8	12.31	0	0	8	12.31
NA12878	OGM	hg38	DUP	55	0	0	0	0	0	0
NA12878	OGM	hg38	DEL	10439	1061	10.16	4	0.04	1061	10.16
NA12878	OGM	hg38	INS	14259	2366	16.59	43	0.3	2366	16.59
NA12878	OGM	hg38	UNK	0	0	0	0	0	0	0
NA12878	LRS-10x	hg38	BND	123	0	0	0	0	0	0
NA12878	LRS-10x	hg38	INV	65	9	13.85	3	4.62	9	13.85
NA12878	LRS-10x	hg38	DUP	55	0	0	0	0	0	0
NA12878	LRS-10x	hg38	DEL	10439	3138	30.06	3021	28.94	3104	29.73
NA12878	LRS-10x	hg38	INS	14259	0	0	0	0	0	0
NA12878	LRS-10x	hg38	UNK	0	0	0	0	0	0	0
NA12878	LRS-TELL-Seq	hg38	BND	123	0	0	0	0	0	0
NA12878	LRS-TELL-Seq	hg38	INV	65	7	10.77	0	0	7	10.77
NA12878	LRS-TELL-Seq	hg38	DUP	55	0	0	0	0	0	0
NA12878	LRS-TELL-Seq	hg38	DEL	10439	3433	32.89	3360	32.19	3338	31.98
NA12878	LRS-TELL-Seq	hg38	INS	14259	0	0	0	0	0	0
NA12878	LRS-TELL-Seq	hg38	UNK	0	0	0	0	0	0	0
NA12878	LRS-PacBio	hg38	BND	123	35	28.46	35	28.46	0	0
NA12878	LRS-PacBio	hg38	INV	65	40	61.54	39	60	40	61.54
NA12878	LRS-PacBio	hg38	DUP	55	18	32.73	18	32.73	18	32.73
NA12878	LRS-PacBio	hg38	DEL	10439	9168	87.82	9027	86.47	8799	84.29
NA12878	LRS-PacBio	hg38	INS	14259	13192	92.52	12882	90.34	12737	89.33
NA12878	LRS-PacBio	hg38	UNK	0	0	0	0	0	0	0
NA12878	LRS-ICLR	hg38	BND	123	10	8.13	10	8.13	0	0
NA12878	LRS-ICLR	hg38	INV	65	45	69.23	44	67.69	45	69.23
NA12878	LRS-ICLR	hg38	DUP	55	11	20	11	20	11	20
NA12878	LRS-ICLR	hg38	DEL	10439	7082	67.84	6981	66.87	6784	64.99
NA12878	LRS-ICLR	hg38	INS	14259	5043	35.37	4988	34.98	4839	33.94
NA12878	LRS-ICLR	hg38	UNK	0	0	0	0	0	0	0
NA12878	SRS	hg38	BND	123	14	11.38	14	11.38	0	0
NA12878	SRS	hg38	INV	65	43	66.15	38	58.46	43	66.15
NA12878	SRS	hg38	DUP	55	7	12.73	7	12.73	7	12.73
NA12878	SRS	hg38	DEL	10439	4655	44.59	4583	43.9	4569	43.77
NA12878	SRS	hg38	INS	14259	4755	33.35	4694	32.92	3316	23.26
NA12878	SRS	hg38	UNK	0	0	0	0	0	0	0
NA12878	LRS-ICLR+SRS	hg38	BND	123	23	18.7	23	18.7	0	0
NA12878	LRS-ICLR+SRS	hg38	INV	65	52	80	49	75.38	52	80
NA12878	LRS-ICLR+SRS	hg38	DUP	55	13	23.64	13	23.64	13	23.64
NA12878	LRS-ICLR+SRS	hg38	DEL	10439	7453	71.4	7344	70.35	7146	68.45
NA12878	LRS-ICLR+SRS	hg38	INS	14259	6724	47.16	6618	46.41	5716	40.09
NA12878	LRS-ICLR+SRS	hg38	UNK	0	0	0	0	0	0	0
NA12878	OGM	T2T-CHM13	BND	78	0	0	0	0	0	0
NA12878	OGM	T2T-CHM13	INV	46	4	8.7	0	0	4	8.7
NA12878	OGM	T2T-CHM13	DUP	22	2	9.09	0	0	2	9.09
NA12878	OGM	T2T-CHM13	DEL	13085	1177	9	6	0.05	1177	9
NA12878	OGM	T2T-CHM13	INS	11285	1154	10.23	18	0.16	1154	10.23
NA12878	OGM	T2T-CHM13	UNK	0	0	0	0	0	0	0
NA12878	LRS-10x	T2T-CHM13	BND	78	0	0	0	0	0	0
NA12878	LRS-10x	T2T-CHM13	INV	46	4	8.7	3	6.52	4	8.7
NA12878	LRS-10x	T2T-CHM13	DUP	22	4	18.18	3	13.64	4	18.18
NA12878	LRS-10x	T2T-CHM13	DEL	13085	3701	28.28	3540	27.05	3585	27.4
NA12878	LRS-10x	T2T-CHM13	INS	11285	0	0	0	0	0	0
NA12878	LRS-10x	T2T-CHM13	UNK	0	0	0	0	0	0	0
NA12878	LRS-TELL-Seq	T2T-CHM13	BND	78	0	0	0	0	0	0
NA12878	LRS-TELL-Seq	T2T-CHM13	INV	46	6	13.04	1	2.17	6	13.04
NA12878	LRS-TELL-Seq	T2T-CHM13	DUP	22	2	9.09	1	4.55	2	9.09
NA12878	LRS-TELL-Seq	T2T-CHM13	DEL	13085	2328	17.79	2184	16.69	2230	17.04
NA12878	LRS-TELL-Seq	T2T-CHM13	INS	11285	0	0	0	0	0	0
NA12878	LRS-TELL-Seq	T2T-CHM13	UNK	0	0	0	0	0	0	0
NA12878	LRS-PacBio	T2T-CHM13	BND	78	27	34.62	27	34.62	0	0
NA12878	LRS-PacBio	T2T-CHM13	INV	46	27	58.7	24	52.17	27	58.7
NA12878	LRS-PacBio	T2T-CHM13	DUP	22	14	63.64	14	63.64	14	63.64
NA12878	LRS-PacBio	T2T-CHM13	DEL	13085	11065	84.56	10722	81.94	10609	81.08
NA12878	LRS-PacBio	T2T-CHM13	INS	11285	9986	88.49	9790	86.75	9491	84.1
NA12878	LRS-PacBio	T2T-CHM13	UNK	0	0	0	0	0	0	0
NA12878	SRS	T2T-CHM13	BND	78	4	5.13	4	5.13	0	0
NA12878	SRS	T2T-CHM13	INV	46	33	71.74	30	65.22	33	71.74
NA12878	SRS	T2T-CHM13	DUP	22	12	54.55	12	54.55	12	54.55
NA12878	SRS	T2T-CHM13	DEL	13085	3828	29.25	3725	28.47	3778	28.87
NA12878	SRS	T2T-CHM13	INS	11285	1255	11.12	1253	11.1	1102	9.77
NA12878	SRS	T2T-CHM13	UNK	0	0	0	0	0	0	0
SKBR3	OGM	hg38	BND	174	0	0	0	0	0	0
SKBR3	OGM	hg38	INV	170	30	17.65	0	0	30	17.65
SKBR3	OGM	hg38	DUP	49	9	18.37	0	0	9	18.37
SKBR3	OGM	hg38	DEL	10983	988	9	1	0.01	988	9
SKBR3	OGM	hg38	INS	12242	1985	16.21	47	0.38	1985	16.21
SKBR3	OGM	hg38	UNK	0	0	0	0	0	0	0
SKBR3	LRS-10x	hg38	BND	174	38	21.84	38	21.84	0	0
SKBR3	LRS-10x	hg38	INV	170	17	10	5	2.94	17	10
SKBR3	LRS-10x	hg38	DUP	49	17	34.69	6	12.24	17	34.69
SKBR3	LRS-10x	hg38	DEL	10983	3535	32.19	3433	31.26	3483	31.71
SKBR3	LRS-10x	hg38	INS	12242	0	0	0	0	0	0
SKBR3	LRS-10x	hg38	UNK	0	0	0	0	0	0	0
SKBR3	LRS-PacBio	hg38	BND	174	105	60.34	105	60.34	0	0
SKBR3	LRS-PacBio	hg38	INV	170	156	91.76	147	86.47	156	91.76
SKBR3	LRS-PacBio	hg38	DUP	49	38	77.55	38	77.55	38	77.55
SKBR3	LRS-PacBio	hg38	DEL	10983	8219	74.83	8100	73.75	8005	72.89
SKBR3	LRS-PacBio	hg38	INS	12242	11420	93.29	11142	91.01	11118	90.82
SKBR3	LRS-PacBio	hg38	UNK	0	0	0	0	0	0	0
SKBR3	SRS	hg38	BND	174	30	17.24	30	17.24	0	0
SKBR3	SRS	hg38	INV	170	126	74.12	87	51.18	126	74.12
SKBR3	SRS	hg38	DUP	49	25	51.02	21	42.86	25	51.02
SKBR3	SRS	hg38	DEL	10983	2665	24.26	2573	23.43	2651	24.14
SKBR3	SRS	hg38	INS	12242	824	6.73	823	6.72	610	4.98
SKBR3	SRS	hg38	UNK	0	0	0	0	0	0	0
SKBR3	OGM	T2T-CHM13	BND	151	0	0	0	0	0	0
SKBR3	OGM	T2T-CHM13	INV	152	26	17.11	0	0	26	17.11
SKBR3	OGM	T2T-CHM13	DUP	39	13	33.33	0	0	13	33.33
SKBR3	OGM	T2T-CHM13	DEL	12200	1027	8.42	5	0.04	1027	8.42
SKBR3	OGM	T2T-CHM13	INS	8749	921	10.53	13	0.15	921	10.53
SKBR3	OGM	T2T-CHM13	UNK	0	0	0	0	0	0	0
SKBR3	LRS-10x	T2T-CHM13	BND	151	36	23.84	36	23.84	0	0
SKBR3	LRS-10x	T2T-CHM13	INV	152	17	11.18	4	2.63	17	11.18
SKBR3	LRS-10x	T2T-CHM13	DUP	39	23	58.97	8	20.51	23	58.97
SKBR3	LRS-10x	T2T-CHM13	DEL	12200	3450	28.28	3332	27.31	3362	27.56
SKBR3	LRS-10x	T2T-CHM13	INS	8749	0	0	0	0	0	0
SKBR3	LRS-10x	T2T-CHM13	UNK	0	0	0	0	0	0	0
SKBR3	LRS-PacBio	T2T-CHM13	BND	151	90	59.6	90	59.6	0	0
SKBR3	LRS-PacBio	T2T-CHM13	INV	152	144	94.74	134	88.16	144	94.74
SKBR3	LRS-PacBio	T2T-CHM13	DUP	39	31	79.49	30	76.92	31	79.49
SKBR3	LRS-PacBio	T2T-CHM13	DEL	12200	9029	74.01	8864	72.66	8745	71.68
SKBR3	LRS-PacBio	T2T-CHM13	INS	8749	7990	91.32	7831	89.51	7671	87.68
SKBR3	LRS-PacBio	T2T-CHM13	UNK	0	0	0	0	0	0	0
SKBR3	SRS	T2T-CHM13	BND	151	30	19.87	30	19.87	0	0
SKBR3	SRS	T2T-CHM13	INV	152	119	78.29	82	53.95	119	78.29
SKBR3	SRS	T2T-CHM13	DUP	39	28	71.79	23	58.97	28	71.79
SKBR3	SRS	T2T-CHM13	DEL	12200	2513	20.6	2430	19.92	2494	20.44
SKBR3	SRS	T2T-CHM13	INS	8749	479	5.47	479	5.47	363	4.15
SKBR3	SRS	T2T-CHM13	UNK	0	0	0	0	0	0	0

## Sheet: Supplementary Table 4B
Supplementary Table 4: A) Summary of structural variants (SVs) detected by LRS-ONT (=base) and confirmed by SRS, LRS-PacBio, LRS-ICLR, LRS-TELL-Seq, LRS-10x and OGM in NA12878 and SKBR3 cell lines for both hg38 and T2T-CHM13 references. List of SVs for hg38 reference in A) NA12878, B) SKBR3 and for T2T-CHM13 reference C) NA12878, D) SKBR3 cell lines. For each sample and technology, the total numb…
sv_type	src_chr	dst_chr	NA12878_LRS_ONT_hg38_filter	NA12878_LRS_ONT_hg38_src_pos	NA12878_LRS_ONT_hg38_dst_pos	NA12878_LRS_ONT_hg38_sv_size	NA12878_LRS_ONT_hg38_sv_fraction	NA12878_LRS_ONT_hg38_gene	NA12878_LRS_ONT_hg38_gene_annotation	NA12878_LRS_ONT_hg38_id	OGM_src_pos	OGM_dst_pos	OGM_sv_size	OGM_sv_fraction	OGM_src_pos_dist	OGM_dst_pos_dist	OGM_dist_var	OGM_intersect_var	OGM_gene	OGM_gene_annotation	OGM_common_genes	OGM_common_genes_annotation	OGM_size_difference	OGM_size_proportion	OGM_filter	OGM_filter_name	OGM_id	OGM_info	NA12878_LRS-10x_hg38_src_pos	NA12878_LRS-10x_hg38_dst_pos	NA12878_LRS-10x_hg38_sv_size	NA12878_LRS-10x_hg38_sv_fraction	NA12878_LRS-10x_hg38_src_pos_dist	NA12878_LRS-10x_hg38_dst_pos_dist	NA12878_LRS-10x_hg38_dist_var	NA12878_LRS-10x_hg38_intersect_var	NA12878_LRS-10x_hg38_gene	NA12878_LRS-10x_hg38_gene_annotation	NA12878_LRS-10x_hg38_common_genes	NA12878_LRS-10x_hg38_common_genes_annotation	NA12878_LRS-10x_hg38_size_difference	NA12878_LRS-10x_hg38_size_proportion	NA12878_LRS-10x_hg38_filter	NA12878_LRS-10x_hg38_filter_name	NA12878_LRS-10x_hg38_id	NA12878_LRS-10x_hg38_info	NA12878_LRS-TELL-Seq_hg38_src_pos	NA12878_LRS-TELL-Seq_hg38_dst_pos	NA12878_LRS-TELL-Seq_hg38_sv_size
BND	chr9	chr15		63763871	18341374	0				Sniffles2.BND.C2BESE
BND	chr9	chr15		38243848	63477827	0				Sniffles2.BND.114DCS8
BND	chr5	chr7		152886704	7979381	0				Sniffles2.BND.1652CS6
BND	chr6	chr15		122848305	70547227	0				Sniffles2.BND.C685SE
BND	chr3	chrX		55754553	11935269	0				Sniffles2.BND.1CCDFS2
BND	chr1	chr8		168451690	30248375	0				Sniffles2.BND.14606S7
BND	chr2	chr9		65519327	111640111	0				Sniffles2.BND.229F1S1																			94517704	65049029	0	0.04	28998377	46591082	75589459	inf								DISTANCE_VARIANCE,INTERSECTION_VARIANCE	call_890_1
BND	chr7	chrX		15529533	50278964	0				Sniffles2.BND.165A8S6
BND	chr7	chr9		57824867	61728975	0				Sniffles2.BND.11549S8																			142767504	33802843	0	0.04	84942637	27926132	112868769	inf								DISTANCE_VARIANCE,INTERSECTION_VARIANCE	call_11312_1
BND	chr4	chr20		189977613	29368734	0				Sniffles2.BND.969DS13
BND	chr1	chr5		180866797	90154965	0				Sniffles2.BND.19B06S4
BND	chr8	chr12		72878479	33864390	0				Sniffles2.BND.13123SB
BND	chr1	chr9		16002857	111639911	0				Sniffles2.BND.20E23S0
BND	chr3	chr7		89460367	62331308	0				Sniffles2.BND.1CF28S2
BND	chr1	chr8		168451703	30246286	0				Sniffles2.BND.217BBS0
BND	chr2	chr20		238486495	28557053	0				Sniffles2.BND.235B2S1																			113578694	60128	0	0.01	124907801	28496925	153404726	-inf								DISTANCE_VARIANCE,INTERSECTION_VARIANCE	call_3296_1
BND	chr4	chr5		73377989	39791478	0				Sniffles2.BND.1B106S3
BND	chr3	chr10		126862079	128464616	0				Sniffles2.BND.139FFS9
BND	chr5	chr13		142075171	81793577	0				Sniffles2.BND.E1C4SC
BND	chr17	chr20		21667958	29629787	0				Sniffles2.BND.BE65S10
BND	chr2	chr9		35654271	95697578	0				Sniffles2.BND.227CAS1																			94517704	65049029	0	0.04	58863433	30648549	89511982	inf								DISTANCE_VARIANCE,INTERSECTION_VARIANCE	call_890_1
BND	chr10	chr13		105377332	60888211	0				Sniffles2.BND.E03BSC
BND	chr5	chr9		39787652	91654488	0				Sniffles2.BND.11731S8
BND	chr17	chr20		21667958	30216000	0				Sniffles2.BND.BE69S10
BND	chr8	chr12		14488911	42083370	0				Sniffles2.BND.144D0S7
BND	chr12	chr15		72845799	94343049	0				Sniffles2.BND.133E3SB
BND	chr9	chr20		87757539	4102200	0				Sniffles2.BND.94D7S13																			64107291	30692649	0	0.01	23650248	26590449	50240697	-inf								DISTANCE_VARIANCE,INTERSECTION_VARIANCE	call_9898_1
BND	chr4	chr16		146304145	33954037	0				Sniffles2.BND.1B619S3
BND	chr1	chr12		46240472	10193466	0				Sniffles2.BND.12F3CSB																			261991	10017	0	0.03	45978481	10183449	56161930	inf								DISTANCE_VARIANCE,INTERSECTION_VARIANCE	call_666_1
BND	chr5	chr19		46689978	24330412	0				Sniffles2.BND.1982BS4																			46434329	27338653	0	0.02	255649	3008241	3263890	-inf								DISTANCE_VARIANCE,INTERSECTION_VARIANCE	call_1634_1
BND	chr11	chr12		66394626	95839813	0				Sniffles2.BND.1333CSA
BND	chr9	chr20		63816456	29764332	0				Sniffles2.BND.96B8S13																			63817003	30812536	0	0.03	547	1048204	1048751	-inf								DISTANCE_VARIANCE,INTERSECTION_VARIANCE	call_570_1
BND	chr7	chr22		152416668	11064373	0				Sniffles2.BND.16F59S6																			152416535	10783616	0	0	133	280757	280890	-inf								DISTANCE_VARIANCE,INTERSECTION_VARIANCE	call_10002_1
BND	chr1	chrX		178981433	49139567	0				Sniffles2.BND.14EB6S16																			263617	156030612	0	0.01	178717816	106891045	285608861	inf								DISTANCE_VARIANCE,INTERSECTION_VARIANCE	call_7830_1
BND	chr3	chr7		38584570	96846586	0				Sniffles2.BND.1CB84S2
BND	chr3	chr15		81941856	54926051	0				Sniffles2.BND.1CE92S2
BND	chr10	chr22		114083829	18731635	0				Sniffles2.BND.13905S9																			125905323	10710319	0	0	11821494	8021316	19842810	-inf								DISTANCE_VARIANCE,INTERSECTION_VARIANCE	call_8326_1
BND	chr1	chr12		101548	34213507	0				Sniffles2.BND.13129SB																			261991	10017	0	0.03	160443	34203490	34363933	inf								DISTANCE_VARIANCE,INTERSECTION_VARIANCE	call_666_1
BND	chr2	chr12		193212410	28073495	0				Sniffles2.BND.130ADSB
BND	chr2	chr12		193218454	28073479	0				Sniffles2.BND.23274S1
BND	chr21	chrY		10453927	56854864	0				Sniffles2.BND.5F2S17
BND	chr1	chr17		113503256	70361260	0				Sniffles2.BND.21531S0
BND	chr6	chr15		122850287	70547226	0				Sniffles2.BND.18EDAS5
BND	chr1	chr14		86680655	39405887	0				Sniffles2.BND.CC75SD
BND	chr3	chr20		198122876	29368733	0				Sniffles2.BND.1D6E4S2
BND	chr1	chr20		23552	29789797	0				Sniffles2.BND.96BCS13																			261991	60180	0	0.02	238439	29729617	29968056	inf								DISTANCE_VARIANCE,INTERSECTION_VARIANCE	call_242_1
BND	chr3	chr7		20707407	96847180	0				Sniffles2.BND.1CA36S2
BND	chr15	chrX		33739638	151330321	0				Sniffles2.BND.C385SE
BND	chr6	chrM		256519	1790977	0				Sniffles2.BND.1860CS5
BND	chr5	chr11		152886444	110507171	0				Sniffles2.BND.13678SA
BND	chr7	chr13		25044699	60888198	0				Sniffles2.BND.E03ASC
BND	chr13	chr18		30842657	70465109	0				Sniffles2.BND.B259S11
BND	chr9	chr20		9008031	25111302	0				Sniffles2.BND.112CDS8																			41235474	30814167	0	0.01	32227443	5702865	37930308	inf								DISTANCE_VARIANCE,INTERSECTION_VARIANCE	call_6135_1
BND	chr1	chr22		223081189	50338415	0				Sniffles2.BND.21BBAS0
BND	chr2	chr9		22968145	112798103	0				Sniffles2.BND.226EES1																			94517704	65049029	0	0.04	71549559	47749074	119298633	inf								DISTANCE_VARIANCE,INTERSECTION_VARIANCE	call_890_1
BND	chr4	chr5		136296969	110144557	0				Sniffles2.BND.19C7CS4
BND	chr2	chr17		132008746	21290407	0				Sniffles2.BND.BE5AS10
BND	chr10	chr16		80533741	75469418	0				Sniffles2.BND.BB8FSF
BND	chr21	chrY		10458143	56854863	0				Sniffles2.BND.5953S14
BND	chr10	chr18		27330100	14779792	0				Sniffles2.BND.AEAFS11
BND	chr1	chr20		876902	29368734	0				Sniffles2.BND.969ES13																			261991	60180	0	0.02	614911	29308554	29923465	inf								DISTANCE_VARIANCE,INTERSECTION_VARIANCE	call_242_1
BND	chr3	chrX		88973197	121263784	0				Sniffles2.BND.1CF16S2
BND	chr14	chr18		24486166	15095264	0				Sniffles2.BND.AEB7S11
BND	chr1	chr5		180866798	90154951	0				Sniffles2.BND.21895S0
BND	chr1	chr20		876903	29368733	0				Sniffles2.BND.20D00S0																			261991	60180	0	0.02	614912	29308553	29923465	inf								DISTANCE_VARIANCE,INTERSECTION_VARIANCE	call_242_1
BND	chr3	chr19		138126528	53185931	0				Sniffles2.BND.1D281S2
BND	chr7	chr14		158595098	89360700	0				Sniffles2.BND.16FC2S6																			158595291	89362829	0	0.01	193	2129	2322	-inf								DISTANCE_VARIANCE,INTERSECTION_VARIANCE	call_8992_1
BND	chr5	chr19		46689977	24330413	0				Sniffles2.BND.842BS12																			46434329	27338653	0	0.02	255648	3008240	3263888	-inf								DISTANCE_VARIANCE,INTERSECTION_VARIANCE	call_1634_1
BND	chr7	chr15		26212086	40561996	0				Sniffles2.BND.C3FESE
BND	chr4	chrX		5706481	944549	0				Sniffles2.BND.1AC37S3																			10198	156030744	0	0.02	5696283	155086195	160782478	inf								DISTANCE_VARIANCE,INTERSECTION_VARIANCE	call_990_1
BND	chr2	chr21		111251453	43335940	0				Sniffles2.BND.22CCDS1																			94527309	12967875	0	0.01	16724144	30368065	47092209	-inf								DISTANCE_VARIANCE,INTERSECTION_VARIANCE	call_5945_1
BND	chr4	chr5		79973322	21207604	0				Sniffles2.BND.1B188S3
BND	chr3	chr9		143402917	95697579	0				Sniffles2.BND.11783S8
BND	chr6	chr14		95070790	82676318	0				Sniffles2.BND.CFBCSD
BND	chr3	chr9		143402919	95697578	0				Sniffles2.BND.1D2E7S2
BND	chr4	chr19		16331733	29897901	0				Sniffles2.BND.1ACE1S3
BND	chr1	chr21		84052729	18144997	0				Sniffles2.BND.59EES14
BND	chr1	chr22		155448	12189934	0				Sniffles2.BND.55D4S15
BND	chr3	chr7		89460366	62334071	0				Sniffles2.BND.168DCS6
BND	chr10	chr16		80535593	75469417	0				Sniffles2.BND.13651S9
BND	chr3	chr5		151430768	39787648	0				Sniffles2.BND.1D380S2
BND	chr1	chr2		103938234	127690801	0				Sniffles2.BND.21473S0																			248946124	242183533	0	0.03	145007890	114492732	259500622	inf								DISTANCE_VARIANCE,INTERSECTION_VARIANCE	call_468_1
BND	chr2	chr21		94560406	12998106	0				Sniffles2.BND.5972S14																			94527309	12967875	0	0.01	33097	30231	63328	-inf								DISTANCE_VARIANCE,INTERSECTION_VARIANCE	call_5945_1
BND	chr4	chr20		189980238	29368733	0				Sniffles2.BND.1B93FS3
BND	chr2	chr10		97158071	85355493	0				Sniffles2.BND.22BEDS1																			89685848	42262033	0	0.02	7472223	43093460	50565683	-inf								DISTANCE_VARIANCE,INTERSECTION_VARIANCE	call_716_1
BND	chr1	chr21		110120463	43335976	0				Sniffles2.BND.214E6S0
BND	chr12	chr20		2719789	58196905	0				Sniffles2.BND.98FDS13																			60790	64334115	0	0.27	2658999	6137210	8796209	inf								DISTANCE_VARIANCE,INTERSECTION_VARIANCE	call_102_1		60748	64334066	0
BND	chr1	chr17		113497219	70361262	0				Sniffles2.BND.C1D5S10
BND	chr3	chr20		185453785	56284374	0				Sniffles2.BND.98DDS13
BND	chr1	chr18		81390098	40187640	0				Sniffles2.BND.212D0S0
BND	chr2	chr9		35654270	95703619	0				Sniffles2.BND.11786S8																			94517704	65049029	0	0.04	58863434	30654590	89518024	inf								DISTANCE_VARIANCE,INTERSECTION_VARIANCE	call_890_1
BND	chr1	chr15		74727207	82886585	0				Sniffles2.BND.C776SE
BND	chr4	chr5		79970697	21207605	0				Sniffles2.BND.19682S4
BND	chr5	chr7		152886444	7979380	0				Sniffles2.BND.19F7CS4
BND	chr14	chr22		65791719	50338197	0				Sniffles2.BND.CE89SD																			19614452	15630319	0	0.02	46177267	34707878	80885145	inf								DISTANCE_VARIANCE,INTERSECTION_VARIANCE	call_796_1
BND	chr1	chr3		81391587	90673431	0				Sniffles2.BND.212E0S0
BND	chr7	chr13		25047891	60888197	0				Sniffles2.BND.1667CS6
BND	chr10	chr18		27330101	14779791	0				Sniffles2.BND.13294S9
BND	chr7	chr9		42490277	95697582	0				Sniffles2.BND.167A0S6																			142767504	33802843	0	0.04	100277227	61894739	162171966	inf								DISTANCE_VARIANCE,INTERSECTION_VARIANCE	call_11312_1
BND	chr12	chrX		3502044	112314530	0				Sniffles2.BND.152BAS16																			133264914	156030758	0	0.02	129762870	43716228	173479098	inf								DISTANCE_VARIANCE,INTERSECTION_VARIANCE	call_778_1
BND	chr2	chr11		143547395	93136639	0				Sniffles2.BND.22EF5S1
BND	chr6	chr14		95070791	82674765	0				Sniffles2.BND.18CB4S5
BND	chr14	chr17		100167245	488988	0				Sniffles2.BND.BCCES10
BND	chr6	chrM		382462	1470105	0				Sniffles2.BND.18616S5
BND	chr10	chr14		121004071	106463673	0				Sniffles2.BND.1397DS9
BND	chr7	chr10		96848996	122695716	0				Sniffles2.BND.13993S9
BND	chr1	chr22		110120664	20162474	0				Sniffles2.BND.214E7S0
BND	chr8	chr12		14487424	42083371	0				Sniffles2.BND.1319DSB
BND	chr5	chr9		39787653	91654472	0				Sniffles2.BND.197AAS4
BND	chr1	chr3		81391587	90519861	0				Sniffles2.BND.212DAS0
BND	chr14	chr17		104806539	80313410	0				Sniffles2.BND.D136SD
BND	chr1	chr18		81390099	40187641	0				Sniffles2.BND.B025S11
BND	chr12	chrX		9474817	42888394	0				Sniffles2.BND.14E45S16																			133264914	156030758	0	0.02	123790097	113142364	236932461	inf								DISTANCE_VARIANCE,INTERSECTION_VARIANCE	call_778_1
BND	chr1	chr7		223608936	50334539	0				Sniffles2.BND.21BC6S0
BND	chr2	chrX		169465317	144475607	0				Sniffles2.BND.154EDS16																			242070109	156030002	0	0	72604792	11554395	84159187	-inf								DISTANCE_VARIANCE,INTERSECTION_VARIANCE	call_9858_1
BND	chr4	chr22		49709105	12693143	0				Sniffles2.BND.55E6S15																			49218942	11924068	0	0.01	490163	769075	1259238	-inf								DISTANCE_VARIANCE,INTERSECTION_VARIANCE	call_3462_1
BND	chr7	chrX		15529532	50278965	0				Sniffles2.BND.14EC2S16
BND	chr5	chr11		152892474	110507154	0				Sniffles2.BND.19F89S4
BND	chr6	chr12		29846918	132510215	0				Sniffles2.BND.18830S5
BND	chr9	chr15		38242299	63477828	0				Sniffles2.BND.C5F2SE
BND	chr6	chr7		142128974	25041860	0				Sniffles2.BND.19030S5
BND	chr18	chrX		12491253	11935076	0				Sniffles2.BND.AE81S11
BND	chr11	chr21		64553259	43335941	0				Sniffles2.BND.1331CSA
INV	chr1	chr1		43593626	43594216	590				Sniffles2.INV.1E6D0S0	146327104	146893917	566813	0.52	102733478	103299701	206033179	181.558	TRV-CAC1-7;RNU1-1;MTMR11;LOC102723321;TRR-CCT8-1;H2AC19;LOC105371406;OTUD7B;LOC105371403;RPL6P31;CCT8P1;H2AC18;LOC124904407;LOC124904409;TRF-GAA9-1;H2BC20P;SSBL4P;LOC112268274;GJA5;ACP6;H2BC21;OR13Z2P;HYDIN2;TRN-GTT25-1;GJA8;PRKAB2;RNU1-68P;RNA5SP536;NBPF10;BOLA1;NBPF12;CHD1L;LOC391092;H2BC18;LOC124904634;SEC22B4P;PDE4DIPP7;LOC100129586;FAM91A2P;H4C15;H4C14;OR13Z3P;LINC02988;PLEKHO1;LOC644060;SF3…				566223	0		DISTANCE_VARIANCE,INTERSECTION_VARIANCE,SIZE_PROPORTION	433		42847225	42960111	112886	0	746401	634105	1380506	6.08282					112296	0.01		DISTANCE_VARIANCE,INTERSECTION_VARIANCE,SIZE_PROPORTION	call_7888		43941911	43983161	41250
INV	chr2	chr2		4157679	4175889	18210				Sniffles2.INV.1F36DS1	89537247	90216214	678967	0.37	85379568	86040325	171419893	122.939	IGKV1-16;IGKV2-29;IGKV1-17;IGKV2-28;IGKV2-26;IGKV1-12;IGKV1-13;IGKV2-24;IGKV2-23;IGKV3-34;IGKV3-31;IGKV2-4;LOC124904399;IGKV1D-39;IGKV1-27;ABCD1P1;IGKV4-1;IGKV2-36;IGKV1-22;IGKV2-30;IGKDEL;NKAIN1P1;PABPC1P8;LOC124907856;LOC105374862;IGKC;IGKV1-37;IGKV3-15;IGKV1-35;IGKV1-32;IGKV1-33;PGBD4P5;IGKV3-11;IGKV2D-38;IGKV6-21;IGKV7-3;IGKV3-7;IGKV1-9;IGKV1-8;IGKV2D-40;IGKV5-2;IGKV1-6;IGKV1-5;MALLP2;IGKV2-1…				660757	0.03		DISTANCE_VARIANCE,INTERSECTION_VARIANCE,SIZE_PROPORTION	878		4248122	4273975	25853	0.03	90443	98086	188529	2.13933					7643	0.7		DISTANCE_VARIANCE,INTERSECTION_VARIANCE	call_3229		3436461	3501112	64651
INV	chr8	chr8		6297863	6299769	1906				Sniffles2.INV.127B8S7	12460698	12606301	145603	0.97	6162835	6306532	12469367	42.2665	RNU6-1084P;LOC100420404;USP17L7;SOX7;ZNF705D;NEIL2;OR7E158P;PPP1R3B;FAM90A5P;LINC00529;DEFB103A;LOC124902082;LOC124902085;MTMR9;GATA4;LOC101929400;FAM86B3P;ERI1;LOC105379235;LOC105379237;LOC105379231;LOC105379230;FDFT1;DEFB104A;LINC03022;RPL10P19;RPS3AP34;MSRA;LOC105379228;LOC105379227;ZNF705CP;LOC105379224;FAM66E;FAM66D;LOC105379225;LOC105379220;XKR6;LOC105379222;DEFB105B;PRR23D2;TRE-CTC11-1;SNR…				143697	0.01		DISTANCE_VARIANCE,INTERSECTION_VARIANCE,SIZE_PROPORTION	3428		6145341	6180846	35505	0.03	152522	118923	271445	3.6279					33599	0.05		DISTANCE_VARIANCE,INTERSECTION_VARIANCE	call_4133		4059175	4176839	117664
INV	chr19	chr19		21575675	21576086	411				Sniffles2.INV.7C1AS12																			21486182	21549828	63646	0.01	89493	26258	115751	0.903516					63235	0.01		DISTANCE_VARIANCE,INTERSECTION_VARIANCE,SIZE_PROPORTION	call_9475_3		21649398	21733756	84358
INV	chrX	chrX		14711420	14713198	1778				Sniffles2.INV.12FE3S16	103979831	104052791	72960	1	89268411	89339593	178608004	1194.89	72960.0				71182	0.02		DISTANCE_VARIANCE,INTERSECTION_VARIANCE,SIZE_PROPORTION	7741		15093055	15152643	59588	0.01	381635	439445	821080	6.69004					57810	0.03		DISTANCE_VARIANCE,INTERSECTION_VARIANCE,SIZE_PROPORTION	call_11758		16198529	16253966	55437
INV	chr11	chr11		55676540	55690280	13740				Sniffles2.INV.11DD4SA	50139496	50339042	199546	0.1	5537044	5351238	10888282	25.5251	LINC02750				185806	0.07		DISTANCE_VARIANCE,INTERSECTION_VARIANCE	4691		55374803	55425672	50869	0.02	301737	264608	566345	4.38288					37129	0.27		DISTANCE_VARIANCE,INTERSECTION_VARIANCE	call_4901		54897334	54926225	28891
INV	chr16	chr16		48871900	48872328	428				Sniffles2.INV.AE52SF	21557960	22706670	1148710	0.95	27313940	26165658	53479598	23.2694	-				1148282	0		DISTANCE_VARIANCE,INTERSECTION_VARIANCE,SIZE_PROPORTION	5880		48186834	48243069	56235	0.01	685066	629259	1314325	11.5978					55807	0.01		DISTANCE_VARIANCE,INTERSECTION_VARIANCE,SIZE_PROPORTION	call_9186_3		47556868	47631061	74193
INV	chr1	chr1		197787659	197788855	1196				Sniffles2.INV.20289S0	146327104	146893917	566813	0.52	51460555	50894938	102355493	90.1002	TRV-CAC1-7;RNU1-1;MTMR11;LOC102723321;TRR-CCT8-1;H2AC19;LOC105371406;OTUD7B;LOC105371403;RPL6P31;CCT8P1;H2AC18;LOC124904407;LOC124904409;TRF-GAA9-1;H2BC20P;SSBL4P;LOC112268274;GJA5;ACP6;H2BC21;OR13Z2P;HYDIN2;TRN-GTT25-1;GJA8;PRKAB2;RNU1-68P;RNA5SP536;NBPF10;BOLA1;NBPF12;CHD1L;LOC391092;H2BC18;LOC124904634;SEC22B4P;PDE4DIPP7;LOC100129586;FAM91A2P;H4C15;H4C14;OR13Z3P;LINC02988;PLEKHO1;LOC644060;SF3…				565617	0		DISTANCE_VARIANCE,INTERSECTION_VARIANCE,SIZE_PROPORTION	433		197776508	197884262	107754	0	11151	95407	106558	0.489032					106558	0.01		DISTANCE_VARIANCE,SIZE_PROPORTION	call_8079		196743361	196827740	84379
INV	chr20	chr20		29271547	29272884	1337				Sniffles2.INV.8DC5S13	29217154	29888492	671338	0.97	54393	615608	670001	0.498014	-				670001	0		DISTANCE_VARIANCE,SIZE_PROPORTION	6823		25811806	26005327	193521	0	3459741	3267557	6727298	17.2621					192184	0.01		DISTANCE_VARIANCE,INTERSECTION_VARIANCE,SIZE_PROPORTION	call_6131		31106006	31241754	135748
INV	chr22	chr22		10781442	11068988	287546				Sniffles2.INV.4F57S15	12491863	12641252	149389	0.37	1710421	1572264	3282685	3.75649	RPSAP32;DUX4L49;DUX4L48;FRG1GP;MIR4477B;DUX4L41;PCMTD1P6;MLLT10P1;MIR4477A;PCMTD1P4;DUX4L40				-138157	0.52		DISTANCE_VARIANCE,INTERSECTION_VARIANCE	7299		10783953	11068974	285021	0.17	2511	14	2525	0.00220673					-2525	0.99	PASS	DISTANCE_VARIANCE	call_60_1		10783940	11068998	285058
INV	chr17	chr17		5691367	5692229	862				Sniffles2.INV.AF19S10	21692279	21765597	73318	0.57	16000912	16073368	32074280	216.192	-				72456	0.01		DISTANCE_VARIANCE,INTERSECTION_VARIANCE,SIZE_PROPORTION	6126		5779821	5874166	94345	0	88454	181937	270391	1.42003					93483	0.01		DISTANCE_VARIANCE,INTERSECTION_VARIANCE,SIZE_PROPORTION	call_9239		4247776	4287009	39233
INV	chr2	chr2		138247430	138251019	3589				Sniffles2.INV.20F01S1	131243087	131446339	203252	0.25	7004343	6804680	13809023	33.3808	CYP4F27P;MTND2P22;MTCO2P7;FAR2P2;FAR2P1;POTEF-AS1;MTATP6P7;CYP4F62P;SMPD4;FAR2P3;CYCSP8;POTEI;POTEJ;RNU6-848P;POTEF;RNU6-1049P;CYP4F30P;CFC1B;RAB6C;KLF2P2;KLF2P1;CCDC115;LOC105373616;PLAC9P1;IMP4;RAB6C-AS1;TEKT4P3;LOC100422513;LOC105373618;MZT2B;CCDC74B;LINC01856;PRSS40A;KLF2P3;TRE-TTC1-1;PRSS40B;LOC124907891;LOC124907890;AMER3;MTND3P15;MTND4P27;MTCO3P7;MTCO1P7;LOC646674;TUBA3E;RPL19P4;NMTRQ-TTG7…				199663	0.02		DISTANCE_VARIANCE,INTERSECTION_VARIANCE,SIZE_PROPORTION	1039		138254661	138329801	75140	0.01	7231	78782	86013	0.546273					71551	0.05		DISTANCE_VARIANCE,INTERSECTION_VARIANCE,SIZE_PROPORTION	call_3308		136261386	136398721	137335
INV	chr1	chr1		29394328	30405972	1011644				Sniffles2.INV.1E3C8S0	16701787	16795670	93883	0.94	12692541	13610302	26302843	11.8961	TRV-CAC11-2;TRG-CCC1-2;LOC124903860;LOC112267871;TRN-GTT4-1;PDE4DIPP9;NBPF1;RNU1-5P;LOC105376805;LOC101056699;LOC105376832;LOC107985101;MIR3675;TRE-TTC3-1				-917761	0.09		DISTANCE_VARIANCE,INTERSECTION_VARIANCE	156		29769286	29806770	37484	0.02	374958	599202	974160	0.464272					-974160	0.04		DISTANCE_VARIANCE,SIZE_PROPORTION	call_4478		29320826	29385225	64399
INV	chr16	chr16		21583122	22699431	1116309				Sniffles2.INV.AB49SF	21557960	22706670	1148710	0.95	25162	7239	32401	0.00715292	-				32401	0.97	PASS	DISTANCE_VARIANCE	5880		22463097	22527980	64883	0.05	879975	171451	1051426	0.445071					-1051426	0.06	PASS	DISTANCE_VARIANCE	call_838		22306177	22362643	56466
INV	chr5	chr5		29069210	29069523	313				Sniffles2.INV.175ADS4	69703662	70408836	705174	0.56	40634452	41339313	81973765	58.0973	-				704861	0		DISTANCE_VARIANCE,INTERSECTION_VARIANCE,SIZE_PROPORTION	2157		29705099	29740352	35253	0.01	635889	670829	1306718	18.3704					34940	0.01		DISTANCE_VARIANCE,INTERSECTION_VARIANCE,SIZE_PROPORTION	call_10647		27328933	27396850	67917
INV	chr3	chr3		44699740	44700556	816				Sniffles2.INV.1A7D8S2																			45676396	45739420	63024	0	976656	1038864	2015520	15.7857					62208	0.01		DISTANCE_VARIANCE,INTERSECTION_VARIANCE,SIZE_PROPORTION	call_10110		44559569	44612335	52766
INV	chr7	chr7		40839777	40840871	1094				Sniffles2.INV.14D9ES6	5986390	6738295	751905	0.87	34853387	34102576	68955963	45.7876	OCM				750811	0		DISTANCE_VARIANCE,INTERSECTION_VARIANCE,SIZE_PROPORTION	2925		41021453	41055561	34108	0.02	181676	214690	396366	5.62991					33014	0.03		DISTANCE_VARIANCE,INTERSECTION_VARIANCE,SIZE_PROPORTION	call_7222		40047099	40114955	67856
INV	chr12	chr12		71546201	71547739	1538				Sniffles2.INV.121B7SB																			71524277	71585608	61331	0.01	21924	37869	59793	0.475552					59793	0.03		DISTANCE_VARIANCE,SIZE_PROPORTION	call_8629		71855209	71887463	32254
INV	chr19	chr19		54297006	54577193	280187				Sniffles2.INV.8158S12																			54358257	54407956	49699	0.01	61251	169237	230488	0.349348					-230488	0.18	PASS	DISTANCE_VARIANCE	call_1655		53544842	53592141	47299
INV	chrX	chrX		26782035	26792663	10628				Sniffles2.INV.1326BS16	103979831	104052791	72960	1	77197796	77260128	154457924	923.924	72960.0				62332	0.15		DISTANCE_VARIANCE,INTERSECTION_VARIANCE	7741		28853854	28927200	73346	0.01	2071819	2134537	4206356	25.0456					62718	0.14		DISTANCE_VARIANCE,INTERSECTION_VARIANCE	call_11777		27681285	27711398	30113
INV	chr1	chr1		168216948	182305181	14088233				Sniffles2.INV.1FC1AS0	146327104	146893917	566813	0.52	21889844	35411264	57301108	1.955	TRV-CAC1-7;RNU1-1;MTMR11;LOC102723321;TRR-CCT8-1;H2AC19;LOC105371406;OTUD7B;LOC105371403;RPL6P31;CCT8P1;H2AC18;LOC124904407;LOC124904409;TRF-GAA9-1;H2BC20P;SSBL4P;LOC112268274;GJA5;ACP6;H2BC21;OR13Z2P;HYDIN2;TRN-GTT25-1;GJA8;PRKAB2;RNU1-68P;RNA5SP536;NBPF10;BOLA1;NBPF12;CHD1L;LOC391092;H2BC18;LOC124904634;SEC22B4P;PDE4DIPP7;LOC100129586;FAM91A2P;H4C15;H4C14;OR13Z3P;LINC02988;PLEKHO1;LOC644060;SF3…				-13521420	0.04		DISTANCE_VARIANCE,INTERSECTION_VARIANCE,SIZE_PROPORTION	433		172289340	172394059	104719	0.01	4072392	9911122	13983514	0.492622					-13983514	0.01		DISTANCE_VARIANCE,SIZE_PROPORTION	call_8044		176775750	176889093	113343
INV	chr6	chr6		106721332	106723006	1674				Sniffles2.INV.177F2S5																			107471323	107570251	98928	0	749991	847245	1597236	7.9384					97254	0.02		DISTANCE_VARIANCE,INTERSECTION_VARIANCE,SIZE_PROPORTION	call_11020		107211677	107265102	53425
INV	chr19	chr19		47368620	47959660	591040				Sniffles2.INV.802BS12																			47459083	47489130	30047	0.02	90463	470530	560993	0.451624					-560993	0.05	PASS	DISTANCE_VARIANCE	call_3218		48650432	48692269	41837
INV	chr2	chr2		88860606	88886155	25549				Sniffles2.INV.20612S1	89537247	90216214	678967	0.37	676641	1330059	2006700	1.42417	IGKV1-16;IGKV2-29;IGKV1-17;IGKV2-28;IGKV2-26;IGKV1-12;IGKV1-13;IGKV2-24;IGKV2-23;IGKV3-34;IGKV3-31;IGKV2-4;LOC124904399;IGKV1D-39;IGKV1-27;ABCD1P1;IGKV4-1;IGKV2-36;IGKV1-22;IGKV2-30;IGKDEL;NKAIN1P1;PABPC1P8;LOC124907856;LOC105374862;IGKC;IGKV1-37;IGKV3-15;IGKV1-35;IGKV1-32;IGKV1-33;PGBD4P5;IGKV3-11;IGKV2D-38;IGKV6-21;IGKV7-3;IGKV3-7;IGKV1-9;IGKV1-8;IGKV2D-40;IGKV5-2;IGKV1-6;IGKV1-5;MALLP2;IGKV2-1…				653418	0.04		DISTANCE_VARIANCE,INTERSECTION_VARIANCE,SIZE_PROPORTION	878		91840003	92060118	220115	0.01	2979397	3173963	6153360	12.5239					194566	0.12		DISTANCE_VARIANCE,INTERSECTION_VARIANCE	call_1686		88942254	88995398	53144
INV	chr20	chr20		36999454	47554541	10555087				Sniffles2.INV.8F21S13	29217154	29888492	671338	0.97	7782300	17666049	25448349	1.13341	-				-9883749	0.06		DISTANCE_VARIANCE,INTERSECTION_VARIANCE	6823		38757860	38845549	87689	0.01	1758406	8708992	10467398	0.491761					-10467398	0.01		DISTANCE_VARIANCE,SIZE_PROPORTION	call_3415		41369460	41474554	105094
INV	chr7	chr7		100948464	100972519	24055				Sniffles2.INV.1589BS6	5986390	6738295	751905	0.87	94962074	94234224	189196298	121.911	OCM				727850	0.03		DISTANCE_VARIANCE,INTERSECTION_VARIANCE,SIZE_PROPORTION	2925		101222182	101256618	34436	0.03	273718	284099	557817	4.76842					10381	0.7		DISTANCE_VARIANCE,INTERSECTION_VARIANCE	call_4084		98891011	98950587	59576
INV	chr11	chr11		62097834	62098036	202				Sniffles2.INV.11F47SA	50139496	50339042	199546	0.1	11958338	11758994	23717332	59.3681	LINC02750				199344	0		DISTANCE_VARIANCE,INTERSECTION_VARIANCE,SIZE_PROPORTION	4691		62021034	62081757	60723	0.01	76800	16279	93079	0.763898					60521	0		DISTANCE_VARIANCE,INTERSECTION_VARIANCE,SIZE_PROPORTION	call_8431_3		62493307	62541582	48275
INV	chr16	chr16		35157741	35523367	365626				Sniffles2.INV.AD79SF	35227666	35501342	273676	0.47	69925	22025	91950	0.0719159	LOC102724181				-91950	0.75	PASS	DISTANCE_VARIANCE	5972		35157747	35523373	365626	0.02	6	6	12	9.57262e-06					0	1	PASS		call_280		35161761	35230410	68649
INV	chr16	chr16		85155340	85156002	662				Sniffles2.INV.B583SF	21557960	22706670	1148710	0.95	63597380	62449332	126046712	54.8329	-				1148048	0		DISTANCE_VARIANCE,INTERSECTION_VARIANCE,SIZE_PROPORTION	5880		85157241	85231508	74267	0	1901	75506	77407	0.516549					73605	0.01		DISTANCE_VARIANCE,INTERSECTION_VARIANCE,SIZE_PROPORTION	call_9222		84099358	84138903	39545
INV	chr11	chr11		99819753	99820573	820				Sniffles2.INV.126FDSA	50139496	50339042	199546	0.1	49680257	49481531	99161788	247.452	LINC02750				198726	0		DISTANCE_VARIANCE,INTERSECTION_VARIANCE,SIZE_PROPORTION	4691		99867587	99899277	31690	0.02	47834	78704	126538	1.94617					30870	0.03		DISTANCE_VARIANCE,INTERSECTION_VARIANCE,SIZE_PROPORTION	call_2680		100114582	100164804	50222
INV	chr17	chr17		5691963	5694181	2218				Sniffles2.INV.AF1AS10	21692279	21765597	73318	0.57	16000316	16071416	32071732	212.294	-				71100	0.03		DISTANCE_VARIANCE,INTERSECTION_VARIANCE,SIZE_PROPORTION	6126		5779821	5874166	94345	0	87858	179985	267843	1.38689					92127	0.02		DISTANCE_VARIANCE,INTERSECTION_VARIANCE,SIZE_PROPORTION	call_9239		4247776	4287009	39233
INV	chr10	chr10		91443588	91446030	2442				Sniffles2.INV.127F7S9	46991592	48034623	1043031	0.55	44451996	43411407	87863403	42.0209	-				1040589	0		DISTANCE_VARIANCE,INTERSECTION_VARIANCE,SIZE_PROPORTION	4370		91455109	91512168	57059	0.01	11521	66138	77659	0.652602					54617	0.04		DISTANCE_VARIANCE,INTERSECTION_VARIANCE,SIZE_PROPORTION	call_2573		90176409	90241733	65324
INV	chr19	chr19		21575801	21576098	297				Sniffles2.INV.7C1BS12																			21486182	21549828	63646	0.01	89619	26270	115889	0.906206					63349	0		DISTANCE_VARIANCE,INTERSECTION_VARIANCE,SIZE_PROPORTION	call_9475_3		21649398	21733756	84358
INV	chr11	chr11		55597953	55678393	80440				Sniffles2.INV.11DD2SA	50139496	50339042	199546	0.1	5458457	5339351	10797808	19.2828	LINC02750				119106	0.4		DISTANCE_VARIANCE,INTERSECTION_VARIANCE	4691		55374803	55425672	50869	0.02	223150	252721	475871	1.81203					-29571	0.63		DISTANCE_VARIANCE,INTERSECTION_VARIANCE	call_4901		54897334	54926225	28891
INV	chr5	chr5		21497269	34197344	12700075				Sniffles2.INV.1740BS4	69703662	70408836	705174	0.56	48206393	36211492	84417885	3.14869	-				-11994901	0.06		DISTANCE_VARIANCE,INTERSECTION_VARIANCE	2157		21924098	22024726	100628	0	426829	12172618	12599447	0.492139					-12599447	0.01		DISTANCE_VARIANCE,SIZE_PROPORTION	call_10632		27328933	27396850	67917
INV	chr2	chr2		88860606	90210529	1349923				Sniffles2.INV.20613S1	89537247	90216214	678967	0.37	676641	5685	682326	0.168153	IGKV1-16;IGKV2-29;IGKV1-17;IGKV2-28;IGKV2-26;IGKV1-12;IGKV1-13;IGKV2-24;IGKV2-23;IGKV3-34;IGKV3-31;IGKV2-4;LOC124904399;IGKV1D-39;IGKV1-27;ABCD1P1;IGKV4-1;IGKV2-36;IGKV1-22;IGKV2-30;IGKDEL;NKAIN1P1;PABPC1P8;LOC124907856;LOC105374862;IGKC;IGKV1-37;IGKV3-15;IGKV1-35;IGKV1-32;IGKV1-33;PGBD4P5;IGKV3-11;IGKV2D-38;IGKV6-21;IGKV7-3;IGKV3-7;IGKV1-9;IGKV1-8;IGKV2D-40;IGKV5-2;IGKV1-6;IGKV1-5;MALLP2;IGKV2-1…				-670956	0.5	PASS	DISTANCE_VARIANCE	878		89849113	89886023	36910	0.02	988507	324506	1313013	0.473386					-1313013	0.03		DISTANCE_VARIANCE,SIZE_PROPORTION	call_3277_1		89578156	89658794	80638
INV	chr11	chr11		55597047	55667023	69976				Sniffles2.INV.11DD0SA	50139496	50339042	199546	0.1	5457551	5327981	10785532	20.0086	LINC02750				129570	0.35		DISTANCE_VARIANCE,INTERSECTION_VARIANCE	4691		55374803	55425672	50869	0.02	222244	241351	463595	1.91815					-19107	0.73		DISTANCE_VARIANCE,INTERSECTION_VARIANCE	call_4901		54897334	54926225	28891
INV	chr2	chr2		88861924	88897787	35863				Sniffles2.INV.20616S1	89537247	90216214	678967	0.37	675323	1318427	1993750	1.39456	IGKV1-16;IGKV2-29;IGKV1-17;IGKV2-28;IGKV2-26;IGKV1-12;IGKV1-13;IGKV2-24;IGKV2-23;IGKV3-34;IGKV3-31;IGKV2-4;LOC124904399;IGKV1D-39;IGKV1-27;ABCD1P1;IGKV4-1;IGKV2-36;IGKV1-22;IGKV2-30;IGKDEL;NKAIN1P1;PABPC1P8;LOC124907856;LOC105374862;IGKC;IGKV1-37;IGKV3-15;IGKV1-35;IGKV1-32;IGKV1-33;PGBD4P5;IGKV3-11;IGKV2D-38;IGKV6-21;IGKV7-3;IGKV3-7;IGKV1-9;IGKV1-8;IGKV2D-40;IGKV5-2;IGKV1-6;IGKV1-5;MALLP2;IGKV2-1…				643104	0.05		DISTANCE_VARIANCE,INTERSECTION_VARIANCE	878		91840003	92060118	220115	0.01	2978079	3162331	6140410	11.994					184252	0.16		DISTANCE_VARIANCE,INTERSECTION_VARIANCE	call_1686		88942254	88995398	53144
INV	chr12	chr12		25803193	125316602	99513409				Sniffles2.INV.1189BSB																			111993865	112165806	171941	0	86190672	13150796	99341468	0.498275					-99341468	0		DISTANCE_VARIANCE,SIZE_PROPORTION	call_8700		60584972	60683541	98569
INV	chrX	chrX		6219009	6220344	1335				Sniffles2.INV.12DFES16	103979831	104052791	72960	1	97760822	97832447	195593269	1316.33	72960.0				71625	0.02		DISTANCE_VARIANCE,INTERSECTION_VARIANCE,SIZE_PROPORTION	7741		5804091	5847532	43441	0.01	414918	372812	787730	8.79636					42106	0.03		DISTANCE_VARIANCE,INTERSECTION_VARIANCE,SIZE_PROPORTION	call_4352		6288121	6320053	31932
INV	chr18	chr18		12145099	12146336	1237				Sniffles2.INV.A028S11																			11752206	11947893	195687	0	392893	198443	591336	1.50144					194450	0.01		DISTANCE_VARIANCE,INTERSECTION_VARIANCE,SIZE_PROPORTION	call_9349		11610440	11645135	34695
INV	chr4	chr4		87926012	87937548	11536				Sniffles2.INV.195CFS3																			88057415	88098955	41540	0.01	131403	161407	292810	2.75842					30004	0.28		DISTANCE_VARIANCE,INTERSECTION_VARIANCE	call_6592		86731227	86789045	57818
INV	chr7	chr7		65509958	65629950	119992				Sniffles2.INV.151BCS6	65527106	65613437	86331	0.05	17148	16513	33661	0.0815784	LOC105375324				-33661	0.72	PASS	DISTANCE_VARIANCE	3140		65549703	65638612	88909	0.02	39745	8662	48407	0.115866					-31083	0.74	PASS	DISTANCE_VARIANCE	call_432_1		65359320	65405006	45686
INV	chr12	chr12		110178784	110180018	1234				Sniffles2.INV.12A0FSB																			111993865	112165806	171941	0	1815081	1985788	3800869	10.9741					170707	0.01		DISTANCE_VARIANCE,INTERSECTION_VARIANCE,SIZE_PROPORTION	call_8700		111162716	111255862	93146
INV	chr2	chr2		4157815	4165087	7272				Sniffles2.INV.1F36ES1	89537247	90216214	678967	0.37	85379432	86051127	171430559	124.906	IGKV1-16;IGKV2-29;IGKV1-17;IGKV2-28;IGKV2-26;IGKV1-12;IGKV1-13;IGKV2-24;IGKV2-23;IGKV3-34;IGKV3-31;IGKV2-4;LOC124904399;IGKV1D-39;IGKV1-27;ABCD1P1;IGKV4-1;IGKV2-36;IGKV1-22;IGKV2-30;IGKDEL;NKAIN1P1;PABPC1P8;LOC124907856;LOC105374862;IGKC;IGKV1-37;IGKV3-15;IGKV1-35;IGKV1-32;IGKV1-33;PGBD4P5;IGKV3-11;IGKV2D-38;IGKV6-21;IGKV7-3;IGKV3-7;IGKV1-9;IGKV1-8;IGKV2D-40;IGKV5-2;IGKV1-6;IGKV1-5;MALLP2;IGKV2-1…				671695	0.01		DISTANCE_VARIANCE,INTERSECTION_VARIANCE,SIZE_PROPORTION	878		4248122	4273975	25853	0.03	90307	108888	199195	3.00675					18581	0.28		DISTANCE_VARIANCE,INTERSECTION_VARIANCE	call_3229		3436461	3501112	64651
INV	chrX	chrX		26782005	26803638	21633				Sniffles2.INV.1326CS16	103979831	104052791	72960	1	77197826	77249153	154446979	816.376	72960.0				51327	0.3		DISTANCE_VARIANCE,INTERSECTION_VARIANCE	7741		28853854	28927200	73346	0.01	2071849	2123562	4195411	22.086					51713	0.29		DISTANCE_VARIANCE,INTERSECTION_VARIANCE	call_11777		27681285	27711398	30113
INV	chr9	chr9		62814084	62822795	8711				Sniffles2.INV.103ECS8	62801168	62884787	83619	0.51	12916	61992	74908	0.405664	-				74908	0.1	PASS	DISTANCE_VARIANCE	3986		62534768	62569006	34238	0.08	279316	253789	533105	6.20628					25527	0.25		DISTANCE_VARIANCE,INTERSECTION_VARIANCE	call_240_3		70391252	70439526	48274
INV	chr12	chr12		12392065	12393519	1454				Sniffles2.INV.115A4SB																			12144967	12184015	39048	0.01	247098	209504	456602	5.63681					37594	0.04		DISTANCE_VARIANCE,INTERSECTION_VARIANCE,SIZE_PROPORTION	call_5012_3		11025418	11128885	103467
INV	chr11	chr11		1894043	1939856	45813				Sniffles2.INV.11369SA	50139496	50339042	199546	0.1	48245453	48399186	96644639	196.945	LINC02750				153733	0.23		DISTANCE_VARIANCE,INTERSECTION_VARIANCE	4691		1892746	1932841	40095	0.41	1297	7015	8312	0.048389					-5718	0.88	PASS	DISTANCE_VARIANCE	call_64		1870850	1975066	104216
INV	chr7	chr7		70955984	70973902	17918				Sniffles2.INV.152CES6	65527106	65613437	86331	0.05	5428878	5360465	10789343	51.748	LOC105375324				68413	0.21		DISTANCE_VARIANCE,INTERSECTION_VARIANCE	3140		70856620	70888008	31388	0.02	99364	85894	185258	1.87868					13470	0.57		DISTANCE_VARIANCE,INTERSECTION_VARIANCE	call_11205		70979928	71018880	38952
INV	chr7	chr7		70961199	70973894	12695				Sniffles2.INV.152CFS6	65527106	65613437	86331	0.05	5434093	5360457	10794550	54.5036	LOC105375324				73636	0.15		DISTANCE_VARIANCE,INTERSECTION_VARIANCE	3140		70856620	70888008	31388	0.02	104579	85886	190465	2.16032					18693	0.4		DISTANCE_VARIANCE,INTERSECTION_VARIANCE	call_11205		70979928	71018880	38952
INV	chr11	chr11		738649	740929	2280				Sniffles2.INV.1132CSA	50139496	50339042	199546	0.1	49400847	49598113	98998960	245.258	LINC02750				197266	0.01		DISTANCE_VARIANCE,INTERSECTION_VARIANCE,SIZE_PROPORTION	4691		1625153	1678728	53575	0.01	886504	937799	1824303	16.3307					51295	0.04		DISTANCE_VARIANCE,INTERSECTION_VARIANCE,SIZE_PROPORTION	call_8344		1870850	1975066	104216
INV	chr7	chr7		156594384	156594525	141				Sniffles2.INV.1642BS6	143712074	143808972	96898	0.57	12882310	12785553	25667863	132.255	TRB;TRBV5-5;TRBV6-7;TRBV7-5				96757	0		DISTANCE_VARIANCE,INTERSECTION_VARIANCE,SIZE_PROPORTION	3300		157498581	157551513	52932	0.01	904197	956988	1861185	17.5342					52791	0		DISTANCE_VARIANCE,INTERSECTION_VARIANCE,SIZE_PROPORTION	call_4125		159133079	159163828	30749
INV	chr11	chr11		55597413	55664075	66662				Sniffles2.INV.11DD1SA	50139496	50339042	199546	0.1	5457917	5325033	10782950	20.2529	LINC02750				132884	0.33		DISTANCE_VARIANCE,INTERSECTION_VARIANCE	4691		55374803	55425672	50869	0.02	222610	238403	461013	1.96125					-15793	0.76		DISTANCE_VARIANCE,INTERSECTION_VARIANCE	call_4901		54897334	54926225	28891
INV	chr11	chr11		50165619	50425116	259497				Sniffles2.INV.11D70SA	50139496	50339042	199546	0.1	26123	86074	112197	0.12221	LINC02750				-59951	0.77	PASS	DISTANCE_VARIANCE	4691		50165625	50425118	259493	0.02	6	2	8	9.6341e-06					-4	1	PASS		call_209		50135577	50365049	229472
INV	chr12	chr12		1067938	1068286	348				Sniffles2.INV.1133ESB																			1072818	1137540	64722	0.01	4880	69254	74134	0.569663					64374	0.01		DISTANCE_VARIANCE,INTERSECTION_VARIANCE,SIZE_PROPORTION	call_8526		382052	438761	56709
INV	chr9	chr9		62806331	62818568	12237				Sniffles2.INV.103EBS8	62801168	62884787	83619	0.51	5163	66219	71382	0.37235	-				71382	0.15	PASS	DISTANCE_VARIANCE	3986		62534768	62569006	34238	0.08	271563	249562	521125	5.60653					22001	0.36		DISTANCE_VARIANCE,INTERSECTION_VARIANCE	call_240_3		70391252	70439526	48274
INV	chr2	chr2		183705048	183706336	1288				Sniffles2.INV.2190CS1	89537247	90216214	678967	0.37	94167801	93490122	187657923	137.932	IGKV1-16;IGKV2-29;IGKV1-17;IGKV2-28;IGKV2-26;IGKV1-12;IGKV1-13;IGKV2-24;IGKV2-23;IGKV3-34;IGKV3-31;IGKV2-4;LOC124904399;IGKV1D-39;IGKV1-27;ABCD1P1;IGKV4-1;IGKV2-36;IGKV1-22;IGKV2-30;IGKDEL;NKAIN1P1;PABPC1P8;LOC124907856;LOC105374862;IGKC;IGKV1-37;IGKV3-15;IGKV1-35;IGKV1-32;IGKV1-33;PGBD4P5;IGKV3-11;IGKV2D-38;IGKV6-21;IGKV7-3;IGKV3-7;IGKV1-9;IGKV1-8;IGKV2D-40;IGKV5-2;IGKV1-6;IGKV1-5;MALLP2;IGKV2-1…				677679	0		DISTANCE_VARIANCE,INTERSECTION_VARIANCE,SIZE_PROPORTION	878		183340575	183377636	37061	0.02	364473	328700	693173	9.03772					35773	0.03		DISTANCE_VARIANCE,INTERSECTION_VARIANCE,SIZE_PROPORTION	call_1717		184210981	184257812	46831
INV	chr11	chr11		738637	740016	1379				Sniffles2.INV.1132BSA	50139496	50339042	199546	0.1	49400859	49599026	98999885	246.36	LINC02750				198167	0.01		DISTANCE_VARIANCE,INTERSECTION_VARIANCE,SIZE_PROPORTION	4691		1625153	1678728	53575	0.01	886516	938712	1825228	16.6069					52196	0.03		DISTANCE_VARIANCE,INTERSECTION_VARIANCE,SIZE_PROPORTION	call_8344		1870850	1975066	104216
INV	chr7	chr7		107418984	107422333	3349				Sniffles2.INV.15A02S6	5986390	6738295	751905	0.87	101432594	100684038	202116632	133.807	OCM				748556	0		DISTANCE_VARIANCE,INTERSECTION_VARIANCE,SIZE_PROPORTION	2925		107329423	107372294	42871	0.01	89561	50039	139600	1.51019					39522	0.08		DISTANCE_VARIANCE,INTERSECTION_VARIANCE	call_7302_3		107378474	107410518	32044
INV	chr3	chr3		162827575	162829871	2296				Sniffles2.INV.1C14AS2																			163243975	163300391	56416	0.03	416400	470520	886920	7.55316					54120	0.04		DISTANCE_VARIANCE,INTERSECTION_VARIANCE,SIZE_PROPORTION	call_985		162807956	162829858	21902
INV	chr7	chr7		156594389	156601626	7237				Sniffles2.INV.1642CS6	143712074	143808972	96898	0.57	12882315	12792654	25674969	123.277	TRB;TRBV5-5;TRBV6-7;TRBV7-5				89661	0.07		DISTANCE_VARIANCE,INTERSECTION_VARIANCE	3300		157498581	157551513	52932	0.01	904192	949887	1854079	15.4073					45695	0.14		DISTANCE_VARIANCE,INTERSECTION_VARIANCE	call_4125		159133079	159163828	30749
INV	chr16	chr16		14894753	14937510	42757				Sniffles2.INV.AA39SF	14806491	14924980	118489	0.94	88262	12530	100792	0.312547	PKD1P6-NPIPP1;RRN3;MIR6770-1;PDXDC1;LOC100505915;NPIPP1;PKD1P6;LOC100288162;NTAN1;MIR3180-4;PKD1P3;MIR3670-2;MIR6511B2;LOC124903706;MIR1972-1;NPIPA1;LOC105371096;PKD1P3-NPIPA1;LOC728138;LOC105371097				75732	0.36	PASS	DISTANCE_VARIANCE	5848		14894766	14937573	42807	0.09	13	63	76	0.000455799					50	1	PASS		call_184_1		14687745	14783725	95980
INV	chr6	chr6		89213916	89214224	308				Sniffles2.INV.1742ES5																			88815879	88877802	61923	0.01	398037	336422	734459	5.90109					61615	0		DISTANCE_VARIANCE,INTERSECTION_VARIANCE,SIZE_PROPORTION	call_10989		78121990	78334662	212672
INV	chr20	chr20		37001786	47554552	10552766				Sniffles2.INV.8F22S13	29217154	29888492	671338	0.97	7784632	17666060	25450692	1.13375	-				-9881428	0.06		DISTANCE_VARIANCE,INTERSECTION_VARIANCE	6823		38757860	38845549	87689	0.01	1756074	8709003	10465077	0.491759					-10465077	0.01		DISTANCE_VARIANCE,SIZE_PROPORTION	call_3415		41369460	41474554	105094
DUP	chr22	chr22		11211033	11215497	4464				Sniffles2.DUP.4F31S15	18746350	18876658	130308	0.21	7535317	7661161	15196478	56.3785	LOC105372853;LOC124905076;USP18;ARL2BPP10;FAM230J;PEX26;TUBA8				125844	0.03		DISTANCE_VARIANCE,INTERSECTION_VARIANCE,SIZE_PROPORTION	7381		11786008	12058001	271993	0.05	574975	842504	1417479	2.56366					267529	0.02		DISTANCE_VARIANCE,INTERSECTION_VARIANCE,SIZE_PROPORTION	call_94_1		12190032	12725786	535754
DUP	chrX	chrX		8169074	8169918	844				Sniffles2.DUP.12C95S16	9405245	9415332	10087	0.21	1236171	1245414	2481585	113.511	10087.0				9243	0.08		DISTANCE_VARIANCE,INTERSECTION_VARIANCE	7516		7979402	8025417	46015	0.01	189672	144501	334173	3.56575					45171	0.02		DISTANCE_VARIANCE,INTERSECTION_VARIANCE,SIZE_PROPORTION	call_7670_1		52081215	52227541	146326
DUP	chr3	chr3		146672618	146677379	4761				Sniffles2.DUP.19DFBS2	195622809	195712029	89220	0.53	48950191	49034650	97984841	521.301	-				84459	0.05		DISTANCE_VARIANCE,INTERSECTION_VARIANCE	1577		136590135	136805897	215762	0	10082483	9871482	19953965	45.2424					211001	0.02		DISTANCE_VARIANCE,INTERSECTION_VARIANCE,SIZE_PROPORTION	call_10250		124401369	124484709	83340
DUP	chr22	chr22		23710391	23719832	9441				Sniffles2.DUP.4F37S15	18746350	18876658	130308	0.21	4964041	4843174	9807215	35.0887	LOC105372853;LOC124905076;USP18;ARL2BPP10;FAM230J;PEX26;TUBA8				120867	0.07		DISTANCE_VARIANCE,INTERSECTION_VARIANCE	7381		18386703	18877518	490815	0.01	5323688	4842314	10166002	10.1608					481374	0.02		DISTANCE_VARIANCE,INTERSECTION_VARIANCE,SIZE_PROPORTION	call_1790_1		12190032	12725786	535754
DUP	chr1	chr1		1382231	1382902	671				Sniffles2.DUP.1DDEES0	16592649	16653300	60651	0.12	15210418	15270398	30480816	248.531	CROCCP2;NBPF1				59980	0.01		DISTANCE_VARIANCE,INTERSECTION_VARIANCE,SIZE_PROPORTION	155		4264069	4368452	104383	0	2881838	2985550	5867388	27.9256					103712	0.01		DISTANCE_VARIANCE,INTERSECTION_VARIANCE,SIZE_PROPORTION	call_7837		591042	687112	96070
DUP	chrX	chrX		141000596	141012588	11992				Sniffles2.DUP.12CECS16	49552233	49599964	47731	0.53	91448363	91412624	182860987	1530.91	47731.0				35739	0.25		DISTANCE_VARIANCE,INTERSECTION_VARIANCE	7574		141045013	141521834	476821	0	44417	509246	553663	0.566336					464829	0.03		DISTANCE_VARIANCE,INTERSECTION_VARIANCE,SIZE_PROPORTION	call_11953		153091171	153241720	150549
DUP	chr9	chr9		137716017	137716570	553				Sniffles2.DUP.FAE7S8	64410913	67900622	3489709	1	73305104	69815948	143121052	20.5029	-				3489156	0		DISTANCE_VARIANCE,INTERSECTION_VARIANCE,SIZE_PROPORTION	4022		135910325	135960297	49972	0.02	1805692	1756273	3561965	35.2495					49419	0.01		DISTANCE_VARIANCE,INTERSECTION_VARIANCE,SIZE_PROPORTION	call_7655		41220000	41950000	730000
DUP	chr1	chr1		31431745	31432233	488				Sniffles2.DUP.1DE23S0	16592649	16653300	60651	0.12	14839096	14778933	29618029	242.219	CROCCP2;NBPF1				60163	0.01		DISTANCE_VARIANCE,INTERSECTION_VARIANCE,SIZE_PROPORTION	155		33019925	33083058	63133	0.01	1588180	1650825	3239005	25.4555					62645	0.01		DISTANCE_VARIANCE,INTERSECTION_VARIANCE,SIZE_PROPORTION	call_7874		12289718	12390661	100943
DUP	chr3	chr3		197459335	197460173	838				Sniffles2.DUP.19E12S2	195622809	195712029	89220	0.53	1836526	1748144	3584670	19.902	-				88382	0.01		DISTANCE_VARIANCE,INTERSECTION_VARIANCE,SIZE_PROPORTION	1577		197075221	197110142	34921	0.01	384114	350031	734145	10.2652					34083	0.02		DISTANCE_VARIANCE,INTERSECTION_VARIANCE,SIZE_PROPORTION	call_10330		177887305	177964678	77373
DUP	chr16	chr16		458384	458618	234				Sniffles2.DUP.A71ASF	29463027	30202372	739345	0.06	29004643	29743754	58748397	39.7175	BOLA2-SMG1P6;SMG1P2;MVP;QPRT;MAZ;LOC124903673;NPIPB12;NPIPB11;SMG1P6;LOC124903796;LOC124903675;SEZ6L2;LOC124903676;LOC124903797;SPN;LOC112268170;PAGR1;MIR3680-2;LOC105371159;LOC112268174;CDIPTOSP;CDIPT;SULT1A4;LOC102723708;RN7SKP127;C16ORF54;PRRT2;SLX1B;SNX29P2;CA5AP1;KIF22;LOC101928188;LOC101929894;LOC606724;LOC105371167;ASPHD1;LOC100996247;LOC105371168;BOLA2;SLC7A5P1;LOC388242;KCTD13;SLX1B-SULT…				739111	0		DISTANCE_VARIANCE,INTERSECTION_VARIANCE,SIZE_PROPORTION	5933		32444003	32657853	213850	0	31985619	32199235	64184854	149.906					213616	0		DISTANCE_VARIANCE,INTERSECTION_VARIANCE,SIZE_PROPORTION	call_9172_1		35240000	35510000	270000
DUP	chr17	chr17		45512139	45520122	7983				Sniffles2.DUP.AE02S10	46093800	46345580	251780	0.19	581661	825458	1407119	2.70847	RNA5SP443;LOC124904011;LOC124904016;LOC105369225;ARHGAP27;FMNL1;SPATA32;MIR4315-1;LOC105371796;MAP3K14-AS1;PLEKHM1;MAP3K14				243797	0.03		DISTANCE_VARIANCE,INTERSECTION_VARIANCE,SIZE_PROPORTION	6199		46088002	46569781	481779	0.02	575863	1049659	1625522	1.6595					473796	0.02		DISTANCE_VARIANCE,INTERSECTION_VARIANCE,SIZE_PROPORTION	call_124_1		46090000	46250000	160000
DUP	chr18	chr18		79618432	79620755	2323				Sniffles2.DUP.9DB7S11																			67764106	68029306	265200	0	11854326	11591449	23445775	43.8201					262877	0.01		DISTANCE_VARIANCE,INTERSECTION_VARIANCE,SIZE_PROPORTION	call_9427
DUP	chr4	chr4		49709071	49711962	2891				Sniffles2.DUP.18333S3																			49096699	49119109	22410	0.26	612372	592853	1205225	23.8178					19519	0.13		DISTANCE_VARIANCE,INTERSECTION_VARIANCE	call_2_1
DUP	chr22	chr22		17876698	17877609	911				Sniffles2.DUP.4F33S15	18746350	18876658	130308	0.21	869652	999049	1868701	7.12055	LOC105372853;LOC124905076;USP18;ARL2BPP10;FAM230J;PEX26;TUBA8				129397	0.01		DISTANCE_VARIANCE,INTERSECTION_VARIANCE,SIZE_PROPORTION	7381		18386703	18877518	490815	0.01	510005	999909	1509914	1.53532					489904	0		DISTANCE_VARIANCE,INTERSECTION_VARIANCE,SIZE_PROPORTION	call_1790_1		15580000	15870000	290000
DUP	chr4	chr4		34681880	34687041	5161				Sniffles2.DUP.18328S3																			34758924	34864165	105241	0.02	77044	177124	254168	1.15111					100080	0.05		DISTANCE_VARIANCE,INTERSECTION_VARIANCE,SIZE_PROPORTION	call_598
DUP	chrX	chrX		50057381	50057698	317				Sniffles2.DUP.12CB8S16	49552233	49599964	47731	0.53	505148	457734	962882	10.02	47731.0				47414	0.01		DISTANCE_VARIANCE,INTERSECTION_VARIANCE,SIZE_PROPORTION	7574		51846060	52039988	193928	0	1788679	1982290	3770969	9.70674					193611	0		DISTANCE_VARIANCE,INTERSECTION_VARIANCE,SIZE_PROPORTION	call_11810		52081215	52227541	146326
DUP	chr11	chr11		12640821	12641285	464				Sniffles2.DUP.112D1SA	50106190	50169345	63155	0.5	37465369	37528060	74993429	589.395	OR4C12;OR4C13				62691	0.01		DISTANCE_VARIANCE,INTERSECTION_VARIANCE,SIZE_PROPORTION	4685		12847449	12891409	43960	0.01	206628	250124	456752	5.14085					43496	0.01		DISTANCE_VARIANCE,INTERSECTION_VARIANCE,SIZE_PROPORTION	call_4854		90823501	90918043	94542
DUP	chr5	chr5		181045778	181046362	584				Sniffles2.DUP.16F7AS4																			180231156	180274579	43423	0.01	814622	771783	1586405	18.0245					42839	0.01		DISTANCE_VARIANCE,INTERSECTION_VARIANCE,SIZE_PROPORTION	call_10852		141101555	141183616	82061
DUP	chr17	chr17		272922	273645	723				Sniffles2.DUP.ADE1S10	46093800	46345580	251780	0.19	45820878	46071935	91892813	181.964	RNA5SP443;LOC124904011;LOC124904016;LOC105369225;ARHGAP27;FMNL1;SPATA32;MIR4315-1;LOC105371796;MAP3K14-AS1;PLEKHM1;MAP3K14				251057	0		DISTANCE_VARIANCE,INTERSECTION_VARIANCE,SIZE_PROPORTION	6199		2518896	2572946	54050	0.01	2245974	2299301	4545275	41.4919					53327	0.01		DISTANCE_VARIANCE,INTERSECTION_VARIANCE,SIZE_PROPORTION	call_9233		46090000	46250000	160000
DUP	chr17	chr17		952164	952870	706				Sniffles2.DUP.ADEAS10	46093800	46345580	251780	0.19	45141636	45392710	90534346	179.286	RNA5SP443;LOC124904011;LOC124904016;LOC105369225;ARHGAP27;FMNL1;SPATA32;MIR4315-1;LOC105371796;MAP3K14-AS1;PLEKHM1;MAP3K14				251074	0		DISTANCE_VARIANCE,INTERSECTION_VARIANCE,SIZE_PROPORTION	6199		2518896	2572946	54050	0.01	1566732	1620076	3186808	29.1001					53344	0.01		DISTANCE_VARIANCE,INTERSECTION_VARIANCE,SIZE_PROPORTION	call_9233		46090000	46250000	160000
DUP	chr8	chr8		21043105	21044149	1044				Sniffles2.DUP.1264AS7																			7351035	7895871	544836	0	13692070	13148278	26840348	24.5845					543792	0		DISTANCE_VARIANCE,INTERSECTION_VARIANCE,SIZE_PROPORTION	call_11352_1
DUP	chr2	chr2		166637829	166644908	7079				Sniffles2.DUP.1F263S1	168863730	168871760	8030	0.46	2225901	2226852	4452753	147.354	LOC105373734				951	0.88		DISTANCE_VARIANCE,INTERSECTION_VARIANCE	1178		174669036	174826139	157103	0	8031207	8181231	16212438	49.3734					150024	0.05		DISTANCE_VARIANCE,INTERSECTION_VARIANCE,SIZE_PROPORTION	call_9756		177474148	177566127	91979
DUP	chr16	chr16		33335931	33340034	4103				Sniffles2.DUP.A739SF	29463027	30202372	739345	0.06	3872904	3137662	7010566	4.7149	BOLA2-SMG1P6;SMG1P2;MVP;QPRT;MAZ;LOC124903673;NPIPB12;NPIPB11;SMG1P6;LOC124903796;LOC124903675;SEZ6L2;LOC124903676;LOC124903797;SPN;LOC112268170;PAGR1;MIR3680-2;LOC105371159;LOC112268174;CDIPTOSP;CDIPT;SULT1A4;LOC102723708;RN7SKP127;C16ORF54;PRRT2;SLX1B;SNX29P2;CA5AP1;KIF22;LOC101928188;LOC101929894;LOC606724;LOC105371167;ASPHD1;LOC100996247;LOC105371168;BOLA2;SLC7A5P1;LOC388242;KCTD13;SLX1B-SULT…				735242	0.01		DISTANCE_VARIANCE,INTERSECTION_VARIANCE,SIZE_PROPORTION	5933		32444003	32657853	213850	0	891928	682181	1574109	3.61112					209747	0.02		DISTANCE_VARIANCE,INTERSECTION_VARIANCE,SIZE_PROPORTION	call_9172_1		35240000	35510000	270000
DUP	chr6	chr6		170145983	170146496	513				Sniffles2.DUP.1618BS5	32372773	32383703	10930	0.06	137773210	137762793	275536003	12039.5	HLA-DRB6;RNU1-61P				10417	0.05		DISTANCE_VARIANCE,INTERSECTION_VARIANCE,SIZE_PROPORTION	2619		170272189	170328047	55858	0.01	126206	181551	307757	2.72976					55345	0.01		DISTANCE_VARIANCE,INTERSECTION_VARIANCE,SIZE_PROPORTION	call_7163		167023009	167209967	186958
DUP	chr7	chr7		158146917	158149196	2279				Sniffles2.DUP.144EFS6	144306700	144375240	68540	0.4	13840217	13773956	27614173	194.963	KEL				66261	0.03		DISTANCE_VARIANCE,INTERSECTION_VARIANCE,SIZE_PROPORTION	3299		156769108	156985182	216074	0	1377809	1164014	2541823	5.82045					213795	0.01		DISTANCE_VARIANCE,INTERSECTION_VARIANCE,SIZE_PROPORTION	call_11335		143728271	143851270	122999
DUP	chr2	chr2		3180413	3181546	1133				Sniffles2.DUP.1F1CFS1	168863730	168871760	8030	0.46	165683317	165690214	331373531	18082.2	LOC105373734				6897	0.14		DISTANCE_VARIANCE,INTERSECTION_VARIANCE	1178		1547858	1598021	50163	0.01	1632555	1583525	3216080	31.3483					49030	0.02		DISTANCE_VARIANCE,INTERSECTION_VARIANCE,SIZE_PROPORTION	call_9544_1		10220	138133	127913
DUP	chr1	chr1		236713594	236715066	1472				Sniffles2.DUP.1DEA4S0	16592649	16653300	60651	0.12	220120945	220061766	440182711	3542.83	CROCCP2;NBPF1				59179	0.02		DISTANCE_VARIANCE,INTERSECTION_VARIANCE,SIZE_PROPORTION	155		241087026	241156304	69278	0.01	4373432	4441238	8814670	62.2945					67806	0.02		DISTANCE_VARIANCE,INTERSECTION_VARIANCE,SIZE_PROPORTION	call_8145		149746109	149890652	144543
DUP	chr6	chr6		371045	372520	1475				Sniffles2.DUP.16108S5	32372773	32383703	10930	0.06	32001728	32011183	64012911	2580.13	HLA-DRB6;RNU1-61P				9455	0.13		DISTANCE_VARIANCE,INTERSECTION_VARIANCE	2619		4260803	4351941	91138	0.01	3889758	3979421	7869179	42.4842					89663	0.02		DISTANCE_VARIANCE,INTERSECTION_VARIANCE,SIZE_PROPORTION	call_10861		270000	370000	100000
DUP	chr7	chr7		1272059	1273142	1083				Sniffles2.DUP.14487S6	102495938	102673605	177667	0.41	101223879	101400463	202624342	566.781	FIS1;EMSLR;MOGAT3;DGAT2L7P;AZGP1P2;PLOD3;NAT16;IFT22;ZNHIT1;CLDN15;RNU6-1104P;RPSAP46;LNCPRESS1				176584	0.01		DISTANCE_VARIANCE,INTERSECTION_VARIANCE,SIZE_PROPORTION	3233		1384318	1445321	61003	0.01	112259	172179	284438	2.29069					59920	0.02		DISTANCE_VARIANCE,INTERSECTION_VARIANCE,SIZE_PROPORTION	call_11109		66785577	66887139	101562
DUP	chr17	chr17		82586171	82586569	398				Sniffles2.DUP.AE18S10	46093800	46345580	251780	0.19	36492371	36240989	72733360	144.21	RNA5SP443;LOC124904011;LOC124904016;LOC105369225;ARHGAP27;FMNL1;SPATA32;MIR4315-1;LOC105371796;MAP3K14-AS1;PLEKHM1;MAP3K14				251382	0		DISTANCE_VARIANCE,INTERSECTION_VARIANCE,SIZE_PROPORTION	6199		81138573	81208028	69455	0.01	1447598	1378541	2826139	20.2292					69057	0.01		DISTANCE_VARIANCE,INTERSECTION_VARIANCE,SIZE_PROPORTION	call_9329		46090000	46250000	160000
DUP	chr7	chr7		1196051	1196952	901				Sniffles2.DUP.14484S6	102495938	102673605	177667	0.41	101299887	101476653	202776540	567.785	FIS1;EMSLR;MOGAT3;DGAT2L7P;AZGP1P2;PLOD3;NAT16;IFT22;ZNHIT1;CLDN15;RNU6-1104P;RPSAP46;LNCPRESS1				176766	0.01		DISTANCE_VARIANCE,INTERSECTION_VARIANCE,SIZE_PROPORTION	3233		1384318	1445321	61003	0.01	188267	248369	436636	3.52673					60102	0.01		DISTANCE_VARIANCE,INTERSECTION_VARIANCE,SIZE_PROPORTION	call_11109		66785577	66887139	101562
DUP	chr9	chr9		4713901	4714242	341				Sniffles2.DUP.FAA4S8	64333290	67823001	3489711	0.18	59619389	63108759	122728148	17.5826	-				3489370	0		DISTANCE_VARIANCE,INTERSECTION_VARIANCE,SIZE_PROPORTION	4021		4790663	4831849	41186	0.01	76762	117607	194369	2.3403					40845	0.01		DISTANCE_VARIANCE,INTERSECTION_VARIANCE,SIZE_PROPORTION	call_7531		41220000	41950000	730000
DUP	chr12	chr12		2255809	2256106	297				Sniffles2.DUP.112B7SB																			8293023	8471218	178195	0	6037214	6215112	12252326	34.3218					177898	0		DISTANCE_VARIANCE,INTERSECTION_VARIANCE,SIZE_PROPORTION	call_8536		17729053	17852960	123907
DUP	chr4	chr4		8620253	8637183	16930				Sniffles2.DUP.18314S3																			8987381	9034203	46822	0.01	367128	397020	764148	5.99315					29892	0.36		DISTANCE_VARIANCE,INTERSECTION_VARIANCE	call_6502
DUP	chr22	chr22		50643621	50644313	692				Sniffles2.DUP.4F4ES15	18746350	18876658	130308	0.21	31897271	31767655	63664926	242.996	LOC105372853;LOC124905076;USP18;ARL2BPP10;FAM230J;PEX26;TUBA8				129616	0.01		DISTANCE_VARIANCE,INTERSECTION_VARIANCE,SIZE_PROPORTION	7381		49504885	49562180	57295	0.01	1138736	1082133	2220869	19.1497					56603	0.01		DISTANCE_VARIANCE,INTERSECTION_VARIANCE,SIZE_PROPORTION	call_10049		12190032	12725786	535754
DUP	chr22	chr22		29119988	29120647	659				Sniffles2.DUP.4F3BS15	18746350	18876658	130308	0.21	10373638	10243989	20617627	78.7131	LOC105372853;LOC124905076;USP18;ARL2BPP10;FAM230J;PEX26;TUBA8				129649	0.01		DISTANCE_VARIANCE,INTERSECTION_VARIANCE,SIZE_PROPORTION	7381		28669074	28872077	203003	0	450914	248570	699484	1.71727					202344	0		DISTANCE_VARIANCE,INTERSECTION_VARIANCE,SIZE_PROPORTION	call_10022		12190032	12725786	535754
DUP	chr2	chr2		909660	910333	673				Sniffles2.DUP.1F1C8S1	168863730	168871760	8030	0.46	167954070	167961427	335915497	19298.8	LOC105373734				7357	0.08		DISTANCE_VARIANCE,INTERSECTION_VARIANCE	1178		1547858	1598021	50163	0.01	638198	687688	1325886	13.0408					49490	0.01		DISTANCE_VARIANCE,INTERSECTION_VARIANCE,SIZE_PROPORTION	call_9544_1		10220	138133	127913
DUP	chr8	chr8		138205953	138206995	1042				Sniffles2.DUP.1267ES7																			136411274	136633737	222463	0	1794679	1573258	3367937	7.53437					221421	0		DISTANCE_VARIANCE,INTERSECTION_VARIANCE,SIZE_PROPORTION	call_11535
DUP	chr17	chr17		303461	304225	764				Sniffles2.DUP.ADE3S10	46093800	46345580	251780	0.19	45790339	46041355	91831694	181.813	RNA5SP443;LOC124904011;LOC124904016;LOC105369225;ARHGAP27;FMNL1;SPATA32;MIR4315-1;LOC105371796;MAP3K14-AS1;PLEKHM1;MAP3K14				251016	0		DISTANCE_VARIANCE,INTERSECTION_VARIANCE,SIZE_PROPORTION	6199		2518896	2572946	54050	0.01	2215435	2268721	4484156	40.9034					53286	0.01		DISTANCE_VARIANCE,INTERSECTION_VARIANCE,SIZE_PROPORTION	call_9233		46090000	46250000	160000
DUP	chr6	chr6		35786784	35799012	12228				Sniffles2.DUP.1612AS5	32372773	32383703	10930	0.06	3414011	3415309	6829320	147.451	HLA-DRB6;RNU1-61P				-1298	0.89		DISTANCE_VARIANCE,INTERSECTION_VARIANCE	2619		36887489	36964861	77372	0.01	1100705	1165849	2266554	12.6482					65144	0.16		DISTANCE_VARIANCE,INTERSECTION_VARIANCE	call_7004		270000	370000	100000
DUP	chr18	chr18		22231937	22232859	922				Sniffles2.DUP.9D9BS11																			20960088	20998836	38748	0.01	1271849	1234023	2505872	31.584					37826	0.02		DISTANCE_VARIANCE,INTERSECTION_VARIANCE,SIZE_PROPORTION	call_5693
DUP	chr19	chr19		7450129	7451150	1021				Sniffles2.DUP.788ES12	7038141	7056602	18461	0.54	411988	394548	806536	20.6996	MBD3L2;MBD3L3				17440	0.06		DISTANCE_VARIANCE,INTERSECTION_VARIANCE	6492		7229031	7278291	49260	0.01	221098	172859	393957	3.91757					48239	0.02		DISTANCE_VARIANCE,INTERSECTION_VARIANCE,SIZE_PROPORTION	call_9447		54760000	54830000	70000
DUP	chr2	chr2		1222458	1223432	974				Sniffles2.DUP.1F1CAS1	168863730	168871760	8030	0.46	167641272	167648328	335289600	18618.9	LOC105373734				7056	0.12		DISTANCE_VARIANCE,INTERSECTION_VARIANCE	1178		1547858	1598021	50163	0.01	325400	374589	699989	6.84427					49189	0.02		DISTANCE_VARIANCE,INTERSECTION_VARIANCE,SIZE_PROPORTION	call_9544_1		10220	138133	127913
DUP	chrX	chrX		101800346	101812819	12473				Sniffles2.DUP.12CD6S16	49552233	49599964	47731	0.53	52248113	52212855	104460968	867.558	47731.0				35258	0.26		DISTANCE_VARIANCE,INTERSECTION_VARIANCE	7574		101865912	101930504	64592	0.01	65566	117685	183251	1.18895					52119	0.19		DISTANCE_VARIANCE,INTERSECTION_VARIANCE	call_11887		103988027	104142965	154938
DUP	chr9	chr9		121464626	121465542	916				Sniffles2.DUP.FAD7S8	64410913	67900622	3489709	1	57053713	53564920	110618633	15.8451	-				3488793	0		DISTANCE_VARIANCE,INTERSECTION_VARIANCE,SIZE_PROPORTION	4022		124183053	124386088	203035	0	2718427	2920546	5638973	13.8243					202119	0		DISTANCE_VARIANCE,INTERSECTION_VARIANCE,SIZE_PROPORTION	call_11703		41220000	41950000	730000
DUP	chr1	chr1		4939390	4939764	374				Sniffles2.DUP.1DDF9S0	16592649	16653300	60651	0.12	11653259	11713536	23366795	191.453	CROCCP2;NBPF1				60277	0.01		DISTANCE_VARIANCE,INTERSECTION_VARIANCE,SIZE_PROPORTION	155		4264069	4368452	104383	0	675321	571312	1246633	5.95013					104009	0		DISTANCE_VARIANCE,INTERSECTION_VARIANCE,SIZE_PROPORTION	call_7837		591042	687112	96070
DUP	chr16	chr16		1025245	1025729	484				Sniffles2.DUP.A721SF	29463027	30202372	739345	0.06	28437782	29176643	57614425	38.9377	BOLA2-SMG1P6;SMG1P2;MVP;QPRT;MAZ;LOC124903673;NPIPB12;NPIPB11;SMG1P6;LOC124903796;LOC124903675;SEZ6L2;LOC124903676;LOC124903797;SPN;LOC112268170;PAGR1;MIR3680-2;LOC105371159;LOC112268174;CDIPTOSP;CDIPT;SULT1A4;LOC102723708;RN7SKP127;C16ORF54;PRRT2;SLX1B;SNX29P2;CA5AP1;KIF22;LOC101928188;LOC101929894;LOC606724;LOC105371167;ASPHD1;LOC100996247;LOC105371168;BOLA2;SLC7A5P1;LOC388242;KCTD13;SLX1B-SULT…				738861	0		DISTANCE_VARIANCE,INTERSECTION_VARIANCE,SIZE_PROPORTION	5933		32444003	32657853	213850	0	31418758	31632124	63050882	147.086					213366	0		DISTANCE_VARIANCE,INTERSECTION_VARIANCE,SIZE_PROPORTION	call_9172_1		35240000	35510000	270000
DUP	chr10	chr10		89035038	89042488	7450				Sniffles2.DUP.115BDS9	45887775	49856910	3969135	0.06	43147263	39185578	82332841	10.3522	ANKRD54P1;ZFAND4;FAM25C;LOC107001062;FRMPD2;FAM21FP;RN7SL248P;WASHC2C;LOC124902421;LOC124902420;LOC124902423;AGAP12P;LOC124902422;RNU6-1207P;FAM25G;FAM25E;LINC02675;MIR4294;ANTXRLP1;RPL13AP19;CEP164P1;AGAP13P;GPRIN2;LOC124902418;LOC124902419;RBP3;RN7SL453P;ANTXRL;SHLD2P1;SHLD2P3;RPS6P14;WDFY4;DUSP8P1;MIR3156-1;DUSP8P2;GLUD1P2;AGAP10P;AGAP4;LOC101927584;ARHGAP22;FAM245B;LINC03029;HNRNPA1P33;GDF2;B…				3961685	0		DISTANCE_VARIANCE,INTERSECTION_VARIANCE,SIZE_PROPORTION	4366		88848216	88907273	59057	0.01	186822	135215	322037	2.42109					51607	0.13		DISTANCE_VARIANCE,INTERSECTION_VARIANCE	call_8280		63790601	63852866	62265
DUP	chrM	chrM		1	16570	16569				Sniffles2.DUP.9S18
DUP	chr21	chr21		39974383	39975152	769				Sniffles2.DUP.5182S14	8375614	8463668	88054	0.16	31598769	31511484	63110253	355.259	-				87285	0.01		DISTANCE_VARIANCE,INTERSECTION_VARIANCE,SIZE_PROPORTION	7008		43187276	43376718	189442	0.01	3212893	3401566	6614459	17.3872					188673	0		DISTANCE_VARIANCE,INTERSECTION_VARIANCE,SIZE_PROPORTION	call_394		10010000	13040000	3030000
DUP	chr4	chr4		566624	566970	346				Sniffles2.DUP.18305S3																			869187	914022	44835	0.01	302563	347052	649615	7.18905					44489	0.01		DISTANCE_VARIANCE,INTERSECTION_VARIANCE,SIZE_PROPORTION	call_6489
DUP	chr5	chr5		17712709	17715745	3036				Sniffles2.DUP.16F04S4																			24456434	24680851	224417	0	6743725	6965106	13708831	30.1355					221381	0.01		DISTANCE_VARIANCE,INTERSECTION_VARIANCE,SIZE_PROPORTION	call_10638		141101555	141183616	82061
DUP	chr9	chr9		137327650	137328477	827				Sniffles2.DUP.FAE4S8	64410913	67900622	3489709	1	72916737	69427855	142344592	20.3901	-				3488882	0		DISTANCE_VARIANCE,INTERSECTION_VARIANCE,SIZE_PROPORTION	4022		135910325	135960297	49972	0.02	1417325	1368180	2785505	27.4169					49145	0.02		DISTANCE_VARIANCE,INTERSECTION_VARIANCE,SIZE_PROPORTION	call_7655		41220000	41950000	730000
DUP	chr2	chr2		32916223	32916626	403				Sniffles2.DUP.1F1F2S1	168863730	168871760	8030	0.46	135947507	135955134	271902641	16121.3	LOC105373734				7627	0.05		DISTANCE_VARIANCE,INTERSECTION_VARIANCE	1178		31588005	31782523	194518	0	1328218	1134103	2462321	6.31621					194115	0		DISTANCE_VARIANCE,INTERSECTION_VARIANCE,SIZE_PROPORTION	call_9580		51512365	51720439	208074
DUP	chr2	chr2		1861597	1861998	401				Sniffles2.DUP.1F1CDS1	168863730	168871760	8030	0.46	167002133	167009762	334011895	19808.6	LOC105373734				7629	0.05		DISTANCE_VARIANCE,INTERSECTION_VARIANCE,SIZE_PROPORTION	1178		1547858	1598021	50163	0.01	313739	263977	577716	5.71274					49762	0.01		DISTANCE_VARIANCE,INTERSECTION_VARIANCE,SIZE_PROPORTION	call_9544_1		10220	138133	127913
DEL	chr1	chr1		2974654	2974720	66				Sniffles2.DEL.14817S0	0	588217	588217	0.66	2974654	2386503	5361157	4.55662	PERM1;KLHL17;LOC124905335;RNU6-1199P;TUBB8P11;GTF2IP10;NOC2L;LOC107986552;RPL39P12;CICP3;LOC105378948;LOC124903817;WBP1LP9;LOC100288069;LOC107984850;LINC01409;LOC124903819;OR4F29;SEPTIN14P13;LINC01128;FAM87B;WBP1LP7;PLEKHN1;LOC107985728;FAM41C;LINC00115;SAMD11;HES4;LINC01342;LINC02593;LOC101928626;LOC284600;LOC100288175;ISG15;LOC124903820;RNF223;SEPTIN14P22;LOC112268260;C1ORF159;LOC124900618;AGRN				588151	0		DISTANCE_VARIANCE,INTERSECTION_VARIANCE,SIZE_PROPORTION	24		2684311	2756847	72536	0.28	290343	217873	508216	3.50003					72470	0		DISTANCE_VARIANCE,INTERSECTION_VARIANCE,SIZE_PROPORTION	call_206		0	610000	610000
DEL	chr2	chr2		34298588	34300653	2065				Sniffles2.DEL.16D2CS1	34298282	34304650	6368	0.55	306	3997	4303	0.255247	LINC01317				4303	0.32	PASS	DISTANCE_VARIANCE	803		34470770	34511503	40733	0.32	172182	210850	383032	4.47491					38668	0.05		DISTANCE_VARIANCE,INTERSECTION_VARIANCE	call_35		34298587	34300652	2065
DEL	chr7	chr7		65393833	65393913	80				Sniffles2.DEL.10717S6	61287567	62152996	865429	0.37	4106266	3240917	7347183	4.24443	-				865349	0		DISTANCE_VARIANCE,INTERSECTION_VARIANCE,SIZE_PROPORTION	3084		65518812	65572035	53223	0.58	124979	178122	303101	2.84321					53143	0		DISTANCE_VARIANCE,INTERSECTION_VARIANCE,SIZE_PROPORTION	call_30		61100000	61740000	640000
DEL	chr22	chr22		18419574	18419628	54				Sniffles2.DEL.38ECS15	18189402	21188290	2998888	0.26	230172	2768662	2998834	0.499982	E2F6P2;KRT18P62;RPL34P35;LOC124900485;ZDHHC8;COMT;PEX26;SMPD4P1;BCRP5;LOC101060852;BCRP7;RPL7AP70;GSC2;ATP6V1E1;LINC00895;LINC02556;LINC00896;LOC124905085;LOC124905083;LOC124905084;TANGO2;POM121L15P;LOC101928824;LOC112268289;CLDN5;FAM230D;LINC00528;FAM230A;LOC100129262;FAM230G;FAM230F;FAM230E;TSSK2;FAM230J;C22ORF39;RTN4R;LOC124905075;LOC102724151;RTL10;LOC124905078;LOC124905079;LOC124905076;ABHD1…				2998834	0		DISTANCE_VARIANCE,SIZE_PROPORTION	7352		21274005	21135834	138171	0.01	2854431	2716206	5570637	19.151					138117	0		DISTANCE_VARIANCE,INTERSECTION_VARIANCE,SIZE_PROPORTION	call_10017_2		18170000	18990000	820000
DEL	chr10	chr10		36686035	36686091	56				Sniffles2.DEL.D5B2S9	45887775	49960781	4073006	0.07	9201740	13274690	22476430	2.75916	ANKRD54P1;ZFAND4;FAM25C;LOC107001062;FRMPD2;FAM21FP;RN7SL248P;WASHC2C;LOC124902421;LOC124902420;LOC124902423;AGAP12P;LOC124902422;RNU6-1207P;FAM25G;FAM25E;VSTM4;LINC02675;MIR4294;ANTXRLP1;RPL13AP19;CEP164P1;AGAP13P;GPRIN2;LOC124902418;LOC124902419;RBP3;RN7SL453P;ANTXRL;SHLD2P1;SHLD2P3;RPS6P14;WDFY4;DUSP8P1;MIR3156-1;DUSP8P2;GLUD1P2;AGAP10P;AGAP4;LOC101927584;ARHGAP22;FAM245B;LINC03029;HNRNPA1P33;…				4072950	0		DISTANCE_VARIANCE,INTERSECTION_VARIANCE,SIZE_PROPORTION	4365		26891971	27317018	425047	0.01	9794064	9369073	19163137	22.5394					424991	0		DISTANCE_VARIANCE,INTERSECTION_VARIANCE,SIZE_PROPORTION	call_8190		39530000	41720000	2190000
DEL	chr6	chr6		168234610	168234667	57				Sniffles2.DEL.15EA4S5	168316182	168318877	2695	0.44	81572	84210	165782	30.1206	RNASET2				2638	0.02		DISTANCE_VARIANCE,INTERSECTION_VARIANCE,SIZE_PROPORTION	2895		170647774	170700087	52313	0.09	2413164	2465420	4878584	46.5781					52256	0		DISTANCE_VARIANCE,INTERSECTION_VARIANCE,SIZE_PROPORTION	call_2095		168234776	168235199	423
DEL	chr10	chr10		70688980	70691579	2599				Sniffles2.DEL.EC34S9	70682353	70695350	12997	0.54	6627	3771	10398	0.333419	COL13A1;LOC105378347				10398	0.2	PASS	DISTANCE_VARIANCE	4480		70688985	70691577	2592	0.02	5	2	7	0.000866885					-7	1	PASS		call_3147		39530000	41720000	2190000
DEL	chr20	chr20		58644013	58644063	50				Sniffles2.DEL.840AS13	57497428	57505824	8396	0.58	1146585	1138239	2284824	135.261	LOC107984001				8346	0.01		DISTANCE_VARIANCE,INTERSECTION_VARIANCE,SIZE_PROPORTION	6935		54030535	54041462	10927	0.03	4613478	4602601	9216079	419.791					10877	0		DISTANCE_VARIANCE,INTERSECTION_VARIANCE,SIZE_PROPORTION	call_2495		26010000	26100000	90000
DEL	chr1	chr1		65558491	65564585	6094				Sniffles2.DEL.17261S0	65546692	65576407	29715	1	11799	11822	23621	0.329847	-				23621	0.21	PASS	DISTANCE_VARIANCE	294		65558507	65564581	6074	0.11	16	4	20	0.000904011					-20	1	PASS		call_2148		65558506	65564580	6074
DEL	chr13	chr13		18420627	18420749	122				Sniffles2.DEL.8B96SC	19767810	19771969	4159	0.53	1347183	1351220	2698403	315.161	IFT88				4037	0.03		DISTANCE_VARIANCE,INTERSECTION_VARIANCE,SIZE_PROPORTION	5189		19238784	19704203	465419	0	818157	1283454	2101611	2.25717					465297	0		DISTANCE_VARIANCE,INTERSECTION_VARIANCE,SIZE_PROPORTION	call_8743		18420600	18420718	118
DEL	chr5	chr5		30518070	30518153	83				Sniffles2.DEL.10EF3S4	69565660	70740753	1175093	0.32	39047590	40222600	79270190	33.7269	SUMO2P4;CHCHD2P2;RN7SL616P;GUSBP13;GTF2H2C;MRPS36;CCDC125;TAF9;SNORD13B-1;AK6;VWA8P1;CCNB1;LOC728499;MARVELD2;RPS27P14;LOC100130639;NDUFB9P1;LOC105379015;LOC107984116;LOC105379016;GUSBP3;LOC105379013;LINC02198;LOC105379020;LOC101928924;SLC30A5;LOC124900198;LOC124900991;NAIPP1;LOC124900992;LOC124901203;LOC112267932;LOC124900951;LOC124900997;CDK7;OCLN;LOC124900998;LOC728488;CENPH;RNU6-724P;RN7SKP25…				1175010	0		DISTANCE_VARIANCE,INTERSECTION_VARIANCE,SIZE_PROPORTION	2159		100121704	100379106	257402	0	69603634	69860953	139464587	270.821					257319	0		DISTANCE_VARIANCE,INTERSECTION_VARIANCE,SIZE_PROPORTION	call_10742		30518068	30518152	84
DEL	chr8	chr8		993327	993382	55				Sniffles2.DEL.CA19S7	982947	1020701	37754	0.54	10380	27319	37699	0.498572	DLGAP2				37699	0		DISTANCE_VARIANCE,SIZE_PROPORTION	3381		8076837	7682748	394089	0.01	7083510	6689366	13772876	16.472					394034	0		DISTANCE_VARIANCE,INTERSECTION_VARIANCE,SIZE_PROPORTION	call_11354_2		0	210000	210000
DEL	chr1	chr1		236245419	236245527	108				Sniffles2.DEL.1D5DFS0	236385109	236389609	4500	0.46	139690	144082	283772	30.7914	LOC124904563				4392	0.02		DISTANCE_VARIANCE,INTERSECTION_VARIANCE,SIZE_PROPORTION	635		233110727	233214086	103359	0	3134692	3031441	6166133	29.7976					103251	0		DISTANCE_VARIANCE,INTERSECTION_VARIANCE,SIZE_PROPORTION	call_8134		121600000	143300000	21700000
DEL	chr1	chr1		12816075	12816355	280				Sniffles2.DEL.14F76S0	13189540	13221211	31671	0.53	373465	404856	778321	12.1799	PRDM2				31391	0.01		DISTANCE_VARIANCE,INTERSECTION_VARIANCE,SIZE_PROPORTION	109		12938666	13225010	286344	0.02	122591	408655	531246	0.926733					286064	0		DISTANCE_VARIANCE,INTERSECTION_VARIANCE,SIZE_PROPORTION	call_1180		12890000	13020000	130000
DEL	chr4	chr4		175435016	175435178	162				Sniffles2.DEL.17959S3	172500075	172518365	18290	1	2934941	2916813	5851754	158.567	SH3RF1				18128	0.01		DISTANCE_VARIANCE,INTERSECTION_VARIANCE,SIZE_PROPORTION	1823		177291603	177322114	30511	0.01	1856587	1886936	3743523	61.0231					30349	0.01		DISTANCE_VARIANCE,INTERSECTION_VARIANCE,SIZE_PROPORTION	call_10590		190120000	190220000	100000
DEL	chr9	chr9		138150391	138150452	61				Sniffles2.DEL.FA70S8	138191166	138236437	45271	0.58	40775	85985	126760	1.39815	-				45210	0		DISTANCE_VARIANCE,INTERSECTION_VARIANCE,SIZE_PROPORTION	4229		137888933	137890828	1895	0.03	261458	259624	521082	133.201					1834	0.03		DISTANCE_VARIANCE,INTERSECTION_VARIANCE,SIZE_PROPORTION	call_3122		43190000	61130000	17940000
DEL	chr7	chr7		37958906	37959221	315				Sniffles2.DEL.F71DS6	38338425	38368900	30475	0.48	379519	409679	789198	12.8158	STARD3NL				30160	0.01		DISTANCE_VARIANCE,INTERSECTION_VARIANCE,SIZE_PROPORTION	3040		37958906	37959221	315		0	0	0	0.0015873					0	1	PASS		call_688		37958905	37959220	315
DEL	chr2	chr2		125650705	125650769	64				Sniffles2.DEL.1A452S1	125684609	125698044	13435	0.52	33904	47275	81179	3.00693	-				13371	0		DISTANCE_VARIANCE,INTERSECTION_VARIANCE,SIZE_PROPORTION	1023		125685675	125694253	8578	0.02	34970	43484	78454	4.53923					8514	0.01		DISTANCE_VARIANCE,INTERSECTION_VARIANCE,SIZE_PROPORTION	call_2837		110220000	110630000	410000
DEL	chr15	chr15		17243487	17247578	4091				Sniffles2.DEL.77CBSE	23315606	28391344	5075738	0.03	6072119	11143766	17215885	1.69453	SERPINE4P;RPL9P26;LOC124900363;TUBBP8;DNM1P50;LOC112268151;HERC2;SYNGR2P1;ABCB10P1;GOLGA6L7;LOC107987221;ABCB10P4;LOC645202;GOLGA8R;GOLGA8T;NSMCE3;LOC105370743;GOLGA8J;GOLGA8M;LOC105370746;GABRG3;LOC105370747;LOC124900357;LOC124900358;LOC124900359;LINC00929;GOLGA8G;LOC105370751;GOLGA8F;LOC107984766;FTLP11;LOC100420707;LOC124903451;LOC124903450;LOC124903452;LOC124903578;LOC100996670;LOC124903457;R…				5071647	0		DISTANCE_VARIANCE,INTERSECTION_VARIANCE,SIZE_PROPORTION	5625		22221019	21764641	456378	0.01	4977532	4517063	9494595	9.31859					452287	0.01		DISTANCE_VARIANCE,INTERSECTION_VARIANCE,SIZE_PROPORTION	call_9024_2		20410000	22230000	1820000
DEL	chr7	chr7		68664079	68664212	133				Sniffles2.DEL.10947S6	61287567	62152996	865429	0.37	7376512	6511216	13887728	8.02238	-				865296	0		DISTANCE_VARIANCE,INTERSECTION_VARIANCE,SIZE_PROPORTION	3084		68664079	68664212	133		0	0	0	0.0037594					0	1	PASS		call_80		68664078	68664211	133
DEL	chr10	chr10		123619429	123619489	60				Sniffles2.DEL.10E25S9	45887775	49960781	4073006	0.07	77731654	73658708	151390362	18.5843	ANKRD54P1;ZFAND4;FAM25C;LOC107001062;FRMPD2;FAM21FP;RN7SL248P;WASHC2C;LOC124902421;LOC124902420;LOC124902423;AGAP12P;LOC124902422;RNU6-1207P;FAM25G;FAM25E;VSTM4;LINC02675;MIR4294;ANTXRLP1;RPL13AP19;CEP164P1;AGAP13P;GPRIN2;LOC124902418;LOC124902419;RBP3;RN7SL453P;ANTXRL;SHLD2P1;SHLD2P3;RPS6P14;WDFY4;DUSP8P1;MIR3156-1;DUSP8P2;GLUD1P2;AGAP10P;AGAP4;LOC101927584;ARHGAP22;FAM245B;LINC03029;HNRNPA1P33;…				4072946	0		DISTANCE_VARIANCE,INTERSECTION_VARIANCE,SIZE_PROPORTION	4365		123619438	123619498	60		9	9	18	0.0833333					0	1	PASS		call_1046		123619425	123619488	63
DEL	chr16	chr16		90168430	90168859	429				Sniffles2.DEL.A70CSF	90165245	90180118	14873	0.16	3185	11259	14444	0.47203	MBTPS1				14444	0.03		DISTANCE_VARIANCE,SIZE_PROPORTION	6032		15257027	14779684	477343	0	74911403	75389175	150300578	156.294					476914	0		DISTANCE_VARIANCE,INTERSECTION_VARIANCE,SIZE_PROPORTION	call_5519_2		33140000	33580000	440000
DEL	chrX	chrX		2520313	2520370	57				Sniffles2.DEL.CFFBS16	1631397	1653917	22520	1	888916	866453	1755369	38.8752	3815.5				22463	0		DISTANCE_VARIANCE,INTERSECTION_VARIANCE,SIZE_PROPORTION	7503		251014	99984	151030	0.26	2269299	2420386	4689685	14.5202					150973	0		DISTANCE_VARIANCE,INTERSECTION_VARIANCE,SIZE_PROPORTION	call_144_2		2143061	1946021	197040
DEL	chr7	chr7		72458494	72458554	60				Sniffles2.DEL.10B82S6	73011514	73110768	99254	0.56	553020	652214	1205234	6.06781	CALN1				99194	0		DISTANCE_VARIANCE,INTERSECTION_VARIANCE,SIZE_PROPORTION	3155		73006973	73114008	107035	0.12	548479	655454	1203933	5.62087					106975	0		DISTANCE_VARIANCE,INTERSECTION_VARIANCE,SIZE_PROPORTION	call_177		75150000	75440000	290000
DEL	chr11	chr11		88003679	88003768	89				Sniffles2.DEL.F497SA	89929018	89957335	28317	0.48	1925339	1953567	3878906	68.2762	LOC642414;TRIM49C				28228	0		DISTANCE_VARIANCE,INTERSECTION_VARIANCE,SIZE_PROPORTION	4770		90011153	89816975	194178	0.05	2007474	1813207	3820681	8.83405					194089	0		DISTANCE_VARIANCE,INTERSECTION_VARIANCE,SIZE_PROPORTION	call_305_2		89820000	90100000	280000
DEL	chr8	chr8		123642052	123642107	55				Sniffles2.DEL.1171CS7	125580405	125590534	10129	1	1938353	1948427	3886780	190.828	TRMT12				10074	0.01		DISTANCE_VARIANCE,INTERSECTION_VARIANCE,SIZE_PROPORTION	3671		123642052	123642115	63		0	8	8	0.0423729					8	0.87	PASS		call_1392		123642052	123642119	67
DEL	chr1	chr1		247890373	247891781	1408				Sniffles2.DEL.1DD3CS0	247880380	247896866	16486	0.61	9993	5085	15078	0.42137	OR2T2;OR2T7				15078	0.09	PASS	DISTANCE_VARIANCE	668		247888191	247894337	6146	0.07	2182	2556	4738	0.313741					4738	0.23	PASS	DISTANCE_VARIANCE	call_2435		248500000	248670000	170000
DEL	chr22	chr22		43153320	43153647	327				Sniffles2.DEL.4963S15	18189402	21198568	3009166	0.26	24963918	21955079	46918997	7.79517	E2F6P2;KRT18P62;RPL34P35;LOC124900485;ZDHHC8;COMT;PEX26;SMPD4P1;BCRP5;LOC101060852;BCRP7;RPL7AP70;GSC2;ATP6V1E1;LINC00895;LINC02556;LINC00896;LOC124905085;LOC124905083;LOC124905084;TANGO2;POM121L15P;LOC101928824;LOC112268289;CLDN5;FAM230D;LINC00528;FAM230A;LOC100129262;FAM230G;FAM230F;FAM230E;TSSK2;FAM230J;C22ORF39;RTN4R;LOC124905075;LOC102724151;RTL10;LOC124905078;LOC124905079;LOC124905076;ABHD1…				3008839	0		DISTANCE_VARIANCE,INTERSECTION_VARIANCE,SIZE_PROPORTION	7344		12181059	11976999	204060	0.09	30972261	31176648	62148909	151.039					203733	0		DISTANCE_VARIANCE,INTERSECTION_VARIANCE,SIZE_PROPORTION	call_113_2		43153319	43153646	327
DEL	chr1	chr1		36267650	36267875	225				Sniffles2.DEL.15F0AS0	146145397	148777894	2632497	0.34	109877747	112510019	222387766	42.2353	RNVU1-3;RNU1-1;RNVU1-1;RNVU1-2;TRN-GTT23-1;LOC102723321;TRQ-CTG3-2;TRQ-CTG7-1;TRN-GTT9-2;LOC112268274;GJA5;OR13Z2P;GJA8;RNVU1-22;RNVU1-21;PRKAB2;LOC124904397;LOC124904396;RNU1-129P;CHD1L;PDE4DIPP6;PDE4DIPP1;OR13Z3P;ABHD17AP1;MIR6077;LOC644060;LINC01731;PFN1P4;LOC101927468;PFN1P8;TRE-TTC14-1;TRH-GTG1-2;LOC105371229;LOC105371227;RNA5SP57;TRQ-CTG4-1;LOC105371233;PPIAL4H;LOC105371230;LOC105371235;TRN…				2632272	0		DISTANCE_VARIANCE,INTERSECTION_VARIANCE,SIZE_PROPORTION	417		12938666	13225010	286344	0.02	23328984	23042865	46371849	80.9087					286119	0		DISTANCE_VARIANCE,INTERSECTION_VARIANCE,SIZE_PROPORTION	call_1180		121600000	143300000	21700000
DEL	chr2	chr2		221181578	221181632	54				Sniffles2.DEL.1E29BS1	219183810	219200592	16782	1	1997768	1981040	3978808	118.164	TTLL4;LOC124907983;STK36				16728	0		DISTANCE_VARIANCE,INTERSECTION_VARIANCE,SIZE_PROPORTION	1119		89244935	88861907	383028	0.07	131936643	132319725	264256368	343.909					382974	0		DISTANCE_VARIANCE,INTERSECTION_VARIANCE,SIZE_PROPORTION	call_104_2		88820000	89610000	790000
DEL	chr9	chr9		60631235	60631576	341				Sniffles2.DEL.C7FCS8	62935061	65657315	2722254	0.25	2303826	5025739	7329565	1.34606	-				2721913	0		DISTANCE_VARIANCE,INTERSECTION_VARIANCE,SIZE_PROPORTION	3985		62881698	62946531	64833	0.01	2250463	2314955	4565418	35.0249					64492	0.01		DISTANCE_VARIANCE,INTERSECTION_VARIANCE,SIZE_PROPORTION	call_11632		43190000	61130000	17940000
DEL	chr12	chr12		51403106	51403158	52				Sniffles2.DEL.DBF6SB	50822244	50831976	9732	0.59	580862	571182	1152044	58.874	TMPRSS12				9680	0.01		DISTANCE_VARIANCE,INTERSECTION_VARIANCE,SIZE_PROPORTION	5092		67793350	67850249	56899	0	16390244	16447091	32837335	288.295					56847	0		DISTANCE_VARIANCE,INTERSECTION_VARIANCE,SIZE_PROPORTION	call_8625		50822654	50824681	2027
DEL	chr17	chr17		82925910	82926084	174				Sniffles2.DEL.AD7BS10	83232537	83240673	8136	1	306627	314589	621216	37.3777	TEX19				7962	0.02		DISTANCE_VARIANCE,INTERSECTION_VARIANCE,SIZE_PROPORTION	6257		81742545	81792542	49997	0.91	1183365	1133542	2316907	23.0901					49823	0		DISTANCE_VARIANCE,INTERSECTION_VARIANCE,SIZE_PROPORTION	call_6		81792534	81742552	49982
DEL	chr11	chr11		123681754	123681834	80				Sniffles2.DEL.10BA1SA	122468340	122506968	38628	0.49	1213414	1174866	2388280	30.85	RNU4ATAC10P;RNU4ATAC5P				38548	0		DISTANCE_VARIANCE,INTERSECTION_VARIANCE,SIZE_PROPORTION	4806		124225086	124238783	13697	0.01	543332	556949	1100281	39.9319					13617	0.01		DISTANCE_VARIANCE,INTERSECTION_VARIANCE,SIZE_PROPORTION	call_3154		89820000	90100000	280000
DEL	chr22	chr22		22761487	22761577	90				Sniffles2.DEL.3BCCS15	22695714	22908320	212606	0.81	65773	146743	212516	0.499582	LOC100736412;IGLV5-52;BMS1P20;IGLV1-50;IGLVI-38;IGLVVII-41-1;IGLV5-48;IGLV1-41;IGLV1-40;IGLV1-47;IGLV5-45;IGLV9-49;IGLV7-46;ZNF280B;IGLV1-44;IGLV7-43;IGL;LOC101929255;IGLV5-37;IGLV1-51;LOC105372952;IGLVI-42;ASH2LP1;IGLV1-36;ASH2LP3;IGLV7-35;ASH2LP2				212516	0		DISTANCE_VARIANCE,SIZE_PROPORTION	7403		22856909	22899752	42843	0.13	95422	138175	233597	2.72051					42753	0		DISTANCE_VARIANCE,INTERSECTION_VARIANCE,SIZE_PROPORTION	call_105		22899402	22698396	201006
DEL	chr6	chr6		77210383	77210694	311				Sniffles2.DEL.124B2S5	78253740	78324394	70654	0.49	1043357	1113700	2157057	15.198	LOC101928570				70343	0		DISTANCE_VARIANCE,INTERSECTION_VARIANCE,SIZE_PROPORTION	2673		77210383	77210694	311		0	0	0	0.00160772					0	1	PASS		call_1351		77210382	77210693	311
DEL	chr22	chr22		33673819	33673940	121				Sniffles2.DEL.430BS15	18189402	21198568	3009166	0.26	15484417	12475372	27959789	4.64558	E2F6P2;KRT18P62;RPL34P35;LOC124900485;ZDHHC8;COMT;PEX26;SMPD4P1;BCRP5;LOC101060852;BCRP7;RPL7AP70;GSC2;ATP6V1E1;LINC00895;LINC02556;LINC00896;LOC124905085;LOC124905083;LOC124905084;TANGO2;POM121L15P;LOC101928824;LOC112268289;CLDN5;FAM230D;LINC00528;FAM230A;LOC100129262;FAM230G;FAM230F;FAM230E;TSSK2;FAM230J;C22ORF39;RTN4R;LOC124905075;LOC102724151;RTL10;LOC124905078;LOC124905079;LOC124905076;ABHD1…				3009045	0		DISTANCE_VARIANCE,INTERSECTION_VARIANCE,SIZE_PROPORTION	7344		21274005	21135834	138171	0.01	12399814	12538106	24937920	89.1649					138050	0		DISTANCE_VARIANCE,INTERSECTION_VARIANCE,SIZE_PROPORTION	call_10017_2		0	10790000	10790000
DEL	chr7	chr7		101417611	101417675	64				Sniffles2.DEL.11D88S6	101355164	101367718	12554	0.5	62447	49957	112404	4.45419	MBLAC1;CNPY4;TAF6				12490	0.01		DISTANCE_VARIANCE,INTERSECTION_VARIANCE,SIZE_PROPORTION	3208		102692007	102489697	202310	0	1274396	1072022	2346418	4.79755					202246	0		DISTANCE_VARIANCE,INTERSECTION_VARIANCE,SIZE_PROPORTION	call_11257_2		101417610	101417674	64
DEL	chr2	chr2		183512936	183512998	62				Sniffles2.DEL.1CA87S1	183218451	183225972	7521	0.51	294485	287026	581511	38.3432	DNAJC10				7459	0.01		DISTANCE_VARIANCE,INTERSECTION_VARIANCE,SIZE_PROPORTION	1097		183220804	183226217	5413	0.03	292132	286781	578913	52.8689					5351	0.01		DISTANCE_VARIANCE,INTERSECTION_VARIANCE,SIZE_PROPORTION	call_2653		183220801	183226217	5416
DEL	chr18	chr18		9036086	9036375	289				Sniffles2.DEL.7211S11	13140739	13156745	16006	0.55	4104653	4120370	8225023	252.379	SEH1L;CEP192				15717	0.02		DISTANCE_VARIANCE,INTERSECTION_VARIANCE,SIZE_PROPORTION	6328		9036086	9036375	289		0	0	0	0.0017301					0	1	PASS		call_6		9036085	9036374	289
DEL	chr1	chr1		7548673	7548900	227				Sniffles2.DEL.14BD6S0	0	588217	588217	0.66	7548673	6960683	14509356	12.3286	PERM1;KLHL17;LOC124905335;RNU6-1199P;TUBB8P11;GTF2IP10;NOC2L;LOC107986552;RPL39P12;CICP3;LOC105378948;LOC124903817;WBP1LP9;LOC100288069;LOC107984850;LINC01409;LOC124903819;OR4F29;SEPTIN14P13;LINC01128;FAM87B;WBP1LP7;PLEKHN1;LOC107985728;FAM41C;LINC00115;SAMD11;HES4;LINC01342;LINC02593;LOC101928626;LOC284600;LOC100288175;ISG15;LOC124903820;RNF223;SEPTIN14P22;LOC112268260;C1ORF159;LOC124900618;AGRN				587990	0		DISTANCE_VARIANCE,INTERSECTION_VARIANCE,SIZE_PROPORTION	24		7548727	7549099	372	0.04	54	199	253	0.212855					145	0.61	PASS		call_2740		121600000	143300000	21700000
DEL	chr6	chr6		380339	380415	76				Sniffles2.DEL.F405S5	654854	678607	23753	0.79	274515	298192	572707	12.0171	-				23677	0		DISTANCE_VARIANCE,INTERSECTION_VARIANCE,SIZE_PROPORTION	2478		666377	667822	1445	0.05	286038	287407	573445	188.51					1369	0.05		DISTANCE_VARIANCE,INTERSECTION_VARIANCE	call_2393		26670000	26840000	170000
DEL	chr18	chr18		26991657	26992378	721				Sniffles2.DEL.7B27S11	26984063	26995529	11466	0.53	7594	3151	10745	0.440921	-				10745	0.06	PASS	DISTANCE_VARIANCE	6408		26991657	26992374	717	0.03	0	4	4	0.00208623					-4	0.99	PASS		call_2629		26991656	26992377	721
DEL	chr19	chr19		841535	841619	84				Sniffles2.DEL.5247S12	1023323	1036799	13476	0.49	181788	195180	376968	13.9001	ABCA7;ARHGAP45				13392	0.01		DISTANCE_VARIANCE,INTERSECTION_VARIANCE,SIZE_PROPORTION	6499		837860	838175	315		3675	3444	7119	8.92356					231	0.27		DISTANCE_VARIANCE,INTERSECTION_VARIANCE	call_1931		837862	838178	316
DEL	chr13	chr13		110253411	110253503	92				Sniffles2.DEL.C54ASC	108700910	108710541	9631	0.52	1552501	1542962	3095463	159.183	-				9539	0.01		DISTANCE_VARIANCE,INTERSECTION_VARIANCE,SIZE_PROPORTION	5380		113672569	113723009	50440	0.77	3419158	3469506	6888664	68.1614					50348	0		DISTANCE_VARIANCE,INTERSECTION_VARIANCE,SIZE_PROPORTION	call_12		0	18440000	18440000
DEL	chr17	chr17		32276729	32276919	190				Sniffles2.DEL.8A62S10	36154932	36392615	237683	0.41	3878203	4115696	7993899	16.8029	SLFN12;SLFN5;SLFN13;SLFN11;LOC101060119;LOC729839;LOC105371933;LOC105371932;UFM1P2				237493	0		DISTANCE_VARIANCE,INTERSECTION_VARIANCE,SIZE_PROPORTION	6140		36397057	36165990	231067	0.05	4120328	3889071	8009399	16.3179					230877	0		DISTANCE_VARIANCE,INTERSECTION_VARIANCE,SIZE_PROPORTION	call_149_2		36150000	36460000	310000
DEL	chr20	chr20		32854687	32854744	57				Sniffles2.DEL.728DS13	32925450	32944988	19538	0.53	70763	90244	161007	4.10842	-				19481	0		DISTANCE_VARIANCE,INTERSECTION_VARIANCE,SIZE_PROPORTION	6905		32937681	32941584	3903	0.02	82994	86840	169834	21.4439					3846	0.01		DISTANCE_VARIANCE,INTERSECTION_VARIANCE,SIZE_PROPORTION	call_2845		31186705	31241697	54992
DEL	chr21	chr21		14088095	14088313	218				Sniffles2.DEL.3C7BS14	14083707	14092148	8441	0.49	4388	3835	8223	0.474939	USP25				8223	0.03		DISTANCE_VARIANCE,SIZE_PROPORTION	7191		14088469	14089542	1073	0.02	374	1229	1603	0.621611					855	0.2		DISTANCE_VARIANCE,INTERSECTION_VARIANCE	call_3216		5320000	9300000	3980000
DEL	chr5	chr5		46888574	46888743	169				Sniffles2.DEL.11932S4	46244499	46298822	54323	1	644075	589921	1233996	11.3227	-				54154	0		DISTANCE_VARIANCE,INTERSECTION_VARIANCE,SIZE_PROPORTION	2107		46270556	46275735	5179	0.07	618018	613008	1231026	115.092					5010	0.03		DISTANCE_VARIANCE,INTERSECTION_VARIANCE,SIZE_PROPORTION	call_2388		69540000	71360000	1820000
DEL	chr2	chr2		91442399	91442531	132				Sniffles2.DEL.1902AS1	91488571	91539455	50884	0.35	46172	96924	143096	1.40248	-				50752	0		DISTANCE_VARIANCE,INTERSECTION_VARIANCE,SIZE_PROPORTION	915		89244935	88861907	383028	0.07	2197464	2580624	4778088	5.23546					382896	0		DISTANCE_VARIANCE,INTERSECTION_VARIANCE,SIZE_PROPORTION	call_104_2		88820000	89610000	790000
DEL	chr7	chr7		142759074	142759565	491				Sniffles2.DEL.13830S6	142650917	142659784	8867	1	108157	99781	207938	11.1103	TMEM178B				8376	0.06		DISTANCE_VARIANCE,INTERSECTION_VARIANCE	3284		142501857	142521848	19991	0.01	257217	237717	494934	12.0822					19500	0.02		DISTANCE_VARIANCE,INTERSECTION_VARIANCE,SIZE_PROPORTION	call_2910		142653052	142654516	1464
DEL	chrY	chrY		10755746	10755809	63				Sniffles2.DEL.2D2S17																																					10630000	10850000	220000
DEL	chr7	chr7		32735321	32738057	2736				Sniffles2.DEL.F3BFS6	32734669	32738553	3884	0.47	652	496	1148	0.086858	DPY19L1P1				1148	0.7	PASS	DISTANCE_VARIANCE	3037		32735361	32738033	2672	0.02	40	24	64	0.00610207					-64	0.98	PASS		call_2905		32771594	32771647	53
DEL	chr2	chr2		152357482	152357601	119				Sniffles2.DEL.1B5D7S1	150167024	150182499	15475	0.51	2190458	2175102	4365560	139.976	MMADHC-DT				15356	0.01		DISTANCE_VARIANCE,INTERSECTION_VARIANCE,SIZE_PROPORTION	1161		152988100	153047628	59528	0.01	630618	690027	1320645	11.0705					59409	0		DISTANCE_VARIANCE,INTERSECTION_VARIANCE,SIZE_PROPORTION	call_9730		88820000	89610000	790000
DEL	chr11	chr11		67874754	67877373	2619				Sniffles2.DEL.E827SA	67866587	67888292	21705	0.56	8167	10919	19086	0.39237	ENPP7P7;LOC112268076;LINC02754				19086	0.12	PASS	DISTANCE_VARIANCE	4720		67874756	67877369	2613	0.02	2	4	6	0.000764526					-6	1	PASS		call_2967		67874754	67877355	2601
DEL	chr2	chr2		169554518	169554605	87				Sniffles2.DEL.1C0C0S1	169246338	169262369	16031	0.45	308180	292236	600416	18.6257	NOSTRIN				15944	0.01		DISTANCE_VARIANCE,INTERSECTION_VARIANCE,SIZE_PROPORTION	1187		169248629	169254651	6022	0.02	305889	299954	605843	49.5863					5935	0.01		DISTANCE_VARIANCE,INTERSECTION_VARIANCE,SIZE_PROPORTION	call_2840		169554511	169554618	107
DEL	chr20	chr20		28940157	28940498	341				Sniffles2.DEL.6EE9S13	28943005	29021654	78649	0.71	2848	81156	84004	0.531751	-				78308	0		DISTANCE_VARIANCE,INTERSECTION_VARIANCE,SIZE_PROPORTION	6822		25783323	25845188	61865	0.2	3156834	3095310	6252144	50.2536					61524	0.01		DISTANCE_VARIANCE,INTERSECTION_VARIANCE,SIZE_PROPORTION	call_82		26010000	26100000	90000
DEL	chr16	chr16		3213278	3213573	295				Sniffles2.DEL.725ESF	15023424	18490832	3467408	0.12	11810146	15277259	27087405	3.90567	NOMO3;RPL7P47;MPV17L;XYLT1;TCERG1P2;LOC105371099;MIR6511A3;MIR6511A2;MIR6511A4;BMERB1;LOC105371096;NPIPA7;LOC105371097;NPIPA5;NOMO2;ABCC1;PKD1P4-NPIPA8;ABCC6;NPIPP1;PKD1P5-LOC105376752;LOC102723692;MARF1;MIR484;LOC107987234;CEP20;RNU6-213P;MIR3179-4;RRN3;PDXDC1;MIR3179-2;LOC100505915;LOC124903651;LOC105371108;PKD1P4;LOC124903650;PKD1P5;PKD1P6;LOC124903653;LOC105371106;LOC100288162;LOC124903652;PK…				3467113	0		DISTANCE_VARIANCE,INTERSECTION_VARIANCE,SIZE_PROPORTION	5858		15257027	14779684	477343	0	12043749	11566111	23609860	23.7158					477048	0		DISTANCE_VARIANCE,INTERSECTION_VARIANCE,SIZE_PROPORTION	call_5519_2		3213277	3213572	295
DEL	chr7	chr7		1127500	1127728	228				Sniffles2.DEL.DEFDS6	1144039	1148023	3984	0.42	16539	20295	36834	4.37274	C7ORF50				3756	0.06		DISTANCE_VARIANCE,INTERSECTION_VARIANCE	2933		1145443	1148017	2574	0.05	17943	20289	38232	6.82263					2346	0.09		DISTANCE_VARIANCE,INTERSECTION_VARIANCE	call_2404		1127747	1127839	92
DEL	chr12	chr12		131433919	131434310	391				Sniffles2.DEL.1111FSB	132289770	132306515	16745	0.49	855851	872205	1728056	50.4219	GALNT9				16354	0.02		DISTANCE_VARIANCE,INTERSECTION_VARIANCE,SIZE_PROPORTION	5173		131428727	131429209	482		5192	5101	10293	5.89633					91	0.81		DISTANCE_VARIANCE,INTERSECTION_VARIANCE	call_1490		131393116	131393510	394
DEL	chr10	chr10		132918196	132918331	135				Sniffles2.DEL.11490S9	133109595	133151726	42131	0.5	191399	233395	424794	5.02527	JAKMIP3-AS1;DPYSL4;JAKMIP3;STK32C				41996	0		DISTANCE_VARIANCE,INTERSECTION_VARIANCE,SIZE_PROPORTION	4457		132917939	132918305	366	0.03	257	26	283	0.284431					231	0.37	PASS		call_3149		133690000	133800000	110000
DEL	chr13	chr13		55576962	55577085	123				Sniffles2.DEL.A434SC	45369102	45393744	24642	0.47	10207860	10183341	20391201	411.694	RN7SL288P;LCP1				24519	0		DISTANCE_VARIANCE,INTERSECTION_VARIANCE,SIZE_PROPORTION	5254		19238784	19704203	465419	0	36338178	35872882	72211060	77.5559					465296	0		DISTANCE_VARIANCE,INTERSECTION_VARIANCE,SIZE_PROPORTION	call_8743		55576961	55577084	123
DEL	chr2	chr2		239467829	239467912	83				Sniffles2.DEL.1EF78S1	241760744	241777677	16933	1	2292915	2309765	4602680	135.246	HDLBP-AS1;HDLBP				16850	0		DISTANCE_VARIANCE,INTERSECTION_VARIANCE,SIZE_PROPORTION	1249		239527369	239527881	512		59540	59969	119509	100.429					429	0.16		DISTANCE_VARIANCE,INTERSECTION_VARIANCE	call_1752		88820000	89610000	790000
DEL	chr4	chr4		189834886	189836079	1193				Sniffles2.DEL.182ADS3	189819926	189840152	20226	0.43	14960	4073	19033	0.444348	F11-AS1				19033	0.06	PASS	DISTANCE_VARIANCE	1950		189136861	189143117	6256	0.02	698025	692962	1390987	93.3675					5063	0.19		DISTANCE_VARIANCE,INTERSECTION_VARIANCE	call_2875		189837378	189837450	72
DEL	chr5	chr5		49994883	49995392	509				Sniffles2.DEL.11A08S4	69565660	70740753	1175093	0.32	19570777	20745361	40316138	17.147	SUMO2P4;CHCHD2P2;RN7SL616P;GUSBP13;GTF2H2C;MRPS36;CCDC125;TAF9;SNORD13B-1;AK6;VWA8P1;CCNB1;LOC728499;MARVELD2;RPS27P14;LOC100130639;NDUFB9P1;LOC105379015;LOC107984116;LOC105379016;GUSBP3;LOC105379013;LINC02198;LOC105379020;LOC101928924;SLC30A5;LOC124900198;LOC124900991;NAIPP1;LOC124900992;LOC124901203;LOC112267932;LOC124900951;LOC124900997;CDK7;OCLN;LOC124900998;LOC728488;CENPH;RNU6-724P;RN7SKP25…				1174584	0		DISTANCE_VARIANCE,INTERSECTION_VARIANCE,SIZE_PROPORTION	2159		100121704	100379106	257402	0	50126821	50383714	100510535	194.855					256893	0		DISTANCE_VARIANCE,INTERSECTION_VARIANCE,SIZE_PROPORTION	call_10742		69540000	71360000	1820000
DEL	chr5	chr5		20398818	20398882	64				Sniffles2.DEL.10914S4	69565660	70740753	1175093	0.32	49166842	50341871	99508713	42.3385	SUMO2P4;CHCHD2P2;RN7SL616P;GUSBP13;GTF2H2C;MRPS36;CCDC125;TAF9;SNORD13B-1;AK6;VWA8P1;CCNB1;LOC728499;MARVELD2;RPS27P14;LOC100130639;NDUFB9P1;LOC105379015;LOC107984116;LOC105379016;GUSBP3;LOC105379013;LINC02198;LOC105379020;LOC101928924;SLC30A5;LOC124900198;LOC124900991;NAIPP1;LOC124900992;LOC124901203;LOC112267932;LOC124900951;LOC124900997;CDK7;OCLN;LOC124900998;LOC728488;CENPH;RNU6-724P;RN7SKP25…				1175029	0		DISTANCE_VARIANCE,INTERSECTION_VARIANCE,SIZE_PROPORTION	2159		100121704	100379106	257402	0	79722886	79980224	159703110	310.144					257338	0		DISTANCE_VARIANCE,INTERSECTION_VARIANCE,SIZE_PROPORTION	call_10742		69540000	71360000	1820000
DEL	chr2	chr2		235734947	235735090	143				Sniffles2.DEL.1ECF4S1	234636233	234663705	27472	0.5	1098714	1071385	2170099	39.2921	-				27329	0.01		DISTANCE_VARIANCE,INTERSECTION_VARIANCE,SIZE_PROPORTION	1233		235734945	235735090	145		2	0	2	0.00694444					2	0.99	PASS		call_1805		88820000	89610000	790000
DEL	chr2	chr2		124670597	124670656	59				Sniffles2.DEL.1A3A4S1	126892460	126932152	39692	1	2221863	2261496	4483359	56.3931	LOC105373601				39633	0		DISTANCE_VARIANCE,INTERSECTION_VARIANCE,SIZE_PROPORTION	1002		110273001	110049890	223111	0	14397596	14620766	29018362	64.0143					223052	0		DISTANCE_VARIANCE,INTERSECTION_VARIANCE,SIZE_PROPORTION	call_9696_2		110220000	110630000	410000
DEL	chr7	chr7		110541909	110548376	6467				Sniffles2.DEL.1236BS6	110540012	110548408	8396	0.52	1897	32	1929	0.06496	-				1929	0.77	PASS	DISTANCE_VARIANCE	3243		110542027	110548374	6347	0.02	118	2	120	0.00476042					-120	0.98	PASS		call_3099		110541911	110548373	6462
DEL	chr6	chr6		27827294	27827471	177				Sniffles2.DEL.105FES5	26727983	26773698	45715	0.53	1099311	1053773	2153084	23.4582	POM121L6P;GUSBP2				45538	0		DISTANCE_VARIANCE,INTERSECTION_VARIANCE,SIZE_PROPORTION	2607		31980726	32038027	57301	0.27	4153432	4210556	8363988	72.7582					57124	0		DISTANCE_VARIANCE,INTERSECTION_VARIANCE,SIZE_PROPORTION	call_63		26670000	26840000	170000
DEL	chr3	chr3		35563981	35564205	224				Sniffles2.DEL.1322BS2	32061470	32072612	11142	0.51	3502511	3491593	6994104	307.677	OSBPL10				10918	0.02		DISTANCE_VARIANCE,INTERSECTION_VARIANCE,SIZE_PROPORTION	1284		32060561	32066391	5830	0.02	3503420	3497814	7001234	578.232					5606	0.04		DISTANCE_VARIANCE,INTERSECTION_VARIANCE,SIZE_PROPORTION	call_3037		32060563	32066369	5806
DEL	chr13	chr13		111960059	111960111	52				Sniffles2.DEL.C65FSC	113973229	113987772	14543	1	2013170	2027661	4040831	138.432	-				14491	0		DISTANCE_VARIANCE,INTERSECTION_VARIANCE,SIZE_PROPORTION	5399		113672569	113723009	50440	0.77	1712510	1762898	3475408	34.4155					50388	0		DISTANCE_VARIANCE,INTERSECTION_VARIANCE,SIZE_PROPORTION	call_12		111660000	111860000	200000
DEL	chr6	chr6		32516227	32516550	323				Sniffles2.DEL.10965S5	32475916	32542900	66984	0.69	40311	26350	66661	0.495216	HLA-DQB1-AS1;LOC102725019;MTCO3P1;HLA-DQA1;HLA-DQB1				66661	0		DISTANCE_VARIANCE,SIZE_PROPORTION	2571		32501024	32493122	7902	0.02	15203	23428	38631	1.38778					7579	0.04		DISTANCE_VARIANCE,INTERSECTION_VARIANCE,SIZE_PROPORTION	call_3255_2		32571829	32545788	26041
DEL	chr6	chr6		40209179	40209255	76				Sniffles2.DEL.10E96S5	32485096	32663549	178453	0.05	7724083	7545706	15269789	42.7656	LOC102725019;MIR3135B;TAP2;MTCO3P1;HLA-DQA2;HLA-DOB;HLA-DQB2;PSMB8;HLA-DQB1				178377	0		DISTANCE_VARIANCE,INTERSECTION_VARIANCE,SIZE_PROPORTION	2620		40209327	40209478	151		148	223	371	0.821586					75	0.5	PASS	INTERSECTION_VARIANCE	call_1214		26670000	26840000	170000
DEL	chr7	chr7		96916075	96917248	1173				Sniffles2.DEL.11A2DS6	96913642	96928035	14393	0.47	2433	10787	13220	0.424708	LOC105375409				13220	0.08	PASS	DISTANCE_VARIANCE	3202		96913971	96917285	3314	0.03	2104	37	2141	0.238801					2141	0.35	PASS	DISTANCE_VARIANCE	call_2553		96846592	96852680	6088
DEL	chr8	chr8		142975230	142975596	366				Sniffles2.DEL.124BAS7	143596535	143675874	79339	0.53	621305	700278	1321583	8.29048	ADGRB1;LOC124902075				78973	0		DISTANCE_VARIANCE,INTERSECTION_VARIANCE,SIZE_PROPORTION	3703		142975667	142975729	62		437	133	570	0.668224					-304	0.17	PASS	INTERSECTION_VARIANCE	call_1186		142975210	142975519	309
DEL	chr2	chr2		199017167	199017249	82				Sniffles2.DEL.1D47AS1	203311071	203330816	19745	0.47	4293904	4313567	8607471	217.064	KRT8P15;ICA1L				19663	0		DISTANCE_VARIANCE,INTERSECTION_VARIANCE,SIZE_PROPORTION	1208		89244935	88861907	383028	0.07	109772232	110155342	219927574	286.029					382946	0		DISTANCE_VARIANCE,INTERSECTION_VARIANCE,SIZE_PROPORTION	call_104_2		88820000	89610000	790000
DEL	chr5	chr5		58027650	58037952	10302				Sniffles2.DEL.11EFAS4	58024077	58040874	16797	1	3573	2922	6495	0.119875	GPBP1				6495	0.61	PASS	DISTANCE_VARIANCE	2125		58027653	58037950	10297	0.11	3	2	5	0.000169911					-5	1	PASS		call_2067		58027651	58037950	10299
DEL	chr16	chr16		82275887	82276600	713				Sniffles2.DEL.A048SF	82273762	82278253	4491	0.5	2125	1653	3778	0.363182	-				3778	0.16	PASS	DISTANCE_VARIANCE	6045		82275740	82276530	790	0.03	147	70	217	0.0728543					77	0.9	PASS		call_3000		33140000	33580000	440000
DEL	chr13	chr13		68362757	68363133	376				Sniffles2.DEL.ABE6SC	71898405	71911922	13517	1	3535648	3548789	7084437	254.964	-				13141	0.03		DISTANCE_VARIANCE,INTERSECTION_VARIANCE,SIZE_PROPORTION	5281		19238784	19704203	465419	0	49123973	48658930	97782903	104.963					465043	0		DISTANCE_VARIANCE,INTERSECTION_VARIANCE,SIZE_PROPORTION	call_8743		68362756	68363134	378
DEL	chr11	chr11		13544376	13544728	352				Sniffles2.DEL.C6ABSA	3246821	3324785	77964	1	10297555	10219943	20517498	130.992	OSBPL5;MRGPRG-AS1;MRGPRG;MRGPRE				77612	0		DISTANCE_VARIANCE,INTERSECTION_VARIANCE,SIZE_PROPORTION	4573		4262800	4345114	82314	0.02	9281576	9199614	18481190	111.782					81962	0		DISTANCE_VARIANCE,INTERSECTION_VARIANCE,SIZE_PROPORTION	call_486		0	210000	210000
DEL	chr10	chr10		57471151	57471469	318				Sniffles2.DEL.E3CAS9	45887775	49960781	4073006	0.07	11583376	7510688	19094064	2.34379	ANKRD54P1;ZFAND4;FAM25C;LOC107001062;FRMPD2;FAM21FP;RN7SL248P;WASHC2C;LOC124902421;LOC124902420;LOC124902423;AGAP12P;LOC124902422;RNU6-1207P;FAM25G;FAM25E;VSTM4;LINC02675;MIR4294;ANTXRLP1;RPL13AP19;CEP164P1;AGAP13P;GPRIN2;LOC124902418;LOC124902419;RBP3;RN7SL453P;ANTXRL;SHLD2P1;SHLD2P3;RPS6P14;WDFY4;DUSP8P1;MIR3156-1;DUSP8P2;GLUD1P2;AGAP10P;AGAP4;LOC101927584;ARHGAP22;FAM245B;LINC03029;HNRNPA1P33;…				4072688	0		DISTANCE_VARIANCE,INTERSECTION_VARIANCE,SIZE_PROPORTION	4365		57450028	57452091	2063	0.02	21123	19378	40501	8.50546					1745	0.15		DISTANCE_VARIANCE,INTERSECTION_VARIANCE	call_3146		39530000	41720000	2190000
DEL	chr12	chr12		132817531	132817687	156				Sniffles2.DEL.11274SB	132289770	132306515	16745	0.49	527761	511172	1038933	30.7359	GALNT9				16589	0.01		DISTANCE_VARIANCE,INTERSECTION_VARIANCE,SIZE_PROPORTION	5173		132490838	132508149	17311	0.01	326693	309538	636231	18.2124					17155	0.01		DISTANCE_VARIANCE,INTERSECTION_VARIANCE,SIZE_PROPORTION	call_2980		132817846	132817912	66
DEL	chr19	chr19		7450840	7450901	61				Sniffles2.DEL.572BS12	8267877	8293601	25724	0.56	817037	842700	1659737	32.1842	CD320				25663	0		DISTANCE_VARIANCE,INTERSECTION_VARIANCE,SIZE_PROPORTION	6557		20413013	20535160	122147	0.19	12962173	13084259	26046432	106.566					122086	0		DISTANCE_VARIANCE,INTERSECTION_VARIANCE,SIZE_PROPORTION	call_51		7000000	7070000	70000
DEL	chr6	chr6		5037016	5037388	372				Sniffles2.DEL.F755S5	5027847	5039804	11957	1	9169	2416	11585	0.469908	LYRM4-AS1;LYRM4				11585	0.03		DISTANCE_VARIANCE,SIZE_PROPORTION	2503		5038951	5037019	1932	0.1	1935	369	2304	-0.338108					1560	0.19	PASS	DISTANCE_VARIANCE	call_2031_2		5037016	5038952	1936
DEL	chr13	chr13		108997317	108997369	52				Sniffles2.DEL.C4A0SC	108700910	108710541	9631	0.52	296407	286828	583235	30.1165	-				9579	0.01		DISTANCE_VARIANCE,INTERSECTION_VARIANCE,SIZE_PROPORTION	5380		113672569	113723009	50440	0.77	4675252	4725640	9400892	93.0929					50388	0		DISTANCE_VARIANCE,INTERSECTION_VARIANCE,SIZE_PROPORTION	call_12		108997316	108997372	56
DEL	chr19	chr19		6700358	6700552	194				Sniffles2.DEL.569ES12	8267877	8293601	25724	0.56	1567519	1593049	3160568	60.9725	CD320				25530	0.01		DISTANCE_VARIANCE,INTERSECTION_VARIANCE,SIZE_PROPORTION	6557		6700391	6700698	307		33	146	179	0.180639					113	0.63	PASS		call_1273		7000000	7070000	70000
DEL	chr4	chr4		49591414	49591805	391				Sniffles2.DEL.12A17S3	49595478	49603476	7998	0.4	4064	11671	15735	0.937954	-				7607	0.05		DISTANCE_VARIANCE,INTERSECTION_VARIANCE,SIZE_PROPORTION	1695		49607338	49607524	186		15924	15719	31643	27.422					-205	0.48		DISTANCE_VARIANCE,INTERSECTION_VARIANCE	call_1671		68500000	68640000	140000
DEL	chr17	chr17		7302617	7302713	96				Sniffles2.DEL.7AEBS10	7075275	7091080	15805	0.51	227342	211633	438975	13.8034	DLG4;ASGR1				15709	0.01		DISTANCE_VARIANCE,INTERSECTION_VARIANCE,SIZE_PROPORTION	6105		19204071	19078250	125821	0.07	11901454	11775537	23676991	93.019					125725	0		DISTANCE_VARIANCE,INTERSECTION_VARIANCE,SIZE_PROPORTION	call_5612_2		0	150000	150000
DEL	chr22	chr22		15457931	15458072	141				Sniffles2.DEL.36CES15	18189402	21198568	3009166	0.26	2731471	5740496	8471967	1.40763	E2F6P2;KRT18P62;RPL34P35;LOC124900485;ZDHHC8;COMT;PEX26;SMPD4P1;BCRP5;LOC101060852;BCRP7;RPL7AP70;GSC2;ATP6V1E1;LINC00895;LINC02556;LINC00896;LOC124905085;LOC124905083;LOC124905084;TANGO2;POM121L15P;LOC101928824;LOC112268289;CLDN5;FAM230D;LINC00528;FAM230A;LOC100129262;FAM230G;FAM230F;FAM230E;TSSK2;FAM230J;C22ORF39;RTN4R;LOC124905075;LOC102724151;RTL10;LOC124905078;LOC124905079;LOC124905076;ABHD1…				3009025	0		DISTANCE_VARIANCE,INTERSECTION_VARIANCE,SIZE_PROPORTION	7344		12181059	11976999	204060	0.09	3276872	3481073	6757945	15.548					203919	0		DISTANCE_VARIANCE,INTERSECTION_VARIANCE,SIZE_PROPORTION	call_113_2		12440000	15580000	3140000
DEL	chr2	chr2		204570899	204570988	89				Sniffles2.DEL.1D888S1	203311071	203330816	19745	0.47	1259828	1240172	2500000	63.0231	KRT8P15;ICA1L				19656	0		DISTANCE_VARIANCE,INTERSECTION_VARIANCE,SIZE_PROPORTION	1208		203316980	203326975	9995	0.03	1253919	1244013	2497932	123.856					9906	0.01		DISTANCE_VARIANCE,INTERSECTION_VARIANCE,SIZE_PROPORTION	call_2364		88820000	89610000	790000
DEL	chr6	chr6		141227488	141228892	1404				Sniffles2.DEL.14D47S5	141223668	141229841	6173	1	3820	949	4769	0.314834	LOC107986652;LINC02941				4769	0.23	PASS	DISTANCE_VARIANCE	2742		141227488	141228895	1407	0.03	0	3	3	0.000889363					3	1	PASS		call_3090		141227490	141229073	1583
DEL	chr12	chr12		132411863	132412468	605				Sniffles2.DEL.11227SB	132289770	132306515	16745	0.49	122093	105953	228046	6.57199	GALNT9				16140	0.04		DISTANCE_VARIANCE,INTERSECTION_VARIANCE,SIZE_PROPORTION	5173		132490838	132508149	17311	0.01	78975	95681	174656	4.87436					16706	0.03		DISTANCE_VARIANCE,INTERSECTION_VARIANCE,SIZE_PROPORTION	call_2980		132412316	132412407	91
DEL	chr7	chr7		107770156	107770249	93				Sniffles2.DEL.121B6S6	61287567	62152996	865429	0.37	46482589	45617253	92099842	53.2048	-				865336	0		DISTANCE_VARIANCE,INTERSECTION_VARIANCE,SIZE_PROPORTION	3084		102692007	102489697	202310	0	5078149	5280552	10358701	24.5898					202217	0		DISTANCE_VARIANCE,INTERSECTION_VARIANCE,SIZE_PROPORTION	call_11257_2		102450000	102570000	120000
DEL	chr11	chr11		134486468	134486527	59				Sniffles2.DEL.1125BSA	134728656	134761075	32419	0.46	242188	274548	516736	7.9552	LINC02706				32360	0		DISTANCE_VARIANCE,INTERSECTION_VARIANCE,SIZE_PROPORTION	4826		134732090	134737768	5678	0.01	245622	251241	496863	43.3036					5619	0.01		DISTANCE_VARIANCE,INTERSECTION_VARIANCE,SIZE_PROPORTION	call_3155		89820000	90100000	280000
DEL	chrX	chrX		51601228	51601283	55				Sniffles2.DEL.EE5AS16	58478865	58512208	33343	0.43	6877637	6910925	13788562	206.428	16906.8				33288	0		DISTANCE_VARIANCE,INTERSECTION_VARIANCE,SIZE_PROPORTION	7646		49604084	49346367	257717	0.07	1997144	2254916	4252060	7.24793					257662	0		DISTANCE_VARIANCE,INTERSECTION_VARIANCE,SIZE_PROPORTION	call_2292_2		51660000	51730000	70000
DEL	chr8	chr8		1521229	1521578	349				Sniffles2.DEL.CAB2S7	1336791	1416759	79968	0.52	184438	104819	289257	1.80073	DLGAP2-AS1;DLGAP2				79619	0		DISTANCE_VARIANCE,INTERSECTION_VARIANCE,SIZE_PROPORTION	3384		8076837	7682748	394089	0.01	6555608	6161170	12716778	15.121					393740	0		DISTANCE_VARIANCE,INTERSECTION_VARIANCE,SIZE_PROPORTION	call_11354_2		0	210000	210000
DEL	chr6	chr6		74559975	74560033	58				Sniffles2.DEL.122F6S5	73897063	73911812	14749	1	662912	648221	1311133	44.2742	KCNQ5				14691	0		DISTANCE_VARIANCE,INTERSECTION_VARIANCE,SIZE_PROPORTION	2669		78257486	78326751	69265	0.26	3697511	3766718	7464229	53.8366					69207	0		DISTANCE_VARIANCE,INTERSECTION_VARIANCE,SIZE_PROPORTION	call_47		74559992	74560034	42
DEL	chr1	chr1		120827608	120829425	1817				Sniffles2.DEL.19621S0	120434755	120475182	40427	1	392853	354243	747096	8.84265	NBPF8;PFN1P2				38610	0.04		DISTANCE_VARIANCE,INTERSECTION_VARIANCE,SIZE_PROPORTION	380		121844316	121604989	239327	0.05	1016708	775564	1792272	2.72373					237510	0.01		DISTANCE_VARIANCE,INTERSECTION_VARIANCE,SIZE_PROPORTION	call_2420_2		121600000	143300000	21700000
DEL	chr21	chr21		44481691	44481752	61				Sniffles2.DEL.4FABS14	6367712	8806814	2439102	0.09	38113979	35674938	73788917	15.1259	LOC105379271;LOC105379272;ANKRD20A16P;LOC124905314;LOC107987360;CDC27P11;VN1R7P;SNX18P23;LOC105379557;RNU2-42P;LOC124900509;MTCO3P26;RNA5-8SN1;VN1R111P;MLLT10P1;LOC729369;LINC01666;EIF3FP1;LOC124904994;PCMTD1P6;CTBP2P1;LOC107987395;SNX18P18;LOC124904996;SNX18P16;LOC124900699;LOC102724902;MTCO1P1;SNX18P10;FRG1DP;RNA18SN2;LOC107985475;ASNSP2;MTCO1P34;MTCO3P39				2439041	0		DISTANCE_VARIANCE,INTERSECTION_VARIANCE,SIZE_PROPORTION	6995		44094969	44153724	58755	0.03	386722	328028	714750	6.07617					58694	0		DISTANCE_VARIANCE,INTERSECTION_VARIANCE,SIZE_PROPORTION	call_9996		43020000	43580000	560000
DEL	chr4	chr4		28419969	28420319	350				Sniffles2.DEL.11CE0S3	9144574	9369246	224672	0.56	19275395	19051073	38326468	85.1616	USP17L27;USP17L26;USP17L29;USP17L28;USP17L21;USP17L20;USP17L22;USP17L25;USP17L24;USP17L9P;USP17L5;USP17L15;USP17L18;USP17L19;USP17L30;USP17L10;USP17L12;USP17L11;USP17L13				224322	0		DISTANCE_VARIANCE,INTERSECTION_VARIANCE,SIZE_PROPORTION	1624		34778322	34827322	49000	0.93	6358353	6407003	12765356	129.335					48650	0.01		DISTANCE_VARIANCE,INTERSECTION_VARIANCE,SIZE_PROPORTION	call_23		28419968	28420318	350
DEL	chr10	chr10		132895993	132896233	240				Sniffles2.DEL.1148CS9	133109595	133151726	42131	0.5	213602	255493	469095	5.53559	JAKMIP3-AS1;DPYSL4;JAKMIP3;STK32C				41891	0.01		DISTANCE_VARIANCE,INTERSECTION_VARIANCE,SIZE_PROPORTION	4457		132914155	132914766	611	0.14	18162	18533	36695	21.5611					371	0.39		DISTANCE_VARIANCE,INTERSECTION_VARIANCE	call_2150		133690000	133800000	110000
DEL	chr8	chr8		40118543	40118633	90				Sniffles2.DEL.E2A3S7	39371981	39529995	158014	0.51	746562	588638	1335200	4.22254	RPL3P10;ADAM9;ADAM32				157924	0		DISTANCE_VARIANCE,INTERSECTION_VARIANCE,SIZE_PROPORTION	3498		40118543	40118633	90		0	0	0	0.00555556					0	1	PASS		call_972		40118542	40118632	90
DEL	chr11	chr11		42876502	42876582	80				Sniffles2.DEL.D97FSA	55599743	55694866	95123	0.52	12723241	12818284	25541525	134.142	OR5D3P;OR4P1P;OR4C6;OR5D2P;OR5D17P;OR4V1P				95043	0		DISTANCE_VARIANCE,INTERSECTION_VARIANCE,SIZE_PROPORTION	4697		90011153	89816975	194178	0.05	47134651	46940393	94075044	241.14					194098	0		DISTANCE_VARIANCE,INTERSECTION_VARIANCE,SIZE_PROPORTION	call_305_2		55701032	55580830	120202
DEL	chr14	chr14		64037687	64037769	82				Sniffles2.DEL.9BEFSD	65126097	65142869	16772	0.5	1088410	1105100	2193510	65.0739	PCNX1;LOC105370557				16690	0		DISTANCE_VARIANCE,INTERSECTION_VARIANCE,SIZE_PROPORTION	5459		106269042	105863972	405070	0.02	42231355	41826203	84057558	102.736					404988	0		DISTANCE_VARIANCE,INTERSECTION_VARIANCE,SIZE_PROPORTION	call_225_2		64037667	64037749	82
DEL	chr17	chr17		77335951	77336008	57				Sniffles2.DEL.A956S10	46284336	46702870	418534	0.83	31051615	30633138	61684753	73.6814	LINC02210;LINC02210-CRHR1;MAPK8IP1P2;RN7SL656P;ARF2P;LOC105371802;LOC105369225;RPS26P8;ARHGAP27;LOC102724345;DND1P1;CRHR1;LRRC37A4P;LOC105371860;MIR4315-1;PLEKHM1;RDM1P1;LOC107985028				418477	0		DISTANCE_VARIANCE,INTERSECTION_VARIANCE,SIZE_PROPORTION	6208		81742545	81792542	49997	0.91	4406594	4456534	8863128	88.5357					49940	0		DISTANCE_VARIANCE,INTERSECTION_VARIANCE,SIZE_PROPORTION	call_6		81792534	81742552	49982
DEL	chr21	chr21		5311929	5313631	1702				Sniffles2.DEL.36DFS14	6367712	8806814	2439102	0.09	1055783	3493183	4548966	0.931859	LOC105379271;LOC105379272;ANKRD20A16P;LOC124905314;LOC107987360;CDC27P11;VN1R7P;SNX18P23;LOC105379557;RNU2-42P;LOC124900509;MTCO3P26;RNA5-8SN1;VN1R111P;MLLT10P1;LOC729369;LINC01666;EIF3FP1;LOC124904994;PCMTD1P6;CTBP2P1;LOC107987395;SNX18P18;LOC124904996;SNX18P16;LOC124900699;LOC102724902;MTCO1P1;SNX18P10;FRG1DP;RNA18SN2;LOC107985475;ASNSP2;MTCO1P34;MTCO3P39				2437400	0		DISTANCE_VARIANCE,INTERSECTION_VARIANCE,SIZE_PROPORTION	6995		5316114	5316435	321	0.09	4185	2804	6989	1.72788					-1381	0.19		DISTANCE_VARIANCE,INTERSECTION_VARIANCE	call_2661		0	5320000	5320000
DEL	chr6	chr6		158803558	158803655	97				Sniffles2.DEL.15852S5	158233276	158244941	11665	0.51	570282	558714	1128996	47.9935	ARID1B				11568	0.01		DISTANCE_VARIANCE,INTERSECTION_VARIANCE,SIZE_PROPORTION	2763		170647774	170700087	52313	0.09	11844216	11896432	23740648	226.49					52216	0		DISTANCE_VARIANCE,INTERSECTION_VARIANCE,SIZE_PROPORTION	call_2095		158811304	158811361	57
DEL	chr13	chr13		55060017	55060218	201				Sniffles2.DEL.A3E4SC	45369102	45393744	24642	0.47	9690915	9666474	19357389	389.594	RN7SL288P;LCP1				24441	0.01		DISTANCE_VARIANCE,INTERSECTION_VARIANCE,SIZE_PROPORTION	5254		19238784	19704203	465419	0	35821233	35356015	71177248	76.4328					465218	0		DISTANCE_VARIANCE,INTERSECTION_VARIANCE,SIZE_PROPORTION	call_8743		0	18440000	18440000
DEL	chr5	chr5		102050911	102051097	186				Sniffles2.DEL.13A70S4	69565660	70740753	1175093	0.32	32485251	31310344	63795595	27.1406	SUMO2P4;CHCHD2P2;RN7SL616P;GUSBP13;GTF2H2C;MRPS36;CCDC125;TAF9;SNORD13B-1;AK6;VWA8P1;CCNB1;LOC728499;MARVELD2;RPS27P14;LOC100130639;NDUFB9P1;LOC105379015;LOC107984116;LOC105379016;GUSBP3;LOC105379013;LINC02198;LOC105379020;LOC101928924;SLC30A5;LOC124900198;LOC124900991;NAIPP1;LOC124900992;LOC124901203;LOC112267932;LOC124900951;LOC124900997;CDK7;OCLN;LOC124900998;LOC728488;CENPH;RNU6-724P;RN7SKP25…				1174907	0		DISTANCE_VARIANCE,INTERSECTION_VARIANCE,SIZE_PROPORTION	2159		100121704	100379106	257402	0	1929207	1671991	3601198	6.99023					257216	0		DISTANCE_VARIANCE,INTERSECTION_VARIANCE,SIZE_PROPORTION	call_10742		69540000	71360000	1820000
DEL	chr3	chr3		25130895	25130963	68				Sniffles2.DEL.12B60S2	24987396	25001159	13763	0.51	143499	129804	273303	9.88016	RARB				13695	0		DISTANCE_VARIANCE,INTERSECTION_VARIANCE,SIZE_PROPORTION	1283		24989397	24990759	1362		141498	140204	281702	98.4979					1294	0.05		DISTANCE_VARIANCE,INTERSECTION_VARIANCE,SIZE_PROPORTION	call_342		24989398	24990758	1360
DEL	chr9	chr9		134622608	134622806	198				Sniffles2.DEL.F7BDS8	134093158	134131609	38451	0.47	529450	491197	1020647	13.2041	TTLL11				38253	0.01		DISTANCE_VARIANCE,INTERSECTION_VARIANCE,SIZE_PROPORTION	4126		134183097	134185531	2434	0.01	439511	437275	876786	166.563					2236	0.08		DISTANCE_VARIANCE,INTERSECTION_VARIANCE	call_2930		134622568	134622768	200
DEL	chr4	chr4		183932383	183932443	60				Sniffles2.DEL.17E0DS3	186952036	186990798	38762	1	3019653	3058355	6078008	78.2805	RWDD4				38702	0		DISTANCE_VARIANCE,INTERSECTION_VARIANCE,SIZE_PROPORTION	1941		177291603	177322114	30511	0.01	6640780	6610329	13251109	216.727					30451	0		DISTANCE_VARIANCE,INTERSECTION_VARIANCE,SIZE_PROPORTION	call_10590		190120000	190220000	100000
DEL	chr5	chr5		99426213	99426365	152				Sniffles2.DEL.138A2S4	99493872	99507448	13576	1	67659	81083	148742	5.41754	CHD1-DT				13424	0.01		DISTANCE_VARIANCE,INTERSECTION_VARIANCE,SIZE_PROPORTION	2268		100121704	100379106	257402	0	695491	952741	1648232	3.19978					257250	0		DISTANCE_VARIANCE,INTERSECTION_VARIANCE,SIZE_PROPORTION	call_10742		99426063	99426113	50
DEL	chr8	chr8		695506	695669	163				Sniffles2.DEL.C9C3S7	644099	651869	7770	1	51407	43800	95207	6.00082	DLGAP2				7607	0.02		DISTANCE_VARIANCE,INTERSECTION_VARIANCE,SIZE_PROPORTION	3399		644400	649415	5015	0.05	51106	46254	97360	9.40151					4852	0.03		DISTANCE_VARIANCE,INTERSECTION_VARIANCE,SIZE_PROPORTION	call_2913		695492	695657	165
DEL	chr14	chr14		100705899	100706048	149				Sniffles2.DEL.B3D0SD	105610086	106237244	627158	0.48	4904187	5531196	10435383	8.31761	-				627009	0		DISTANCE_VARIANCE,INTERSECTION_VARIANCE,SIZE_PROPORTION	5502		106269042	105863972	405070	0.02	5563143	5157924	10721067	12.2291					404921	0		DISTANCE_VARIANCE,INTERSECTION_VARIANCE,SIZE_PROPORTION	call_225_2		100705856	100706056	200
DEL	chr22	chr22		16355185	16355260	75				Sniffles2.DEL.3757S15	18189402	21198568	3009166	0.26	1834217	4843308	6677525	1.1095	E2F6P2;KRT18P62;RPL34P35;LOC124900485;ZDHHC8;COMT;PEX26;SMPD4P1;BCRP5;LOC101060852;BCRP7;RPL7AP70;GSC2;ATP6V1E1;LINC00895;LINC02556;LINC00896;LOC124905085;LOC124905083;LOC124905084;TANGO2;POM121L15P;LOC101928824;LOC112268289;CLDN5;FAM230D;LINC00528;FAM230A;LOC100129262;FAM230G;FAM230F;FAM230E;TSSK2;FAM230J;C22ORF39;RTN4R;LOC124905075;LOC102724151;RTL10;LOC124905078;LOC124905079;LOC124905076;ABHD1…				3009091	0		DISTANCE_VARIANCE,INTERSECTION_VARIANCE,SIZE_PROPORTION	7344		16339745	16340546	801	0.15	15440	14714	30154	17.2123					726	0.09		DISTANCE_VARIANCE,INTERSECTION_VARIANCE	call_3032		16260000	16400000	140000
DEL	chr18	chr18		20626695	20629927	3232				Sniffles2.DEL.76DDS11	24405642	24421951	16309	0.53	3778947	3792024	7570971	193.72	RNU6-435P;OSBPL1A				13077	0.2		DISTANCE_VARIANCE,INTERSECTION_VARIANCE	6344		27283998	27460023	176025	0.01	6657303	6830096	13487399	37.6203					172793	0.02		DISTANCE_VARIANCE,INTERSECTION_VARIANCE,SIZE_PROPORTION	call_5700		50044	14995	35049
DEL	chr4	chr4		162649154	162649208	54				Sniffles2.DEL.170EFS3	162470678	162478856	8178	1	178476	170352	348828	21.1874	RAPGEF2				8124	0.01		DISTANCE_VARIANCE,INTERSECTION_VARIANCE,SIZE_PROPORTION	1814		162472856	162475269	2413	0.07	176298	173939	350237	70.9848					2359	0.02		DISTANCE_VARIANCE,INTERSECTION_VARIANCE,SIZE_PROPORTION	call_2524		162472853	162475268	2415
DEL	chr18	chr18		25312517	25312841	324				Sniffles2.DEL.7A25S11	24405642	24421951	16309	0.53	906875	890890	1797765	54.0422	RNU6-435P;OSBPL1A				15985	0.02		DISTANCE_VARIANCE,INTERSECTION_VARIANCE,SIZE_PROPORTION	6344		25312517	25312841	324		0	0	0	0.00154321					0	1	PASS		call_53		24410778	24412083	1305
DEL	chr7	chr7		61042269	61043753	1484				Sniffles2.DEL.1047AS6	61287567	62152996	865429	0.37	245298	1109243	1354541	0.781245	-				863945	0		DISTANCE_VARIANCE,INTERSECTION_VARIANCE,SIZE_PROPORTION	3084		61654254	61684927	30673	0.04	611985	641174	1253159	19.485					29189	0.05		DISTANCE_VARIANCE,INTERSECTION_VARIANCE,SIZE_PROPORTION	call_7233		61042449	61042498	49
DEL	chr7	chr7		158460318	158460391	73				Sniffles2.DEL.143AAS6	158425075	158428581	3506	1	35243	31810	67053	9.36784	UBE3C				3433	0.02		DISTANCE_VARIANCE,INTERSECTION_VARIANCE,SIZE_PROPORTION	3365		158236783	158237757	974		223535	222634	446169	213.071					901	0.07		DISTANCE_VARIANCE,INTERSECTION_VARIANCE	call_491		158460325	158460398	73
DEL	chr11	chr11		50176155	50176211	56				Sniffles2.DEL.DE6DSA	55599743	55694866	95123	0.52	5423588	5518655	10942243	57.4825	OR5D3P;OR4P1P;OR4C6;OR5D2P;OR5D17P;OR4V1P				95067	0		DISTANCE_VARIANCE,INTERSECTION_VARIANCE,SIZE_PROPORTION	4697		90011153	89816975	194178	0.05	39834998	39640764	79475762	203.588					194122	0		DISTANCE_VARIANCE,INTERSECTION_VARIANCE,SIZE_PROPORTION	call_305_2		55701032	55580830	120202
DEL	chr16	chr16		62983869	62984119	250				Sniffles2.DEL.9302SF	15023424	18490832	3467408	0.12	47960445	44493287	92453732	13.3309	NOMO3;RPL7P47;MPV17L;XYLT1;TCERG1P2;LOC105371099;MIR6511A3;MIR6511A2;MIR6511A4;BMERB1;LOC105371096;NPIPA7;LOC105371097;NPIPA5;NOMO2;ABCC1;PKD1P4-NPIPA8;ABCC6;NPIPP1;PKD1P5-LOC105376752;LOC102723692;MARF1;MIR484;LOC107987234;CEP20;RNU6-213P;MIR3179-4;RRN3;PDXDC1;MIR3179-2;LOC100505915;LOC124903651;LOC105371108;PKD1P4;LOC124903650;PKD1P5;PKD1P6;LOC124903653;LOC105371106;LOC100288162;LOC124903652;PK…				3467158	0		DISTANCE_VARIANCE,INTERSECTION_VARIANCE,SIZE_PROPORTION	5858		62510430	62516761	6331	0.02	473439	467358	940797	71.4784					6081	0.04		DISTANCE_VARIANCE,INTERSECTION_VARIANCE,SIZE_PROPORTION	call_2809		33140000	33580000	440000
DEL	chr20	chr20		57031840	57031972	132				Sniffles2.DEL.82FDS13	57497428	57505824	8396	0.58	465588	473852	939440	55.0799	LOC107984001				8264	0.02		DISTANCE_VARIANCE,INTERSECTION_VARIANCE,SIZE_PROPORTION	6935		54030535	54041462	10927	0.03	3001305	2990510	5991815	270.902					10795	0.01		DISTANCE_VARIANCE,INTERSECTION_VARIANCE,SIZE_PROPORTION	call_2495		55859570	55865558	5988
DEL	chr5	chr5		14303166	14303238	72				Sniffles2.DEL.10569S4	69565660	70740753	1175093	0.32	55262494	56437515	111700009	47.5252	SUMO2P4;CHCHD2P2;RN7SL616P;GUSBP13;GTF2H2C;MRPS36;CCDC125;TAF9;SNORD13B-1;AK6;VWA8P1;CCNB1;LOC728499;MARVELD2;RPS27P14;LOC100130639;NDUFB9P1;LOC105379015;LOC107984116;LOC105379016;GUSBP3;LOC105379013;LINC02198;LOC105379020;LOC101928924;SLC30A5;LOC124900198;LOC124900991;NAIPP1;LOC124900992;LOC124901203;LOC112267932;LOC124900951;LOC124900997;CDK7;OCLN;LOC124900998;LOC728488;CENPH;RNU6-724P;RN7SKP25…				1175021	0		DISTANCE_VARIANCE,INTERSECTION_VARIANCE,SIZE_PROPORTION	2159		13416469	13422742	6273	0.01	886697	880496	1767193	139.259					6201	0.01		DISTANCE_VARIANCE,INTERSECTION_VARIANCE,SIZE_PROPORTION	call_3247		69540000	71360000	1820000
DEL	chr16	chr16		34274413	34276445	2032				Sniffles2.DEL.867FSF	32240825	33564219	1323394	0.38	2033588	712226	2745814	1.03582	IGHV3OR16-10;TP53TG3D;LOC390705;LOC100419016;RBM22P13;LOC102725101;LOC105371177;LOC105371174;FAM153DP;IGHV1-12;IGHVIII-13-1;IGHV2OR16-5;LOC100422713;LOC100507221;SLC9B1P5;LOC107987232;ABCD1P3;IGHV3OR16-15;IGHV3OR16-16;LOC101060048;ABHD17AP7;ABHD17AP8;ABHD17AP9;IGHV1OR16-1;LOC388248;LOC107984809;HERC2P5;HERC2P4;BCAP31P2;LOC105369266;HERC2P8;ACTR3BP3;TP53TG3;LOC107984013;LOC105371191;SLC6A10P;ZNF26…				1321362	0		DISTANCE_VARIANCE,INTERSECTION_VARIANCE,SIZE_PROPORTION	5939		34696889	34607765	89124	0.01	422476	331320	753796	3.15695					87092	0.02		DISTANCE_VARIANCE,INTERSECTION_VARIANCE,SIZE_PROPORTION	call_3021_2		34260000	34630000	370000
DEL	chr4	chr4		999819	999903	84				Sniffles2.DEL.10AB2S3	751555	766142	14587	0.49	248264	233761	482025	16.4279	PCGF3-AS1;PCGF3;LOC124900163				14503	0.01		DISTANCE_VARIANCE,INTERSECTION_VARIANCE,SIZE_PROPORTION	1593		4120323	4151326	31003	0.28	3120504	3151423	6271927	100.877					30919	0		DISTANCE_VARIANCE,INTERSECTION_VARIANCE,SIZE_PROPORTION	call_41		9130000	9380000	250000
DEL	chr4	chr4		74717533	74723590	6057				Sniffles2.DEL.138C9S3	74714823	74728264	13441	1	2710	4674	7384	0.189404	SLC4A4				7384	0.45	PASS	DISTANCE_VARIANCE	1758		74717546	74723586	6040	0.05	13	4	17	0.000785319					-17	1	PASS		call_2519		68500000	68640000	140000
DEL	chr22	chr22		48822402	48822501	99				Sniffles2.DEL.4D96S15	18189402	21198568	3009166	0.26	30633000	27623933	58256933	9.6796	E2F6P2;KRT18P62;RPL34P35;LOC124900485;ZDHHC8;COMT;PEX26;SMPD4P1;BCRP5;LOC101060852;BCRP7;RPL7AP70;GSC2;ATP6V1E1;LINC00895;LINC02556;LINC00896;LOC124905085;LOC124905083;LOC124905084;TANGO2;POM121L15P;LOC101928824;LOC112268289;CLDN5;FAM230D;LINC00528;FAM230A;LOC100129262;FAM230G;FAM230F;FAM230E;TSSK2;FAM230J;C22ORF39;RTN4R;LOC124905075;LOC102724151;RTL10;LOC124905078;LOC124905079;LOC124905076;ABHD1…				3009067	0		DISTANCE_VARIANCE,INTERSECTION_VARIANCE,SIZE_PROPORTION	7344		48851444	48851514	70		29042	29013	58055	171.766					-29	0.71		DISTANCE_VARIANCE,INTERSECTION_VARIANCE	call_1716		0	10790000	10790000
DEL	chr16	chr16		87948194	87948248	54				Sniffles2.DEL.A4D8SF	87988730	88009407	20677	0.53	40536	61159	101695	2.45278	PLCG2				20623	0		DISTANCE_VARIANCE,INTERSECTION_VARIANCE,SIZE_PROPORTION	6055		15257027	14779684	477343	0	72691167	73168564	145859731	151.766					477289	0		DISTANCE_VARIANCE,INTERSECTION_VARIANCE,SIZE_PROPORTION	call_5519_2		87948193	87948247	54
DEL	chrY	chrY		11018317	11018381	64				Sniffles2.DEL.449S17																																					10850000	11030000	180000
DEL	chr19	chr19		38902524	38902605	81				Sniffles2.DEL.6A7ES12	37268099	37309822	41723	0.63	1634425	1592783	3227208	38.5993	ZNF181;LOC124904698;ZNF599				41642	0		DISTANCE_VARIANCE,INTERSECTION_VARIANCE,SIZE_PROPORTION	6622		20413013	20535160	122147	0.19	18489511	18367445	36856956	150.771					122066	0		DISTANCE_VARIANCE,INTERSECTION_VARIANCE,SIZE_PROPORTION	call_51		38902484	38902566	82
DEL	chr3	chr3		1244403	1244466	63				Sniffles2.DEL.11BD1S2	186136	199264	13128	1	1058267	1045202	2103469	79.7313	CHL1;CHL1-AS2				13065	0		DISTANCE_VARIANCE,INTERSECTION_VARIANCE,SIZE_PROPORTION	1257		187170	192715	5545	0.1	1057233	1051751	2108984	188.034					5482	0.01		DISTANCE_VARIANCE,INTERSECTION_VARIANCE,SIZE_PROPORTION	call_2102		187185	192718	5533
DEL	chr7	chr7		2035583	2036022	439				Sniffles2.DEL.DFA8S6	1812666	1831739	19073	0.53	222917	204283	427200	10.9472	LOC124901819;ELFN1				18634	0.02		DISTANCE_VARIANCE,INTERSECTION_VARIANCE,SIZE_PROPORTION	2936		1816408	1823941	7533	0.03	219175	212081	431256	27.0483					7094	0.06		DISTANCE_VARIANCE,INTERSECTION_VARIANCE	call_2709		61100000	61740000	640000
DEL	chr10	chr10		117874764	117875095	331				Sniffles2.DEL.10AAES9	45887775	49960781	4073006	0.07	71986989	67914314	139901303	17.1728	ANKRD54P1;ZFAND4;FAM25C;LOC107001062;FRMPD2;FAM21FP;RN7SL248P;WASHC2C;LOC124902421;LOC124902420;LOC124902423;AGAP12P;LOC124902422;RNU6-1207P;FAM25G;FAM25E;VSTM4;LINC02675;MIR4294;ANTXRLP1;RPL13AP19;CEP164P1;AGAP13P;GPRIN2;LOC124902418;LOC124902419;RBP3;RN7SL453P;ANTXRL;SHLD2P1;SHLD2P3;RPS6P14;WDFY4;DUSP8P1;MIR3156-1;DUSP8P2;GLUD1P2;AGAP10P;AGAP4;LOC101927584;ARHGAP22;FAM245B;LINC03029;HNRNPA1P33;…				4072675	0		DISTANCE_VARIANCE,INTERSECTION_VARIANCE,SIZE_PROPORTION	4365		117874764	117875095	331		0	0	0	0.00151057					0	1	PASS		call_105		117874763	117875094	331
DEL	chr1	chr1		11622837	11623127	290				Sniffles2.DEL.14E8FS0	0	588217	588217	0.66	11622837	11034910	22657747	19.2502	PERM1;KLHL17;LOC124905335;RNU6-1199P;TUBB8P11;GTF2IP10;NOC2L;LOC107986552;RPL39P12;CICP3;LOC105378948;LOC124903817;WBP1LP9;LOC100288069;LOC107984850;LINC01409;LOC124903819;OR4F29;SEPTIN14P13;LINC01128;FAM87B;WBP1LP7;PLEKHN1;LOC107985728;FAM41C;LINC00115;SAMD11;HES4;LINC01342;LINC02593;LOC101928626;LOC284600;LOC100288175;ISG15;LOC124903820;RNF223;SEPTIN14P22;LOC112268260;C1ORF159;LOC124900618;AGRN				587927	0		DISTANCE_VARIANCE,INTERSECTION_VARIANCE,SIZE_PROPORTION	24		12938666	13225010	286344	0.02	1315829	1601883	2917712	5.08962					286054	0		DISTANCE_VARIANCE,INTERSECTION_VARIANCE,SIZE_PROPORTION	call_1180		121600000	143300000	21700000
DEL	chr5	chr5		49999304	49999815	511				Sniffles2.DEL.11A0AS4	69565660	70740753	1175093	0.32	19566356	20740938	40307294	17.1432	SUMO2P4;CHCHD2P2;RN7SL616P;GUSBP13;GTF2H2C;MRPS36;CCDC125;TAF9;SNORD13B-1;AK6;VWA8P1;CCNB1;LOC728499;MARVELD2;RPS27P14;LOC100130639;NDUFB9P1;LOC105379015;LOC107984116;LOC105379016;GUSBP3;LOC105379013;LINC02198;LOC105379020;LOC101928924;SLC30A5;LOC124900198;LOC124900991;NAIPP1;LOC124900992;LOC124901203;LOC112267932;LOC124900951;LOC124900997;CDK7;OCLN;LOC124900998;LOC728488;CENPH;RNU6-724P;RN7SKP25…				1174582	0		DISTANCE_VARIANCE,INTERSECTION_VARIANCE,SIZE_PROPORTION	2159		100121704	100379106	257402	0	50122400	50379291	100501691	194.836					256891	0		DISTANCE_VARIANCE,INTERSECTION_VARIANCE,SIZE_PROPORTION	call_10742		69540000	71360000	1820000
DEL	chr7	chr7		96913969	96915502	1533				Sniffles2.DEL.11A29S6	96913642	96928035	14393	0.47	327	12533	12860	0.403805	LOC105375409				12860	0.11	PASS	DISTANCE_VARIANCE	3202		96913971	96917285	3314	0.03	2	1783	1785	0.184341					1781	0.46	PASS	DISTANCE_VARIANCE	call_2553		96846592	96852680	6088
DEL	chr1	chr1		245975832	245975950	118				Sniffles2.DEL.1DBF2S0	246503984	246523742	19758	0.46	528152	547792	1075944	27.0665	ZNF670;ZNF670-ZNF695				19640	0.01		DISTANCE_VARIANCE,INTERSECTION_VARIANCE,SIZE_PROPORTION	656		245962664	245962854	190		13168	13096	26264	42.6396					72	0.62		DISTANCE_VARIANCE,INTERSECTION_VARIANCE	call_166		121600000	143300000	21700000
DEL	chr13	chr13		17693647	17694670	1023				Sniffles2.DEL.8B2DSC	19767810	19771969	4159	0.53	2074163	2077299	4151462	400.566	IFT88				3136	0.25		DISTANCE_VARIANCE,INTERSECTION_VARIANCE	5189		19238784	19704203	465419	0	1545137	2009533	3554670	3.81041					464396	0		DISTANCE_VARIANCE,INTERSECTION_VARIANCE,SIZE_PROPORTION	call_8743		0	18440000	18440000
DEL	chr22	chr22		23943923	23944094	171				Sniffles2.DEL.3CADS15	18189402	21198568	3009166	0.26	5754521	2745526	8500047	1.41228	E2F6P2;KRT18P62;RPL34P35;LOC124900485;ZDHHC8;COMT;PEX26;SMPD4P1;BCRP5;LOC101060852;BCRP7;RPL7AP70;GSC2;ATP6V1E1;LINC00895;LINC02556;LINC00896;LOC124905085;LOC124905083;LOC124905084;TANGO2;POM121L15P;LOC101928824;LOC112268289;CLDN5;FAM230D;LINC00528;FAM230A;LOC100129262;FAM230G;FAM230F;FAM230E;TSSK2;FAM230J;C22ORF39;RTN4R;LOC124905075;LOC102724151;RTL10;LOC124905078;LOC124905079;LOC124905076;ABHD1…				3008995	0		DISTANCE_VARIANCE,INTERSECTION_VARIANCE,SIZE_PROPORTION	7344		23945092	23945393	301		1169	1299	2468	2.61653					130	0.57		DISTANCE_VARIANCE,INTERSECTION_VARIANCE	call_1298		23969108	23931958	37150
DEL	chr16	chr16		82130594	82130828	234				Sniffles2.DEL.A037SF	15023424	18490832	3467408	0.12	67107170	63639996	130747166	18.8525	NOMO3;RPL7P47;MPV17L;XYLT1;TCERG1P2;LOC105371099;MIR6511A3;MIR6511A2;MIR6511A4;BMERB1;LOC105371096;NPIPA7;LOC105371097;NPIPA5;NOMO2;ABCC1;PKD1P4-NPIPA8;ABCC6;NPIPP1;PKD1P5-LOC105376752;LOC102723692;MARF1;MIR484;LOC107987234;CEP20;RNU6-213P;MIR3179-4;RRN3;PDXDC1;MIR3179-2;LOC100505915;LOC124903651;LOC105371108;PKD1P4;LOC124903650;PKD1P5;PKD1P6;LOC124903653;LOC105371106;LOC100288162;LOC124903652;PK…				3467174	0		DISTANCE_VARIANCE,INTERSECTION_VARIANCE,SIZE_PROPORTION	5858		82130592	82130828	236		2	0	2	0.00425532					2	0.99	PASS		call_396		82130591	82130838	247
DEL	chr13	chr13		79392112	79392183	71				Sniffles2.DEL.B2E3SC	78421358	78427624	6266	0.51	970754	964559	1935313	152.7	-				6195	0.01		DISTANCE_VARIANCE,INTERSECTION_VARIANCE,SIZE_PROPORTION	5287		86269523	86201521	68002	0.4	6877411	6809338	13686749	99.531					67931	0		DISTANCE_VARIANCE,INTERSECTION_VARIANCE,SIZE_PROPORTION	call_120_2		0	18440000	18440000
DEL	chr14	chr14		24364586	24364679	93				Sniffles2.DEL.8308SD	23963578	24009461	45883	0.64	401008	355218	756226	8.22416	PRKD1				45790	0		DISTANCE_VARIANCE,INTERSECTION_VARIANCE,SIZE_PROPORTION	5511		19376034	19025885	350149	0	4988552	5338794	10327346	13.7434					350056	0		DISTANCE_VARIANCE,INTERSECTION_VARIANCE,SIZE_PROPORTION	call_2890_2		23959567	23994665	35098
DEL	chr16	chr16		22534712	22534816	104				Sniffles2.DEL.7E95SF	15023424	18490832	3467408	0.12	7511288	4043984	11555272	1.66622	NOMO3;RPL7P47;MPV17L;XYLT1;TCERG1P2;LOC105371099;MIR6511A3;MIR6511A2;MIR6511A4;BMERB1;LOC105371096;NPIPA7;LOC105371097;NPIPA5;NOMO2;ABCC1;PKD1P4-NPIPA8;ABCC6;NPIPP1;PKD1P5-LOC105376752;LOC102723692;MARF1;MIR484;LOC107987234;CEP20;RNU6-213P;MIR3179-4;RRN3;PDXDC1;MIR3179-2;LOC100505915;LOC124903651;LOC105371108;PKD1P4;LOC124903650;PKD1P5;PKD1P6;LOC124903653;LOC105371106;LOC100288162;LOC124903652;PK…				3467304	0		DISTANCE_VARIANCE,INTERSECTION_VARIANCE,SIZE_PROPORTION	5858		15257027	14779684	477343	0	7277685	7755132	15032817	14.7431					477239	0		DISTANCE_VARIANCE,INTERSECTION_VARIANCE,SIZE_PROPORTION	call_5519_2		16250000	16530000	280000
DEL	chr7	chr7		142087408	142090118	2710				Sniffles2.DEL.137ABS6	142064295	142099732	35437	0.5	23113	9614	32727	0.428985	BRAF				32727	0.08	PASS	DISTANCE_VARIANCE	3282		142065756	142094613	28857	0.01	21652	4495	26147	0.414183					26147	0.09	PASS	DISTANCE_VARIANCE	call_3102		141791910	141792098	188
DEL	chr15	chr15		100719255	100720243	988				Sniffles2.DEL.B0E4SE	100552807	100572156	19349	0.52	166448	148087	314535	7.73312	-				18361	0.05		DISTANCE_VARIANCE,INTERSECTION_VARIANCE	5777		100719170	100720187	1017	0.03	85	56	141	0.0356608					29	0.97	PASS		call_2996		20410000	22230000	1820000
DEL	chr4	chr4		189631571	189631639	68				Sniffles2.DEL.18267S3	189819926	189840152	20226	0.43	188355	208513	396868	9.77801	F11-AS1				20158	0		DISTANCE_VARIANCE,INTERSECTION_VARIANCE,SIZE_PROPORTION	1950		189633462	189633573	111		1891	1934	3825	10.6899					43	0.61		DISTANCE_VARIANCE,INTERSECTION_VARIANCE	call_563		190120000	190220000	100000
DEL	chr6	chr6		32603554	32603841	287				Sniffles2.DEL.10999S5	32485096	32630808	145712	0.5	118458	26967	145425	0.498041	LOC102725019;MIR3135B;MTCO3P1;HLA-DQA2;HLA-DQB2;HLA-DQB1				145425	0		DISTANCE_VARIANCE,SIZE_PROPORTION	2529		32594193	32596832	2639	0.08	9361	7009	16370	2.79768					2352	0.11		DISTANCE_VARIANCE,INTERSECTION_VARIANCE	call_2396		32603553	32603840	287
DEL	chr8	chr8		142678701	142678762	61				Sniffles2.DEL.1246FS7	143596535	143675874	79339	0.53	917834	997112	1914946	12.0589	ADGRB1;LOC124902075				79278	0		DISTANCE_VARIANCE,INTERSECTION_VARIANCE,SIZE_PROPORTION	3703		143618321	143632521	14200	0.02	939620	953759	1893379	66.3832					14139	0		DISTANCE_VARIANCE,INTERSECTION_VARIANCE,SIZE_PROPORTION	call_2920		142413351	142414318	967
DEL	chr11	chr11		76718921	76719053	132				Sniffles2.DEL.EDE0SA	55599743	55694866	95123	0.52	21119178	21024187	42143365	221.213	OR5D3P;OR4P1P;OR4C6;OR5D2P;OR5D17P;OR4V1P				94991	0		DISTANCE_VARIANCE,INTERSECTION_VARIANCE,SIZE_PROPORTION	4697		71055698	70955602	100096	0.83	5663223	5763451	11426674	56.0047					99964	0		DISTANCE_VARIANCE,INTERSECTION_VARIANCE,SIZE_PROPORTION	call_62_2		89820000	90100000	280000
DEL	chr11	chr11		17711565	17711635	70				Sniffles2.DEL.C993SA	3246821	3324785	77964	1	14464744	14386850	28851594	184.866	OSBPL5;MRGPRG-AS1;MRGPRG;MRGPRE				77894	0		DISTANCE_VARIANCE,INTERSECTION_VARIANCE,SIZE_PROPORTION	4573		18942390	18964643	22253	0.01	1230825	1253008	2483833	55.634					22183	0		DISTANCE_VARIANCE,INTERSECTION_VARIANCE,SIZE_PROPORTION	call_2961		0	210000	210000
DEL	chr14	chr14		70424483	70424585	102				Sniffles2.DEL.A055SD	70210636	70225205	14569	0.5	213847	199380	413227	14.0832	IFT43;LOC100506576				14467	0.01		DISTANCE_VARIANCE,INTERSECTION_VARIANCE,SIZE_PROPORTION	5542		106269042	105863972	405070	0.02	35844559	35439387	71283946	86.9678					404968	0		DISTANCE_VARIANCE,INTERSECTION_VARIANCE,SIZE_PROPORTION	call_225_2		106234436	105863982	370454
DEL	chr7	chr7		121648857	121649582	725				Sniffles2.DEL.12A99S6	61287567	62152996	865429	0.37	60361290	59496586	119857876	69.1897	-				864704	0		DISTANCE_VARIANCE,INTERSECTION_VARIANCE,SIZE_PROPORTION	3084		102692007	102489697	202310	0	18956850	19159885	38116735	92.871					201585	0		DISTANCE_VARIANCE,INTERSECTION_VARIANCE,SIZE_PROPORTION	call_11257_2		61100000	61740000	640000
DEL	chr13	chr13		81781507	81781562	55				Sniffles2.DEL.B453SC	82582087	82599383	17296	0.54	800580	817821	1618401	46.6372	-				17241	0		DISTANCE_VARIANCE,INTERSECTION_VARIANCE,SIZE_PROPORTION	5294		81782781	81782824	43		1274	1262	2536	12.949					-12	0.78		DISTANCE_VARIANCE,INTERSECTION_VARIANCE	call_860		0	18440000	18440000
DEL	chr22	chr22		15355686	15355780	94				Sniffles2.DEL.36C3S15	18189402	21198568	3009166	0.26	2833716	5842788	8676504	1.44163	E2F6P2;KRT18P62;RPL34P35;LOC124900485;ZDHHC8;COMT;PEX26;SMPD4P1;BCRP5;LOC101060852;BCRP7;RPL7AP70;GSC2;ATP6V1E1;LINC00895;LINC02556;LINC00896;LOC124905085;LOC124905083;LOC124905084;TANGO2;POM121L15P;LOC101928824;LOC112268289;CLDN5;FAM230D;LINC00528;FAM230A;LOC100129262;FAM230G;FAM230F;FAM230E;TSSK2;FAM230J;C22ORF39;RTN4R;LOC124905075;LOC102724151;RTL10;LOC124905078;LOC124905079;LOC124905076;ABHD1…				3009072	0		DISTANCE_VARIANCE,INTERSECTION_VARIANCE,SIZE_PROPORTION	7344		12181059	11976999	204060	0.09	3174627	3378781	6553408	15.0506					203966	0		DISTANCE_VARIANCE,INTERSECTION_VARIANCE,SIZE_PROPORTION	call_113_2		12440000	15580000	3140000
DEL	chr1	chr1		215093765	215093828	63				Sniffles2.DEL.1C720S0	146145397	148777894	2632497	0.34	68948368	66315934	135264302	25.6906	RNVU1-3;RNU1-1;RNVU1-1;RNVU1-2;TRN-GTT23-1;LOC102723321;TRQ-CTG3-2;TRQ-CTG7-1;TRN-GTT9-2;LOC112268274;GJA5;OR13Z2P;GJA8;RNVU1-22;RNVU1-21;PRKAB2;LOC124904397;LOC124904396;RNU1-129P;CHD1L;PDE4DIPP6;PDE4DIPP1;OR13Z3P;ABHD17AP1;MIR6077;LOC644060;LINC01731;PFN1P4;LOC101927468;PFN1P8;TRE-TTC14-1;TRH-GTG1-2;LOC105371229;LOC105371227;RNA5SP57;TRQ-CTG4-1;LOC105371233;PPIAL4H;LOC105371230;LOC105371235;TRN…				2632434	0		DISTANCE_VARIANCE,INTERSECTION_VARIANCE,SIZE_PROPORTION	417		223558915	223608936	50021	0.85	8465150	8515108	16980258	169.518					49958	0		DISTANCE_VARIANCE,INTERSECTION_VARIANCE,SIZE_PROPORTION	call_7		121600000	143300000	21700000
DEL	chr3	chr3		114135175	114135501	326				Sniffles2.DEL.16500S2	111522487	111533561	11074	0.48	2612688	2601940	5214628	228.712	-				10748	0.03		DISTANCE_VARIANCE,INTERSECTION_VARIANCE,SIZE_PROPORTION	1473		114135175	114135501	326		0	0	0	0.00153374					0	1	PASS		call_72		114135174	114135500	326
DEL	chr3	chr3		198004823	198005134	311				Sniffles2.DEL.19D7CS2	198096617	198111738	15121	0.52	91794	106604	198398	6.4282	ACAP2				14810	0.02		DISTANCE_VARIANCE,INTERSECTION_VARIANCE,SIZE_PROPORTION	1586		198101894	198102363	469	0.07	97071	97229	194300	124.553					158	0.66		DISTANCE_VARIANCE,INTERSECTION_VARIANCE	call_3051		197207704	197212384	4680
DEL	chr7	chr7		152395540	152401118	5578				Sniffles2.DEL.13EC4S6	152583442	152590586	7144	0.55	187902	189468	377370	14.8315	WDR86;WDR86-AS1				1566	0.78		DISTANCE_VARIANCE,INTERSECTION_VARIANCE	3314		152584622	152587217	2595	0.02	189082	186099	375181	22.9526					-2983	0.47		DISTANCE_VARIANCE,INTERSECTION_VARIANCE	call_3104		152622031	152622097	66
DEL	chr13	chr13		111430059	111430111	52				Sniffles2.DEL.C613SC	113973229	113987772	14543	1	2543170	2557661	5100831	174.746	-				14491	0		DISTANCE_VARIANCE,INTERSECTION_VARIANCE,SIZE_PROPORTION	5399		113672569	113723009	50440	0.77	2242510	2292898	4535408	44.9122					50388	0		DISTANCE_VARIANCE,INTERSECTION_VARIANCE,SIZE_PROPORTION	call_12		111660000	111860000	200000
DEL	chr22	chr22		23942409	23942657	248				Sniffles2.DEL.3CA6S15	18189402	21198568	3009166	0.26	5753007	2744089	8497096	1.41175	E2F6P2;KRT18P62;RPL34P35;LOC124900485;ZDHHC8;COMT;PEX26;SMPD4P1;BCRP5;LOC101060852;BCRP7;RPL7AP70;GSC2;ATP6V1E1;LINC00895;LINC02556;LINC00896;LOC124905085;LOC124905083;LOC124905084;TANGO2;POM121L15P;LOC101928824;LOC112268289;CLDN5;FAM230D;LINC00528;FAM230A;LOC100129262;FAM230G;FAM230F;FAM230E;TSSK2;FAM230J;C22ORF39;RTN4R;LOC124905075;LOC102724151;RTL10;LOC124905078;LOC124905079;LOC124905076;ABHD1…				3008918	0		DISTANCE_VARIANCE,INTERSECTION_VARIANCE,SIZE_PROPORTION	7344		23936390	23937834	1444	0.07	6019	4823	10842	3.20449					1196	0.17		DISTANCE_VARIANCE,INTERSECTION_VARIANCE	call_2370		23969108	23931958	37150
DEL	chr10	chr10		47329282	47329340	58				Sniffles2.DEL.DD40S9	45887775	49960781	4073006	0.07	1441507	2631441	4072948	0.499986	ANKRD54P1;ZFAND4;FAM25C;LOC107001062;FRMPD2;FAM21FP;RN7SL248P;WASHC2C;LOC124902421;LOC124902420;LOC124902423;AGAP12P;LOC124902422;RNU6-1207P;FAM25G;FAM25E;VSTM4;LINC02675;MIR4294;ANTXRLP1;RPL13AP19;CEP164P1;AGAP13P;GPRIN2;LOC124902418;LOC124902419;RBP3;RN7SL453P;ANTXRL;SHLD2P1;SHLD2P3;RPS6P14;WDFY4;DUSP8P1;MIR3156-1;DUSP8P2;GLUD1P2;AGAP10P;AGAP4;LOC101927584;ARHGAP22;FAM245B;LINC03029;HNRNPA1P33;…				4072948	0		DISTANCE_VARIANCE,SIZE_PROPORTION	4365		26891971	27317018	425047	0.01	20437311	20012322	40449633	47.5761					424989	0		DISTANCE_VARIANCE,INTERSECTION_VARIANCE,SIZE_PROPORTION	call_8190		46560000	46910000	350000
DEL	chr14	chr14		77269731	77269807	76				Sniffles2.DEL.A4E6SD	105610086	106237244	627158	0.48	28340355	28967437	57307792	45.6829	-				627082	0		DISTANCE_VARIANCE,INTERSECTION_VARIANCE,SIZE_PROPORTION	5502		106269042	105863972	405070	0.02	28999311	28594165	57593476	70.0776					404994	0		DISTANCE_VARIANCE,INTERSECTION_VARIANCE,SIZE_PROPORTION	call_225_2		106234436	105863982	370454
DEL	chr6	chr6		93947646	93947813	167				Sniffles2.DEL.12F99S5	78253740	78324394	70654	0.49	15693906	15623419	31317325	221.102	LOC101928570				70487	0		DISTANCE_VARIANCE,INTERSECTION_VARIANCE,SIZE_PROPORTION	2673		93947646	93947813	167		0	0	0	0.00299401					0	1	PASS		call_412		95073093	95014562	58531
DEL	chr8	chr8		1060303	1060376	73				Sniffles2.DEL.CA37S7	982947	1020701	37754	0.54	77356	39675	117031	1.54695	DLGAP2				37681	0		DISTANCE_VARIANCE,INTERSECTION_VARIANCE,SIZE_PROPORTION	3381		8076837	7682748	394089	0.01	7016534	6622372	13638906	16.3013					394016	0		DISTANCE_VARIANCE,INTERSECTION_VARIANCE,SIZE_PROPORTION	call_11354_2		0	210000	210000
DEL	chr17	chr17		54627816	54627866	50				Sniffles2.DEL.99A0S10	46284336	46702870	418534	0.83	8343480	7924996	16268476	19.4328	LINC02210;LINC02210-CRHR1;MAPK8IP1P2;RN7SL656P;ARF2P;LOC105371802;LOC105369225;RPS26P8;ARHGAP27;LOC102724345;DND1P1;CRHR1;LRRC37A4P;LOC105371860;MIR4315-1;PLEKHM1;RDM1P1;LOC107985028				418484	0		DISTANCE_VARIANCE,INTERSECTION_VARIANCE,SIZE_PROPORTION	6208		36397057	36165990	231067	0.05	18230759	18461876	36692635	78.3813					231017	0		DISTANCE_VARIANCE,INTERSECTION_VARIANCE,SIZE_PROPORTION	call_149_2		54627815	54627865	50
DEL	chr1	chr1		182741667	182741794	127				Sniffles2.DEL.1B189S0	146145397	148777894	2632497	0.34	36596270	33963900	70560170	13.4011	RNVU1-3;RNU1-1;RNVU1-1;RNVU1-2;TRN-GTT23-1;LOC102723321;TRQ-CTG3-2;TRQ-CTG7-1;TRN-GTT9-2;LOC112268274;GJA5;OR13Z2P;GJA8;RNVU1-22;RNVU1-21;PRKAB2;LOC124904397;LOC124904396;RNU1-129P;CHD1L;PDE4DIPP6;PDE4DIPP1;OR13Z3P;ABHD17AP1;MIR6077;LOC644060;LINC01731;PFN1P4;LOC101927468;PFN1P8;TRE-TTC14-1;TRH-GTG1-2;LOC105371229;LOC105371227;RNA5SP57;TRQ-CTG4-1;LOC105371233;PPIAL4H;LOC105371230;LOC105371235;TRN…				2632370	0		DISTANCE_VARIANCE,INTERSECTION_VARIANCE,SIZE_PROPORTION	417		189735386	189814221	78835	0.22	6993719	7072427	14066146	89.0691					78708	0		DISTANCE_VARIANCE,INTERSECTION_VARIANCE,SIZE_PROPORTION	call_74		121600000	143300000	21700000
DEL	chr22	chr22		50147300	50147539	239				Sniffles2.DEL.4E9ES15	18189402	21198568	3009166	0.26	31957898	28948971	60906869	10.1194	E2F6P2;KRT18P62;RPL34P35;LOC124900485;ZDHHC8;COMT;PEX26;SMPD4P1;BCRP5;LOC101060852;BCRP7;RPL7AP70;GSC2;ATP6V1E1;LINC00895;LINC02556;LINC00896;LOC124905085;LOC124905083;LOC124905084;TANGO2;POM121L15P;LOC101928824;LOC112268289;CLDN5;FAM230D;LINC00528;FAM230A;LOC100129262;FAM230G;FAM230F;FAM230E;TSSK2;FAM230J;C22ORF39;RTN4R;LOC124905075;LOC102724151;RTL10;LOC124905078;LOC124905079;LOC124905076;ABHD1…				3008927	0		DISTANCE_VARIANCE,INTERSECTION_VARIANCE,SIZE_PROPORTION	7344		12181059	11976999	204060	0.09	37966241	38170540	76136781	185.338					203821	0		DISTANCE_VARIANCE,INTERSECTION_VARIANCE,SIZE_PROPORTION	call_113_2		0	10790000	10790000
DEL	chrX	chrX		949398	950113	715				Sniffles2.DEL.CEAAS16	1631397	1653917	22520	1	681999	703804	1385803	29.8215	3815.5				21805	0.03		DISTANCE_VARIANCE,INTERSECTION_VARIANCE,SIZE_PROPORTION	7503		949398	950116	718		0	3	3	0.00174459					3	1	PASS		call_406		949397	950115	718
DEL	chr17	chr17		21947656	21947846	190				Sniffles2.DEL.8559S10	21680227	21692279	12052	0.33	267429	255567	522996	21.3608	-				11862	0.02		DISTANCE_VARIANCE,INTERSECTION_VARIANCE,SIZE_PROPORTION	6091		19204071	19078250	125821	0.07	2743585	2869596	5613181	21.2741					125631	0		DISTANCE_VARIANCE,INTERSECTION_VARIANCE,SIZE_PROPORTION	call_5612_2		21987751	21884505	103246
DEL	chr4	chr4		110887595	110887904	309				Sniffles2.DEL.1508AS3	112571199	112581700	10501	1	1683604	1693796	3377400	156.217	COL25A1				10192	0.03		DISTANCE_VARIANCE,INTERSECTION_VARIANCE,SIZE_PROPORTION	1785		110887595	110887904	309		0	0	0	0.00161812					0	1	PASS		call_2105		110887594	110887903	309
DEL	chr6	chr6		2605291	2605352	61				Sniffles2.DEL.F5BCS5	654854	678607	23753	0.79	1950437	1926745	3877182	81.4056	-				23692	0		DISTANCE_VARIANCE,INTERSECTION_VARIANCE,SIZE_PROPORTION	2478		31980726	32038027	57301	0.27	29375435	29432675	58808110	512.605					57240	0		DISTANCE_VARIANCE,INTERSECTION_VARIANCE,SIZE_PROPORTION	call_63		2605286	2605346	60
DEL	chr7	chr7		10162880	10163026	146				Sniffles2.DEL.E4F7S6	61287567	62152996	865429	0.37	51124687	51989970	103114657	59.5643	-				865283	0		DISTANCE_VARIANCE,INTERSECTION_VARIANCE,SIZE_PROPORTION	3084		10464692	10466503	1811	0.04	301812	303477	605289	154.648					1665	0.08		DISTANCE_VARIANCE,INTERSECTION_VARIANCE	call_2710		61100000	61740000	640000
DEL	chr11	chr11		79127413	79127469	56				Sniffles2.DEL.EF65SA	82144298	82168735	24437	0.47	3016885	3041266	6058151	123.671	MIR4300HG				24381	0		DISTANCE_VARIANCE,INTERSECTION_VARIANCE,SIZE_PROPORTION	4738		90011153	89816975	194178	0.05	10883740	10689506	21573246	54.5345					194122	0		DISTANCE_VARIANCE,INTERSECTION_VARIANCE,SIZE_PROPORTION	call_305_2		79127412	79127468	56
DEL	chr1	chr1		52803114	52803170	56				Sniffles2.DEL.16A58S0	146145397	148777894	2632497	0.34	93342283	95974724	189317007	35.9569	RNVU1-3;RNU1-1;RNVU1-1;RNVU1-2;TRN-GTT23-1;LOC102723321;TRQ-CTG3-2;TRQ-CTG7-1;TRN-GTT9-2;LOC112268274;GJA5;OR13Z2P;GJA8;RNVU1-22;RNVU1-21;PRKAB2;LOC124904397;LOC124904396;RNU1-129P;CHD1L;PDE4DIPP6;PDE4DIPP1;OR13Z3P;ABHD17AP1;MIR6077;LOC644060;LINC01731;PFN1P4;LOC101927468;PFN1P8;TRE-TTC14-1;TRH-GTG1-2;LOC105371229;LOC105371227;RNA5SP57;TRQ-CTG4-1;LOC105371233;PPIAL4H;LOC105371230;LOC105371235;TRN…				2632441	0		DISTANCE_VARIANCE,INTERSECTION_VARIANCE,SIZE_PROPORTION	417		12938666	13225010	286344	0.02	39864448	39578160	79442608	138.692					286288	0		DISTANCE_VARIANCE,INTERSECTION_VARIANCE,SIZE_PROPORTION	call_1180		121600000	143300000	21700000
DEL	chr22	chr22		46615692	46615742	50				Sniffles2.DEL.4BD1S15	18189402	21198568	3009166	0.26	28426290	25417174	53843464	8.94643	E2F6P2;KRT18P62;RPL34P35;LOC124900485;ZDHHC8;COMT;PEX26;SMPD4P1;BCRP5;LOC101060852;BCRP7;RPL7AP70;GSC2;ATP6V1E1;LINC00895;LINC02556;LINC00896;LOC124905085;LOC124905083;LOC124905084;TANGO2;POM121L15P;LOC101928824;LOC112268289;CLDN5;FAM230D;LINC00528;FAM230A;LOC100129262;FAM230G;FAM230F;FAM230E;TSSK2;FAM230J;C22ORF39;RTN4R;LOC124905075;LOC102724151;RTL10;LOC124905078;LOC124905079;LOC124905076;ABHD1…				3009116	0		DISTANCE_VARIANCE,INTERSECTION_VARIANCE,SIZE_PROPORTION	7344		12181059	11976999	204060	0.09	34434633	34638743	69073376	168.207					204010	0		DISTANCE_VARIANCE,INTERSECTION_VARIANCE,SIZE_PROPORTION	call_113_2		0	10790000	10790000
DEL	chr17	chr17		21727352	21727443	91				Sniffles2.DEL.84ACS10	21680227	21692279	12052	0.33	47125	35164	82289	3.38841	-				11961	0.01		DISTANCE_VARIANCE,INTERSECTION_VARIANCE,SIZE_PROPORTION	6091		21727352	21727443	91		0	0	0	0.00549451					0	1	PASS		call_717		21727351	21727442	91
DEL	chr3	chr3		8678475	8679351	876				Sniffles2.DEL.1203FS2	8668557	8679878	11321	0.52	9918	527	10445	0.428261	SSUH2;OR7E122P				10445	0.08	PASS	DISTANCE_VARIANCE	1267		8678558	8679366	808	0.03	83	15	98	0.0296912					-68	0.92	PASS		call_3035		8678474	8679350	876
DEL	chr2	chr2		46799216	46799270	54				Sniffles2.DEL.17576S1	52525705	52574108	48403	1	5726489	5774838	11501327	118.676	CRTC1P1				48349	0		DISTANCE_VARIANCE,INTERSECTION_VARIANCE,SIZE_PROPORTION	743		89244935	88861907	383028	0.07	42445719	42062637	84508356	109.301					382974	0		DISTANCE_VARIANCE,INTERSECTION_VARIANCE,SIZE_PROPORTION	call_104_2		88820000	89610000	790000
DEL	chr9	chr9		67325253	67325655	402				Sniffles2.DEL.CAEAS8	62935061	65657315	2722254	0.25	4390192	1668340	6058532	1.11261	-				2721852	0		DISTANCE_VARIANCE,INTERSECTION_VARIANCE,SIZE_PROPORTION	3985		62881698	62946531	64833	0.01	4443555	4379124	8822679	67.6223					64431	0.01		DISTANCE_VARIANCE,INTERSECTION_VARIANCE,SIZE_PROPORTION	call_11632		43190000	61130000	17940000
DEL	chr2	chr2		190816054	190816149	95				Sniffles2.DEL.1CF00S1	193820310	193836550	16240	1	3004256	3020401	6024657	184.41	-				16145	0.01		DISTANCE_VARIANCE,INTERSECTION_VARIANCE,SIZE_PROPORTION	1102		190816054	190816149	95		0	0	0	0.00526316					0	1	PASS		call_952		190816053	190816148	95
DEL	chr2	chr2		188261789	188261876	87				Sniffles2.DEL.1CD5DS1	89883901	90223625	339724	0.25	98377888	98038251	196416139	289.008	LOC101927984;LOC101929815;LOC388996;KMT2CP4;LOC124904399;RNA5SP533;NKAIN1P1;IGKV1OR2-118;LOC107985797;LOC107987365;LOC107985911;LOC105379523;LOC105379203				339637	0		DISTANCE_VARIANCE,INTERSECTION_VARIANCE,SIZE_PROPORTION	895		89244935	88861907	383028	0.07	99016854	99399969	198416823	257.952					382941	0		DISTANCE_VARIANCE,INTERSECTION_VARIANCE,SIZE_PROPORTION	call_104_2		88820000	89610000	790000
DEL	chr5	chr5		20573811	20573864	53				Sniffles2.DEL.10947S4	69565660	70740753	1175093	0.32	48991849	50166889	99158738	42.19	SUMO2P4;CHCHD2P2;RN7SL616P;GUSBP13;GTF2H2C;MRPS36;CCDC125;TAF9;SNORD13B-1;AK6;VWA8P1;CCNB1;LOC728499;MARVELD2;RPS27P14;LOC100130639;NDUFB9P1;LOC105379015;LOC107984116;LOC105379016;GUSBP3;LOC105379013;LINC02198;LOC105379020;LOC101928924;SLC30A5;LOC124900198;LOC124900991;NAIPP1;LOC124900992;LOC124901203;LOC112267932;LOC124900951;LOC124900997;CDK7;OCLN;LOC124900998;LOC728488;CENPH;RNU6-724P;RN7SKP25…				1175040	0		DISTANCE_VARIANCE,INTERSECTION_VARIANCE,SIZE_PROPORTION	2159		100121704	100379106	257402	0	79547893	79805242	159353135	309.478					257349	0		DISTANCE_VARIANCE,INTERSECTION_VARIANCE,SIZE_PROPORTION	call_10742		69540000	71360000	1820000
DEL	chr5	chr5		46998854	46999531	677				Sniffles2.DEL.1196ES4	46244499	46298822	54323	1	754355	700709	1455064	13.2279	-				53646	0.01		DISTANCE_VARIANCE,INTERSECTION_VARIANCE,SIZE_PROPORTION	2107		46270556	46275735	5179	0.07	728298	723796	1452094	123.984					4502	0.13		DISTANCE_VARIANCE,INTERSECTION_VARIANCE	call_2388		69540000	71360000	1820000
DEL	chr2	chr2		126971667	126971732	65				Sniffles2.DEL.1A519S1	126892460	126932152	39692	1	79207	39580	118787	1.49394	LOC105373601				39627	0		DISTANCE_VARIANCE,INTERSECTION_VARIANCE,SIZE_PROPORTION	1002		126917184	126919693	2509	0.07	54483	52039	106522	20.6923					2444	0.03		DISTANCE_VARIANCE,INTERSECTION_VARIANCE,SIZE_PROPORTION	call_2209		126917182	126919696	2514
DEL	chr8	chr8		51111202	51111476	274				Sniffles2.DEL.E886S7	39371981	39529995	158014	0.51	11739221	11581481	23320702	73.6654	RPL3P10;ADAM9;ADAM32				157740	0		DISTANCE_VARIANCE,INTERSECTION_VARIANCE,SIZE_PROPORTION	3498		51148436	51148747	311		37234	37271	74505	63.6812					37	0.88		DISTANCE_VARIANCE,INTERSECTION_VARIANCE	call_882		51111201	51111475	274
DEL	chrX	chrX		89204935	89205000	65				Sniffles2.DEL.102AFS16	86347967	86356492	8525	0.44	2856968	2848508	5705476	332.1	4690.4				8460	0.01		DISTANCE_VARIANCE,INTERSECTION_VARIANCE,SIZE_PROPORTION	7716		155387006	154881623	505383	0	66182071	65676623	131858694	129.438					505318	0		DISTANCE_VARIANCE,INTERSECTION_VARIANCE,SIZE_PROPORTION	call_11967_2		102190000	102500000	310000
DEL	chrX	chrX		116116503	116116553	50				Sniffles2.DEL.112C1S16	113611977	113645584	33607	0.64	2504526	2470969	4975495	73.9147	700.5				33557	0		DISTANCE_VARIANCE,INTERSECTION_VARIANCE,SIZE_PROPORTION	7766		116557725	116595567	37842	0.75	441222	479014	920236	12.1429					37792	0		DISTANCE_VARIANCE,INTERSECTION_VARIANCE,SIZE_PROPORTION	call_14		115700000	115910000	210000
DEL	chr10	chr10		112392253	112392388	135				Sniffles2.DEL.1079ES9	112351989	112371365	19376	1	40264	21023	61287	1.57063	LOC105378485				19241	0.01		DISTANCE_VARIANCE,INTERSECTION_VARIANCE,SIZE_PROPORTION	4431		112352426	112356899	4473	0.06	39827	35489	75316	8.17253					4338	0.03		DISTANCE_VARIANCE,INTERSECTION_VARIANCE,SIZE_PROPORTION	call_2441		112352428	112356897	4469
DEL	chr2	chr2		223100242	223100338	96				Sniffles2.DEL.1E3CAS1	222895668	222902084	6416	1	204574	198254	402828	30.9298	-				6320	0.01		DISTANCE_VARIANCE,INTERSECTION_VARIANCE,SIZE_PROPORTION	1121		223100242	223100338	96		0	0	0	0.00520833					0	1	PASS		call_903		222895473	222897953	2480
DEL	chr9	chr9		10021171	10022293	1122				Sniffles2.DEL.B0F4S8	10018386	10025415	7029	1	2785	3122	5907	0.362471	PTPRD				5907	0.16	PASS	DISTANCE_VARIANCE	3726		10101134	10139814	38680	0.01	79963	117521	197484	2.48086					37558	0.03		DISTANCE_VARIANCE,INTERSECTION_VARIANCE,SIZE_PROPORTION	call_11566		43190000	61130000	17940000
DEL	chr11	chr11		108586565	108586626	61				Sniffles2.DEL.1018CSA	104393163	104405414	12251	1	4193402	4181212	8374614	340.1	-				12190	0		DISTANCE_VARIANCE,INTERSECTION_VARIANCE,SIZE_PROPORTION	4790		90011153	89816975	194178	0.05	18575412	18769651	37345063	95.1321					194117	0		DISTANCE_VARIANCE,INTERSECTION_VARIANCE,SIZE_PROPORTION	call_305_2		89820000	90100000	280000
DEL	chr12	chr12		30249964	30250118	154				Sniffles2.DEL.CFAFSB	34668960	34701914	32954	1	4418996	4451796	8870792	133.968	-				32800	0		DISTANCE_VARIANCE,INTERSECTION_VARIANCE,SIZE_PROPORTION	4954		30218387	30218810	423	0.04	31577	31308	62885	54.4948					269	0.36		DISTANCE_VARIANCE,INTERSECTION_VARIANCE	call_2599		9440000	9590000	150000
DEL	chrX	chrX		17502494	17502809	315				Sniffles2.DEL.D963S16	12407544	12426616	19072	0.55	5094950	5076193	10171143	262.319	2618.6				18757	0.02		DISTANCE_VARIANCE,INTERSECTION_VARIANCE,SIZE_PROPORTION	7540		17502494	17502809	315		0	0	0	0.0015873					0	1	PASS		call_259		17502493	17502808	315
DEL	chr3	chr3		26745215	26745535	320				Sniffles2.DEL.12C4CS2	26407503	26411754	4251	0.58	337712	333781	671493	73.4517	-				3931	0.08		DISTANCE_VARIANCE,INTERSECTION_VARIANCE	1354		26745231	26745531	300	0.02	16	4	20	0.0177419					-20	0.94	PASS		call_3224		26745214	26745534	320
DEL	chrY	chrY		10906233	10906300	67				Sniffles2.DEL.379S17																																					10850000	11030000	180000
DEL	chr2	chr2		238110254	238110416	162				Sniffles2.DEL.1EE73S1	234636233	234663705	27472	0.5	3474021	3446711	6920732	125.221	-				27310	0.01		DISTANCE_VARIANCE,INTERSECTION_VARIANCE,SIZE_PROPORTION	1233		238053987	238054083	96		56267	56333	112600	218.221					-66	0.59		DISTANCE_VARIANCE,INTERSECTION_VARIANCE	call_1714		88820000	89610000	790000
DEL	chr6	chr6		85999013	85999409	396				Sniffles2.DEL.12A27S5	85989571	86006579	17008	1	9442	7170	16612	0.477304	LOC124901494				16612	0.02		DISTANCE_VARIANCE,SIZE_PROPORTION	2698		85999037	86005076	6039	0.03	24	5667	5691	0.442347					5643	0.07	PASS	DISTANCE_VARIANCE	call_3087		85999030	86005120	6090
DEL	chr1	chr1		95224955	95225274	319				Sniffles2.DEL.1854ES0	146145397	148777894	2632497	0.34	50920442	53552620	104473062	19.8406	RNVU1-3;RNU1-1;RNVU1-1;RNVU1-2;TRN-GTT23-1;LOC102723321;TRQ-CTG3-2;TRQ-CTG7-1;TRN-GTT9-2;LOC112268274;GJA5;OR13Z2P;GJA8;RNVU1-22;RNVU1-21;PRKAB2;LOC124904397;LOC124904396;RNU1-129P;CHD1L;PDE4DIPP6;PDE4DIPP1;OR13Z3P;ABHD17AP1;MIR6077;LOC644060;LINC01731;PFN1P4;LOC101927468;PFN1P8;TRE-TTC14-1;TRH-GTG1-2;LOC105371229;LOC105371227;RNA5SP57;TRQ-CTG4-1;LOC105371233;PPIAL4H;LOC105371230;LOC105371235;TRN…				2632178	0		DISTANCE_VARIANCE,INTERSECTION_VARIANCE,SIZE_PROPORTION	417		95224955	95225274	319		0	0	0	0.0015674					0	1	PASS		call_201		95224954	95225273	319
DEL	chr13	chr13		45024178	45024263	85				Sniffles2.DEL.9D51SC	45369102	45393744	24642	0.47	344924	369481	714405	14.4459	RN7SL288P;LCP1				24557	0		DISTANCE_VARIANCE,INTERSECTION_VARIANCE,SIZE_PROPORTION	5254		19238784	19704203	465419	0	25785394	25320060	51105454	54.8926					465334	0		DISTANCE_VARIANCE,INTERSECTION_VARIANCE,SIZE_PROPORTION	call_8743		45024173	45024269	96
DEL	chr9	chr9		25776882	25776951	69				Sniffles2.DEL.BABBS8	62935061	65657315	2722254	0.25	37158179	39880364	77038543	14.1494	-				2722185	0		DISTANCE_VARIANCE,INTERSECTION_VARIANCE,SIZE_PROPORTION	3985		23362805	23377686	14881	0.02	2414077	2399265	4813342	160.981					14812	0		DISTANCE_VARIANCE,INTERSECTION_VARIANCE,SIZE_PROPORTION	call_2923		43190000	61130000	17940000
DEL	chr16	chr16		87686372	87686511	139				Sniffles2.DEL.A4A5SF	87988730	88009407	20677	0.53	302358	322896	625254	15.0186	PLCG2				20538	0.01		DISTANCE_VARIANCE,INTERSECTION_VARIANCE,SIZE_PROPORTION	6055		87671597	87671649	52		14775	14862	29637	77.589					-87	0.37		DISTANCE_VARIANCE,INTERSECTION_VARIANCE	call_1309		33140000	33580000	440000
DEL	chr1	chr1		162082876	162083196	320				Sniffles2.DEL.1A408S0	146145397	148777894	2632497	0.34	15937479	13305302	29242781	5.55352	RNVU1-3;RNU1-1;RNVU1-1;RNVU1-2;TRN-GTT23-1;LOC102723321;TRQ-CTG3-2;TRQ-CTG7-1;TRN-GTT9-2;LOC112268274;GJA5;OR13Z2P;GJA8;RNVU1-22;RNVU1-21;PRKAB2;LOC124904397;LOC124904396;RNU1-129P;CHD1L;PDE4DIPP6;PDE4DIPP1;OR13Z3P;ABHD17AP1;MIR6077;LOC644060;LINC01731;PFN1P4;LOC101927468;PFN1P8;TRE-TTC14-1;TRH-GTG1-2;LOC105371229;LOC105371227;RNA5SP57;TRQ-CTG4-1;LOC105371233;PPIAL4H;LOC105371230;LOC105371235;TRN…				2632177	0		DISTANCE_VARIANCE,INTERSECTION_VARIANCE,SIZE_PROPORTION	417		162082876	162083196	320		0	0	0	0.0015625					0	1	PASS		call_750		121600000	143300000	21700000
DEL	chr14	chr14		106220693	106220993	300				Sniffles2.DEL.B809SD	105610086	106237244	627158	0.48	610607	16251	626858	0.499523	-				626858	0		DISTANCE_VARIANCE,SIZE_PROPORTION	5502		106269042	105863972	405070	0.02	48349	357021	405370	-0.499257					404770	0		DISTANCE_VARIANCE,SIZE_PROPORTION	call_225_2		106234436	105863982	370454
DEL	chr5	chr5		179364347	179364417	70				Sniffles2.DEL.16D2AS4	178671327	178686657	15330	0.5	693020	677760	1370780	44.5059	RMND5B;N4BP3				15260	0		DISTANCE_VARIANCE,INTERSECTION_VARIANCE,SIZE_PROPORTION	2362		177764992	178017059	252067	0	1599355	1347358	2946713	5.84348					251997	0		DISTANCE_VARIANCE,INTERSECTION_VARIANCE,SIZE_PROPORTION	call_10845		177710000	177960000	250000
DEL	chr10	chr10		57255458	57255800	342				Sniffles2.DEL.E3ADS9	45887775	49960781	4073006	0.07	11367683	7295019	18662702	2.29083	ANKRD54P1;ZFAND4;FAM25C;LOC107001062;FRMPD2;FAM21FP;RN7SL248P;WASHC2C;LOC124902421;LOC124902420;LOC124902423;AGAP12P;LOC124902422;RNU6-1207P;FAM25G;FAM25E;VSTM4;LINC02675;MIR4294;ANTXRLP1;RPL13AP19;CEP164P1;AGAP13P;GPRIN2;LOC124902418;LOC124902419;RBP3;RN7SL453P;ANTXRL;SHLD2P1;SHLD2P3;RPS6P14;WDFY4;DUSP8P1;MIR3156-1;DUSP8P2;GLUD1P2;AGAP10P;AGAP4;LOC101927584;ARHGAP22;FAM245B;LINC03029;HNRNPA1P33;…				4072664	0		DISTANCE_VARIANCE,INTERSECTION_VARIANCE,SIZE_PROPORTION	4365		26891971	27317018	425047	0.01	30363487	29938782	60302269	70.879					424705	0		DISTANCE_VARIANCE,INTERSECTION_VARIANCE,SIZE_PROPORTION	call_8190		57255457	57255799	342
DEL	chr20	chr20		28968238	28969258	1020				Sniffles2.DEL.6EF8S13	28943005	29021654	78649	0.71	25233	52396	77629	0.48721	-				77629	0.01		DISTANCE_VARIANCE,SIZE_PROPORTION	6822		25783323	25845188	61865	0.2	3184915	3124070	6308985	50.1629					60845	0.02		DISTANCE_VARIANCE,INTERSECTION_VARIANCE,SIZE_PROPORTION	call_82		26010000	26100000	90000
DEL	chr3	chr3		17704518	17704666	148				Sniffles2.DEL.12696S2	18675959	18691692	15733	0.49	971441	987026	1958467	61.6608	-				15585	0.01		DISTANCE_VARIANCE,INTERSECTION_VARIANCE,SIZE_PROPORTION	1276		17690191	17690516	325		14327	14150	28477	30.1047					177	0.46		DISTANCE_VARIANCE,INTERSECTION_VARIANCE	call_905		17690190	17690515	325
DEL	chr3	chr3		129465625	129465935	310				Sniffles2.DEL.16EF4S2	130040297	130091055	50758	1	574672	625120	1199792	11.747	LINC02016				50448	0.01		DISTANCE_VARIANCE,INTERSECTION_VARIANCE,SIZE_PROPORTION	1429		129465625	129465935	310		0	0	0	0.0016129					0	1	PASS		call_3313		129465624	129465934	310
DEL	chr9	chr9		707598	707766	168				Sniffles2.DEL.AA79S8	62935061	65657315	2722254	0.25	62227463	64949549	127177012	23.3573	-				2722086	0		DISTANCE_VARIANCE,INTERSECTION_VARIANCE,SIZE_PROPORTION	3985		320220	322358	2138	0.02	387378	385408	772786	167.56					1970	0.08		DISTANCE_VARIANCE,INTERSECTION_VARIANCE	call_3288		43190000	61130000	17940000
DEL	chr2	chr2		241109022	241109100	78				Sniffles2.DEL.1F0C9S1	241760744	241777677	16933	1	651722	668577	1320299	38.8073	HDLBP-AS1;HDLBP				16855	0		DISTANCE_VARIANCE,INTERSECTION_VARIANCE,SIZE_PROPORTION	1249		89244935	88861907	383028	0.07	151864087	152247193	304111280	395.902					382950	0		DISTANCE_VARIANCE,INTERSECTION_VARIANCE,SIZE_PROPORTION	call_104_2		88820000	89610000	790000
DEL	chr2	chr2		90323918	90324089	171				Sniffles2.DEL.18FFBS1	89883901	90223625	339724	0.25	440017	100464	540481	0.795073	LOC101927984;LOC101929815;LOC388996;KMT2CP4;LOC124904399;RNA5SP533;NKAIN1P1;IGKV1OR2-118;LOC107985797;LOC107987365;LOC107985911;LOC105379523;LOC105379203				339553	0		DISTANCE_VARIANCE,INTERSECTION_VARIANCE,SIZE_PROPORTION	895		89244935	88861907	383028	0.07	1078983	1462182	2541165	2.31617					382857	0		DISTANCE_VARIANCE,INTERSECTION_VARIANCE,SIZE_PROPORTION	call_104_2		88820000	89610000	790000
DEL	chr5	chr5		897287	898144	857				Sniffles2.DEL.FCB0S4	830993	839264	8271	0.49	66294	58880	125174	6.8567	-				7414	0.1		DISTANCE_VARIANCE,INTERSECTION_VARIANCE	2031		843929	843999	70		53358	54145	107503	57.9854					-787	0.08		DISTANCE_VARIANCE,INTERSECTION_VARIANCE	call_1829		69540000	71360000	1820000
DEL	chr3	chr3		75661961	75662062	101				Sniffles2.DEL.14CD8S2	77287547	77296770	9223	0.48	1625586	1634708	3260294	174.834	ROBO2				9122	0.01		DISTANCE_VARIANCE,INTERSECTION_VARIANCE,SIZE_PROPORTION	1385		75893239	75930964	37725	0.01	231278	268902	500180	6.61162					37624	0		DISTANCE_VARIANCE,INTERSECTION_VARIANCE,SIZE_PROPORTION	call_10154		75678683	75678735	52
DEL	chr9	chr9		16498245	16498297	52				Sniffles2.DEL.B50CS8	62935061	65657315	2722254	0.25	46436816	49159018	95595834	17.5579	-				2722202	0		DISTANCE_VARIANCE,INTERSECTION_VARIANCE,SIZE_PROPORTION	3985		15815312	15821943	6631	0.02	682933	676354	1359287	101.698					6579	0.01		DISTANCE_VARIANCE,INTERSECTION_VARIANCE,SIZE_PROPORTION	call_3116		43190000	61130000	17940000
DEL	chr7	chr7		31550768	31550837	69				Sniffles2.DEL.F309S6	31544454	31578195	33741	0.47	6314	27358	33672	0.497989	LOC105375224				33672	0		DISTANCE_VARIANCE,SIZE_PROPORTION	3035		31484168	31485636	1468	0.05	66600	65201	131801	42.8767					1399	0.05		DISTANCE_VARIANCE,INTERSECTION_VARIANCE,SIZE_PROPORTION	call_2548		31484151	31485639	1488
DEL	chr20	chr20		30145286	30149903	4617				Sniffles2.DEL.708FS13	29123897	29307980	184083	0.24	1021389	841923	1863312	4.93724	-				179466	0.03		DISTANCE_VARIANCE,INTERSECTION_VARIANCE,SIZE_PROPORTION	6827		30145369	30149885	4516	0.02	83	18	101	0.00563889					-101	0.98	PASS		call_3029		30145367	30149878	4511
DEL	chr13	chr13		113800903	113800985	82				Sniffles2.DEL.C7D7SC	113973229	113987772	14543	1	172326	186787	359113	12.2774	-				14461	0.01		DISTANCE_VARIANCE,INTERSECTION_VARIANCE,SIZE_PROPORTION	5399		113802590	113803667	1077	0.03	1687	2682	4369	1.88568					995	0.08		DISTANCE_VARIANCE,INTERSECTION_VARIANCE	call_2989		113802595	113803650	1055
DEL	chr13	chr13		33177925	33177982	57				Sniffles2.DEL.9576SC	33612297	33619449	7152	0.49	434372	441467	875839	60.7464	LINC02343				7095	0.01		DISTANCE_VARIANCE,INTERSECTION_VARIANCE,SIZE_PROPORTION	5246		19238784	19704203	465419	0	13939141	13473779	27412920	29.4461					465362	0		DISTANCE_VARIANCE,INTERSECTION_VARIANCE,SIZE_PROPORTION	call_8743		0	18440000	18440000
DEL	chr13	chr13		110091137	110091246	109				Sniffles2.DEL.C530SC	109764624	109766929	2305	1	326513	324317	650830	134.804	RAB20				2196	0.05		DISTANCE_VARIANCE,INTERSECTION_VARIANCE,SIZE_PROPORTION	5314		113672569	113723009	50440	0.77	3581432	3631763	7213195	71.3486					50331	0		DISTANCE_VARIANCE,INTERSECTION_VARIANCE,SIZE_PROPORTION	call_12		0	18440000	18440000
DEL	chr19	chr19		51976089	51976149	60				Sniffles2.DEL.739AS12	51619396	51648919	29523	0.53	356693	327230	683923	11.5594	CA11;SEC1P;DBP;SPHK2				29463	0		DISTANCE_VARIANCE,INTERSECTION_VARIANCE,SIZE_PROPORTION	6680		54576305	54596959	20654	0.01	2600216	2620810	5221026	126.027					20594	0		DISTANCE_VARIANCE,INTERSECTION_VARIANCE,SIZE_PROPORTION	call_3018		53714338	53743606	29268
DEL	chr2	chr2		60507246	60507314	68				Sniffles2.DEL.17D9ES1	59388456	59403950	15494	0.45	1118790	1103364	2222154	71.3969	LOC105374754				15426	0		DISTANCE_VARIANCE,INTERSECTION_VARIANCE,SIZE_PROPORTION	851		89244935	88861907	383028	0.07	28737689	28354593	57092282	73.5145					382960	0		DISTANCE_VARIANCE,INTERSECTION_VARIANCE,SIZE_PROPORTION	call_104_2		88820000	89610000	790000
DEL	chr17	chr17		43259086	43260684	1598				Sniffles2.DEL.9190S10	46284336	46702870	418534	0.83	3025250	3442186	6467436	7.69691	LINC02210;LINC02210-CRHR1;MAPK8IP1P2;RN7SL656P;ARF2P;LOC105371802;LOC105369225;RPS26P8;ARHGAP27;LOC102724345;DND1P1;CRHR1;LRRC37A4P;LOC105371860;MIR4315-1;PLEKHM1;RDM1P1;LOC107985028				416936	0		DISTANCE_VARIANCE,INTERSECTION_VARIANCE,SIZE_PROPORTION	6208		36397057	36165990	231067	0.05	6862029	7094694	13956723	29					229469	0.01		DISTANCE_VARIANCE,INTERSECTION_VARIANCE,SIZE_PROPORTION	call_149_2		43200000	43340000	140000
DEL	chr7	chr7		101003728	101004306	578				Sniffles2.DEL.11D2CS6	101355164	101367718	12554	0.5	351436	363412	714848	27.2179	MBLAC1;CNPY4;TAF6				11976	0.05		DISTANCE_VARIANCE,INTERSECTION_VARIANCE,SIZE_PROPORTION	3208		102692007	102489697	202310	0	1688279	1485391	3173670	6.82409					201732	0		DISTANCE_VARIANCE,INTERSECTION_VARIANCE,SIZE_PROPORTION	call_11257_2		102450000	102570000	120000
DEL	chr8	chr8		7366176	7366226	50				Sniffles2.DEL.CE96S7	7539822	8060871	521049	0.36	173646	694645	868291	0.833136	TRE-CTC11-1;GATA4;DEFB109C;LOC112268017;OR7E161P;USP17L7;DEFB131D;DEFB131E;SUB1P1;SNORA99;CTSB;FDFT1;RNA5SP253;FAM86KP;DEFB108E;ZNF705D;DEFB136;DEFB135;DEFB134;USP17L2;LOC100421446;OR7E160P;LOC124901888;LOC392196;NEIL2;OR7E158P;ALG1L14P;FAM86B2-DT;LINC02905;LOC105379246;FAM66D;LOC105379245;FAM90A26;DEFB130B;LOC105379244;LOC105379243				520999	0		DISTANCE_VARIANCE,INTERSECTION_VARIANCE,SIZE_PROPORTION	3442		8076837	7682748	394089	0.01	710661	316522	1027183	0.303201					394039	0		DISTANCE_VARIANCE,SIZE_PROPORTION	call_11354_2		7366175	7366225	50
DEL	chr1	chr1		125025273	125025385	112				Sniffles2.DEL.197A5S0	146145397	148777894	2632497	0.34	21120124	23752509	44872633	8.52246	RNVU1-3;RNU1-1;RNVU1-1;RNVU1-2;TRN-GTT23-1;LOC102723321;TRQ-CTG3-2;TRQ-CTG7-1;TRN-GTT9-2;LOC112268274;GJA5;OR13Z2P;GJA8;RNVU1-22;RNVU1-21;PRKAB2;LOC124904397;LOC124904396;RNU1-129P;CHD1L;PDE4DIPP6;PDE4DIPP1;OR13Z3P;ABHD17AP1;MIR6077;LOC644060;LINC01731;PFN1P4;LOC101927468;PFN1P8;TRE-TTC14-1;TRH-GTG1-2;LOC105371229;LOC105371227;RNA5SP57;TRQ-CTG4-1;LOC105371233;PPIAL4H;LOC105371230;LOC105371235;TRN…				2632385	0		DISTANCE_VARIANCE,INTERSECTION_VARIANCE,SIZE_PROPORTION	417		121844316	121604989	239327	0.05	3180957	3420396	6601353	12.7855					239215	0		DISTANCE_VARIANCE,INTERSECTION_VARIANCE,SIZE_PROPORTION	call_2420_2		121600000	143300000	21700000
DEL	chrX	chrX		155985111	155985202	91				Sniffles2.DEL.12C6ES16	154153159	154271414	118255	1	1831952	1713788	3545740	14.9804	37411.9				118164	0		DISTANCE_VARIANCE,INTERSECTION_VARIANCE,SIZE_PROPORTION	7871		155387006	154881623	505383	0	598105	1103579	1701684	0.683438					505292	0		DISTANCE_VARIANCE,INTERSECTION_VARIANCE,SIZE_PROPORTION	call_11967_2		154330000	154660000	330000
DEL	chr7	chr7		15845825	15846242	417				Sniffles2.DEL.E890S6	61287567	62152996	865429	0.37	45441742	46306754	91748496	52.982	-				865012	0		DISTANCE_VARIANCE,INTERSECTION_VARIANCE,SIZE_PROPORTION	3084		15845831	15846242	411	0.04	6	0	6	0.00483092					-6	0.99	PASS		call_2903		15845824	15846241	417
DEL	chr9	chr9		135259075	135259133	58				Sniffles2.DEL.F824S8	135575917	135591323	15406	0.49	316842	332190	649032	20.9853	CRB2;DENND1A				15348	0		DISTANCE_VARIANCE,INTERSECTION_VARIANCE,SIZE_PROPORTION	4208		135322221	135325757	3536	0.02	63146	66624	129770	18.054					3478	0.02		DISTANCE_VARIANCE,INTERSECTION_VARIANCE,SIZE_PROPORTION	call_3121		43190000	61130000	17940000
DEL	chr10	chr10		77041145	77041464	319				Sniffles2.DEL.F052S9	45887775	49960781	4073006	0.07	31153370	27080683	58234053	7.14822	ANKRD54P1;ZFAND4;FAM25C;LOC107001062;FRMPD2;FAM21FP;RN7SL248P;WASHC2C;LOC124902421;LOC124902420;LOC124902423;AGAP12P;LOC124902422;RNU6-1207P;FAM25G;FAM25E;VSTM4;LINC02675;MIR4294;ANTXRLP1;RPL13AP19;CEP164P1;AGAP13P;GPRIN2;LOC124902418;LOC124902419;RBP3;RN7SL453P;ANTXRL;SHLD2P1;SHLD2P3;RPS6P14;WDFY4;DUSP8P1;MIR3156-1;DUSP8P2;GLUD1P2;AGAP10P;AGAP4;LOC101927584;ARHGAP22;FAM245B;LINC03029;HNRNPA1P33;…				4072687	0		DISTANCE_VARIANCE,INTERSECTION_VARIANCE,SIZE_PROPORTION	4365		77041106	77041496	390	0.03	39	32	71	0.051481					71	0.82	PASS		call_2954		39530000	41720000	2190000
DEL	chr19	chr19		44488173	44488248	75				Sniffles2.DEL.6E2DS12	44545823	44553472	7649	1	57650	65224	122874	7.95417	CEACAM5				7574	0.01		DISTANCE_VARIANCE,INTERSECTION_VARIANCE,SIZE_PROPORTION	6632		44546228	44546891	663		58055	58643	116698	79.065					588	0.11		DISTANCE_VARIANCE,INTERSECTION_VARIANCE	call_147		44546235	44546888	653
DEL	chr8	chr8		57204336	57205710	1374				Sniffles2.DEL.EC47S7	7539822	8060871	521049	0.36	49664514	49144839	98809353	94.5683	TRE-CTC11-1;GATA4;DEFB109C;LOC112268017;OR7E161P;USP17L7;DEFB131D;DEFB131E;SUB1P1;SNORA99;CTSB;FDFT1;RNA5SP253;FAM86KP;DEFB108E;ZNF705D;DEFB136;DEFB135;DEFB134;USP17L2;LOC100421446;OR7E160P;LOC124901888;LOC392196;NEIL2;OR7E158P;ALG1L14P;FAM86B2-DT;LINC02905;LOC105379246;FAM66D;LOC105379245;FAM90A26;DEFB130B;LOC105379244;LOC105379243				519675	0		DISTANCE_VARIANCE,INTERSECTION_VARIANCE,SIZE_PROPORTION	3442		39374563	39529703	155140	0.18	17829773	17676007	35505780	113.427					153766	0.01		DISTANCE_VARIANCE,INTERSECTION_VARIANCE,SIZE_PROPORTION	call_42		57178831	57178925	94
DEL	chr22	chr22		47260819	47260891	72				Sniffles2.DEL.4C6CS15	47208767	47214449	5682	0.5	52052	46442	98494	8.55892	CERK				5610	0.01		DISTANCE_VARIANCE,INTERSECTION_VARIANCE,SIZE_PROPORTION	7483		12181059	11976999	204060	0.09	35079760	35283892	70363652	171.349					203988	0		DISTANCE_VARIANCE,INTERSECTION_VARIANCE,SIZE_PROPORTION	call_113_2		47260818	47260890	72
DEL	chr7	chr7		21548089	21548210	121				Sniffles2.DEL.EC42S6	22387460	22425783	38323	1	839371	877573	1716944	22.3305	RAPGEF5				38202	0		DISTANCE_VARIANCE,INTERSECTION_VARIANCE,SIZE_PROPORTION	2966		21548089	21548210	121		0	0	0	0.00413223					0	1	PASS		call_1468		21548088	21548209	121
DEL	chr10	chr10		264543	264601	58				Sniffles2.DEL.BDA3S9	45887775	49960781	4073006	0.07	45623232	49696180	95319412	11.7012	ANKRD54P1;ZFAND4;FAM25C;LOC107001062;FRMPD2;FAM21FP;RN7SL248P;WASHC2C;LOC124902421;LOC124902420;LOC124902423;AGAP12P;LOC124902422;RNU6-1207P;FAM25G;FAM25E;VSTM4;LINC02675;MIR4294;ANTXRLP1;RPL13AP19;CEP164P1;AGAP13P;GPRIN2;LOC124902418;LOC124902419;RBP3;RN7SL453P;ANTXRL;SHLD2P1;SHLD2P3;RPS6P14;WDFY4;DUSP8P1;MIR3156-1;DUSP8P2;GLUD1P2;AGAP10P;AGAP4;LOC101927584;ARHGAP22;FAM245B;LINC03029;HNRNPA1P33;…				4072948	0		DISTANCE_VARIANCE,INTERSECTION_VARIANCE,SIZE_PROPORTION	4365		26891971	27317018	425047	0.01	26627428	27052417	53679845	63.1372					424989	0		DISTANCE_VARIANCE,INTERSECTION_VARIANCE,SIZE_PROPORTION	call_8190		39530000	41720000	2190000
DEL	chr8	chr8		126179964	126182328	2364				Sniffles2.DEL.118DBS7	126177599	126183328	5729	0.54	2365	1000	3365	0.208019	WASHC5;WASHC5-AS1				3365	0.41	PASS	DISTANCE_VARIANCE	3611		126179962	126182324	2362	0.02	2	4	6	0.000846382					-2	1	PASS		call_3113		126179962	126182302	2340
DEL	chr20	chr20		29955729	29957095	1366				Sniffles2.DEL.7035S13	29123897	29307980	184083	0.24	831832	649115	1480947	3.99287	-				182717	0.01		DISTANCE_VARIANCE,INTERSECTION_VARIANCE,SIZE_PROPORTION	6827		30145369	30149885	4516	0.02	189640	192790	382430	32.5087					3150	0.3		DISTANCE_VARIANCE,INTERSECTION_VARIANCE	call_3029		31157037	31106006	51031
DEL	chr7	chr7		57491489	57491667	178				Sniffles2.DEL.10377S6	61287567	62152996	865429	0.37	3796078	4661329	8457407	4.88525	-				865251	0		DISTANCE_VARIANCE,INTERSECTION_VARIANCE,SIZE_PROPORTION	3084		57891473	57910174	18701	0.01	399984	418507	818491	21.6773					18523	0.01		DISTANCE_VARIANCE,INTERSECTION_VARIANCE,SIZE_PROPORTION	call_3096		56790000	57060000	270000
DEL	chr5	chr5		152381350	152381663	313				Sniffles2.DEL.15BA0S4	69565660	70740753	1175093	0.32	82815690	81640910	164456600	69.9574	SUMO2P4;CHCHD2P2;RN7SL616P;GUSBP13;GTF2H2C;MRPS36;CCDC125;TAF9;SNORD13B-1;AK6;VWA8P1;CCNB1;LOC728499;MARVELD2;RPS27P14;LOC100130639;NDUFB9P1;LOC105379015;LOC107984116;LOC105379016;GUSBP3;LOC105379013;LINC02198;LOC105379020;LOC101928924;SLC30A5;LOC124900198;LOC124900991;NAIPP1;LOC124900992;LOC124901203;LOC112267932;LOC124900951;LOC124900997;CDK7;OCLN;LOC124900998;LOC728488;CENPH;RNU6-724P;RN7SKP25…				1174780	0		DISTANCE_VARIANCE,INTERSECTION_VARIANCE,SIZE_PROPORTION	2159		177764992	178017059	252067	0	25383642	25635396	51019038	101.076					251754	0		DISTANCE_VARIANCE,INTERSECTION_VARIANCE,SIZE_PROPORTION	call_10845		152381349	152381662	313
DEL	chr2	chr2		181491245	181491560	315				Sniffles2.DEL.1C940S1	179200049	179219778	19729	0.54	2291196	2271782	4562978	113.824	TTN				19414	0.02		DISTANCE_VARIANCE,INTERSECTION_VARIANCE,SIZE_PROPORTION	1091		181491245	181491560	315		0	0	0	0.0015873					0	1	PASS		call_1993		181491244	181491559	315
DEL	chr3	chr3		134701312	134701372	60				Sniffles2.DEL.1727BS2	133772899	133789590	16691	0.48	928413	911782	1840195	54.928	NEK11				16631	0		DISTANCE_VARIANCE,INTERSECTION_VARIANCE,SIZE_PROPORTION	1433		135003956	135029198	25242	0.01	302644	327826	630470	12.4589					25182	0		DISTANCE_VARIANCE,INTERSECTION_VARIANCE,SIZE_PROPORTION	call_3045		130044547	130087900	43353
DEL	chr6	chr6		160092156	160092234	78				Sniffles2.DEL.1595CS5	157265924	157286468	20544	0.45	2826232	2805766	5631998	136.553	LOC101928923				20466	0		DISTANCE_VARIANCE,INTERSECTION_VARIANCE,SIZE_PROPORTION	2868		170647774	170700087	52313	0.09	10555618	10607853	21163471	201.976					52235	0		DISTANCE_VARIANCE,INTERSECTION_VARIANCE,SIZE_PROPORTION	call_2095		170610000	170810000	200000
DEL	chr4	chr4		119096081	119096401	320				Sniffles2.DEL.15594S3	119340954	119348909	7955	0.52	244873	252508	497381	30.0534	EIF3KP3				7635	0.04		DISTANCE_VARIANCE,INTERSECTION_VARIANCE,SIZE_PROPORTION	1789		119096081	119096401	320		0	0	0	0.0015625					0	1	PASS		call_574		119096080	119096400	320
DEL	chr6	chr6		9460145	9460482	337				Sniffles2.DEL.FA56S5	32485096	32663549	178453	0.05	23024951	23203067	46228018	129.28	LOC102725019;MIR3135B;TAP2;MTCO3P1;HLA-DQA2;HLA-DOB;HLA-DQB2;PSMB8;HLA-DQB1				178116	0		DISTANCE_VARIANCE,INTERSECTION_VARIANCE,SIZE_PROPORTION	2620		9460145	9460482	337		0	0	0	0.00148368					0	1	PASS		call_1061		9460144	9460481	337
DEL	chr6	chr6		3091909	3092032	123				Sniffles2.DEL.F617S5	3144956	3148845	3889	0.56	53047	56813	109860	13.6917	SLC22A23				3766	0.03		DISTANCE_VARIANCE,INTERSECTION_VARIANCE,SIZE_PROPORTION	2539		31980726	32038027	57301	0.27	28888817	28945995	57834812	503.577					57178	0		DISTANCE_VARIANCE,INTERSECTION_VARIANCE,SIZE_PROPORTION	call_63		26670000	26840000	170000
DEL	chr20	chr20		29402041	29402111	70				Sniffles2.DEL.6F7DS13	29123897	29307980	184083	0.24	278144	94131	372275	1.01078	-				184013	0		DISTANCE_VARIANCE,INTERSECTION_VARIANCE,SIZE_PROPORTION	6827		25783323	25845188	61865	0.2	3618718	3556923	7175641	57.9288					61795	0		DISTANCE_VARIANCE,INTERSECTION_VARIANCE,SIZE_PROPORTION	call_82		31157037	31106006	51031
DEL	chrX	chrX		146861642	146862432	790				Sniffles2.DEL.1269BS16	154153159	154271414	118255	1	7291517	7408982	14700499	61.7435	37411.9				117465	0.01		DISTANCE_VARIANCE,INTERSECTION_VARIANCE,SIZE_PROPORTION	7871		146861648	146862430	782	0.07	6	2	8	0.00318066					-8	0.99	PASS		call_2425		146861648	146862427	779
DEL	chr9	chr9		112502366	112502445	79				Sniffles2.DEL.E7F2S8	62935061	65657315	2722254	0.25	49567305	46845130	96412435	17.7077	-				2722175	0		DISTANCE_VARIANCE,INTERSECTION_VARIANCE,SIZE_PROPORTION	3985		112502366	112502456	90		0	11	11	0.0384615					11	0.88	PASS		call_5		112502365	112502456	91
DEL	chr6	chr6		676832	677156	324				Sniffles2.DEL.F448S5	673372	678607	5235	0.25	3460	1451	4911	0.441896	-				4911	0.06	PASS	DISTANCE_VARIANCE	2488		666377	667822	1445	0.05	10455	9334	19789	5.59384					1121	0.22		DISTANCE_VARIANCE,INTERSECTION_VARIANCE	call_2393		676939	676995	56
DEL	chr1	chr1		15039000	15039109	109				Sniffles2.DEL.150C5S0	14923008	14928145	5137	0.44	115992	110964	226956	21.6315	CELA2B				5028	0.02		DISTANCE_VARIANCE,INTERSECTION_VARIANCE,SIZE_PROPORTION	75		12938666	13225010	286344	0.02	2100334	1814099	3914433	6.8326					286235	0		DISTANCE_VARIANCE,INTERSECTION_VARIANCE,SIZE_PROPORTION	call_1180		121600000	143300000	21700000
DEL	chr7	chr7		63759444	63759586	142				Sniffles2.DEL.10609S6	61287567	62152996	865429	0.37	2471877	1606590	4078467	2.35594	-				865287	0		DISTANCE_VARIANCE,INTERSECTION_VARIANCE,SIZE_PROPORTION	3084		65518812	65572035	53223	0.58	1759368	1812449	3571817	33.4659					53081	0		DISTANCE_VARIANCE,INTERSECTION_VARIANCE,SIZE_PROPORTION	call_30		61100000	61740000	640000
DEL	chr9	chr9		103806020	103807449	1429				Sniffles2.DEL.E234S8	103799888	103806436	6548	0.46	6132	1013	7145	0.447975	MIR3910-1;MIR3910-2				5119	0.22	PASS	DISTANCE_VARIANCE	4177		103806021	103807447	1426	0.04	1	2	3	0.000875657					-3	1	PASS		call_2729		103806021	103807447	1426
DEL	chr7	chr7		65388302	65388353	51				Sniffles2.DEL.10712S6	61287567	62152996	865429	0.37	4100735	3235357	7336092	4.23816	-				865378	0		DISTANCE_VARIANCE,INTERSECTION_VARIANCE,SIZE_PROPORTION	3084		65518812	65572035	53223	0.58	130510	183682	314192	2.94885					53172	0		DISTANCE_VARIANCE,INTERSECTION_VARIANCE,SIZE_PROPORTION	call_30		65388301	65388352	51
DEL	chrY	chrY		11181302	11181407	105				Sniffles2.DEL.479S17																																					11030000	57230000	46200000
DEL	chr15	chr15		24104721	24104929	208				Sniffles2.DEL.7A3ESE	23315606	28391344	5075738	0.03	789115	4286415	5075530	0.499959	SERPINE4P;RPL9P26;LOC124900363;TUBBP8;DNM1P50;LOC112268151;HERC2;SYNGR2P1;ABCB10P1;GOLGA6L7;LOC107987221;ABCB10P4;LOC645202;GOLGA8R;GOLGA8T;NSMCE3;LOC105370743;GOLGA8J;GOLGA8M;LOC105370746;GABRG3;LOC105370747;LOC124900357;LOC124900358;LOC124900359;LINC00929;GOLGA8G;LOC105370751;GOLGA8F;LOC107984766;FTLP11;LOC100420707;LOC124903451;LOC124903450;LOC124903452;LOC124903578;LOC100996670;LOC124903457;R…				5075530	0		DISTANCE_VARIANCE,SIZE_PROPORTION	5625		24167531	24383124	215593	0	62810	278195	341005	0.790096					215385	0		DISTANCE_VARIANCE,INTERSECTION_VARIANCE,SIZE_PROPORTION	call_9030		20410000	22230000	1820000
DEL	chr18	chr18		79035564	79035635	71				Sniffles2.DEL.9C88S11	78892196	78909041	16845	0.5	143368	126594	269962	7.97955	LOC124904330				16774	0		DISTANCE_VARIANCE,INTERSECTION_VARIANCE,SIZE_PROPORTION	6463		78902489	78906228	3739	0.01	133075	129407	262482	34.4467					3668	0.02		DISTANCE_VARIANCE,INTERSECTION_VARIANCE,SIZE_PROPORTION	call_3189		78902551	78906212	3661
DEL	chr18	chr18		79780261	79780365	104				Sniffles2.DEL.9D2DS11	79733954	79746630	12676	0.47	46307	33735	80042	3.13161	NFATC1;LOC107985162				12572	0.01		DISTANCE_VARIANCE,INTERSECTION_VARIANCE,SIZE_PROPORTION	6471		79549969	79552058	2089	0.08	230292	228307	458599	104.56					1985	0.05		DISTANCE_VARIANCE,INTERSECTION_VARIANCE,SIZE_PROPORTION	call_2632		79549968	79552056	2088
DEL	chr11	chr11		58195357	58195684	327				Sniffles2.DEL.E159SA	58049721	58055291	5570	1	145636	140393	286029	24.2522	OR9Q1				5243	0.06		DISTANCE_VARIANCE,INTERSECTION_VARIANCE	4712		58195374	58195680	306	0.1	17	4	21	0.0181675					-21	0.94	PASS		call_2055		58195356	58195683	327
DEL	chr12	chr12		183065	188800	5735				Sniffles2.DEL.BC54SB	182873	198358	15485	0.48	192	9558	9750	0.229783	SLC6A12				9750	0.37	PASS	DISTANCE_VARIANCE	4909		183065	188798	5733	0.03	0	2	2	0.000174398					-2	1	PASS		call_2778		216084	216474	390
DEL	chr14	chr14		105236721	105236924	203				Sniffles2.DEL.B70DSD	105610086	106237244	627158	0.48	373365	1000320	1373685	1.09481	-				626955	0		DISTANCE_VARIANCE,INTERSECTION_VARIANCE,SIZE_PROPORTION	5502		106269042	105863972	405070	0.02	1032321	627048	1659369	1.04773					404867	0		DISTANCE_VARIANCE,INTERSECTION_VARIANCE,SIZE_PROPORTION	call_225_2		106234436	105863982	370454
DEL	chr4	chr4		34927431	34927603	172				Sniffles2.DEL.1206BS3	34772822	34828951	56129	1	154609	98652	253261	2.24919	LOC105378262				55957	0		DISTANCE_VARIANCE,INTERSECTION_VARIANCE,SIZE_PROPORTION	1652		34927492	34927603	111		61	0	61	0.111307					-61	0.65	PASS		call_1796		34827387	34778318	49069
DEL	chr9	chr9		43184930	43185271	341				Sniffles2.DEL.C733S8	41012607	41448608	436001	0.25	2172323	1736663	3908986	4.47927	CNTNAP3P4;CNTNAP3P3;SPATA31A7;LOC124902172;LOC112268036;CNTNAP3P9;VN2R6P;ATP5F1AP7;FAM74A4;FKBP4P2;SDR42E1P2;LOC105379435;LOC105379434;LOC100506103				435660	0		DISTANCE_VARIANCE,INTERSECTION_VARIANCE,SIZE_PROPORTION	3837		43176081	43179312	3231	0.01	8849	5959	14808	2.07307					2890	0.11		DISTANCE_VARIANCE,INTERSECTION_VARIANCE	call_3290		43190000	61130000	17940000
DEL	chr5	chr5		41471849	41471899	50				Sniffles2.DEL.115BAS4	69565660	70740753	1175093	0.32	28093811	29268854	57362665	24.4067	SUMO2P4;CHCHD2P2;RN7SL616P;GUSBP13;GTF2H2C;MRPS36;CCDC125;TAF9;SNORD13B-1;AK6;VWA8P1;CCNB1;LOC728499;MARVELD2;RPS27P14;LOC100130639;NDUFB9P1;LOC105379015;LOC107984116;LOC105379016;GUSBP3;LOC105379013;LINC02198;LOC105379020;LOC101928924;SLC30A5;LOC124900198;LOC124900991;NAIPP1;LOC124900992;LOC124901203;LOC112267932;LOC124900951;LOC124900997;CDK7;OCLN;LOC124900998;LOC728488;CENPH;RNU6-724P;RN7SKP25…				1175043	0		DISTANCE_VARIANCE,INTERSECTION_VARIANCE,SIZE_PROPORTION	2159		100121704	100379106	257402	0	58649855	58907207	117557062	228.309					257352	0		DISTANCE_VARIANCE,INTERSECTION_VARIANCE,SIZE_PROPORTION	call_10742		69540000	71360000	1820000
DEL	chr11	chr11		54939849	54940006	157				Sniffles2.DEL.DF51SA	54744262	54781638	37376	0.5	195587	158368	353955	4.71528	-				37219	0		DISTANCE_VARIANCE,INTERSECTION_VARIANCE,SIZE_PROPORTION	4706		54756336	54778075	21739	0.02	183513	161931	345444	7.88834					21582	0.01		DISTANCE_VARIANCE,INTERSECTION_VARIANCE,SIZE_PROPORTION	call_2775		55701032	55580830	120202
DEL	chr18	chr18		78502564	78502747	183				Sniffles2.DEL.9C04S11	78363794	78378600	14806	1	138770	124147	262917	8.7704	-				14623	0.01		DISTANCE_VARIANCE,INTERSECTION_VARIANCE,SIZE_PROPORTION	6396		78502486	78502846	360	0.02	78	99	177	0.164825					177	0.51	PASS		call_3187		78502417	78502992	575
DEL	chr2	chr2		170649082	170649203	121				Sniffles2.DEL.1C183S1	169246338	169262369	16031	0.45	1402744	1386834	2789578	86.354	NOSTRIN				15910	0.01		DISTANCE_VARIANCE,INTERSECTION_VARIANCE,SIZE_PROPORTION	1187		89244935	88861907	383028	0.07	81404147	81787296	163191443	211.961					382907	0		DISTANCE_VARIANCE,INTERSECTION_VARIANCE,SIZE_PROPORTION	call_104_2		170648633	170648675	42
DEL	chr4	chr4		119859644	119859913	269				Sniffles2.DEL.15603S3	119340954	119348909	7955	0.52	518690	511004	1029694	62.6031	EIF3KP3				7686	0.03		DISTANCE_VARIANCE,INTERSECTION_VARIANCE,SIZE_PROPORTION	1789		119859644	119859913	269		0	0	0	0.00185874					0	1	PASS		call_1113		68500000	68640000	140000
DEL	chr10	chr10		1659821	1659938	117				Sniffles2.DEL.BED4S9	1667054	1702219	35165	1	7233	42281	49514	0.701718	ADARB2				35048	0		DISTANCE_VARIANCE,INTERSECTION_VARIANCE,SIZE_PROPORTION	4291		26891971	27317018	425047	0.01	25232150	25657080	50889230	59.8466					424930	0		DISTANCE_VARIANCE,INTERSECTION_VARIANCE,SIZE_PROPORTION	call_8190		39530000	41720000	2190000
DEL	chr19	chr19		54545329	54545398	69				Sniffles2.DEL.756BS12	54951166	54963177	12011	0.44	405837	417779	823616	34.0901	ZNF577				11942	0.01		DISTANCE_VARIANCE,INTERSECTION_VARIANCE,SIZE_PROPORTION	6692		54576305	54596959	20654	0.01	30976	51561	82537	1.99148					20585	0		DISTANCE_VARIANCE,INTERSECTION_VARIANCE,SIZE_PROPORTION	call_3018		54545303	54545372	69
DEL	chr2	chr2		78849445	78854081	4636				Sniffles2.DEL.188F0S1	78847398	78856598	9200	1	2047	2517	4564	0.165004	-				4564	0.5	PASS	DISTANCE_VARIANCE	835		78849450	78854079	4629	0.06	5	2	7	0.000485699					-7	1	PASS		call_2361		78849446	78854080	4634
DEL	chr20	chr20		34528007	34528340	333				Sniffles2.DEL.73ADS13	34224360	34242691	18331	1	303647	285649	589296	15.787	NOL4L;LOC101929698				17998	0.02		DISTANCE_VARIANCE,INTERSECTION_VARIANCE,SIZE_PROPORTION	6859		34528007	34528340	333		0	0	0	0.0015015					0	1	PASS		call_1111		34528006	34528339	333
DEL	chr2	chr2		1538052	1538138	86				Sniffles2.DEL.15679S1	1441463	1447303	5840	1	96589	90835	187424	15.8139	TPO				5754	0.01		DISTANCE_VARIANCE,INTERSECTION_VARIANCE,SIZE_PROPORTION	757		89244935	88861907	383028	0.07	87706883	87323769	175030652	227.432					382942	0		DISTANCE_VARIANCE,INTERSECTION_VARIANCE,SIZE_PROPORTION	call_104_2		1538051	1538137	86
DEL	chr3	chr3		90352318	90352489	171				Sniffles2.DEL.155CCS2	90521502	90544141	22639	0.58	169184	191652	360836	7.90964	-				22468	0.01		DISTANCE_VARIANCE,INTERSECTION_VARIANCE,SIZE_PROPORTION	1401		89460834	89466857	6023	0.02	891484	885632	1777116	143.455					5852	0.03		DISTANCE_VARIANCE,INTERSECTION_VARIANCE,SIZE_PROPORTION	call_2668		90439266	90439434	168
DEL	chr6	chr6		32526884	32527531	647				Sniffles2.DEL.10973S5	32475916	32542900	66984	0.69	50968	15369	66337	0.490448	HLA-DQB1-AS1;LOC102725019;MTCO3P1;HLA-DQA1;HLA-DQB1				66337	0.01		DISTANCE_VARIANCE,SIZE_PROPORTION	2571		32528031	32527219	812	0.19	1147	312	1459	-0.0558602					165	0.8	PASS	DISTANCE_VARIANCE	call_3081_2		32571829	32545788	26041
DEL	chr11	chr11		1661225	1661364	139				Sniffles2.DEL.BDF5SA	3246821	3324785	77964	1	1585596	1663421	3249017	20.7996	OSBPL5;MRGPRG-AS1;MRGPRG;MRGPRE				77825	0		DISTANCE_VARIANCE,INTERSECTION_VARIANCE,SIZE_PROPORTION	4573		1660979	1661356	377	0.03	246	8	254	0.248062					238	0.37	PASS		call_2959		0	210000	210000
DEL	chr14	chr14		19158725	19159346	621				Sniffles2.DEL.7FA6SD	19152765	19160020	7255	0.33	5960	674	6634	0.42128	STXBP6				6634	0.09	PASS	DISTANCE_VARIANCE	5425		19376034	19025885	350149	0	217309	133461	350770	-0.498227					349528	0		DISTANCE_VARIANCE,SIZE_PROPORTION	call_2890_2		23959567	23994665	35098
DEL	chr2	chr2		118956412	118956549	137				Sniffles2.DEL.1A024S1	89883901	90223625	339724	0.25	29072511	28732924	57805435	85.0428	LOC101927984;LOC101929815;LOC388996;KMT2CP4;LOC124904399;RNA5SP533;NKAIN1P1;IGKV1OR2-118;LOC107985797;LOC107987365;LOC107985911;LOC105379523;LOC105379203				339587	0		DISTANCE_VARIANCE,INTERSECTION_VARIANCE,SIZE_PROPORTION	895		110273001	110049890	223111	0	8683411	8906659	17590070	38.3964					222974	0		DISTANCE_VARIANCE,INTERSECTION_VARIANCE,SIZE_PROPORTION	call_9696_2		118956411	118956548	137
DEL	chr5	chr5		99009418	99011779	2361				Sniffles2.DEL.13860S4	99007917	99012049	4132	1	1501	270	1771	0.136532	-				1771	0.57	PASS	DISTANCE_VARIANCE	2266		99009416	99011777	2361	0.11	2	2	4	0.000635324					0	1	PASS		call_2068		69540000	71360000	1820000
DEL	chrX	chrX		72171698	72171822	124				Sniffles2.DEL.F853S16	70906648	70921546	14898	0.48	1265050	1250276	2515326	83.7215	2491.1				14774	0.01		DISTANCE_VARIANCE,INTERSECTION_VARIANCE,SIZE_PROPORTION	7658		72155207	72155609	402	0.06	16491	16213	32704	31.0894					278	0.31		DISTANCE_VARIANCE,INTERSECTION_VARIANCE	call_2574		72155111	72155666	555
DEL	chr9	chr9		138126524	138126825	301				Sniffles2.DEL.FA6AS8	138191166	138236437	45271	0.58	64642	109612	174254	1.91188	-				44970	0.01		DISTANCE_VARIANCE,INTERSECTION_VARIANCE,SIZE_PROPORTION	4229		137888933	137890828	1895	0.03	237591	235997	473588	107.83					1594	0.16		DISTANCE_VARIANCE,INTERSECTION_VARIANCE	call_3122		43190000	61130000	17940000
DEL	chr10	chr10		24656791	24656890	99				Sniffles2.DEL.CDF1S9	45887775	49960781	4073006	0.07	21230984	25303891	46534875	5.71246	ANKRD54P1;ZFAND4;FAM25C;LOC107001062;FRMPD2;FAM21FP;RN7SL248P;WASHC2C;LOC124902421;LOC124902420;LOC124902423;AGAP12P;LOC124902422;RNU6-1207P;FAM25G;FAM25E;VSTM4;LINC02675;MIR4294;ANTXRLP1;RPL13AP19;CEP164P1;AGAP13P;GPRIN2;LOC124902418;LOC124902419;RBP3;RN7SL453P;ANTXRL;SHLD2P1;SHLD2P3;RPS6P14;WDFY4;DUSP8P1;MIR3156-1;DUSP8P2;GLUD1P2;AGAP10P;AGAP4;LOC101927584;ARHGAP22;FAM245B;LINC03029;HNRNPA1P33;…				4072907	0		DISTANCE_VARIANCE,INTERSECTION_VARIANCE,SIZE_PROPORTION	4365		26891971	27317018	425047	0.01	2235180	2660128	4895308	5.75721					424948	0		DISTANCE_VARIANCE,INTERSECTION_VARIANCE,SIZE_PROPORTION	call_8190		26938929	27318078	379149
DEL	chr11	chr11		124960243	124960351	108				Sniffles2.DEL.10C7DSA	124903420	124908747	5327	0.5	56823	51604	108427	9.97507	ROBO3				5219	0.02		DISTANCE_VARIANCE,INTERSECTION_VARIANCE,SIZE_PROPORTION	4865		124225086	124238783	13697	0.01	735157	721568	1456725	52.7608					13589	0.01		DISTANCE_VARIANCE,INTERSECTION_VARIANCE,SIZE_PROPORTION	call_3154		124960242	124960350	108
DEL	chr2	chr2		242006354	242007168	814				Sniffles2.DEL.1F185S1	241760744	241777677	16933	1	245610	229491	475101	13.3854	HDLBP-AS1;HDLBP				16119	0.05		DISTANCE_VARIANCE,INTERSECTION_VARIANCE,SIZE_PROPORTION	1249		241570434	241570884	450	0.02	435920	436284	872204	345.018					-364	0.55		DISTANCE_VARIANCE,INTERSECTION_VARIANCE	call_3213		242008413	242008497	84
DEL	chrX	chrX		833018	833113	95				Sniffles2.DEL.CE89S16	1631397	1653917	22520	1	798379	820804	1619183	35.7989	3815.5				22425	0		DISTANCE_VARIANCE,INTERSECTION_VARIANCE,SIZE_PROPORTION	7503		251014	99984	151030	0.26	582004	733129	1315133	3.35178					150935	0		DISTANCE_VARIANCE,INTERSECTION_VARIANCE,SIZE_PROPORTION	call_144_2		833017	833112	95
DEL	chr16	chr16		27038800	27038920	120				Sniffles2.DEL.81AASF	15023424	18490832	3467408	0.12	12015376	8548088	20563464	2.96515	NOMO3;RPL7P47;MPV17L;XYLT1;TCERG1P2;LOC105371099;MIR6511A3;MIR6511A2;MIR6511A4;BMERB1;LOC105371096;NPIPA7;LOC105371097;NPIPA5;NOMO2;ABCC1;PKD1P4-NPIPA8;ABCC6;NPIPP1;PKD1P5-LOC105376752;LOC102723692;MARF1;MIR484;LOC107987234;CEP20;RNU6-213P;MIR3179-4;RRN3;PDXDC1;MIR3179-2;LOC100505915;LOC124903651;LOC105371108;PKD1P4;LOC124903650;PKD1P5;PKD1P6;LOC124903653;LOC105371106;LOC100288162;LOC124903652;PK…				3467288	0		DISTANCE_VARIANCE,INTERSECTION_VARIANCE,SIZE_PROPORTION	5858		27038800	27038923	123		0	3	3	0.0102881					3	0.98	PASS		call_1068		28600000	28800000	200000
DEL	chr5	chr5		358412	358471	59				Sniffles2.DEL.FC18S4	615838	653179	37341	0.53	257426	294708	552134	7.3815	CEP72				37282	0		DISTANCE_VARIANCE,INTERSECTION_VARIANCE,SIZE_PROPORTION	1995		486953	487490	537	0.09	128541	129019	257560	216.076					478	0.11		DISTANCE_VARIANCE,INTERSECTION_VARIANCE	call_2528		69540000	71360000	1820000
DEL	chr1	chr1		31176906	31177033	127				Sniffles2.DEL.15BCDS0	31099264	31109943	10679	0.48	77642	67090	144732	6.69693	-				10552	0.01		DISTANCE_VARIANCE,INTERSECTION_VARIANCE,SIZE_PROPORTION	258		31102241	31104416	2175	0.03	74665	72617	147282	31.9904					2048	0.06		DISTANCE_VARIANCE,INTERSECTION_VARIANCE	call_2743		121600000	143300000	21700000
DEL	chr6	chr6		57800324	57800404	80				Sniffles2.DEL.11A21S5	57793681	57823528	29847	0.46	6643	23124	29767	0.49736	LINC00680;LINC00680-GUSBP4;GAPDHP15;LOC101927293				29767	0		DISTANCE_VARIANCE,SIZE_PROPORTION	2646		57800119	57822852	22733	0.01	205	22448	22653	0.496537					22653	0		DISTANCE_VARIANCE,SIZE_PROPORTION	call_3259		61310000	61480000	170000
DEL	chr16	chr16		22535304	22535554	250				Sniffles2.DEL.7E97SF	15023424	18490832	3467408	0.12	7511880	4044722	11556602	1.66634	NOMO3;RPL7P47;MPV17L;XYLT1;TCERG1P2;LOC105371099;MIR6511A3;MIR6511A2;MIR6511A4;BMERB1;LOC105371096;NPIPA7;LOC105371097;NPIPA5;NOMO2;ABCC1;PKD1P4-NPIPA8;ABCC6;NPIPP1;PKD1P5-LOC105376752;LOC102723692;MARF1;MIR484;LOC107987234;CEP20;RNU6-213P;MIR3179-4;RRN3;PDXDC1;MIR3179-2;LOC100505915;LOC124903651;LOC105371108;PKD1P4;LOC124903650;PKD1P5;PKD1P6;LOC124903653;LOC105371106;LOC100288162;LOC124903652;PK…				3467158	0		DISTANCE_VARIANCE,INTERSECTION_VARIANCE,SIZE_PROPORTION	5858		15257027	14779684	477343	0	7278277	7755870	15034147	14.74					477093	0		DISTANCE_VARIANCE,INTERSECTION_VARIANCE,SIZE_PROPORTION	call_5519_2		16250000	16530000	280000
DEL	chr4	chr4		3483125	3483212	87				Sniffles2.DEL.10CE8S3	4116398	4169343	52945	0.45	633273	686131	1319404	12.4397	OR7E43P;OTOP1;OR7E99P				52858	0		DISTANCE_VARIANCE,INTERSECTION_VARIANCE,SIZE_PROPORTION	1613		4120323	4151326	31003	0.28	637198	668114	1305312	20.9925					30916	0		DISTANCE_VARIANCE,INTERSECTION_VARIANCE,SIZE_PROPORTION	call_41		9130000	9380000	250000
DEL	chr11	chr11		101695063	101703561	8498				Sniffles2.DEL.FD2ESA	101695303	101705240	9937	1	240	1679	1919	0.052102	-				1439	0.86	PASS	DISTANCE_VARIANCE	4834		101546042	101546372	330		149021	157189	306210	17.3432					-8168	0.04		DISTANCE_VARIANCE,INTERSECTION_VARIANCE,SIZE_PROPORTION	call_783		101546041	101546371	330
DEL	chr6	chr6		18401857	18402637	780				Sniffles2.DEL.1005CS5	18397477	18406395	8918	1	4380	3758	8138	0.419674	MIR548A1HG				8138	0.09	PASS	DISTANCE_VARIANCE	2510		18401857	18402637	780		0	0	0	0.000641026					0	1	PASS		call_3078		18401860	18402673	813
DEL	chr10	chr10		130918437	130918566	129				Sniffles2.DEL.112CAS9	130833234	130850362	17128	0.47	85203	68204	153407	4.44483	EBF3				16999	0.01		DISTANCE_VARIANCE,INTERSECTION_VARIANCE,SIZE_PROPORTION	4448		131190422	131192946	2524	0.05	271985	274380	546365	102.972					2395	0.05		DISTANCE_VARIANCE,INTERSECTION_VARIANCE	call_2444		133690000	133800000	110000
DEL	chr1	chr1		152583067	152615265	32198				Sniffles2.DEL.19D4AS0	152578367	152615724	37357	0.5	4700	459	5159	0.0371001	S100A7P2;LOC124904422;S100A7				5159	0.86	PASS	DISTANCE_VARIANCE	488		152582922	152615262	32340	0.38	145	3	148	0.00116211					142	1	PASS		call_26		152582924	152615327	32403
DEL	chr22	chr22		49469621	49469832	211				Sniffles2.DEL.4E22S15	49377789	49390004	12215	1	91832	79828	171660	6.90737	LINC01310				12004	0.02		DISTANCE_VARIANCE,INTERSECTION_VARIANCE,SIZE_PROPORTION	7490		49433329	49433574	245		36292	36258	72550	79.5526					34	0.86		DISTANCE_VARIANCE,INTERSECTION_VARIANCE	call_606		49469620	49469835	215
DEL	chr5	chr5		170702963	170704432	1469				Sniffles2.DEL.1674CS4	170701306	170705456	4150	0.48	1657	1024	2681	0.238744	-				2681	0.35	PASS	DISTANCE_VARIANCE	2412		170704132	170704200	68		1169	232	1401	0.456409					-1401	0.05		DISTANCE_VARIANCE,SIZE_PROPORTION	call_427		170731813	170731902	89
DEL	chr7	chr7		208398	208577	179				Sniffles2.DEL.DE20S6	61287567	62152996	865429	0.37	61079169	61944419	123023588	71.062	-				865250	0		DISTANCE_VARIANCE,INTERSECTION_VARIANCE,SIZE_PROPORTION	3084		224227	225917	1690	0.06	15829	17340	33169	8.874					1511	0.11		DISTANCE_VARIANCE,INTERSECTION_VARIANCE	call_2902		208424	208606	182
DEL	chr18	chr18		20628514	20634865	6351				Sniffles2.DEL.76E6S11	24405642	24421951	16309	0.53	3777128	3787086	7564214	166.907	RNU6-435P;OSBPL1A				9958	0.39		DISTANCE_VARIANCE,INTERSECTION_VARIANCE	6344		27283998	27460023	176025	0.01	6655484	6825158	13480642	36.9584					169674	0.04		DISTANCE_VARIANCE,INTERSECTION_VARIANCE,SIZE_PROPORTION	call_5700		23089791	23089919	128
DEL	chr21	chr21		10793518	10793690	172				Sniffles2.DEL.3B7CS14	9303598	10326071	1022473	0.06	1489920	467619	1957539	0.957097	PTGER4P1;LOC124900471;MIR4477B;LOC107987371;RN7SL52P;LOC124902168;LOC105372734;LOC107987372;LOC124904997;MIR4477A;LOC107987369;LOC105372733;CDRT15P8;LOC102724787;LINC01667;MLLT10P1;LOC105379420;LOC105376065;LOC100419925				1022301	0		DISTANCE_VARIANCE,INTERSECTION_VARIANCE,SIZE_PROPORTION	7106		10786607	10787137	530	0.01	6911	6553	13464	9.59117					358	0.32		DISTANCE_VARIANCE,INTERSECTION_VARIANCE	call_3215		5320000	9300000	3980000
DEL	chr6	chr6		675314	675856	542				Sniffles2.DEL.F445S5	673372	678607	5235	0.25	1942	2751	4693	0.406353	-				4693	0.1	PASS	DISTANCE_VARIANCE	2488		666377	667822	1445	0.05	8937	8034	16971	4.27101					903	0.38		DISTANCE_VARIANCE,INTERSECTION_VARIANCE	call_2393		676128	676184	56
DEL	chr1	chr1		68764940	68765078	138				Sniffles2.DEL.174ADS0	146145397	148777894	2632497	0.34	77380457	80012816	157393273	29.8927	RNVU1-3;RNU1-1;RNVU1-1;RNVU1-2;TRN-GTT23-1;LOC102723321;TRQ-CTG3-2;TRQ-CTG7-1;TRN-GTT9-2;LOC112268274;GJA5;OR13Z2P;GJA8;RNVU1-22;RNVU1-21;PRKAB2;LOC124904397;LOC124904396;RNU1-129P;CHD1L;PDE4DIPP6;PDE4DIPP1;OR13Z3P;ABHD17AP1;MIR6077;LOC644060;LINC01731;PFN1P4;LOC101927468;PFN1P8;TRE-TTC14-1;TRH-GTG1-2;LOC105371229;LOC105371227;RNA5SP57;TRQ-CTG4-1;LOC105371233;PPIAL4H;LOC105371230;LOC105371235;TRN…				2632359	0		DISTANCE_VARIANCE,INTERSECTION_VARIANCE,SIZE_PROPORTION	417		72300648	72346149	45501	0.88	3535708	3581071	7116779	77.9682					45363	0		DISTANCE_VARIANCE,INTERSECTION_VARIANCE,SIZE_PROPORTION	call_24		121600000	143300000	21700000
DEL	chr16	chr16		64662453	64662597	144				Sniffles2.DEL.93E2SF	15023424	18490832	3467408	0.12	49639029	46171765	95810794	13.8153	NOMO3;RPL7P47;MPV17L;XYLT1;TCERG1P2;LOC105371099;MIR6511A3;MIR6511A2;MIR6511A4;BMERB1;LOC105371096;NPIPA7;LOC105371097;NPIPA5;NOMO2;ABCC1;PKD1P4-NPIPA8;ABCC6;NPIPP1;PKD1P5-LOC105376752;LOC102723692;MARF1;MIR484;LOC107987234;CEP20;RNU6-213P;MIR3179-4;RRN3;PDXDC1;MIR3179-2;LOC100505915;LOC124903651;LOC105371108;PKD1P4;LOC124903650;PKD1P5;PKD1P6;LOC124903653;LOC105371106;LOC100288162;LOC124903652;PK…				3467264	0		DISTANCE_VARIANCE,INTERSECTION_VARIANCE,SIZE_PROPORTION	5858		15257027	14779684	477343	0	49405426	49882913	99288339	102.97					477199	0		DISTANCE_VARIANCE,INTERSECTION_VARIANCE,SIZE_PROPORTION	call_5519_2		33140000	33580000	440000
DEL	chr21	chr21		32771902	32771974	72				Sniffles2.DEL.476BS14	6367712	8806814	2439102	0.09	26404190	23965160	50369350	10.3251	LOC105379271;LOC105379272;ANKRD20A16P;LOC124905314;LOC107987360;CDC27P11;VN1R7P;SNX18P23;LOC105379557;RNU2-42P;LOC124900509;MTCO3P26;RNA5-8SN1;VN1R111P;MLLT10P1;LOC729369;LINC01666;EIF3FP1;LOC124904994;PCMTD1P6;CTBP2P1;LOC107987395;SNX18P18;LOC124904996;SNX18P16;LOC124900699;LOC102724902;MTCO1P1;SNX18P10;FRG1DP;RNA18SN2;LOC107985475;ASNSP2;MTCO1P34;MTCO3P39				2439030	0		DISTANCE_VARIANCE,INTERSECTION_VARIANCE,SIZE_PROPORTION	6995		34453960	34495371	41411	0.32	1682058	1723397	3405455	41.0464					41339	0		DISTANCE_VARIANCE,INTERSECTION_VARIANCE,SIZE_PROPORTION	call_191		0	5320000	5320000
DEL	chr8	chr8		7670323	7670373	50				Sniffles2.DEL.CEA4S7	7539822	8010904	471082	0.2	130501	340531	471032	0.499896	TRE-CTC11-1;GATA4;DEFB109C;LOC112268017;OR7E161P;USP17L7;DEFB131D;DEFB131E;SUB1P1;CTSB;FDFT1;RNA5SP253;FAM86KP;DEFB108E;ZNF705D;DEFB136;DEFB135;DEFB134;USP17L2;LOC100421446;OR7E160P;LOC124901888;LOC392196;NEIL2;OR7E158P;ALG1L14P;FAM86B2-DT;LINC02905;LOC105379246;FAM66D;LOC105379245;FAM90A26;DEFB130B;LOC105379244;LOC105379243				471032	0		DISTANCE_VARIANCE,SIZE_PROPORTION	3421		8076837	7682748	394089	0.01	406514	12375	418889	-0.468473					394039	0		DISTANCE_VARIANCE,SIZE_PROPORTION	call_11354_2		7460000	7910000	450000
DEL	chr18	chr18		78781930	78782726	796				Sniffles2.DEL.9C3FS11	78828481	78843237	14756	0.49	46551	60511	107062	3.44213	-				13960	0.05		DISTANCE_VARIANCE,INTERSECTION_VARIANCE	6462		78781999	78782744	745	0.03	69	18	87	0.0288774					-51	0.94	PASS		call_3188		78782472	78782553	81
DEL	chr11	chr11		1250110	1250196	86				Sniffles2.DEL.BD9CSA	3246821	3324785	77964	1	1996711	2074589	4071300	26.0814	OSBPL5;MRGPRG-AS1;MRGPRG;MRGPRE				77878	0		DISTANCE_VARIANCE,INTERSECTION_VARIANCE,SIZE_PROPORTION	4573		3257989	3338361	80372	0.11	2007879	2088165	4096044	25.4546					80286	0		DISTANCE_VARIANCE,INTERSECTION_VARIANCE,SIZE_PROPORTION	call_247		0	210000	210000
DEL	chr4	chr4		113064756	113065217	461				Sniffles2.DEL.151C5S3	112571199	112581700	10501	1	493557	483517	977074	44.5665	COL25A1				10040	0.04		DISTANCE_VARIANCE,INTERSECTION_VARIANCE,SIZE_PROPORTION	1785		113064719	113065181	462		37	36	73	0.0406284					1	1	PASS		call_610		113064797	113065167	370
DEL	chr14	chr14		105594141	105594635	494				Sniffles2.DEL.B78ASD	105610086	106237244	627158	0.48	15945	642609	658554	0.524619	-				626664	0		DISTANCE_VARIANCE,INTERSECTION_VARIANCE,SIZE_PROPORTION	5502		105594144	105594716	572	0.04	3	81	84	0.0403377					78	0.86	PASS		call_3173		106234436	105863982	370454
DEL	chr16	chr16		70519114	70519433	319				Sniffles2.DEL.9795SF	15023424	18490832	3467408	0.12	55495690	52028601	107524291	15.5036	NOMO3;RPL7P47;MPV17L;XYLT1;TCERG1P2;LOC105371099;MIR6511A3;MIR6511A2;MIR6511A4;BMERB1;LOC105371096;NPIPA7;LOC105371097;NPIPA5;NOMO2;ABCC1;PKD1P4-NPIPA8;ABCC6;NPIPP1;PKD1P5-LOC105376752;LOC102723692;MARF1;MIR484;LOC107987234;CEP20;RNU6-213P;MIR3179-4;RRN3;PDXDC1;MIR3179-2;LOC100505915;LOC124903651;LOC105371108;PKD1P4;LOC124903650;PKD1P5;PKD1P6;LOC124903653;LOC105371106;LOC100288162;LOC124903652;PK…				3467089	0		DISTANCE_VARIANCE,INTERSECTION_VARIANCE,SIZE_PROPORTION	5858		70519107	70519427	320		7	6	13	0.0117371					1	1	PASS		call_1236		70519106	70519426	320
DEL	chr14	chr14		88942488	88942738	250				Sniffles2.DEL.AC3DSD	105610086	106237244	627158	0.48	16667598	17294506	33962104	27.0654	-				626908	0		DISTANCE_VARIANCE,INTERSECTION_VARIANCE,SIZE_PROPORTION	5502		88942485	88942735	250		3	3	6	0.008					0	1	PASS		call_978		106234436	105863982	370454
DEL	chr15	chr15		100801283	100802166	883				Sniffles2.DEL.B0F5SE	100552807	100572156	19349	0.52	248476	230010	478486	11.825	-				18466	0.05		DISTANCE_VARIANCE,INTERSECTION_VARIANCE,SIZE_PROPORTION	5777		100801288	100802162	874	0.04	5	4	9	0.00313034					-9	0.99	PASS		call_2617		100801282	100802165	883
DEL	chr17	chr17		13070468	13070535	67				Sniffles2.DEL.7EE2S10	12440656	12463617	22961	1	629812	606918	1236730	26.8528	LINC00670				22894	0		DISTANCE_VARIANCE,INTERSECTION_VARIANCE,SIZE_PROPORTION	6082		19204071	19078250	125821	0.07	6133603	6007715	12141318	47.2232					125754	0		DISTANCE_VARIANCE,INTERSECTION_VARIANCE,SIZE_PROPORTION	call_5612_2		18380000	18570000	190000
DEL	chr22	chr22		46940717	46940860	143				Sniffles2.DEL.4C17S15	18189402	21198568	3009166	0.26	28751315	25742292	54493607	9.05417	E2F6P2;KRT18P62;RPL34P35;LOC124900485;ZDHHC8;COMT;PEX26;SMPD4P1;BCRP5;LOC101060852;BCRP7;RPL7AP70;GSC2;ATP6V1E1;LINC00895;LINC02556;LINC00896;LOC124905085;LOC124905083;LOC124905084;TANGO2;POM121L15P;LOC101928824;LOC112268289;CLDN5;FAM230D;LINC00528;FAM230A;LOC100129262;FAM230G;FAM230F;FAM230E;TSSK2;FAM230J;C22ORF39;RTN4R;LOC124905075;LOC102724151;RTL10;LOC124905078;LOC124905079;LOC124905076;ABHD1…				3009023	0		DISTANCE_VARIANCE,INTERSECTION_VARIANCE,SIZE_PROPORTION	7344		12181059	11976999	204060	0.09	34759658	34963861	69723519	169.722					203917	0		DISTANCE_VARIANCE,INTERSECTION_VARIANCE,SIZE_PROPORTION	call_113_2		0	10790000	10790000
DEL	chr1	chr1		82497609	82497933	324				Sniffles2.DEL.17D34S0	146145397	148777894	2632497	0.34	63647788	66279961	129927749	24.6746	RNVU1-3;RNU1-1;RNVU1-1;RNVU1-2;TRN-GTT23-1;LOC102723321;TRQ-CTG3-2;TRQ-CTG7-1;TRN-GTT9-2;LOC112268274;GJA5;OR13Z2P;GJA8;RNVU1-22;RNVU1-21;PRKAB2;LOC124904397;LOC124904396;RNU1-129P;CHD1L;PDE4DIPP6;PDE4DIPP1;OR13Z3P;ABHD17AP1;MIR6077;LOC644060;LINC01731;PFN1P4;LOC101927468;PFN1P8;TRE-TTC14-1;TRH-GTG1-2;LOC105371229;LOC105371227;RNA5SP57;TRQ-CTG4-1;LOC105371233;PPIAL4H;LOC105371230;LOC105371235;TRN…				2632173	0		DISTANCE_VARIANCE,INTERSECTION_VARIANCE,SIZE_PROPORTION	417		82497624	82497932	308	0.08	15	1	16	0.0142405					-16	0.95	PASS		call_2249		82497608	82497932	324
DEL	chr10	chr10		40680210	40680549	339				Sniffles2.DEL.D8B5S9	45887775	49960781	4073006	0.07	5207565	9280232	14487797	1.77837	ANKRD54P1;ZFAND4;FAM25C;LOC107001062;FRMPD2;FAM21FP;RN7SL248P;WASHC2C;LOC124902421;LOC124902420;LOC124902423;AGAP12P;LOC124902422;RNU6-1207P;FAM25G;FAM25E;VSTM4;LINC02675;MIR4294;ANTXRLP1;RPL13AP19;CEP164P1;AGAP13P;GPRIN2;LOC124902418;LOC124902419;RBP3;RN7SL453P;ANTXRL;SHLD2P1;SHLD2P3;RPS6P14;WDFY4;DUSP8P1;MIR3156-1;DUSP8P2;GLUD1P2;AGAP10P;AGAP4;LOC101927584;ARHGAP22;FAM245B;LINC03029;HNRNPA1P33;…				4072667	0		DISTANCE_VARIANCE,INTERSECTION_VARIANCE,SIZE_PROPORTION	4365		26891971	27317018	425047	0.01	13788239	13363531	27151770	31.9143					424708	0		DISTANCE_VARIANCE,INTERSECTION_VARIANCE,SIZE_PROPORTION	call_8190		39530000	41720000	2190000
DEL	chr11	chr11		117926118	117926233	115				Sniffles2.DEL.107BASA	122468340	122506968	38628	0.49	4542222	4580735	9122957	117.737	RNU4ATAC10P;RNU4ATAC5P				38513	0		DISTANCE_VARIANCE,INTERSECTION_VARIANCE,SIZE_PROPORTION	4806		90011153	89816975	194178	0.05	27914965	28109258	56024223	143.175					194063	0		DISTANCE_VARIANCE,INTERSECTION_VARIANCE,SIZE_PROPORTION	call_305_2		89820000	90100000	280000
DEL	chr21	chr21		5275813	5275963	150				Sniffles2.DEL.36B4S14	6367712	8806814	2439102	0.09	1091899	3530851	4622750	0.947576	LOC105379271;LOC105379272;ANKRD20A16P;LOC124905314;LOC107987360;CDC27P11;VN1R7P;SNX18P23;LOC105379557;RNU2-42P;LOC124900509;MTCO3P26;RNA5-8SN1;VN1R111P;MLLT10P1;LOC729369;LINC01666;EIF3FP1;LOC124904994;PCMTD1P6;CTBP2P1;LOC107987395;SNX18P18;LOC124904996;SNX18P16;LOC124900699;LOC102724902;MTCO1P1;SNX18P10;FRG1DP;RNA18SN2;LOC107985475;ASNSP2;MTCO1P34;MTCO3P39				2438952	0		DISTANCE_VARIANCE,INTERSECTION_VARIANCE,SIZE_PROPORTION	6995		9246088	9195906	50182	0.02	3970275	3919943	7890218	77.3847					50032	0		DISTANCE_VARIANCE,INTERSECTION_VARIANCE,SIZE_PROPORTION	call_1777_2		0	5320000	5320000
DEL	chr14	chr14		94637673	94637772	99				Sniffles2.DEL.AFC9SD	105610086	106237244	627158	0.48	10972413	11599472	22571885	17.9925	-				627059	0		DISTANCE_VARIANCE,INTERSECTION_VARIANCE,SIZE_PROPORTION	5502		106269042	105863972	405070	0.02	11631369	11226200	22857569	27.2077					404971	0		DISTANCE_VARIANCE,INTERSECTION_VARIANCE,SIZE_PROPORTION	call_225_2		106234436	105863982	370454
DEL	chr14	chr14		77235510	77235738	228				Sniffles2.DEL.A4E2SD	105610086	106237244	627158	0.48	28374576	29001506	57376082	45.7263	-				626930	0		DISTANCE_VARIANCE,INTERSECTION_VARIANCE,SIZE_PROPORTION	5502		106269042	105863972	405070	0.02	29033532	28628234	57661766	70.1356					404842	0		DISTANCE_VARIANCE,INTERSECTION_VARIANCE,SIZE_PROPORTION	call_225_2		77236934	77236980	46
DEL	chr11	chr11		21988930	21988999	69				Sniffles2.DEL.CC6DSA	22444762	22463666	18904	0.5	455832	474667	930499	24.5217	SLC17A6				18835	0		DISTANCE_VARIANCE,INTERSECTION_VARIANCE,SIZE_PROPORTION	4608		18942390	18964643	22253	0.01	3046540	3024356	6070896	135.985					22184	0		DISTANCE_VARIANCE,INTERSECTION_VARIANCE,SIZE_PROPORTION	call_2961		23177266	23194574	17308
DEL	chr8	chr8		12425461	12425512	51				Sniffles2.DEL.D155S7	7539822	8060871	521049	0.36	4885639	4364641	9250280	8.87573	TRE-CTC11-1;GATA4;DEFB109C;LOC112268017;OR7E161P;USP17L7;DEFB131D;DEFB131E;SUB1P1;SNORA99;CTSB;FDFT1;RNA5SP253;FAM86KP;DEFB108E;ZNF705D;DEFB136;DEFB135;DEFB134;USP17L2;LOC100421446;OR7E160P;LOC124901888;LOC392196;NEIL2;OR7E158P;ALG1L14P;FAM86B2-DT;LINC02905;LOC105379246;FAM66D;LOC105379245;FAM90A26;DEFB130B;LOC105379244;LOC105379243				520998	0		DISTANCE_VARIANCE,INTERSECTION_VARIANCE,SIZE_PROPORTION	3442		12288192	12037920	250272	0.03	137269	387592	524861	0.0485752					250221	0		DISTANCE_VARIANCE,SIZE_PROPORTION	call_440_2		12030000	12490000	460000
DEL	chr10	chr10		102885491	102885830	339				Sniffles2.DEL.10131S9	45887775	49960781	4073006	0.07	56997716	52925049	109922765	13.4929	ANKRD54P1;ZFAND4;FAM25C;LOC107001062;FRMPD2;FAM21FP;RN7SL248P;WASHC2C;LOC124902421;LOC124902420;LOC124902423;AGAP12P;LOC124902422;RNU6-1207P;FAM25G;FAM25E;VSTM4;LINC02675;MIR4294;ANTXRLP1;RPL13AP19;CEP164P1;AGAP13P;GPRIN2;LOC124902418;LOC124902419;RBP3;RN7SL453P;ANTXRL;SHLD2P1;SHLD2P3;RPS6P14;WDFY4;DUSP8P1;MIR3156-1;DUSP8P2;GLUD1P2;AGAP10P;AGAP4;LOC101927584;ARHGAP22;FAM245B;LINC03029;HNRNPA1P33;…				4072667	0		DISTANCE_VARIANCE,INTERSECTION_VARIANCE,SIZE_PROPORTION	4365		102885510	102885823	313	0.05	19	7	26	0.0214724					-26	0.92	PASS		call_2322		102885490	102885829	339
DEL	chr22	chr22		36747126	36751852	4726				Sniffles2.DEL.4518S15	36734662	36755481	20819	1	12464	3629	16093	0.315032	MYH9;MIR6819				16093	0.23	PASS	DISTANCE_VARIANCE	7465		36747143	36751821	4678	0.07	17	31	48	0.00265844					-48	0.99	PASS		call_2373		36747145	36751827	4682
DEL	chr22	chr22		44112885	44112963	78				Sniffles2.DEL.49F0S15	18189402	21198568	3009166	0.26	25923483	22914395	48837878	8.11464	E2F6P2;KRT18P62;RPL34P35;LOC124900485;ZDHHC8;COMT;PEX26;SMPD4P1;BCRP5;LOC101060852;BCRP7;RPL7AP70;GSC2;ATP6V1E1;LINC00895;LINC02556;LINC00896;LOC124905085;LOC124905083;LOC124905084;TANGO2;POM121L15P;LOC101928824;LOC112268289;CLDN5;FAM230D;LINC00528;FAM230A;LOC100129262;FAM230G;FAM230F;FAM230E;TSSK2;FAM230J;C22ORF39;RTN4R;LOC124905075;LOC102724151;RTL10;LOC124905078;LOC124905079;LOC124905076;ABHD1…				3009088	0		DISTANCE_VARIANCE,INTERSECTION_VARIANCE,SIZE_PROPORTION	7344		44127743	44127790	47		14858	14827	29685	118.748					-31	0.6		DISTANCE_VARIANCE,INTERSECTION_VARIANCE	call_1015		44113489	44113980	491
DEL	chr3	chr3		75534599	75534896	297				Sniffles2.DEL.14CB8S2	77287547	77296770	9223	0.48	1752948	1761874	3514822	184.602	ROBO2				8926	0.03		DISTANCE_VARIANCE,INTERSECTION_VARIANCE,SIZE_PROPORTION	1385		75893239	75930964	37725	0.01	358640	396068	754708	9.92465					37428	0.01		DISTANCE_VARIANCE,INTERSECTION_VARIANCE,SIZE_PROPORTION	call_10154		75561374	75561702	328
DEL	chr9	chr9		42258465	42259465	1000				Sniffles2.DEL.C69FS8	42257492	42259688	2196	0.37	973	223	1196	0.187422	PGM5P2;FRG1HP				1196	0.46	PASS	DISTANCE_VARIANCE	3941		42258472	42259462	990	0.03	7	3	10	0.00301508					-10	0.99	PASS		call_2176		43190000	61130000	17940000
DEL	chr19	chr19		34079387	34079583	196				Sniffles2.DEL.6748S12	37268099	37309822	41723	0.63	3188712	3230239	6418951	76.5638	ZNF181;LOC124904698;ZNF599				41527	0		DISTANCE_VARIANCE,INTERSECTION_VARIANCE,SIZE_PROPORTION	6622		20413013	20535160	122147	0.19	13666374	13544423	27210797	111.207					121951	0		DISTANCE_VARIANCE,INTERSECTION_VARIANCE,SIZE_PROPORTION	call_51		20535319	20413005	122314
DEL	chr4	chr4		9575354	9575825	471				Sniffles2.DEL.110FAS3	9569916	9579170	9254	0.54	5438	3345	8783	0.451671	-				8783	0.05	PASS	DISTANCE_VARIANCE	1637		9575356	9575821	465	0.1	2	4	6	0.0042735					-6	0.99	PASS		call_2377		9575353	9575824	471
DEL	chr1	chr1		18825507	18825770	263				Sniffles2.DEL.153A4S0	0	588217	588217	0.66	18825507	18237553	37063060	31.4905	PERM1;KLHL17;LOC124905335;RNU6-1199P;TUBB8P11;GTF2IP10;NOC2L;LOC107986552;RPL39P12;CICP3;LOC105378948;LOC124903817;WBP1LP9;LOC100288069;LOC107984850;LINC01409;LOC124903819;OR4F29;SEPTIN14P13;LINC01128;FAM87B;WBP1LP7;PLEKHN1;LOC107985728;FAM41C;LINC00115;SAMD11;HES4;LINC01342;LINC02593;LOC101928626;LOC284600;LOC100288175;ISG15;LOC124903820;RNF223;SEPTIN14P22;LOC112268260;C1ORF159;LOC124900618;AGRN				587954	0		DISTANCE_VARIANCE,INTERSECTION_VARIANCE,SIZE_PROPORTION	24		12938666	13225010	286344	0.02	5886841	5600760	11487601	20.0407					286081	0		DISTANCE_VARIANCE,INTERSECTION_VARIANCE,SIZE_PROPORTION	call_1180		121600000	143300000	21700000
DEL	chr12	chr12		91597522	91597582	60				Sniffles2.DEL.F61BSB	90089721	90103056	13335	0.51	1507801	1494526	3002327	112.069	-				13275	0		DISTANCE_VARIANCE,INTERSECTION_VARIANCE,SIZE_PROPORTION	5009		91597509	91597569	60		13	13	26	0.116667					0	1	PASS		call_1517		91597508	91597568	60
DEL	chr4	chr4		190048840	190048901	61				Sniffles2.DEL.182CDS3	189819926	189840152	20226	0.43	228914	208749	437663	10.7868	F11-AS1				20165	0		DISTANCE_VARIANCE,INTERSECTION_VARIANCE,SIZE_PROPORTION	1950		190048838	190048899	61		2	2	4	0.0245902					0	1	PASS		call_1741		190120000	190220000	100000
DEL	chr13	chr13		70160662	70160791	129				Sniffles2.DEL.AD10SC	71898405	71911922	13517	1	1737743	1751131	3488874	127.835	-				13388	0.01		DISTANCE_VARIANCE,INTERSECTION_VARIANCE,SIZE_PROPORTION	5281		70160662	70160830	168		0	39	39	0.0690236					39	0.77	PASS		call_420		70160661	70160718	57
DEL	chr6	chr6		132054078	132057758	3680				Sniffles2.DEL.1475DS5	132041743	132058007	16264	0.47	12335	249	12584	0.315533	EPB41L2				12584	0.23	PASS	DISTANCE_VARIANCE	2732		132054057	132057748	3691	0.03	21	10	31	0.0022385					11	1	PASS		call_2898		132376489	132376812	323
DEL	chr1	chr1		100817827	100817892	65				Sniffles2.DEL.18916S0	146145397	148777894	2632497	0.34	45327570	47960002	93287572	17.718	RNVU1-3;RNU1-1;RNVU1-1;RNVU1-2;TRN-GTT23-1;LOC102723321;TRQ-CTG3-2;TRQ-CTG7-1;TRN-GTT9-2;LOC112268274;GJA5;OR13Z2P;GJA8;RNVU1-22;RNVU1-21;PRKAB2;LOC124904397;LOC124904396;RNU1-129P;CHD1L;PDE4DIPP6;PDE4DIPP1;OR13Z3P;ABHD17AP1;MIR6077;LOC644060;LINC01731;PFN1P4;LOC101927468;PFN1P8;TRE-TTC14-1;TRH-GTG1-2;LOC105371229;LOC105371227;RNA5SP57;TRQ-CTG4-1;LOC105371233;PPIAL4H;LOC105371230;LOC105371235;TRN…				2632432	0		DISTANCE_VARIANCE,INTERSECTION_VARIANCE,SIZE_PROPORTION	417		100817811	100817899	88		16	7	23	0.0816993					23	0.74	PASS		call_759		100817811	100817898	87
DEL	chr11	chr11		4286619	4286803	184				Sniffles2.DEL.BFE4SA	4232066	4289557	57491	0.51	54553	2754	57307	0.496827	RDXP1;LINC02749				57307	0		DISTANCE_VARIANCE,SIZE_PROPORTION	4590		4262800	4345114	82314	0.02	23819	58311	82130	0.497782					82130	0		DISTANCE_VARIANCE,SIZE_PROPORTION	call_486		3190000	3350000	160000
DEL	chr2	chr2		94143886	94144561	675				Sniffles2.DEL.190E9S1	89883901	90223625	339724	0.25	4259985	3920936	8180921	12.0167	LOC101927984;LOC101929815;LOC388996;KMT2CP4;LOC124904399;RNA5SP533;NKAIN1P1;IGKV1OR2-118;LOC107985797;LOC107987365;LOC107985911;LOC105379523;LOC105379203				339049	0		DISTANCE_VARIANCE,INTERSECTION_VARIANCE,SIZE_PROPORTION	895		94142731	94141458	1273	0.07	1155	3103	4258	0.439938					598	0.53	PASS	DISTANCE_VARIANCE	call_2835_2		94496549	94292814	203735
DEL	chr2	chr2		143921943	143922041	98				Sniffles2.DEL.1B0DDS1	146099939	146120145	20206	1	2177996	2198104	4376100	107.765	-				20108	0		DISTANCE_VARIANCE,INTERSECTION_VARIANCE,SIZE_PROPORTION	1070		89244935	88861907	383028	0.07	54677008	55060134	109737142	142.213					382930	0		DISTANCE_VARIANCE,INTERSECTION_VARIANCE,SIZE_PROPORTION	call_104_2		88820000	89610000	790000
DEL	chr5	chr5		39610686	39610742	56				Sniffles2.DEL.1149DS4	69565660	70740753	1175093	0.32	29954974	31130011	61084985	25.9903	SUMO2P4;CHCHD2P2;RN7SL616P;GUSBP13;GTF2H2C;MRPS36;CCDC125;TAF9;SNORD13B-1;AK6;VWA8P1;CCNB1;LOC728499;MARVELD2;RPS27P14;LOC100130639;NDUFB9P1;LOC105379015;LOC107984116;LOC105379016;GUSBP3;LOC105379013;LINC02198;LOC105379020;LOC101928924;SLC30A5;LOC124900198;LOC124900991;NAIPP1;LOC124900992;LOC124901203;LOC112267932;LOC124900951;LOC124900997;CDK7;OCLN;LOC124900998;LOC728488;CENPH;RNU6-724P;RN7SKP25…				1175037	0		DISTANCE_VARIANCE,INTERSECTION_VARIANCE,SIZE_PROPORTION	2159		100121704	100379106	257402	0	60511018	60768364	121279382	235.532					257346	0		DISTANCE_VARIANCE,INTERSECTION_VARIANCE,SIZE_PROPORTION	call_10742		69540000	71360000	1820000
DEL	chr22	chr22		37509672	37510149	477				Sniffles2.DEL.45AFS15	18189402	21198568	3009166	0.26	19320270	16311581	35631851	5.91961	E2F6P2;KRT18P62;RPL34P35;LOC124900485;ZDHHC8;COMT;PEX26;SMPD4P1;BCRP5;LOC101060852;BCRP7;RPL7AP70;GSC2;ATP6V1E1;LINC00895;LINC02556;LINC00896;LOC124905085;LOC124905083;LOC124905084;TANGO2;POM121L15P;LOC101928824;LOC112268289;CLDN5;FAM230D;LINC00528;FAM230A;LOC100129262;FAM230G;FAM230F;FAM230E;TSSK2;FAM230J;C22ORF39;RTN4R;LOC124905075;LOC102724151;RTL10;LOC124905078;LOC124905079;LOC124905076;ABHD1…				3008689	0		DISTANCE_VARIANCE,INTERSECTION_VARIANCE,SIZE_PROPORTION	7344		21274005	21135834	138171	0.01	16235667	16374315	32609982	116.603					137694	0		DISTANCE_VARIANCE,INTERSECTION_VARIANCE,SIZE_PROPORTION	call_10017_2		37509670	37510148	478
DEL	chr2	chr2		231823382	231823511	129				Sniffles2.DEL.1E9D7S1	231817620	231853651	36031	1	5762	30140	35902	0.49646	MIR4777;ARMC9				35902	0		DISTANCE_VARIANCE,SIZE_PROPORTION	1228		89244935	88861907	383028	0.07	142578447	142961604	285540051	371.615					382899	0		DISTANCE_VARIANCE,INTERSECTION_VARIANCE,SIZE_PROPORTION	call_104_2		231827870	231829738	1868
DEL	chr15	chr15		80004743	80004836	93				Sniffles2.DEL.A191SE	23315606	28391344	5075738	0.03	56689137	51613492	108302629	10.6685	SERPINE4P;RPL9P26;LOC124900363;TUBBP8;DNM1P50;LOC112268151;HERC2;SYNGR2P1;ABCB10P1;GOLGA6L7;LOC107987221;ABCB10P4;LOC645202;GOLGA8R;GOLGA8T;NSMCE3;LOC105370743;GOLGA8J;GOLGA8M;LOC105370746;GABRG3;LOC105370747;LOC124900357;LOC124900358;LOC124900359;LINC00929;GOLGA8G;LOC105370751;GOLGA8F;LOC107984766;FTLP11;LOC100420707;LOC124903451;LOC124903450;LOC124903452;LOC124903578;LOC100996670;LOC124903457;R…				5075645	0		DISTANCE_VARIANCE,INTERSECTION_VARIANCE,SIZE_PROPORTION	5625		84163978	84384010	220032	0.07	4159235	4379174	8538409	19.3945					219939	0		DISTANCE_VARIANCE,INTERSECTION_VARIANCE,SIZE_PROPORTION	call_312		84150000	84380000	230000
DEL	chr18	chr18		78949903	78950061	158				Sniffles2.DEL.9C6FS11	78892196	78909041	16845	0.5	57707	41020	98727	2.90328	LOC124904330				16687	0.01		DISTANCE_VARIANCE,INTERSECTION_VARIANCE,SIZE_PROPORTION	6463		78902489	78906228	3739	0.01	47414	43833	91247	11.7076					3581	0.04		DISTANCE_VARIANCE,INTERSECTION_VARIANCE,SIZE_PROPORTION	call_3189		78902551	78906212	3661
DEL	chrX	chrX		2186758	2186841	83				Sniffles2.DEL.CFC0S16	1631397	1653917	22520	1	555361	532924	1088285	24.074	3815.5				22437	0		DISTANCE_VARIANCE,INTERSECTION_VARIANCE,SIZE_PROPORTION	7503		251014	99984	151030	0.26	1935744	2086857	4022601	12.3105					150947	0		DISTANCE_VARIANCE,INTERSECTION_VARIANCE,SIZE_PROPORTION	call_144_2		2143061	1946021	197040
DEL	chr22	chr22		39357601	39357662	61				Sniffles2.DEL.46F5S15	18189402	21198568	3009166	0.26	21168199	18159094	39327293	6.53445	E2F6P2;KRT18P62;RPL34P35;LOC124900485;ZDHHC8;COMT;PEX26;SMPD4P1;BCRP5;LOC101060852;BCRP7;RPL7AP70;GSC2;ATP6V1E1;LINC00895;LINC02556;LINC00896;LOC124905085;LOC124905083;LOC124905084;TANGO2;POM121L15P;LOC101928824;LOC112268289;CLDN5;FAM230D;LINC00528;FAM230A;LOC100129262;FAM230G;FAM230F;FAM230E;TSSK2;FAM230J;C22ORF39;RTN4R;LOC124905075;LOC102724151;RTL10;LOC124905078;LOC124905079;LOC124905076;ABHD1…				3009105	0		DISTANCE_VARIANCE,INTERSECTION_VARIANCE,SIZE_PROPORTION	7344		21274005	21135834	138171	0.01	18083596	18221828	36305424	130.321					138110	0		DISTANCE_VARIANCE,INTERSECTION_VARIANCE,SIZE_PROPORTION	call_10017_2		0	10790000	10790000
DEL	chr10	chr10		71496825	71496945	120				Sniffles2.DEL.ECB0S9	45887775	49960781	4073006	0.07	25609050	21536164	47145214	5.78735	ANKRD54P1;ZFAND4;FAM25C;LOC107001062;FRMPD2;FAM21FP;RN7SL248P;WASHC2C;LOC124902421;LOC124902420;LOC124902423;AGAP12P;LOC124902422;RNU6-1207P;FAM25G;FAM25E;VSTM4;LINC02675;MIR4294;ANTXRLP1;RPL13AP19;CEP164P1;AGAP13P;GPRIN2;LOC124902418;LOC124902419;RBP3;RN7SL453P;ANTXRL;SHLD2P1;SHLD2P3;RPS6P14;WDFY4;DUSP8P1;MIR3156-1;DUSP8P2;GLUD1P2;AGAP10P;AGAP4;LOC101927584;ARHGAP22;FAM245B;LINC03029;HNRNPA1P33;…				4072886	0		DISTANCE_VARIANCE,INTERSECTION_VARIANCE,SIZE_PROPORTION	4365		71496825	71496945	120		0	0	0	0.00416667					0	1	PASS		call_1230		71496824	71496944	120
DEL	chr1	chr1		151932739	151932839	100				Sniffles2.DEL.19CD0S0	146145397	148777894	2632497	0.34	5787342	3154945	8942287	1.69838	RNVU1-3;RNU1-1;RNVU1-1;RNVU1-2;TRN-GTT23-1;LOC102723321;TRQ-CTG3-2;TRQ-CTG7-1;TRN-GTT9-2;LOC112268274;GJA5;OR13Z2P;GJA8;RNVU1-22;RNVU1-21;PRKAB2;LOC124904397;LOC124904396;RNU1-129P;CHD1L;PDE4DIPP6;PDE4DIPP1;OR13Z3P;ABHD17AP1;MIR6077;LOC644060;LINC01731;PFN1P4;LOC101927468;PFN1P8;TRE-TTC14-1;TRH-GTG1-2;LOC105371229;LOC105371227;RNA5SP57;TRQ-CTG4-1;LOC105371233;PPIAL4H;LOC105371230;LOC105371235;TRN…				2632397	0		DISTANCE_VARIANCE,INTERSECTION_VARIANCE,SIZE_PROPORTION	417		152582922	152615262	32340	0.38	650183	682423	1332606	20.5396					32240	0		DISTANCE_VARIANCE,INTERSECTION_VARIANCE,SIZE_PROPORTION	call_26		151932738	151932838	100
DEL	chr11	chr11		41800732	41801060	328				Sniffles2.DEL.D8E8SA	55599743	55694866	95123	0.52	13799011	13893806	27692817	145.063	OR5D3P;OR4P1P;OR4C6;OR5D2P;OR5D17P;OR4V1P				94795	0		DISTANCE_VARIANCE,INTERSECTION_VARIANCE,SIZE_PROPORTION	4697		41800748	41801054	306	0.04	16	6	22	0.0189274					-22	0.93	PASS		call_2592		41800730	41801057	327
DEL	chr1	chr1		242644806	242644879	73				Sniffles2.DEL.1D9AFS0	242961925	242976213	14288	0.54	317119	331334	648453	22.5769	AKT3				14215	0.01		DISTANCE_VARIANCE,INTERSECTION_VARIANCE,SIZE_PROPORTION	580		233110727	233214086	103359	0	9534079	9430793	18964872	91.678					103286	0		DISTANCE_VARIANCE,INTERSECTION_VARIANCE,SIZE_PROPORTION	call_8134		121600000	143300000	21700000
DEL	chr2	chr2		87184659	87184732	73				Sniffles2.DEL.18DF4S1	89883901	90223625	339724	0.25	2699242	3038893	5738135	8.44348	LOC101927984;LOC101929815;LOC388996;KMT2CP4;LOC124904399;RNA5SP533;NKAIN1P1;IGKV1OR2-118;LOC107985797;LOC107987365;LOC107985911;LOC105379523;LOC105379203				339651	0		DISTANCE_VARIANCE,INTERSECTION_VARIANCE,SIZE_PROPORTION	895		89244935	88861907	383028	0.07	2060276	1677175	3737451	3.87809					382955	0		DISTANCE_VARIANCE,INTERSECTION_VARIANCE,SIZE_PROPORTION	call_104_2		88820000	89610000	790000
DEL	chr9	chr9		119497361	119497451	90				Sniffles2.DEL.ECFBS8	62935061	65657315	2722254	0.25	56562300	53840136	110402436	20.2771	-				2722164	0		DISTANCE_VARIANCE,INTERSECTION_VARIANCE,SIZE_PROPORTION	3985		119594818	119595006	188		97457	97555	195012	350.745					98	0.48		DISTANCE_VARIANCE,INTERSECTION_VARIANCE	call_1600		43190000	61130000	17940000
DEL	chr7	chr7		158342452	158342502	50				Sniffles2.DEL.14389S6	158229169	158250255	21086	0.51	113283	92247	205530	4.86213	-				21036	0		DISTANCE_VARIANCE,INTERSECTION_VARIANCE,SIZE_PROPORTION	3362		158339366	158338967	399	0.05	3086	3535	6621	6.48664					349	0.13		DISTANCE_VARIANCE,INTERSECTION_VARIANCE	call_3280_2		158334701	158341124	6423
DEL	chr5	chr5		20557846	20557984	138				Sniffles2.DEL.10943S4	69565660	70740753	1175093	0.32	49007814	50182769	99190583	42.2005	SUMO2P4;CHCHD2P2;RN7SL616P;GUSBP13;GTF2H2C;MRPS36;CCDC125;TAF9;SNORD13B-1;AK6;VWA8P1;CCNB1;LOC728499;MARVELD2;RPS27P14;LOC100130639;NDUFB9P1;LOC105379015;LOC107984116;LOC105379016;GUSBP3;LOC105379013;LINC02198;LOC105379020;LOC101928924;SLC30A5;LOC124900198;LOC124900991;NAIPP1;LOC124900992;LOC124901203;LOC112267932;LOC124900951;LOC124900997;CDK7;OCLN;LOC124900998;LOC728488;CENPH;RNU6-724P;RN7SKP25…				1174955	0		DISTANCE_VARIANCE,INTERSECTION_VARIANCE,SIZE_PROPORTION	2159		100121704	100379106	257402	0	79563858	79821122	159384980	309.437					257264	0		DISTANCE_VARIANCE,INTERSECTION_VARIANCE,SIZE_PROPORTION	call_10742		69540000	71360000	1820000
DEL	chr17	chr17		41184544	41184601	57				Sniffles2.DEL.9031S10	41262473	41277033	14560	1	77929	92432	170361	5.82756	TOP2A				14503	0		DISTANCE_VARIANCE,INTERSECTION_VARIANCE,SIZE_PROPORTION	6164		40954781	40996522	41741	0.01	229763	188079	417842	4.99837					41684	0		DISTANCE_VARIANCE,INTERSECTION_VARIANCE,SIZE_PROPORTION	call_9285		41087495	41107429	19934
DEL	chr7	chr7		76265825	76266169	344				Sniffles2.DEL.10DA4S6	61287567	62152996	865429	0.37	14978258	14113173	29091431	16.8008	-				865085	0		DISTANCE_VARIANCE,INTERSECTION_VARIANCE,SIZE_PROPORTION	3084		74831469	75117072	285603	0.01	1434356	1149097	2583453	4.51737					285259	0		DISTANCE_VARIANCE,INTERSECTION_VARIANCE,SIZE_PROPORTION	call_7259		75150000	75440000	290000
DEL	chr2	chr2		185971792	185971854	62				Sniffles2.DEL.1CBC2S1	89883901	90223625	339724	0.25	96087891	95748229	191836120	282.29	LOC101927984;LOC101929815;LOC388996;KMT2CP4;LOC124904399;RNA5SP533;NKAIN1P1;IGKV1OR2-118;LOC107985797;LOC107987365;LOC107985911;LOC105379523;LOC105379203				339662	0		DISTANCE_VARIANCE,INTERSECTION_VARIANCE,SIZE_PROPORTION	895		89244935	88861907	383028	0.07	96726857	97109947	193836804	251.991					382966	0		DISTANCE_VARIANCE,INTERSECTION_VARIANCE,SIZE_PROPORTION	call_104_2		88820000	89610000	790000
DEL	chr2	chr2		172042495	172042633	138				Sniffles2.DEL.1C284S1	172306487	172325167	18680	0.53	263992	282534	546526	14.5214	SLC25A12				18542	0.01		DISTANCE_VARIANCE,INTERSECTION_VARIANCE,SIZE_PROPORTION	1190		172315269	172321373	6104	0.05	272774	278740	551514	44.1778					5966	0.02		DISTANCE_VARIANCE,INTERSECTION_VARIANCE,SIZE_PROPORTION	call_2276		88820000	89610000	790000
DEL	chr10	chr10		38450037	38450134	97				Sniffles2.DEL.D6BFS9	45887775	49960781	4073006	0.07	7437738	11510647	18948385	2.32604	ANKRD54P1;ZFAND4;FAM25C;LOC107001062;FRMPD2;FAM21FP;RN7SL248P;WASHC2C;LOC124902421;LOC124902420;LOC124902423;AGAP12P;LOC124902422;RNU6-1207P;FAM25G;FAM25E;VSTM4;LINC02675;MIR4294;ANTXRLP1;RPL13AP19;CEP164P1;AGAP13P;GPRIN2;LOC124902418;LOC124902419;RBP3;RN7SL453P;ANTXRL;SHLD2P1;SHLD2P3;RPS6P14;WDFY4;DUSP8P1;MIR3156-1;DUSP8P2;GLUD1P2;AGAP10P;AGAP4;LOC101927584;ARHGAP22;FAM245B;LINC03029;HNRNPA1P33;…				4072909	0		DISTANCE_VARIANCE,INTERSECTION_VARIANCE,SIZE_PROPORTION	4365		26891971	27317018	425047	0.01	11558066	11133116	22691182	26.6865					424950	0		DISTANCE_VARIANCE,INTERSECTION_VARIANCE,SIZE_PROPORTION	call_8190		39530000	41720000	2190000
DEL	chr16	chr16		28772455	28772516	61				Sniffles2.DEL.82CESF	28677984	28712049	34065	0.38	94471	60467	154938	2.27012	CDC37P1;EIF3C				34004	0		DISTANCE_VARIANCE,INTERSECTION_VARIANCE,SIZE_PROPORTION	5928		29427871	29550203	122332	0.03	655416	777687	1433103	5.85452					122271	0		DISTANCE_VARIANCE,INTERSECTION_VARIANCE,SIZE_PROPORTION	call_524		28600000	28800000	200000
DEL	chrX	chrX		248228	248350	122				Sniffles2.DEL.CDA1S16	1631397	1653917	22520	1	1383169	1405567	2788736	61.5833	3815.5				22398	0.01		DISTANCE_VARIANCE,INTERSECTION_VARIANCE,SIZE_PROPORTION	7503		251014	99984	151030	0.26	2786	148366	151152	-0.499186					150908	0		DISTANCE_VARIANCE,SIZE_PROPORTION	call_144_2		251218	118202	133016
DEL	chr13	chr13		17518917	17519429	512				Sniffles2.DEL.8B06SC	19767810	19771969	4159	0.53	2248893	2252540	4501433	481.849	IFT88				3647	0.12		DISTANCE_VARIANCE,INTERSECTION_VARIANCE	5189		19238784	19704203	465419	0	1719867	2184774	3904641	4.19015					464907	0		DISTANCE_VARIANCE,INTERSECTION_VARIANCE,SIZE_PROPORTION	call_8743		0	18440000	18440000
DEL	chr13	chr13		63057660	63057729	69				Sniffles2.DEL.A86ESC	60738038	60743638	5600	1	2319622	2314091	4633713	408.689	-				5531	0.01		DISTANCE_VARIANCE,INTERSECTION_VARIANCE,SIZE_PROPORTION	5336		63082051	63082378	327		24391	24649	49040	61.9217					258	0.21		DISTANCE_VARIANCE,INTERSECTION_VARIANCE	call_245		0	18440000	18440000
DEL	chr1	chr1		245324065	245324174	109				Sniffles2.DEL.1DB8FS0	146145397	148777894	2632497	0.34	99178668	96546280	195724948	37.1732	RNVU1-3;RNU1-1;RNVU1-1;RNVU1-2;TRN-GTT23-1;LOC102723321;TRQ-CTG3-2;TRQ-CTG7-1;TRN-GTT9-2;LOC112268274;GJA5;OR13Z2P;GJA8;RNVU1-22;RNVU1-21;PRKAB2;LOC124904397;LOC124904396;RNU1-129P;CHD1L;PDE4DIPP6;PDE4DIPP1;OR13Z3P;ABHD17AP1;MIR6077;LOC644060;LINC01731;PFN1P4;LOC101927468;PFN1P8;TRE-TTC14-1;TRH-GTG1-2;LOC105371229;LOC105371227;RNA5SP57;TRQ-CTG4-1;LOC105371233;PPIAL4H;LOC105371230;LOC105371235;TRN…				2632388	0		DISTANCE_VARIANCE,INTERSECTION_VARIANCE,SIZE_PROPORTION	417		233110727	233214086	103359	0	12213338	12110088	24323426	117.541					103250	0		DISTANCE_VARIANCE,INTERSECTION_VARIANCE,SIZE_PROPORTION	call_8134		245324081	245324193	112
DEL	chr9	chr9		135670489	135670546	57				Sniffles2.DEL.F877S8	135575917	135591323	15406	0.49	94572	79223	173795	5.61977	CRB2;DENND1A				15349	0		DISTANCE_VARIANCE,INTERSECTION_VARIANCE,SIZE_PROPORTION	4208		135587258	135588354	1096	0.04	83231	82192	165423	71.7368					1039	0.05		DISTANCE_VARIANCE,INTERSECTION_VARIANCE	call_2931		135670487	135670543	56
DEL	chr6	chr6		140682398	140683170	772				Sniffles2.DEL.14CF4S5	140679100	140685530	6430	0.49	3298	2360	5658	0.392946	-				5658	0.12	PASS	DISTANCE_VARIANCE	2853		140682151	140683161	1010	0.03	247	9	256	0.0723906					238	0.76	PASS		call_3269		170610000	170810000	200000
DEL	chr1	chr1		191576845	191576907	62				Sniffles2.DEL.1B768S0	189727608	189842321	114713	0.49	1849237	1734586	3583823	15.6124	BRINP3-DT;BRINP3				114651	0		DISTANCE_VARIANCE,INTERSECTION_VARIANCE,SIZE_PROPORTION	485		189735386	189814221	78835	0.22	1841459	1762686	3604145	22.8408					78773	0		DISTANCE_VARIANCE,INTERSECTION_VARIANCE,SIZE_PROPORTION	call_74		191576844	191576906	62
DEL	chr19	chr19		33757381	33757443	62				Sniffles2.DEL.671AS12	37268099	37309822	41723	0.63	3510718	3552379	7063097	84.5172	ZNF181;LOC124904698;ZNF599				41661	0		DISTANCE_VARIANCE,INTERSECTION_VARIANCE,SIZE_PROPORTION	6622		20413013	20535160	122147	0.19	13344368	13222283	26566651	108.694					122085	0		DISTANCE_VARIANCE,INTERSECTION_VARIANCE,SIZE_PROPORTION	call_51		20535319	20413005	122314
DEL	chr1	chr1		2763876	2764081	205				Sniffles2.DEL.147F2S0	0	588217	588217	0.66	2763876	2175864	4939740	4.19745	PERM1;KLHL17;LOC124905335;RNU6-1199P;TUBB8P11;GTF2IP10;NOC2L;LOC107986552;RPL39P12;CICP3;LOC105378948;LOC124903817;WBP1LP9;LOC100288069;LOC107984850;LINC01409;LOC124903819;OR4F29;SEPTIN14P13;LINC01128;FAM87B;WBP1LP7;PLEKHN1;LOC107985728;FAM41C;LINC00115;SAMD11;HES4;LINC01342;LINC02593;LOC101928626;LOC284600;LOC100288175;ISG15;LOC124903820;RNF223;SEPTIN14P22;LOC112268260;C1ORF159;LOC124900618;AGRN				588012	0		DISTANCE_VARIANCE,INTERSECTION_VARIANCE,SIZE_PROPORTION	24		2684311	2756847	72536	0.28	79565	7234	86799	0.596644					72331	0		DISTANCE_VARIANCE,INTERSECTION_VARIANCE,SIZE_PROPORTION	call_206		0	610000	610000
DEL	chr2	chr2		226469719	226470147	428				Sniffles2.DEL.1E612S1	226464426	226476608	12182	0.47	5293	6461	11754	0.466138	-				11754	0.04		DISTANCE_VARIANCE,SIZE_PROPORTION	1224		226469662	226470744	1082	0.03	57	597	654	0.217219					654	0.4	PASS		call_3211		226531856	226531916	60
DEL	chr4	chr4		186432380	186436080	3700				Sniffles2.DEL.18020S3	186425012	186439378	14366	0.55	7368	3298	10666	0.295251	LOC105377578				10666	0.26	PASS	DISTANCE_VARIANCE	1838		186292818	186293552	734	0.03	139562	142528	282090	31.8101					-2966	0.2		DISTANCE_VARIANCE,INTERSECTION_VARIANCE	call_2874		186292788	186293569	781
DEL	chr17	chr17		2052562	2053051	489				Sniffles2.DEL.776FS10	46284336	46702870	418534	0.83	44231774	44649819	88881593	106.058	LINC02210;LINC02210-CRHR1;MAPK8IP1P2;RN7SL656P;ARF2P;LOC105371802;LOC105369225;RPS26P8;ARHGAP27;LOC102724345;DND1P1;CRHR1;LRRC37A4P;LOC105371860;MIR4315-1;PLEKHM1;RDM1P1;LOC107985028				418045	0		DISTANCE_VARIANCE,INTERSECTION_VARIANCE,SIZE_PROPORTION	6208		2052508	2052964	456	0.05	54	87	141	0.0756614					-33	0.93	PASS		call_2813		0	150000	150000
DEL	chr21	chr21		5301089	5301435	346				Sniffles2.DEL.36D4S14	6367712	8806814	2439102	0.09	1066623	3505379	4572002	0.937098	LOC105379271;LOC105379272;ANKRD20A16P;LOC124905314;LOC107987360;CDC27P11;VN1R7P;SNX18P23;LOC105379557;RNU2-42P;LOC124900509;MTCO3P26;RNA5-8SN1;VN1R111P;MLLT10P1;LOC729369;LINC01666;EIF3FP1;LOC124904994;PCMTD1P6;CTBP2P1;LOC107987395;SNX18P18;LOC124904996;SNX18P16;LOC124900699;LOC102724902;MTCO1P1;SNX18P10;FRG1DP;RNA18SN2;LOC107985475;ASNSP2;MTCO1P34;MTCO3P39				2438756	0		DISTANCE_VARIANCE,INTERSECTION_VARIANCE,SIZE_PROPORTION	6995		5316114	5316435	321	0.09	15025	15000	30025	22.509					-25	0.93		DISTANCE_VARIANCE,INTERSECTION_VARIANCE	call_2661		0	5320000	5320000
DEL	chr22	chr22		32899773	32900091	318				Sniffles2.DEL.4292S15	18189402	21198568	3009166	0.26	14710371	11701523	26411894	4.38811	E2F6P2;KRT18P62;RPL34P35;LOC124900485;ZDHHC8;COMT;PEX26;SMPD4P1;BCRP5;LOC101060852;BCRP7;RPL7AP70;GSC2;ATP6V1E1;LINC00895;LINC02556;LINC00896;LOC124905085;LOC124905083;LOC124905084;TANGO2;POM121L15P;LOC101928824;LOC112268289;CLDN5;FAM230D;LINC00528;FAM230A;LOC100129262;FAM230G;FAM230F;FAM230E;TSSK2;FAM230J;C22ORF39;RTN4R;LOC124905075;LOC102724151;RTL10;LOC124905078;LOC124905079;LOC124905076;ABHD1…				3008848	0		DISTANCE_VARIANCE,INTERSECTION_VARIANCE,SIZE_PROPORTION	7344		32899773	32900091	318		0	0	0	0.00157233					0	1	PASS		call_570		32899772	32900090	318
DEL	chr8	chr8		1090167	1090232	65				Sniffles2.DEL.CA3DS7	982947	1020701	37754	0.54	107220	69531	176751	2.33683	DLGAP2				37689	0		DISTANCE_VARIANCE,INTERSECTION_VARIANCE,SIZE_PROPORTION	3381		8076837	7682748	394089	0.01	6986670	6592516	13579186	16.2259					394024	0		DISTANCE_VARIANCE,INTERSECTION_VARIANCE,SIZE_PROPORTION	call_11354_2		1090047	1090113	66
DEL	chr12	chr12		62629344	62629397	53				Sniffles2.DEL.E3A0SB	70191322	70211369	20047	0.44	7561978	7581972	15143950	376.715	PRANCR				19994	0		DISTANCE_VARIANCE,INTERSECTION_VARIANCE,SIZE_PROPORTION	5100		67793350	67850249	56899	0	5164006	5220852	10384858	91.172					56846	0		DISTANCE_VARIANCE,INTERSECTION_VARIANCE,SIZE_PROPORTION	call_8625		9440000	9590000	150000
DEL	chr4	chr4		185210391	185210443	52				Sniffles2.DEL.17F05S3	185517406	185526474	9068	1	307015	316031	623046	34.1583	TENM3				9016	0.01		DISTANCE_VARIANCE,INTERSECTION_VARIANCE,SIZE_PROPORTION	1836		185210391	185210443	52		0	0	0	0.00961538					0	1	PASS		call_1839		190120000	190220000	100000
DEL	chr5	chr5		121924387	121924463	76				Sniffles2.DEL.146E3S4	121712903	121732894	19991	1	211484	191569	403053	10.0427	-				19915	0		DISTANCE_VARIANCE,INTERSECTION_VARIANCE,SIZE_PROPORTION	2317		100121704	100379106	257402	0	21802683	21545357	43348040	84.1781					257326	0		DISTANCE_VARIANCE,INTERSECTION_VARIANCE,SIZE_PROPORTION	call_10742		121924373	121924450	77
DEL	chr11	chr11		58670544	58670622	78				Sniffles2.DEL.E1B1SA	58812854	58832887	20033	0.46	142310	162265	304575	7.5724	GLYATL2				19955	0		DISTANCE_VARIANCE,INTERSECTION_VARIANCE,SIZE_PROPORTION	4703		58826713	58828543	1830	0.02	156169	157921	314090	82.3092					1752	0.04		DISTANCE_VARIANCE,INTERSECTION_VARIANCE,SIZE_PROPORTION	call_2965		58670539	58670616	77
DEL	chr12	chr12		113642081	113642132	51				Sniffles2.DEL.104ECSB	113449214	113453430	4216	1	192867	188702	381569	44.7119	LHX5-AS1				4165	0.01		DISTANCE_VARIANCE,INTERSECTION_VARIANCE,SIZE_PROPORTION	5026		108456913	108493298	36385	0.01	5185168	5148834	10334002	141.81					36334	0		DISTANCE_VARIANCE,INTERSECTION_VARIANCE,SIZE_PROPORTION	call_8697		113615644	113615691	47
DEL	chr16	chr16		82299889	82299943	54				Sniffles2.DEL.A04ASF	82273762	82278253	4491	0.5	26127	21690	47817	5.26062	-				4437	0.01		DISTANCE_VARIANCE,INTERSECTION_VARIANCE,SIZE_PROPORTION	6045		82275740	82276530	790	0.03	24149	23413	47562	28.1777					736	0.07		DISTANCE_VARIANCE,INTERSECTION_VARIANCE	call_3000		33140000	33580000	440000
DEL	chr18	chr18		58171248	58171329	81				Sniffles2.DEL.8F1ES11	58195472	58207752	12280	1	24224	36423	60647	2.45324	-				12199	0.01		DISTANCE_VARIANCE,INTERSECTION_VARIANCE,SIZE_PROPORTION	6377		58134346	58134672	326		36902	36657	73559	90.3698					245	0.25		DISTANCE_VARIANCE,INTERSECTION_VARIANCE	call_314		58134345	58134671	326
DEL	chr7	chr7		2494004	2494054	50				Sniffles2.DEL.E019S6	1812666	1831739	19073	0.53	681338	662315	1343653	35.1319	LOC124901819;ELFN1				19023	0		DISTANCE_VARIANCE,INTERSECTION_VARIANCE,SIZE_PROPORTION	2936		1816408	1823941	7533	0.03	677596	670113	1347709	88.864					7483	0.01		DISTANCE_VARIANCE,INTERSECTION_VARIANCE,SIZE_PROPORTION	call_2709		2491233	2491289	56
DEL	chr2	chr2		24251396	24251474	78				Sniffles2.DEL.166A1S1	23840252	23852223	11971	1	411144	399251	810395	33.6292	ATAD2B				11893	0.01		DISTANCE_VARIANCE,INTERSECTION_VARIANCE,SIZE_PROPORTION	718		89244935	88861907	383028	0.07	64993539	64610433	129603972	168.149					382950	0		DISTANCE_VARIANCE,INTERSECTION_VARIANCE,SIZE_PROPORTION	call_104_2		88820000	89610000	790000
DEL	chr2	chr2		3319840	3319900	60				Sniffles2.DEL.15817S1	3770603	3787850	17247	0.48	450763	467950	918713	26.5417	DCDC2C				17187	0		DISTANCE_VARIANCE,INTERSECTION_VARIANCE,SIZE_PROPORTION	771		4165088	4175887	10799	0.01	845248	855987	1701235	78.333					10739	0.01		DISTANCE_VARIANCE,INTERSECTION_VARIANCE,SIZE_PROPORTION	call_3201		88820000	89610000	790000
DEL	chr7	chr7		284062	284148	86				Sniffles2.DEL.DE41S6	61287567	62152996	865429	0.37	61003505	61868848	122872353	70.9822	-				865343	0		DISTANCE_VARIANCE,INTERSECTION_VARIANCE,SIZE_PROPORTION	3084		237851	240242	2391	0.13	46211	43906	90117	18.1912					2305	0.04		DISTANCE_VARIANCE,INTERSECTION_VARIANCE,SIZE_PROPORTION	call_1922		237847	240242	2395
DEL	chrX	chrX		106833	110419	3586				Sniffles2.DEL.CD72S16	1631397	1653917	22520	1	1524564	1543498	3068062	58.7617	3815.5				18934	0.16		DISTANCE_VARIANCE,INTERSECTION_VARIANCE	7503		251014	99984	151030	0.26	144181	10435	154616	-0.476801					147444	0.02		DISTANCE_VARIANCE,SIZE_PROPORTION	call_144_2		251218	118202	133016
DEL	chr9	chr9		40909455	40909644	189				Sniffles2.DEL.C506S8	41012607	41448608	436001	0.25	103152	538964	642116	0.736053	CNTNAP3P4;CNTNAP3P3;SPATA31A7;LOC124902172;LOC112268036;CNTNAP3P9;VN2R6P;ATP5F1AP7;FAM74A4;FKBP4P2;SDR42E1P2;LOC105379435;LOC105379434;LOC100506103				435812	0		DISTANCE_VARIANCE,INTERSECTION_VARIANCE,SIZE_PROPORTION	3837		32015758	32052925	37167	0.01	8893697	8856719	17750416	237.585					36978	0.01		DISTANCE_VARIANCE,INTERSECTION_VARIANCE,SIZE_PROPORTION	call_11617		43190000	61130000	17940000
DEL	chr10	chr10		87516041	87516794	753				Sniffles2.DEL.F6F8S9	87514391	87519001	4610	0.48	1650	2207	3857	0.35978	RPL7AP8				3857	0.16	PASS	DISTANCE_VARIANCE	4489		87516041	87516812	771	0.03	0	18	18	0.00656168					18	0.98	PASS		call_2585		39530000	41720000	2190000
DEL	chr7	chr7		142303368	142303656	288				Sniffles2.DEL.137D9S6	142064295	142099732	35437	0.5	239073	203924	442997	6.20013	BRAF				35149	0.01		DISTANCE_VARIANCE,INTERSECTION_VARIANCE,SIZE_PROPORTION	3282		142065756	142094613	28857	0.01	237612	209043	446655	7.66267					28569	0.01		DISTANCE_VARIANCE,INTERSECTION_VARIANCE,SIZE_PROPORTION	call_3102		61100000	61740000	640000
DEL	chr4	chr4		49248570	49249396	826				Sniffles2.DEL.129AFS3	49078708	49161943	83235	0.68	169862	87453	257315	1.53054	LOC101927209;LOC100419003;LOC124904994				82409	0.01		DISTANCE_VARIANCE,INTERSECTION_VARIANCE,SIZE_PROPORTION	1660		68508107	68625437	117330	0.8	19259537	19376041	38635578	163.494					116504	0.01		DISTANCE_VARIANCE,INTERSECTION_VARIANCE,SIZE_PROPORTION	call_52		49097087	49096756	331
DEL	chr6	chr6		32592285	32592590	305				Sniffles2.DEL.10996S5	32485096	32630808	145712	0.5	107189	38218	145407	0.497918	LOC102725019;MIR3135B;MTCO3P1;HLA-DQA2;HLA-DQB2;HLA-DQB1				145407	0		DISTANCE_VARIANCE,SIZE_PROPORTION	2529		32592197	32592612	415		88	22	110	0.0777778					110	0.73	PASS		call_234		32571829	32545788	26041
DEL	chr3	chr3		162794347	162908547	114200				Sniffles2.DEL.18580S2	162790350	162909190	118840	0.51	3997	643	4640	0.00995966	LOC124906252;LINC01100;IL12A-AS1;BRD7P2				4640	0.96	PASS	DISTANCE_VARIANCE	1458		162794354	162908540	114186	0.2	7	7	14	3.50284e-05					-14	1	PASS		call_58		162908547	162794347	114200
DEL	chr16	chr16		83658378	83658443	65				Sniffles2.DEL.A155SF	15023424	18490832	3467408	0.12	68634954	65167611	133802565	19.294	NOMO3;RPL7P47;MPV17L;XYLT1;TCERG1P2;LOC105371099;MIR6511A3;MIR6511A2;MIR6511A4;BMERB1;LOC105371096;NPIPA7;LOC105371097;NPIPA5;NOMO2;ABCC1;PKD1P4-NPIPA8;ABCC6;NPIPP1;PKD1P5-LOC105376752;LOC102723692;MARF1;MIR484;LOC107987234;CEP20;RNU6-213P;MIR3179-4;RRN3;PDXDC1;MIR3179-2;LOC100505915;LOC124903651;LOC105371108;PKD1P4;LOC124903650;PKD1P5;PKD1P6;LOC124903653;LOC105371106;LOC100288162;LOC124903652;PK…				3467343	0		DISTANCE_VARIANCE,INTERSECTION_VARIANCE,SIZE_PROPORTION	5858		15257027	14779684	477343	0	68401351	68878759	137280110	142.777					477278	0		DISTANCE_VARIANCE,INTERSECTION_VARIANCE,SIZE_PROPORTION	call_5519_2		33140000	33580000	440000
DEL	chr4	chr4		51804424	51805102	678				Sniffles2.DEL.12ACCS3	49078708	49161943	83235	0.68	2725716	2643159	5368875	31.9907	LOC101927209;LOC100419003;LOC124904994				82557	0.01		DISTANCE_VARIANCE,INTERSECTION_VARIANCE,SIZE_PROPORTION	1660		68508107	68625437	117330	0.8	16703683	16820335	33524018	142.041					116652	0.01		DISTANCE_VARIANCE,INTERSECTION_VARIANCE,SIZE_PROPORTION	call_52		58870000	58930000	60000
DEL	chr10	chr10		81144902	81145155	253				Sniffles2.DEL.F32BS9	45887775	49960781	4073006	0.07	35257127	31184374	66441501	8.15582	ANKRD54P1;ZFAND4;FAM25C;LOC107001062;FRMPD2;FAM21FP;RN7SL248P;WASHC2C;LOC124902421;LOC124902420;LOC124902423;AGAP12P;LOC124902422;RNU6-1207P;FAM25G;FAM25E;VSTM4;LINC02675;MIR4294;ANTXRLP1;RPL13AP19;CEP164P1;AGAP13P;GPRIN2;LOC124902418;LOC124902419;RBP3;RN7SL453P;ANTXRL;SHLD2P1;SHLD2P3;RPS6P14;WDFY4;DUSP8P1;MIR3156-1;DUSP8P2;GLUD1P2;AGAP10P;AGAP4;LOC101927584;ARHGAP22;FAM245B;LINC03029;HNRNPA1P33;…				4072753	0		DISTANCE_VARIANCE,INTERSECTION_VARIANCE,SIZE_PROPORTION	4365		81144902	81145155	253		0	0	0	0.00197628					0	1	PASS		call_1045		81144901	81145154	253
DEL	chr16	chr16		9303801	9303984	183				Sniffles2.DEL.767DSF	15023424	18490832	3467408	0.12	5719623	9186848	14906471	2.1494	NOMO3;RPL7P47;MPV17L;XYLT1;TCERG1P2;LOC105371099;MIR6511A3;MIR6511A2;MIR6511A4;BMERB1;LOC105371096;NPIPA7;LOC105371097;NPIPA5;NOMO2;ABCC1;PKD1P4-NPIPA8;ABCC6;NPIPP1;PKD1P5-LOC105376752;LOC102723692;MARF1;MIR484;LOC107987234;CEP20;RNU6-213P;MIR3179-4;RRN3;PDXDC1;MIR3179-2;LOC100505915;LOC124903651;LOC105371108;PKD1P4;LOC124903650;PKD1P5;PKD1P6;LOC124903653;LOC105371106;LOC100288162;LOC124903652;PK…				3467225	0		DISTANCE_VARIANCE,INTERSECTION_VARIANCE,SIZE_PROPORTION	5858		9303800	9303984	184		1	0	1	0.00408719					1	0.99	PASS		call_1566		960000	1410000	450000
DEL	chr18	chr18		78941221	78941271	50				Sniffles2.DEL.9C6BS11	78892196	78909041	16845	0.5	49025	32230	81255	2.40476	LOC124904330				16795	0		DISTANCE_VARIANCE,INTERSECTION_VARIANCE,SIZE_PROPORTION	6463		78902489	78906228	3739	0.01	38732	35043	73775	9.73568					3689	0.01		DISTANCE_VARIANCE,INTERSECTION_VARIANCE,SIZE_PROPORTION	call_3189		78902551	78906212	3661
DEL	chr7	chr7		70982771	70983006	235				Sniffles2.DEL.10A90S6	70967612	70982221	14609	1	15159	785	15944	0.537119	AUTS2				14374	0.02		DISTANCE_VARIANCE,INTERSECTION_VARIANCE,SIZE_PROPORTION	3150		74831469	75117072	285603	0.01	3848698	4134066	7982764	13.9638					285368	0		DISTANCE_VARIANCE,INTERSECTION_VARIANCE,SIZE_PROPORTION	call_7259		75150000	75440000	290000
DEL	chr6	chr6		30918654	30918794	140				Sniffles2.DEL.10827S5	32485096	32663549	178453	0.05	1566442	1744755	3311197	9.27024	LOC102725019;MIR3135B;TAP2;MTCO3P1;HLA-DQA2;HLA-DOB;HLA-DQB2;PSMB8;HLA-DQB1				178313	0		DISTANCE_VARIANCE,INTERSECTION_VARIANCE,SIZE_PROPORTION	2620		30918654	30918794	140		0	0	0	0.00357143					0	1	PASS		call_908		30918653	30918793	140
DEL	chr8	chr8		135151939	135152032	93				Sniffles2.DEL.11EE2S7	136131842	136172761	40919	1	979903	1020729	2000632	24.3908	-				40826	0		DISTANCE_VARIANCE,INTERSECTION_VARIANCE,SIZE_PROPORTION	3683		134070690	134076771	6081	0.04	1081249	1075261	2156510	174.645					5988	0.02		DISTANCE_VARIANCE,INTERSECTION_VARIANCE,SIZE_PROPORTION	call_2416		135151938	135152031	93
DEL	chr9	chr9		128138661	128138742	81				Sniffles2.DEL.F2F5S8	128138688	128164871	26183	0.5	27	26129	26156	0.497982	LOC124902258				26102	0		DISTANCE_VARIANCE,SIZE_PROPORTION	4116		128138675	128139764	1089	0.09	14	1022	1036	0.44359					1008	0.07	PASS	DISTANCE_VARIANCE	call_2243		128138654	128138734	80
DEL	chr20	chr20		28820604	28820664	60				Sniffles2.DEL.6E97S13	28943005	29021654	78649	0.71	122401	200990	323391	2.05436	-				78589	0		DISTANCE_VARIANCE,INTERSECTION_VARIANCE,SIZE_PROPORTION	6822		25783323	25845188	61865	0.2	3037281	2975476	6012757	48.5487					61805	0		DISTANCE_VARIANCE,INTERSECTION_VARIANCE,SIZE_PROPORTION	call_82		26010000	26100000	90000
DEL	chr7	chr7		15322604	15322728	124				Sniffles2.DEL.E846S6	61287567	62152996	865429	0.37	45964963	46830268	92795231	53.6046	-				865305	0		DISTANCE_VARIANCE,INTERSECTION_VARIANCE,SIZE_PROPORTION	3084		15354352	15354408	56		31748	31680	63428	176.194					-68	0.45		DISTANCE_VARIANCE,INTERSECTION_VARIANCE	call_1857		61100000	61740000	640000
DEL	chr9	chr9		92831057	92831194	137				Sniffles2.DEL.DB02S8	62935061	65657315	2722254	0.25	29895996	27173879	57069875	10.4816	-				2722117	0		DISTANCE_VARIANCE,INTERSECTION_VARIANCE,SIZE_PROPORTION	3985		88436581	88474985	38404	0.01	4394476	4356209	8750685	113.524					38267	0		DISTANCE_VARIANCE,INTERSECTION_VARIANCE,SIZE_PROPORTION	call_11656		43190000	61130000	17940000
DEL	chr2	chr2		85291983	85292320	337				Sniffles2.DEL.18CF4S1	89883901	90223625	339724	0.25	4591918	4931305	9523223	14.0022	LOC101927984;LOC101929815;LOC388996;KMT2CP4;LOC124904399;RNA5SP533;NKAIN1P1;IGKV1OR2-118;LOC107985797;LOC107987365;LOC107985911;LOC105379523;LOC105379203				339387	0		DISTANCE_VARIANCE,INTERSECTION_VARIANCE,SIZE_PROPORTION	895		85292001	85292316	315	0.04	18	4	22	0.0184049					-22	0.93	PASS		call_2484		85291982	85292319	337
DEL	chr9	chr9		137840960	137842188	1228				Sniffles2.DEL.FA3AS8	137886319	137905500	19181	0.58	45359	63312	108671	2.66238	MAPKAP1				17953	0.06		DISTANCE_VARIANCE,INTERSECTION_VARIANCE	4140		137841226	137842206	980	0.12	266	18	284	0.0647645					-248	0.8	PASS		call_2422		137842383	137842513	130
DEL	chr5	chr5		16624277	16624331	54				Sniffles2.DEL.106D8S4	69565660	70740753	1175093	0.32	52941383	54116422	107057805	45.5508	SUMO2P4;CHCHD2P2;RN7SL616P;GUSBP13;GTF2H2C;MRPS36;CCDC125;TAF9;SNORD13B-1;AK6;VWA8P1;CCNB1;LOC728499;MARVELD2;RPS27P14;LOC100130639;NDUFB9P1;LOC105379015;LOC107984116;LOC105379016;GUSBP3;LOC105379013;LINC02198;LOC105379020;LOC101928924;SLC30A5;LOC124900198;LOC124900991;NAIPP1;LOC124900992;LOC124901203;LOC112267932;LOC124900951;LOC124900997;CDK7;OCLN;LOC124900998;LOC728488;CENPH;RNU6-724P;RN7SKP25…				1175039	0		DISTANCE_VARIANCE,INTERSECTION_VARIANCE,SIZE_PROPORTION	2159		100121704	100379106	257402	0	83497427	83754775	167252202	324.817					257348	0		DISTANCE_VARIANCE,INTERSECTION_VARIANCE,SIZE_PROPORTION	call_10742		17510000	17610000	100000
DEL	chr10	chr10		41525485	41526842	1357				Sniffles2.DEL.D916S9	45887775	49960781	4073006	0.07	4362290	8433939	12796229	1.57034	ANKRD54P1;ZFAND4;FAM25C;LOC107001062;FRMPD2;FAM21FP;RN7SL248P;WASHC2C;LOC124902421;LOC124902420;LOC124902423;AGAP12P;LOC124902422;RNU6-1207P;FAM25G;FAM25E;VSTM4;LINC02675;MIR4294;ANTXRLP1;RPL13AP19;CEP164P1;AGAP13P;GPRIN2;LOC124902418;LOC124902419;RBP3;RN7SL453P;ANTXRL;SHLD2P1;SHLD2P3;RPS6P14;WDFY4;DUSP8P1;MIR3156-1;DUSP8P2;GLUD1P2;AGAP10P;AGAP4;LOC101927584;ARHGAP22;FAM245B;LINC03029;HNRNPA1P33;…				4071649	0		DISTANCE_VARIANCE,INTERSECTION_VARIANCE,SIZE_PROPORTION	4365		26891971	27317018	425047	0.01	14633514	14209824	28843338	33.8216					423690	0		DISTANCE_VARIANCE,INTERSECTION_VARIANCE,SIZE_PROPORTION	call_8190		39530000	41720000	2190000
DEL	chr13	chr13		54319468	54319529	61				Sniffles2.DEL.A360SC	50490330	50500986	10656	1	3829138	3818543	7647681	356.801	FAM124A				10595	0.01		DISTANCE_VARIANCE,INTERSECTION_VARIANCE,SIZE_PROPORTION	5261		19238784	19704203	465419	0	35080684	34615326	69696010	74.8647					465358	0		DISTANCE_VARIANCE,INTERSECTION_VARIANCE,SIZE_PROPORTION	call_8743		0	18440000	18440000
DEL	chr19	chr19		50603874	50605766	1892				Sniffles2.DEL.72B1S12	50563845	50584188	20343	0.5	40029	21578	61607	1.38541	EHD2;NOP53				18451	0.09		DISTANCE_VARIANCE,INTERSECTION_VARIANCE	6678		50574639	50579254	4615	0.03	29235	26512	55747	4.28377					2723	0.41		DISTANCE_VARIANCE,INTERSECTION_VARIANCE	call_2640		50619931	50619978	47
DEL	chr2	chr2		89790713	89795518	4805				Sniffles2.DEL.18F5ES1	89883901	90223625	339724	0.25	93188	428107	521295	0.756536	LOC101927984;LOC101929815;LOC388996;KMT2CP4;LOC124904399;RNA5SP533;NKAIN1P1;IGKV1OR2-118;LOC107985797;LOC107987365;LOC107985911;LOC105379523;LOC105379203				334919	0.01		DISTANCE_VARIANCE,INTERSECTION_VARIANCE,SIZE_PROPORTION	895		89754055	89685860	68195	0.06	36658	109658	146316	0.068					63390	0.07	PASS	DISTANCE_VARIANCE	call_257_2		89754084	89685840	68244
DEL	chr13	chr13		50035096	50035170	74				Sniffles2.DEL.A08FSC	50490330	50500986	10656	1	455234	465816	921050	42.9195	FAM124A				10582	0.01		DISTANCE_VARIANCE,INTERSECTION_VARIANCE,SIZE_PROPORTION	5261		48123141	48161752	38611	0.01	1911955	1873418	3785373	48.9256					38537	0		DISTANCE_VARIANCE,INTERSECTION_VARIANCE,SIZE_PROPORTION	call_8784		0	18440000	18440000
DEL	chr22	chr22		12583239	12584136	897				Sniffles2.DEL.369DS15	18189402	21198568	3009166	0.26	5606163	8614432	14220595	2.36218	E2F6P2;KRT18P62;RPL34P35;LOC124900485;ZDHHC8;COMT;PEX26;SMPD4P1;BCRP5;LOC101060852;BCRP7;RPL7AP70;GSC2;ATP6V1E1;LINC00895;LINC02556;LINC00896;LOC124905085;LOC124905083;LOC124905084;TANGO2;POM121L15P;LOC101928824;LOC112268289;CLDN5;FAM230D;LINC00528;FAM230A;LOC100129262;FAM230G;FAM230F;FAM230E;TSSK2;FAM230J;C22ORF39;RTN4R;LOC124905075;LOC102724151;RTL10;LOC124905078;LOC124905079;LOC124905076;ABHD1…				3008269	0		DISTANCE_VARIANCE,INTERSECTION_VARIANCE,SIZE_PROPORTION	7344		12488736	12438563	50173	0.1	94503	145573	240076	1.36804					49276	0.02		DISTANCE_VARIANCE,INTERSECTION_VARIANCE,SIZE_PROPORTION	call_130_2		12440000	15580000	3140000
DEL	chr20	chr20		8493978	8494054	76				Sniffles2.DEL.6129S13	29123897	29307980	184083	0.24	20629919	20813926	41443845	112.522	-				184007	0		DISTANCE_VARIANCE,INTERSECTION_VARIANCE,SIZE_PROPORTION	6827		8433396	8433824	428	0.03	60582	60230	120812	119.855					352	0.18		DISTANCE_VARIANCE,INTERSECTION_VARIANCE	call_2843		8433393	8433809	416
DEL	chr2	chr2		101616120	101617126	1006				Sniffles2.DEL.19599S1	101615460	101622473	7013	0.48	660	5347	6007	0.374673	-				6007	0.14	PASS	DISTANCE_VARIANCE	955		101616123	101617125	1002	0.06	3	1	4	0.00149402					-4	1	PASS		call_2272		101616119	101617125	1006
DEL	chr12	chr12		37616344	37624294	7950				Sniffles2.DEL.D314SB	37589160	37634024	44864	0.52	27184	9730	36914	0.349491	-				36914	0.18	PASS	DISTANCE_VARIANCE	4974		37616374	37624210	7836	0.07	30	84	114	0.00367414					-114	0.99	PASS		call_2600		37616378	37624200	7822
DEL	chr11	chr11		117769247	117769396	149				Sniffles2.DEL.1078DSA	122468340	122506968	38628	0.49	4699093	4737572	9436665	121.679	RNU4ATAC10P;RNU4ATAC5P				38479	0		DISTANCE_VARIANCE,INTERSECTION_VARIANCE,SIZE_PROPORTION	4806		90011153	89816975	194178	0.05	27758094	27952421	55710515	142.343					194029	0		DISTANCE_VARIANCE,INTERSECTION_VARIANCE,SIZE_PROPORTION	call_305_2		89820000	90100000	280000
DEL	chr19	chr19		7870945	7871016	71				Sniffles2.DEL.576BS12	8267877	8293601	25724	0.56	396932	422585	819517	15.8852	CD320				25653	0		DISTANCE_VARIANCE,INTERSECTION_VARIANCE,SIZE_PROPORTION	6557		20413013	20535160	122147	0.19	12542068	12664144	25206212	103.12					122076	0		DISTANCE_VARIANCE,INTERSECTION_VARIANCE,SIZE_PROPORTION	call_51		7870908	7870977	69
DEL	chr10	chr10		124121451	124121505	54				Sniffles2.DEL.10E7CS9	45887775	49960781	4073006	0.07	78233676	74160724	152394400	18.7076	ANKRD54P1;ZFAND4;FAM25C;LOC107001062;FRMPD2;FAM21FP;RN7SL248P;WASHC2C;LOC124902421;LOC124902420;LOC124902423;AGAP12P;LOC124902422;RNU6-1207P;FAM25G;FAM25E;VSTM4;LINC02675;MIR4294;ANTXRLP1;RPL13AP19;CEP164P1;AGAP13P;GPRIN2;LOC124902418;LOC124902419;RBP3;RN7SL453P;ANTXRL;SHLD2P1;SHLD2P3;RPS6P14;WDFY4;DUSP8P1;MIR3156-1;DUSP8P2;GLUD1P2;AGAP10P;AGAP4;LOC101927584;ARHGAP22;FAM245B;LINC03029;HNRNPA1P33;…				4072952	0		DISTANCE_VARIANCE,INTERSECTION_VARIANCE,SIZE_PROPORTION	4365		26891971	27317018	425047	0.01	97229480	96804487	194033967	228.221					424993	0		DISTANCE_VARIANCE,INTERSECTION_VARIANCE,SIZE_PROPORTION	call_8190		39530000	41720000	2190000
DEL	chr22	chr22		41744475	41744797	322				Sniffles2.DEL.4896S15	18189402	21198568	3009166	0.26	23555073	20546229	44101302	7.32704	E2F6P2;KRT18P62;RPL34P35;LOC124900485;ZDHHC8;COMT;PEX26;SMPD4P1;BCRP5;LOC101060852;BCRP7;RPL7AP70;GSC2;ATP6V1E1;LINC00895;LINC02556;LINC00896;LOC124905085;LOC124905083;LOC124905084;TANGO2;POM121L15P;LOC101928824;LOC112268289;CLDN5;FAM230D;LINC00528;FAM230A;LOC100129262;FAM230G;FAM230F;FAM230E;TSSK2;FAM230J;C22ORF39;RTN4R;LOC124905075;LOC102724151;RTL10;LOC124905078;LOC124905079;LOC124905076;ABHD1…				3008844	0		DISTANCE_VARIANCE,INTERSECTION_VARIANCE,SIZE_PROPORTION	7344		41744475	41744797	322		0	0	0	0.0015528					0	1	PASS		call_670		41744474	41744796	322
DEL	chr6	chr6		134404488	134404566	78				Sniffles2.DEL.148C6S5	133942262	133949459	7197	0.48	462226	455107	917333	63.0471	VNN2				7119	0.01		DISTANCE_VARIANCE,INTERSECTION_VARIANCE,SIZE_PROPORTION	2735		134404488	134404566	78		0	0	0	0.00641026					0	1	PASS		call_1906		170610000	170810000	200000
DEL	chr18	chr18		15381655	15382162	507				Sniffles2.DEL.7607S11	14853670	14868454	14784	1	527985	513708	1041693	34.0624	GTF2IP8				14277	0.03		DISTANCE_VARIANCE,INTERSECTION_VARIANCE,SIZE_PROPORTION	6335		15388516	15389910	1394	0.02	6861	7748	14609	3.84298					887	0.36		DISTANCE_VARIANCE,INTERSECTION_VARIANCE	call_2628		50044	14995	35049
DEL	chr15	chr15		28509814	28511527	1713				Sniffles2.DEL.7D24SE	23315606	28391344	5075738	0.03	5194208	120183	5314391	0.523333	SERPINE4P;RPL9P26;LOC124900363;TUBBP8;DNM1P50;LOC112268151;HERC2;SYNGR2P1;ABCB10P1;GOLGA6L7;LOC107987221;ABCB10P4;LOC645202;GOLGA8R;GOLGA8T;NSMCE3;LOC105370743;GOLGA8J;GOLGA8M;LOC105370746;GABRG3;LOC105370747;LOC124900357;LOC124900358;LOC124900359;LINC00929;GOLGA8G;LOC105370751;GOLGA8F;LOC107984766;FTLP11;LOC100420707;LOC124903451;LOC124903450;LOC124903452;LOC124903578;LOC100996670;LOC124903457;R…				5074025	0		DISTANCE_VARIANCE,INTERSECTION_VARIANCE,SIZE_PROPORTION	5625		22221019	21764641	456378	0.01	6288795	6746886	13035681	13.232					454665	0		DISTANCE_VARIANCE,INTERSECTION_VARIANCE,SIZE_PROPORTION	call_9024_2		28310000	28680000	370000
DEL	chr18	chr18		48632981	48633059	78				Sniffles2.DEL.889AS11	47397358	47408056	10698	0.49	1235623	1225003	2460626	114.172	SKOR2				10620	0.01		DISTANCE_VARIANCE,INTERSECTION_VARIANCE,SIZE_PROPORTION	6363		48632981	48633059	78		0	0	0	0.00641026					0	1	PASS		call_1191		50168604	50172014	3410
DEL	chr12	chr12		151103	151259	156				Sniffles2.DEL.BC50SB	182873	198358	15485	0.48	31770	47099	78869	2.52129	SLC6A12				15329	0.01		DISTANCE_VARIANCE,INTERSECTION_VARIANCE,SIZE_PROPORTION	4909		183065	188798	5733	0.03	31962	37539	69501	5.90109					5577	0.03		DISTANCE_VARIANCE,INTERSECTION_VARIANCE,SIZE_PROPORTION	call_2778		9440000	9590000	150000
DEL	chr22	chr22		19696858	19696919	61				Sniffles2.DEL.39B3S15	18189402	21188290	2998888	0.26	1507456	1491371	2998827	0.49998	E2F6P2;KRT18P62;RPL34P35;LOC124900485;ZDHHC8;COMT;PEX26;SMPD4P1;BCRP5;LOC101060852;BCRP7;RPL7AP70;GSC2;ATP6V1E1;LINC00895;LINC02556;LINC00896;LOC124905085;LOC124905083;LOC124905084;TANGO2;POM121L15P;LOC101928824;LOC112268289;CLDN5;FAM230D;LINC00528;FAM230A;LOC100129262;FAM230G;FAM230F;FAM230E;TSSK2;FAM230J;C22ORF39;RTN4R;LOC124905075;LOC102724151;RTL10;LOC124905078;LOC124905079;LOC124905076;ABHD1…				2998827	0		DISTANCE_VARIANCE,SIZE_PROPORTION	7352		21274005	21135834	138171	0.01	1577147	1438915	3016062	9.90987					138110	0		DISTANCE_VARIANCE,INTERSECTION_VARIANCE,SIZE_PROPORTION	call_10017_2		0	10790000	10790000
DEL	chr17	chr17		914144	914279	135				Sniffles2.DEL.768DS10	46284336	46702870	418534	0.83	45370192	45788591	91158783	108.867	LINC02210;LINC02210-CRHR1;MAPK8IP1P2;RN7SL656P;ARF2P;LOC105371802;LOC105369225;RPS26P8;ARHGAP27;LOC102724345;DND1P1;CRHR1;LRRC37A4P;LOC105371860;MIR4315-1;PLEKHM1;RDM1P1;LOC107985028				418399	0		DISTANCE_VARIANCE,INTERSECTION_VARIANCE,SIZE_PROPORTION	6208		914144	914279	135		0	0	0	0.0037037					0	1	PASS		call_1272		0	150000	150000
DEL	chr20	chr20		37572227	37572278	51				Sniffles2.DEL.75A9S13	29123897	29307980	184083	0.24	8448330	8264298	16712628	45.3817	-				184032	0		DISTANCE_VARIANCE,INTERSECTION_VARIANCE,SIZE_PROPORTION	6827		25783323	25845188	61865	0.2	11788904	11727090	23515994	189.902					61814	0		DISTANCE_VARIANCE,INTERSECTION_VARIANCE,SIZE_PROPORTION	call_82		37572218	37572277	59
DEL	chr12	chr12		110507469	110507519	50				Sniffles2.DEL.102A1SB	95837679	95861083	23404	0.5	14669790	14646436	29316226	624.973	CCDC38;SNRPF				23354	0		DISTANCE_VARIANCE,INTERSECTION_VARIANCE,SIZE_PROPORTION	5116		108456913	108493298	36385	0.01	2050556	2014221	4064777	55.7812					36335	0		DISTANCE_VARIANCE,INTERSECTION_VARIANCE,SIZE_PROPORTION	call_8697		9440000	9590000	150000
DEL	chr16	chr16		76120612	76120670	58				Sniffles2.DEL.9BCESF	15023424	18490832	3467408	0.12	61097188	57629838	118727026	17.1201	NOMO3;RPL7P47;MPV17L;XYLT1;TCERG1P2;LOC105371099;MIR6511A3;MIR6511A2;MIR6511A4;BMERB1;LOC105371096;NPIPA7;LOC105371097;NPIPA5;NOMO2;ABCC1;PKD1P4-NPIPA8;ABCC6;NPIPP1;PKD1P5-LOC105376752;LOC102723692;MARF1;MIR484;LOC107987234;CEP20;RNU6-213P;MIR3179-4;RRN3;PDXDC1;MIR3179-2;LOC100505915;LOC124903651;LOC105371108;PKD1P4;LOC124903650;PKD1P5;PKD1P6;LOC124903653;LOC105371106;LOC100288162;LOC124903652;PK…				3467350	0		DISTANCE_VARIANCE,INTERSECTION_VARIANCE,SIZE_PROPORTION	5858		76505239	76510127	4888	0.08	384627	389457	774084	78.2537					4830	0.01		DISTANCE_VARIANCE,INTERSECTION_VARIANCE,SIZE_PROPORTION	call_2468		76505236	76510128	4892
DEL	chr2	chr2		130062735	130063904	1169				Sniffles2.DEL.1A775S1	130045792	130084902	39110	0.68	16943	20998	37941	0.471002	-				37941	0.03		DISTANCE_VARIANCE,SIZE_PROPORTION	1008		130066560	130067421	861	0.02	3825	3517	7342	1.80887					-308	0.74		DISTANCE_VARIANCE,INTERSECTION_VARIANCE	call_3205		130060776	130061242	466
DEL	chr6	chr6		9159497	9159547	50				Sniffles2.DEL.FA2ES5	32485096	32663549	178453	0.05	23325599	23504002	46829601	131.173	LOC102725019;MIR3135B;TAP2;MTCO3P1;HLA-DQA2;HLA-DOB;HLA-DQB2;PSMB8;HLA-DQB1				178403	0		DISTANCE_VARIANCE,INTERSECTION_VARIANCE,SIZE_PROPORTION	2620		9075055	9075376	321		84442	84171	168613	227.244					271	0.16		DISTANCE_VARIANCE,INTERSECTION_VARIANCE	call_1140		26670000	26840000	170000
DEL	chr2	chr2		234544684	234544741	57				Sniffles2.DEL.1EBFFS1	234636233	234663705	27472	0.5	91549	118964	210513	3.82351	-				27415	0		DISTANCE_VARIANCE,INTERSECTION_VARIANCE,SIZE_PROPORTION	1233		89244935	88861907	383028	0.07	145299749	145682834	290982583	378.789					382971	0		DISTANCE_VARIANCE,INTERSECTION_VARIANCE,SIZE_PROPORTION	call_104_2		88820000	89610000	790000
DEL	chr5	chr5		33355458	33355789	331				Sniffles2.DEL.110E4S4	69565660	70740753	1175093	0.32	36210202	37384964	73595166	31.3058	SUMO2P4;CHCHD2P2;RN7SL616P;GUSBP13;GTF2H2C;MRPS36;CCDC125;TAF9;SNORD13B-1;AK6;VWA8P1;CCNB1;LOC728499;MARVELD2;RPS27P14;LOC100130639;NDUFB9P1;LOC105379015;LOC107984116;LOC105379016;GUSBP3;LOC105379013;LINC02198;LOC105379020;LOC101928924;SLC30A5;LOC124900198;LOC124900991;NAIPP1;LOC124900992;LOC124901203;LOC112267932;LOC124900951;LOC124900997;CDK7;OCLN;LOC124900998;LOC728488;CENPH;RNU6-724P;RN7SKP25…				1174762	0		DISTANCE_VARIANCE,INTERSECTION_VARIANCE,SIZE_PROPORTION	2159		33355458	33355789	331		0	0	0	0.00151057					0	1	PASS		call_295		33355457	33355788	331
DEL	chr9	chr9		133827398	133828357	959				Sniffles2.DEL.F6FDS8	134093158	134131609	38451	0.47	265760	303252	569012	7.21916	TTLL11				37492	0.02		DISTANCE_VARIANCE,INTERSECTION_VARIANCE,SIZE_PROPORTION	4126		133828417	133828465	48		1019	108	1127	0.560576					-911	0.05		DISTANCE_VARIANCE,INTERSECTION_VARIANCE	call_1876		133827730	133827826	96
DEL	chr7	chr7		144685657	144685805	148				Sniffles2.DEL.1393DS6	143648668	143712074	63406	1	1036989	973731	2010720	15.819	TRB;TRBV4-2;TRBV6-3;TRBV7-2;TRBV8-1;TRBV5-2;LOC105375539				63258	0		DISTANCE_VARIANCE,INTERSECTION_VARIANCE,SIZE_PROPORTION	3288		144664089	144664411	322		21568	21394	42962	45.7064					174	0.46		DISTANCE_VARIANCE,INTERSECTION_VARIANCE	call_243		144685656	144685804	148
DEL	chr6	chr6		141229020	141229078	58				Sniffles2.DEL.14D48S5	141223668	141229841	6173	1	5352	763	6115	0.490852	LOC107986652;LINC02941				6115	0.01		DISTANCE_VARIANCE,SIZE_PROPORTION	2742		141227488	141228895	1407	0.03	1532	183	1715	0.586007					1349	0.04		DISTANCE_VARIANCE,INTERSECTION_VARIANCE,SIZE_PROPORTION	call_3090		141227490	141229073	1583
DEL	chr1	chr1		234663194	234663299	105				Sniffles2.DEL.1D48AS0	234170968	234185696	14728	0.52	492226	477603	969829	32.6917	LOC124904557				14623	0.01		DISTANCE_VARIANCE,INTERSECTION_VARIANCE,SIZE_PROPORTION	628		233110727	233214086	103359	0	1552467	1449213	3001680	14.5059					103254	0		DISTANCE_VARIANCE,INTERSECTION_VARIANCE,SIZE_PROPORTION	call_8134		121600000	143300000	21700000
DEL	chr12	chr12		94850249	94850672	423				Sniffles2.DEL.F867SB	95837679	95861083	23404	0.5	987430	1010411	1997841	41.9239	CCDC38;SNRPF				22981	0.02		DISTANCE_VARIANCE,INTERSECTION_VARIANCE,SIZE_PROPORTION	5116		94850249	94850672	423		0	0	0	0.00118203					0	1	PASS		call_173		94850248	94850671	423
DEL	chr11	chr11		60418980	60419036	56				Sniffles2.DEL.E2DASA	61206137	61247072	40935	0.55	787157	828036	1615193	19.7018	PGA5;PGA4				40879	0		DISTANCE_VARIANCE,INTERSECTION_VARIANCE,SIZE_PROPORTION	4705		71055698	70955602	100096	0.83	10636718	10536566	21173284	104.706					100040	0		DISTANCE_VARIANCE,INTERSECTION_VARIANCE,SIZE_PROPORTION	call_62_2		60418989	60419050	61
DEL	chr5	chr5		99870105	99870245	140				Sniffles2.DEL.138EFS4	69565660	70740753	1175093	0.32	30304445	29129492	59433937	25.286	SUMO2P4;CHCHD2P2;RN7SL616P;GUSBP13;GTF2H2C;MRPS36;CCDC125;TAF9;SNORD13B-1;AK6;VWA8P1;CCNB1;LOC728499;MARVELD2;RPS27P14;LOC100130639;NDUFB9P1;LOC105379015;LOC107984116;LOC105379016;GUSBP3;LOC105379013;LINC02198;LOC105379020;LOC101928924;SLC30A5;LOC124900198;LOC124900991;NAIPP1;LOC124900992;LOC124901203;LOC112267932;LOC124900951;LOC124900997;CDK7;OCLN;LOC124900998;LOC728488;CENPH;RNU6-724P;RN7SKP25…				1174953	0		DISTANCE_VARIANCE,INTERSECTION_VARIANCE,SIZE_PROPORTION	2159		100121704	100379106	257402	0	251599	508861	760460	1.47638					257262	0		DISTANCE_VARIANCE,INTERSECTION_VARIANCE,SIZE_PROPORTION	call_10742		69540000	71360000	1820000
DEL	chr2	chr2		132914552	132916792	2240				Sniffles2.DEL.1A972S1	132913051	132927994	14943	0.47	1501	11202	12703	0.369697	GPR39;YBX1P7				12703	0.15	PASS	DISTANCE_VARIANCE	1060		132914288	132916916	2628	0.02	264	124	388	0.0400575					388	0.85	PASS		call_3206		110220000	110630000	410000
DEL	chr4	chr4		187091148	187091219	71				Sniffles2.DEL.18089S3	186952036	186990798	38762	1	139112	100421	239533	3.08417	RWDD4				38691	0		DISTANCE_VARIANCE,INTERSECTION_VARIANCE,SIZE_PROPORTION	1941		113494348	113755613	261265	0	73596800	73335606	146932406	281.118					261194	0		DISTANCE_VARIANCE,INTERSECTION_VARIANCE,SIZE_PROPORTION	call_6632		190120000	190220000	100000
DEL	chr20	chr20		30829639	30829716	77				Sniffles2.DEL.7109S13	29123897	29307980	184083	0.24	1705742	1521736	3227478	8.76271	-				184006	0		DISTANCE_VARIANCE,INTERSECTION_VARIANCE,SIZE_PROPORTION	6827		25783323	25845188	61865	0.2	5046316	4984528	10030844	80.9697					61788	0		DISTANCE_VARIANCE,INTERSECTION_VARIANCE,SIZE_PROPORTION	call_82		31157037	31106006	51031
DEL	chr13	chr13		79086933	79087268	335				Sniffles2.DEL.B2BESC	78421358	78427624	6266	0.51	665575	659644	1325219	100.38	-				5931	0.05		DISTANCE_VARIANCE,INTERSECTION_VARIANCE	5287		79086933	79087268	335		0	0	0	0.00149254					0	1	PASS		call_324		79086932	79087267	335
DEL	chr2	chr2		133786704	133787036	332				Sniffles2.DEL.1A9F2S1	134207240	134218497	11257	1	420536	431461	851997	36.759	-				10925	0.03		DISTANCE_VARIANCE,INTERSECTION_VARIANCE,SIZE_PROPORTION	1152		133786723	133787036	313	0.03	19	0	19	0.0162791					-19	0.94	PASS		call_2839		133786703	133787035	332
DEL	chr3	chr3		125343443	125343510	67				Sniffles2.DEL.16C45S2	125214210	125223430	9220	1	129233	120080	249313	13.4228	KPNA1				9153	0.01		DISTANCE_VARIANCE,INTERSECTION_VARIANCE,SIZE_PROPORTION	1482		130044546	130087900	43354	0.91	4701103	4744390	9445493	108.766					43287	0		DISTANCE_VARIANCE,INTERSECTION_VARIANCE,SIZE_PROPORTION	call_5		125343442	125343509	67
DEL	chr19	chr19		3716046	3717367	1321				Sniffles2.DEL.54A8S12	3715449	3723382	7933	0.52	597	6015	6612	0.357359	TJP3				6612	0.17	PASS	DISTANCE_VARIANCE	6504		3716088	3717402	1314	0.02	42	35	77	0.0149905					-7	0.99	PASS		call_3192		3711053	3711348	295
DEL	chr8	chr8		49191017	49191081	64				Sniffles2.DEL.E752S7	39371981	39529995	158014	0.51	9819036	9661086	19480122	61.6155	RPL3P10;ADAM9;ADAM32				157950	0		DISTANCE_VARIANCE,INTERSECTION_VARIANCE,SIZE_PROPORTION	3498		39374563	39529703	155140	0.18	9816454	9661378	19477832	62.7491					155076	0		DISTANCE_VARIANCE,INTERSECTION_VARIANCE,SIZE_PROPORTION	call_42		39374563	39529842	155279
DEL	chr1	chr1		228384460	228384789	329				Sniffles2.DEL.1D08BS0	146145397	148777894	2632497	0.34	82239063	79606895	161845958	30.7362	RNVU1-3;RNU1-1;RNVU1-1;RNVU1-2;TRN-GTT23-1;LOC102723321;TRQ-CTG3-2;TRQ-CTG7-1;TRN-GTT9-2;LOC112268274;GJA5;OR13Z2P;GJA8;RNVU1-22;RNVU1-21;PRKAB2;LOC124904397;LOC124904396;RNU1-129P;CHD1L;PDE4DIPP6;PDE4DIPP1;OR13Z3P;ABHD17AP1;MIR6077;LOC644060;LINC01731;PFN1P4;LOC101927468;PFN1P8;TRE-TTC14-1;TRH-GTG1-2;LOC105371229;LOC105371227;RNA5SP57;TRQ-CTG4-1;LOC105371233;PPIAL4H;LOC105371230;LOC105371235;TRN…				2632168	0		DISTANCE_VARIANCE,INTERSECTION_VARIANCE,SIZE_PROPORTION	417		228384477	228384784	307	0.05	17	5	22	0.0188679					-22	0.93	PASS		call_2434		228540000	228670000	130000
DEL	chr9	chr9		27670563	27670628	65				Sniffles2.DEL.BC02S8	62935061	65657315	2722254	0.25	35264498	37986687	73251185	13.4538	-				2722189	0		DISTANCE_VARIANCE,INTERSECTION_VARIANCE,SIZE_PROPORTION	3985		27670563	27670628	65		0	0	0	0.00769231					0	1	PASS		call_985		27670562	27670627	65
DEL	chrY	chrY		10933902	10933976	74				Sniffles2.DEL.396S17																																					10850000	11030000	180000
DEL	chr10	chr10		130572667	130572732	65				Sniffles2.DEL.1128ES9	130833234	130850362	17128	0.47	260567	277630	538197	15.6517	EBF3				17063	0		DISTANCE_VARIANCE,INTERSECTION_VARIANCE,SIZE_PROPORTION	4448		130573916	130574061	145		1249	1329	2578	6.14286					80	0.45		DISTANCE_VARIANCE,INTERSECTION_VARIANCE	call_828		133690000	133800000	110000
DEL	chr18	chr18		8597472	8597535	63				Sniffles2.DEL.71BCS11	13140739	13156745	16006	0.55	4543267	4559210	9102477	283.231	SEH1L;CEP192				15943	0		DISTANCE_VARIANCE,INTERSECTION_VARIANCE,SIZE_PROPORTION	6328		27283998	27460023	176025	0.01	18686526	18862488	37549014	106.62					175962	0		DISTANCE_VARIANCE,INTERSECTION_VARIANCE,SIZE_PROPORTION	call_5700		50044	14995	35049
DEL	chr10	chr10		70918818	70918880	62				Sniffles2.DEL.EC5AS9	45887775	49960781	4073006	0.07	25031043	20958099	45989142	5.64552	ANKRD54P1;ZFAND4;FAM25C;LOC107001062;FRMPD2;FAM21FP;RN7SL248P;WASHC2C;LOC124902421;LOC124902420;LOC124902423;AGAP12P;LOC124902422;RNU6-1207P;FAM25G;FAM25E;VSTM4;LINC02675;MIR4294;ANTXRLP1;RPL13AP19;CEP164P1;AGAP13P;GPRIN2;LOC124902418;LOC124902419;RBP3;RN7SL453P;ANTXRL;SHLD2P1;SHLD2P3;RPS6P14;WDFY4;DUSP8P1;MIR3156-1;DUSP8P2;GLUD1P2;AGAP10P;AGAP4;LOC101927584;ARHGAP22;FAM245B;LINC03029;HNRNPA1P33;…				4072944	0		DISTANCE_VARIANCE,INTERSECTION_VARIANCE,SIZE_PROPORTION	4365		70688985	70691577	2592	0.02	229833	227303	457136	86.1225					2530	0.02		DISTANCE_VARIANCE,INTERSECTION_VARIANCE,SIZE_PROPORTION	call_3147		39530000	41720000	2190000
DEL	chr21	chr21		12985247	12986992	1745				Sniffles2.DEL.3BA2S14	6367712	8806814	2439102	0.09	6617535	4180178	10797713	2.21188	LOC105379271;LOC105379272;ANKRD20A16P;LOC124905314;LOC107987360;CDC27P11;VN1R7P;SNX18P23;LOC105379557;RNU2-42P;LOC124900509;MTCO3P26;RNA5-8SN1;VN1R111P;MLLT10P1;LOC729369;LINC01666;EIF3FP1;LOC124904994;PCMTD1P6;CTBP2P1;LOC107987395;SNX18P18;LOC124904996;SNX18P16;LOC124900699;LOC102724902;MTCO1P1;SNX18P10;FRG1DP;RNA18SN2;LOC107985475;ASNSP2;MTCO1P34;MTCO3P39				2437357	0		DISTANCE_VARIANCE,INTERSECTION_VARIANCE,SIZE_PROPORTION	6995		13714947	13770378	55431	0.08	729700	783386	1513086	13.2318					53686	0.03		DISTANCE_VARIANCE,INTERSECTION_VARIANCE,SIZE_PROPORTION	call_3440		5320000	9300000	3980000
DEL	chr7	chr7		61272035	61272240	205				Sniffles2.DEL.104B4S6	61256459	61388512	132053	0.69	15576	116272	131848	0.498458	-				131848	0		DISTANCE_VARIANCE,SIZE_PROPORTION	3103		61272035	61272240	205		0	0	0	0.00243902					0	1	PASS		call_1503		61272031	61272239	208
DEL	chr10	chr10		40205755	40206097	342				Sniffles2.DEL.D835S9	45887775	49960781	4073006	0.07	5682020	9754684	15436704	1.89484	ANKRD54P1;ZFAND4;FAM25C;LOC107001062;FRMPD2;FAM21FP;RN7SL248P;WASHC2C;LOC124902421;LOC124902420;LOC124902423;AGAP12P;LOC124902422;RNU6-1207P;FAM25G;FAM25E;VSTM4;LINC02675;MIR4294;ANTXRLP1;RPL13AP19;CEP164P1;AGAP13P;GPRIN2;LOC124902418;LOC124902419;RBP3;RN7SL453P;ANTXRL;SHLD2P1;SHLD2P3;RPS6P14;WDFY4;DUSP8P1;MIR3156-1;DUSP8P2;GLUD1P2;AGAP10P;AGAP4;LOC101927584;ARHGAP22;FAM245B;LINC03029;HNRNPA1P33;…				4072664	0		DISTANCE_VARIANCE,INTERSECTION_VARIANCE,SIZE_PROPORTION	4365		26891971	27317018	425047	0.01	13313784	12889079	26202863	30.7987					424705	0		DISTANCE_VARIANCE,INTERSECTION_VARIANCE,SIZE_PROPORTION	call_8190		39530000	41720000	2190000
DEL	chr9	chr9		60559275	60559954	679				Sniffles2.DEL.C7CCS8	62935061	65657315	2722254	0.25	2375786	5097361	7473147	1.37226	-				2721575	0		DISTANCE_VARIANCE,INTERSECTION_VARIANCE,SIZE_PROPORTION	3985		60521516	60523192	1676	0.01	37759	36762	74521	15.8223					997	0.41		DISTANCE_VARIANCE,INTERSECTION_VARIANCE	call_3291		43190000	61130000	17940000
DEL	chr1	chr1		151600788	151600838	50				Sniffles2.DEL.19C94S0	146145397	148777894	2632497	0.34	5455391	2822944	8278335	1.57231	RNVU1-3;RNU1-1;RNVU1-1;RNVU1-2;TRN-GTT23-1;LOC102723321;TRQ-CTG3-2;TRQ-CTG7-1;TRN-GTT9-2;LOC112268274;GJA5;OR13Z2P;GJA8;RNVU1-22;RNVU1-21;PRKAB2;LOC124904397;LOC124904396;RNU1-129P;CHD1L;PDE4DIPP6;PDE4DIPP1;OR13Z3P;ABHD17AP1;MIR6077;LOC644060;LINC01731;PFN1P4;LOC101927468;PFN1P8;TRE-TTC14-1;TRH-GTG1-2;LOC105371229;LOC105371227;RNA5SP57;TRQ-CTG4-1;LOC105371233;PPIAL4H;LOC105371230;LOC105371235;TRN…				2632447	0		DISTANCE_VARIANCE,INTERSECTION_VARIANCE,SIZE_PROPORTION	417		152582922	152615262	32340	0.38	982134	1014424	1996558	30.8206					32290	0		DISTANCE_VARIANCE,INTERSECTION_VARIANCE,SIZE_PROPORTION	call_26		121600000	143300000	21700000
DEL	chr10	chr10		38900554	38901486	932				Sniffles2.DEL.D79FS9	45887775	49960781	4073006	0.07	6987221	11059295	18046516	2.21487	ANKRD54P1;ZFAND4;FAM25C;LOC107001062;FRMPD2;FAM21FP;RN7SL248P;WASHC2C;LOC124902421;LOC124902420;LOC124902423;AGAP12P;LOC124902422;RNU6-1207P;FAM25G;FAM25E;VSTM4;LINC02675;MIR4294;ANTXRLP1;RPL13AP19;CEP164P1;AGAP13P;GPRIN2;LOC124902418;LOC124902419;RBP3;RN7SL453P;ANTXRL;SHLD2P1;SHLD2P3;RPS6P14;WDFY4;DUSP8P1;MIR3156-1;DUSP8P2;GLUD1P2;AGAP10P;AGAP4;LOC101927584;ARHGAP22;FAM245B;LINC03029;HNRNPA1P33;…				4072074	0		DISTANCE_VARIANCE,INTERSECTION_VARIANCE,SIZE_PROPORTION	4365		39340903	39359866	18963	0.03	440349	458380	898729	22.5869					18031	0.05		DISTANCE_VARIANCE,INTERSECTION_VARIANCE,SIZE_PROPORTION	call_2438		39530000	41720000	2190000
DEL	chr11	chr11		1169392	1169553	161				Sniffles2.DEL.BD70SA	3246821	3324785	77964	1	2077429	2155232	4232661	27.089	OSBPL5;MRGPRG-AS1;MRGPRG;MRGPRE				77803	0		DISTANCE_VARIANCE,INTERSECTION_VARIANCE,SIZE_PROPORTION	4573		3257989	3338361	80372	0.11	2088597	2168808	4257405	26.4327					80211	0		DISTANCE_VARIANCE,INTERSECTION_VARIANCE,SIZE_PROPORTION	call_247		1169430	1169847	417
DEL	chr12	chr12		131702166	131702238	72				Sniffles2.DEL.1116ESB	132130574	132143634	13060	0.66	428408	441396	869804	33.1178	EP400P1				12988	0.01		DISTANCE_VARIANCE,INTERSECTION_VARIANCE,SIZE_PROPORTION	5068		131701297	131701727	430	0.03	869	511	1380	1.37649					358	0.17		DISTANCE_VARIANCE,INTERSECTION_VARIANCE	call_2979		131686403	131686692	289
DEL	chr4	chr4		42021919	42022103	184				Sniffles2.DEL.1250CS3	40017153	40040943	23790	0.49	2004766	1981160	3985926	83.1302	LOC344967;N4BP2				23606	0.01		DISTANCE_VARIANCE,INTERSECTION_VARIANCE,SIZE_PROPORTION	1655		42021919	42022103	184		0	0	0	0.00271739					0	1	PASS		call_1639		42021918	42022102	184
DEL	chrY	chrY		10979897	10979952	55				Sniffles2.DEL.3EES17																																					10850000	11030000	180000
DEL	chr19	chr19		8449527	8449834	307				Sniffles2.DEL.57C7S12	8267877	8293601	25724	0.56	181650	156233	337883	6.49005	CD320				25417	0.01		DISTANCE_VARIANCE,INTERSECTION_VARIANCE,SIZE_PROPORTION	6557		8449527	8449834	307		0	0	0	0.00162866					0	1	PASS		call_2001		8449526	8449833	307
DEL	chr22	chr22		32330094	32330271	177				Sniffles2.DEL.4232S15	18189402	21198568	3009166	0.26	14140692	11131703	25272395	4.19899	E2F6P2;KRT18P62;RPL34P35;LOC124900485;ZDHHC8;COMT;PEX26;SMPD4P1;BCRP5;LOC101060852;BCRP7;RPL7AP70;GSC2;ATP6V1E1;LINC00895;LINC02556;LINC00896;LOC124905085;LOC124905083;LOC124905084;TANGO2;POM121L15P;LOC101928824;LOC112268289;CLDN5;FAM230D;LINC00528;FAM230A;LOC100129262;FAM230G;FAM230F;FAM230E;TSSK2;FAM230J;C22ORF39;RTN4R;LOC124905075;LOC102724151;RTL10;LOC124905078;LOC124905079;LOC124905076;ABHD1…				3008989	0		DISTANCE_VARIANCE,INTERSECTION_VARIANCE,SIZE_PROPORTION	7344		21274005	21135834	138171	0.01	11056089	11194437	22250526	79.4163					137994	0		DISTANCE_VARIANCE,INTERSECTION_VARIANCE,SIZE_PROPORTION	call_10017_2		0	10790000	10790000
DEL	chr2	chr2		133702694	133703001	307				Sniffles2.DEL.1A9DES1	134207240	134218497	11257	1	504546	515496	1020042	44.1043	-				10950	0.03		DISTANCE_VARIANCE,INTERSECTION_VARIANCE,SIZE_PROPORTION	1152		110273001	110049890	223111	0	23429693	23653111	47082804	104.371					222804	0		DISTANCE_VARIANCE,INTERSECTION_VARIANCE,SIZE_PROPORTION	call_9696_2		133702693	133703000	307
DEL	chr19	chr19		3866390	3866450	60				Sniffles2.DEL.54C5S12	3715449	3723382	7933	0.52	150941	143068	294009	18.3918	TJP3				7873	0.01		DISTANCE_VARIANCE,INTERSECTION_VARIANCE,SIZE_PROPORTION	6504		3716088	3717402	1314	0.02	150302	149048	299350	108.934					1254	0.05		DISTANCE_VARIANCE,INTERSECTION_VARIANCE,SIZE_PROPORTION	call_3192		3866388	3866449	61
DEL	chr2	chr2		88021450	88021697	247				Sniffles2.DEL.18E6BS1	89883901	90223625	339724	0.25	1862451	2201928	4064379	5.97754	LOC101927984;LOC101929815;LOC388996;KMT2CP4;LOC124904399;RNA5SP533;NKAIN1P1;IGKV1OR2-118;LOC107985797;LOC107987365;LOC107985911;LOC105379523;LOC105379203				339477	0		DISTANCE_VARIANCE,INTERSECTION_VARIANCE,SIZE_PROPORTION	895		88021450	88021697	247		0	0	0	0.00202429					0	1	PASS		call_1872		88021449	88021696	247
DEL	chrX	chrX		1596799	1596856	57				Sniffles2.DEL.CF5FS16	1631397	1653917	22520	1	34598	57061	91659	2.02996	3815.5				22463	0		DISTANCE_VARIANCE,INTERSECTION_VARIANCE,SIZE_PROPORTION	7503		251014	99984	151030	0.26	1345785	1496872	2842657	8.40774					150973	0		DISTANCE_VARIANCE,INTERSECTION_VARIANCE,SIZE_PROPORTION	call_144_2		2143061	1946021	197040
DEL	chr2	chr2		91505504	91505680	176				Sniffles2.DEL.1904DS1	91488571	91539455	50884	0.35	16933	33775	50708	0.496573	-				50708	0		DISTANCE_VARIANCE,SIZE_PROPORTION	915		89244935	88861907	383028	0.07	2260569	2643773	4904342	5.39959					382852	0		DISTANCE_VARIANCE,INTERSECTION_VARIANCE,SIZE_PROPORTION	call_104_2		88820000	89610000	790000
DEL	chr14	chr14		55489781	55489848	67				Sniffles2.DEL.9656SD	56434358	56451310	16952	0.43	944577	961462	1906039	55.9974	-				16885	0		DISTANCE_VARIANCE,INTERSECTION_VARIANCE,SIZE_PROPORTION	5455		56080891	56114004	33113	0.01	591110	624156	1215266	18.3133					33046	0		DISTANCE_VARIANCE,INTERSECTION_VARIANCE,SIZE_PROPORTION	call_8943		106234436	105863982	370454
DEL	chr14	chr14		37776031	37776247	216				Sniffles2.DEL.8B6ESD	105610086	106237244	627158	0.48	67834055	68460997	136295052	108.623	-				626942	0		DISTANCE_VARIANCE,INTERSECTION_VARIANCE,SIZE_PROPORTION	5502		37776031	37776247	216		0	0	0	0.00231481					0	1	PASS		call_544		37776030	37776246	216
DEL	chr15	chr15		26716753	26717129	376				Sniffles2.DEL.7BB3SE	23315606	28391344	5075738	0.03	3401147	1674215	5075362	0.499926	SERPINE4P;RPL9P26;LOC124900363;TUBBP8;DNM1P50;LOC112268151;HERC2;SYNGR2P1;ABCB10P1;GOLGA6L7;LOC107987221;ABCB10P4;LOC645202;GOLGA8R;GOLGA8T;NSMCE3;LOC105370743;GOLGA8J;GOLGA8M;LOC105370746;GABRG3;LOC105370747;LOC124900357;LOC124900358;LOC124900359;LINC00929;GOLGA8G;LOC105370751;GOLGA8F;LOC107984766;FTLP11;LOC100420707;LOC124903451;LOC124903450;LOC124903452;LOC124903578;LOC100996670;LOC124903457;R…				5075362	0		DISTANCE_VARIANCE,SIZE_PROPORTION	5625		22221019	21764641	456378	0.01	4495734	4952488	9448222	9.34362					456002	0		DISTANCE_VARIANCE,INTERSECTION_VARIANCE,SIZE_PROPORTION	call_9024_2		20410000	22230000	1820000
DEL	chrX	chrX		580291	580344	53				Sniffles2.DEL.CE3AS16	1631397	1653917	22520	1	1051106	1073573	2124679	47.0624	3815.5				22467	0		DISTANCE_VARIANCE,INTERSECTION_VARIANCE,SIZE_PROPORTION	7503		251014	99984	151030	0.26	329277	480360	809637	1.6798					150977	0		DISTANCE_VARIANCE,INTERSECTION_VARIANCE,SIZE_PROPORTION	call_144_2		0	370000	370000
DEL	chr4	chr4		40032967	40033131	164				Sniffles2.DEL.123B0S3	40017153	40040943	23790	0.49	15814	7812	23626	0.493195	LOC344967;N4BP2				23626	0.01		DISTANCE_VARIANCE,SIZE_PROPORTION	1655		40023336	40024658	1322	0.04	9631	8473	18104	6.09219					1158	0.12		DISTANCE_VARIANCE,INTERSECTION_VARIANCE	call_2675		40023295	40024661	1366
DEL	chr10	chr10		51392905	51392955	50				Sniffles2.DEL.DFA1S9	45887775	49960781	4073006	0.07	5505130	1432174	6937304	0.851609	ANKRD54P1;ZFAND4;FAM25C;LOC107001062;FRMPD2;FAM21FP;RN7SL248P;WASHC2C;LOC124902421;LOC124902420;LOC124902423;AGAP12P;LOC124902422;RNU6-1207P;FAM25G;FAM25E;VSTM4;LINC02675;MIR4294;ANTXRLP1;RPL13AP19;CEP164P1;AGAP13P;GPRIN2;LOC124902418;LOC124902419;RBP3;RN7SL453P;ANTXRL;SHLD2P1;SHLD2P3;RPS6P14;WDFY4;DUSP8P1;MIR3156-1;DUSP8P2;GLUD1P2;AGAP10P;AGAP4;LOC101927584;ARHGAP22;FAM245B;LINC03029;HNRNPA1P33;…				4072956	0		DISTANCE_VARIANCE,INTERSECTION_VARIANCE,SIZE_PROPORTION	4365		51443920	51454461	10541	0.03	51015	61506	112521	5.3122					10491	0		DISTANCE_VARIANCE,INTERSECTION_VARIANCE,SIZE_PROPORTION	call_2439		39530000	41720000	2190000
DEL	chr1	chr1		208689445	208689508	63				Sniffles2.DEL.1C32AS0	146145397	148777894	2632497	0.34	62544048	59911614	122455662	23.2579	RNVU1-3;RNU1-1;RNVU1-1;RNVU1-2;TRN-GTT23-1;LOC102723321;TRQ-CTG3-2;TRQ-CTG7-1;TRN-GTT9-2;LOC112268274;GJA5;OR13Z2P;GJA8;RNVU1-22;RNVU1-21;PRKAB2;LOC124904397;LOC124904396;RNU1-129P;CHD1L;PDE4DIPP6;PDE4DIPP1;OR13Z3P;ABHD17AP1;MIR6077;LOC644060;LINC01731;PFN1P4;LOC101927468;PFN1P8;TRE-TTC14-1;TRH-GTG1-2;LOC105371229;LOC105371227;RNA5SP57;TRQ-CTG4-1;LOC105371233;PPIAL4H;LOC105371230;LOC105371235;TRN…				2632434	0		DISTANCE_VARIANCE,INTERSECTION_VARIANCE,SIZE_PROPORTION	417		208689445	208689508	63		0	0	0	0.00793651					0	1	PASS		call_656		121600000	143300000	21700000
DEL	chr7	chr7		55219051	55221369	2318				Sniffles2.DEL.10202S6	55198969	55227670	28701	0.5	20082	6301	26383	0.425304	EGFR				26383	0.08	PASS	DISTANCE_VARIANCE	2995		55219068	55221369	2301	0.04	17	0	17	0.00205672					-17	0.99	PASS		call_2550		55219065	55221366	2301
DEL	chr4	chr4		7481900	7482174	274				Sniffles2.DEL.10F82S3	9144574	9369246	224672	0.56	1662674	1887072	3549746	7.89022	USP17L27;USP17L26;USP17L29;USP17L28;USP17L21;USP17L20;USP17L22;USP17L25;USP17L24;USP17L9P;USP17L5;USP17L15;USP17L18;USP17L19;USP17L30;USP17L10;USP17L12;USP17L11;USP17L13				224398	0		DISTANCE_VARIANCE,INTERSECTION_VARIANCE,SIZE_PROPORTION	1624		9156358	9214860	58502	0.05	1674458	1732686	3407144	28.9842					58228	0		DISTANCE_VARIANCE,INTERSECTION_VARIANCE,SIZE_PROPORTION	call_3642		9130000	9380000	250000
DEL	chr5	chr5		172571066	172571126	60				Sniffles2.DEL.1688BS4	69565660	70740753	1175093	0.32	103005406	101830373	204835779	87.1528	SUMO2P4;CHCHD2P2;RN7SL616P;GUSBP13;GTF2H2C;MRPS36;CCDC125;TAF9;SNORD13B-1;AK6;VWA8P1;CCNB1;LOC728499;MARVELD2;RPS27P14;LOC100130639;NDUFB9P1;LOC105379015;LOC107984116;LOC105379016;GUSBP3;LOC105379013;LINC02198;LOC105379020;LOC101928924;SLC30A5;LOC124900198;LOC124900991;NAIPP1;LOC124900992;LOC124901203;LOC112267932;LOC124900951;LOC124900997;CDK7;OCLN;LOC124900998;LOC728488;CENPH;RNU6-724P;RN7SKP25…				1175033	0		DISTANCE_VARIANCE,INTERSECTION_VARIANCE,SIZE_PROPORTION	2159		177764992	178017059	252067	0	5193926	5445933	10639859	21.1002					252007	0		DISTANCE_VARIANCE,INTERSECTION_VARIANCE,SIZE_PROPORTION	call_10845		177710000	177960000	250000
DEL	chr4	chr4		181031399	181031457	58				Sniffles2.DEL.17C80S3	180953407	180960712	7305	1	77992	70745	148737	10.1004	AGA-DT				7247	0.01		DISTANCE_VARIANCE,INTERSECTION_VARIANCE,SIZE_PROPORTION	1831		181031399	181031457	58		0	0	0	0.00862069					0	1	PASS		call_1212		180955650	180957135	1485
DEL	chr22	chr22		21236137	21236272	135				Sniffles2.DEL.3AEAS15	18189402	21198568	3009166	0.26	3046735	37704	3084439	0.512485	E2F6P2;KRT18P62;RPL34P35;LOC124900485;ZDHHC8;COMT;PEX26;SMPD4P1;BCRP5;LOC101060852;BCRP7;RPL7AP70;GSC2;ATP6V1E1;LINC00895;LINC02556;LINC00896;LOC124905085;LOC124905083;LOC124905084;TANGO2;POM121L15P;LOC101928824;LOC112268289;CLDN5;FAM230D;LINC00528;FAM230A;LOC100129262;FAM230G;FAM230F;FAM230E;TSSK2;FAM230J;C22ORF39;RTN4R;LOC124905075;LOC102724151;RTL10;LOC124905078;LOC124905079;LOC124905076;ABHD1…				3009031	0		DISTANCE_VARIANCE,INTERSECTION_VARIANCE,SIZE_PROPORTION	7344		21274005	21135834	138171	0.01	37868	100438	138306	-0.499017					138036	0		DISTANCE_VARIANCE,SIZE_PROPORTION	call_10017_2		21236136	21236271	135
DEL	chr1	chr1		34102574	34102669	95				Sniffles2.DEL.15DB7S0	34632196	34647155	14959	0.5	529622	544486	1074108	35.6752	GJB3				14864	0.01		DISTANCE_VARIANCE,INTERSECTION_VARIANCE,SIZE_PROPORTION	199		34102574	34102669	95		0	0	0	0.00526316					0	1	PASS		call_987		121600000	143300000	21700000
DEL	chr5	chr5		1080205	1080314	109				Sniffles2.DEL.FCE3S4	1174706	1208165	33459	1	94501	127851	222352	3.31199	TERT				33350	0		DISTANCE_VARIANCE,INTERSECTION_VARIANCE,SIZE_PROPORTION	1998		1178180	1180616	2436	0.12	97975	100302	198277	38.9546					2327	0.04		DISTANCE_VARIANCE,INTERSECTION_VARIANCE,SIZE_PROPORTION	call_2386		69540000	71360000	1820000
DEL	chr11	chr11		436763	436863	100				Sniffles2.DEL.BCA7SA	3246821	3324785	77964	1	2810058	2887922	5697980	36.4956	OSBPL5;MRGPRG-AS1;MRGPRG;MRGPRE				77864	0		DISTANCE_VARIANCE,INTERSECTION_VARIANCE,SIZE_PROPORTION	4573		3257989	3338361	80372	0.11	2821226	2901498	5722724	35.5572					80272	0		DISTANCE_VARIANCE,INTERSECTION_VARIANCE,SIZE_PROPORTION	call_247		0	210000	210000
DEL	chr3	chr3		6578830	6579014	184				Sniffles2.DEL.11EE7S2	6599636	6610335	10699	0.52	20806	31321	52127	2.39497	-				10515	0.02		DISTANCE_VARIANCE,INTERSECTION_VARIANCE,SIZE_PROPORTION	1338		6608479	6612949	4470	0.03	29649	33935	63584	6.83133					4286	0.04		DISTANCE_VARIANCE,INTERSECTION_VARIANCE,SIZE_PROPORTION	call_2665		6659183	6659566	383
DEL	chr1	chr1		199562578	199562628	50				Sniffles2.DEL.1BC67S0	146145397	148777894	2632497	0.34	53417181	50784734	104201915	19.7911	RNVU1-3;RNU1-1;RNVU1-1;RNVU1-2;TRN-GTT23-1;LOC102723321;TRQ-CTG3-2;TRQ-CTG7-1;TRN-GTT9-2;LOC112268274;GJA5;OR13Z2P;GJA8;RNVU1-22;RNVU1-21;PRKAB2;LOC124904397;LOC124904396;RNU1-129P;CHD1L;PDE4DIPP6;PDE4DIPP1;OR13Z3P;ABHD17AP1;MIR6077;LOC644060;LINC01731;PFN1P4;LOC101927468;PFN1P8;TRE-TTC14-1;TRH-GTG1-2;LOC105371229;LOC105371227;RNA5SP57;TRQ-CTG4-1;LOC105371233;PPIAL4H;LOC105371230;LOC105371235;TRN…				2632447	0		DISTANCE_VARIANCE,INTERSECTION_VARIANCE,SIZE_PROPORTION	417		199469599	199471106	1507		92979	91522	184501	59.2495					1457	0.03		DISTANCE_VARIANCE,INTERSECTION_VARIANCE,SIZE_PROPORTION	call_26		121600000	143300000	21700000
DEL	chr5	chr5		127247317	127247382	65				Sniffles2.DEL.14ABAS4	127833928	127852363	18435	1	586611	604981	1191592	32.2052	MEGF10				18370	0		DISTANCE_VARIANCE,INTERSECTION_VARIANCE,SIZE_PROPORTION	2321		100121704	100379106	257402	0	27125613	26868276	53993889	104.856					257337	0		DISTANCE_VARIANCE,INTERSECTION_VARIANCE,SIZE_PROPORTION	call_10742		69540000	71360000	1820000
DEL	chr9	chr9		92872233	92872498	265				Sniffles2.DEL.DB07S8	62935061	65657315	2722254	0.25	29937172	27215183	57152355	10.4962	-				2721989	0		DISTANCE_VARIANCE,INTERSECTION_VARIANCE,SIZE_PROPORTION	3985		88436581	88474985	38404	0.01	4435652	4397513	8833165	114.215					38139	0.01		DISTANCE_VARIANCE,INTERSECTION_VARIANCE,SIZE_PROPORTION	call_11656		92872231	92872495	264
DEL	chr11	chr11		2385604	2385666	62				Sniffles2.DEL.BEA1SA	3246821	3324785	77964	1	861217	939119	1800336	11.5368	OSBPL5;MRGPRG-AS1;MRGPRG;MRGPRE				77902	0		DISTANCE_VARIANCE,INTERSECTION_VARIANCE,SIZE_PROPORTION	4573		3257989	3338361	80372	0.11	872385	952695	1825080	11.3452					80310	0		DISTANCE_VARIANCE,INTERSECTION_VARIANCE,SIZE_PROPORTION	call_247		2385555	2385665	110
DEL	chr2	chr2		196749893	196750225	332				Sniffles2.DEL.1D2F6S1	193820310	193836550	16240	1	2929583	2913675	5843258	176.299	-				15908	0.02		DISTANCE_VARIANCE,INTERSECTION_VARIANCE,SIZE_PROPORTION	1102		196749911	196750224	313	0.05	18	1	19	0.0162791					-19	0.94	PASS		call_2490		88820000	89610000	790000
DEL	chr7	chr7		31552072	31552380	308				Sniffles2.DEL.F314S6	31544454	31578195	33741	0.47	7618	25815	33433	0.490984	LOC105375224				33433	0.01		DISTANCE_VARIANCE,SIZE_PROPORTION	3035		31484168	31485636	1468	0.05	67904	66744	134648	37.9082					1160	0.21		DISTANCE_VARIANCE,INTERSECTION_VARIANCE	call_2548		31484151	31485639	1488
DEL	chr18	chr18		393381	393433	52				Sniffles2.DEL.6C6FS11	13140739	13156745	16006	0.55	12747358	12763312	25510670	794.329	SEH1L;CEP192				15954	0		DISTANCE_VARIANCE,INTERSECTION_VARIANCE,SIZE_PROPORTION	6328		27283998	27460023	176025	0.01	26890617	27066590	53957207	153.22					175973	0		DISTANCE_VARIANCE,INTERSECTION_VARIANCE,SIZE_PROPORTION	call_5700		393353	393406	53
DEL	chr8	chr8		76303621	76303746	125				Sniffles2.DEL.F80BS7	76415769	76430518	14749	0.51	112148	126772	238920	8.03153	-				14624	0.01		DISTANCE_VARIANCE,INTERSECTION_VARIANCE,SIZE_PROPORTION	3588		76303621	76303746	125		0	0	0	0.004					0	1	PASS		call_620		76425146	76426191	1045
DEL	chr1	chr1		146136990	146143286	6296				Sniffles2.DEL.19989S0	146057345	146145397	88052	0.09	79645	2111	81756	0.433279	LOC105371223;NOTCH2NLB				81756	0.07	PASS	DISTANCE_VARIANCE	421		146143179	146143229	50		6189	57	6246	0.492279					-6246	0.01		DISTANCE_VARIANCE,SIZE_PROPORTION	call_1575		146050000	146370000	320000
DEL	chr5	chr5		1663640	1664171	531				Sniffles2.DEL.FD4FS4	1959890	1981549	21659	0.44	296250	317378	613628	13.8267	LOC105374618				21128	0.02		DISTANCE_VARIANCE,INTERSECTION_VARIANCE,SIZE_PROPORTION	2003		1663628	1664160	532		12	11	23	0.0117592					1	1	PASS		call_519		1663696	1664136	440
DEL	chr21	chr21		9037916	9038111	195				Sniffles2.DEL.393AS14	8463668	8997735	534067	0.09	574248	40376	614624	0.57521	LOC102724902;FRG1DP;RNA18SN2;PCMTD1P6;RNA5-8SN1;LOC107987395;MLLT10P1;CDC27P11				533872	0		DISTANCE_VARIANCE,INTERSECTION_VARIANCE,SIZE_PROPORTION	7013		9246088	9195906	50182	0.02	208172	157795	365967	2.63617					49987	0		DISTANCE_VARIANCE,INTERSECTION_VARIANCE,SIZE_PROPORTION	call_1777_2		5320000	9300000	3980000
DEL	chr8	chr8		132746367	132746475	108				Sniffles2.DEL.11D44S7	136131842	136172761	40919	1	3385475	3426286	6811761	83.0156	-				40811	0		DISTANCE_VARIANCE,INTERSECTION_VARIANCE,SIZE_PROPORTION	3683		132746361	132746489	128		6	14	20	0.0466102					20	0.84	PASS		call_1022		132746360	132746488	128
DEL	chrX	chrX		770969	771135	166				Sniffles2.DEL.CE7BS16	1631397	1653917	22520	1	860428	882782	1743210	38.4204	3815.5				22354	0.01		DISTANCE_VARIANCE,INTERSECTION_VARIANCE,SIZE_PROPORTION	7503		251014	99984	151030	0.26	519955	671151	1191106	2.94005					150864	0		DISTANCE_VARIANCE,INTERSECTION_VARIANCE,SIZE_PROPORTION	call_144_2		0	370000	370000
DEL	chr21	chr21		7250661	7252816	2155				Sniffles2.DEL.3740S14	6367712	8806814	2439102	0.09	882949	1553998	2436947	0.499118	LOC105379271;LOC105379272;ANKRD20A16P;LOC124905314;LOC107987360;CDC27P11;VN1R7P;SNX18P23;LOC105379557;RNU2-42P;LOC124900509;MTCO3P26;RNA5-8SN1;VN1R111P;MLLT10P1;LOC729369;LINC01666;EIF3FP1;LOC124904994;PCMTD1P6;CTBP2P1;LOC107987395;SNX18P18;LOC124904996;SNX18P16;LOC124900699;LOC102724902;MTCO1P1;SNX18P10;FRG1DP;RNA18SN2;LOC107985475;ASNSP2;MTCO1P34;MTCO3P39				2436947	0		DISTANCE_VARIANCE,SIZE_PROPORTION	6995		7246162	7246530	368	0.09	4499	6286	10785	2.13773					-1787	0.17		DISTANCE_VARIANCE,INTERSECTION_VARIANCE	call_2041		5320000	9300000	3980000
DEL	chr1	chr1		79756096	79757344	1248				Sniffles2.DEL.17B89S0	79755039	79774899	19860	0.45	1057	17555	18612	0.440923	-				18612	0.06	PASS	DISTANCE_VARIANCE	228		79756097	79756181	84		1	1163	1164	0.437688					-1164	0.07	PASS	DISTANCE_VARIANCE	call_1056		121600000	143300000	21700000
DEL	chr17	chr17		22089190	22089270	80				Sniffles2.DEL.85A4S10	21680227	21692279	12052	0.33	408963	396991	805954	33.2161	-				11972	0.01		DISTANCE_VARIANCE,INTERSECTION_VARIANCE,SIZE_PROPORTION	6091		19204071	19078250	125821	0.07	2885119	3011020	5896139	22.4164					125741	0		DISTANCE_VARIANCE,INTERSECTION_VARIANCE,SIZE_PROPORTION	call_5612_2		21987751	21884505	103246
DEL	chr16	chr16		406786	406842	56				Sniffles2.DEL.706DSF	15023424	18490832	3467408	0.12	14616638	18083990	32700628	4.71535	NOMO3;RPL7P47;MPV17L;XYLT1;TCERG1P2;LOC105371099;MIR6511A3;MIR6511A2;MIR6511A4;BMERB1;LOC105371096;NPIPA7;LOC105371097;NPIPA5;NOMO2;ABCC1;PKD1P4-NPIPA8;ABCC6;NPIPP1;PKD1P5-LOC105376752;LOC102723692;MARF1;MIR484;LOC107987234;CEP20;RNU6-213P;MIR3179-4;RRN3;PDXDC1;MIR3179-2;LOC100505915;LOC124903651;LOC105371108;PKD1P4;LOC124903650;PKD1P5;PKD1P6;LOC124903653;LOC105371106;LOC100288162;LOC124903652;PK…				3467352	0		DISTANCE_VARIANCE,INTERSECTION_VARIANCE,SIZE_PROPORTION	5858		15257027	14779684	477343	0	14850241	14372842	29223083	29.6067					477287	0		DISTANCE_VARIANCE,INTERSECTION_VARIANCE,SIZE_PROPORTION	call_5519_2		960000	1410000	450000
DEL	chr19	chr19		38945448	38945511	63				Sniffles2.DEL.6A84S12	37268099	37309822	41723	0.63	1677349	1635689	3313038	39.6429	ZNF181;LOC124904698;ZNF599				41660	0		DISTANCE_VARIANCE,INTERSECTION_VARIANCE,SIZE_PROPORTION	6622		20413013	20535160	122147	0.19	18532435	18410351	36942786	151.145					122084	0		DISTANCE_VARIANCE,INTERSECTION_VARIANCE,SIZE_PROPORTION	call_51		20535319	20413005	122314
DEL	chr6	chr6		32492334	32492399	65				Sniffles2.DEL.1094AS5	32475916	32542900	66984	0.69	16418	50501	66919	0.499045	HLA-DQB1-AS1;LOC102725019;MTCO3P1;HLA-DQA1;HLA-DQB1				66919	0		DISTANCE_VARIANCE,SIZE_PROPORTION	2571		32492988	32492155	833	0.16	654	244	898	-0.426503					768	0.08	PASS		call_2170_2		32501024	32493121	7903
DEL	chr11	chr11		42442549	42442860	311				Sniffles2.DEL.D947SA	55599743	55694866	95123	0.52	13157194	13252006	26409200	138.364	OR5D3P;OR4P1P;OR4C6;OR5D2P;OR5D17P;OR4V1P				94812	0		DISTANCE_VARIANCE,INTERSECTION_VARIANCE,SIZE_PROPORTION	4697		42442549	42442860	311		0	0	0	0.00160772					0	1	PASS		call_141		42442548	42442859	311
DEL	chr7	chr7		61973590	61973701	111				Sniffles2.DEL.104E9S6	61451576	62062617	611041	0.49	522014	88916	610930	0.49982	-				610930	0		DISTANCE_VARIANCE,SIZE_PROPORTION	3100		61654254	61684927	30673	0.04	319336	288774	608110	9.87708					30562	0		DISTANCE_VARIANCE,INTERSECTION_VARIANCE,SIZE_PROPORTION	call_7233		61100000	61740000	640000
DEL	chr16	chr16		25710454	25710509	55				Sniffles2.DEL.80D4SF	15023424	18490832	3467408	0.12	10687030	7219677	17906707	2.58211	NOMO3;RPL7P47;MPV17L;XYLT1;TCERG1P2;LOC105371099;MIR6511A3;MIR6511A2;MIR6511A4;BMERB1;LOC105371096;NPIPA7;LOC105371097;NPIPA5;NOMO2;ABCC1;PKD1P4-NPIPA8;ABCC6;NPIPP1;PKD1P5-LOC105376752;LOC102723692;MARF1;MIR484;LOC107987234;CEP20;RNU6-213P;MIR3179-4;RRN3;PDXDC1;MIR3179-2;LOC100505915;LOC124903651;LOC105371108;PKD1P4;LOC124903650;PKD1P5;PKD1P6;LOC124903653;LOC105371106;LOC100288162;LOC124903652;PK…				3467353	0		DISTANCE_VARIANCE,INTERSECTION_VARIANCE,SIZE_PROPORTION	5858		15257027	14779684	477343	0	10453427	10930825	21384252	21.3968					477288	0		DISTANCE_VARIANCE,INTERSECTION_VARIANCE,SIZE_PROPORTION	call_5519_2		25710453	25710508	55
DEL	chr19	chr19		15677800	15677917	117				Sniffles2.DEL.5D05S12	20405868	20537179	131311	0.49	4728068	4859262	9587330	36.4737	LOC105372310;BNIP3P18;LOC105372314;LOC100129265;LOC124904660;ZNF826P;BNIP3P21;BNIP3P20;MIR1270;BNIP3P19				131194	0		DISTANCE_VARIANCE,INTERSECTION_VARIANCE,SIZE_PROPORTION	6589		20413013	20535160	122147	0.19	4735213	4857243	9592456	39.2285					122030	0		DISTANCE_VARIANCE,INTERSECTION_VARIANCE,SIZE_PROPORTION	call_51		15673891	15674453	562
DEL	chr12	chr12		21894540	21894642	102				Sniffles2.DEL.CA35SB	22414185	22430119	15934	1	519645	535477	1055122	32.8986	C2CD5				15832	0.01		DISTANCE_VARIANCE,INTERSECTION_VARIANCE,SIZE_PROPORTION	4945		21894540	21894642	102		0	0	0	0.00490196					0	1	PASS		call_844		21894539	21894641	102
DEL	chr1	chr1		10274719	10274805	86				Sniffles2.DEL.14DB1S0	0	588217	588217	0.66	10274719	9686588	19961307	16.9652	PERM1;KLHL17;LOC124905335;RNU6-1199P;TUBB8P11;GTF2IP10;NOC2L;LOC107986552;RPL39P12;CICP3;LOC105378948;LOC124903817;WBP1LP9;LOC100288069;LOC107984850;LINC01409;LOC124903819;OR4F29;SEPTIN14P13;LINC01128;FAM87B;WBP1LP7;PLEKHN1;LOC107985728;FAM41C;LINC00115;SAMD11;HES4;LINC01342;LINC02593;LOC101928626;LOC284600;LOC100288175;ISG15;LOC124903820;RNF223;SEPTIN14P22;LOC112268260;C1ORF159;LOC124900618;AGRN				588131	0		DISTANCE_VARIANCE,INTERSECTION_VARIANCE,SIZE_PROPORTION	24		12938666	13225010	286344	0.02	2663947	2950205	5614152	9.80022					286258	0		DISTANCE_VARIANCE,INTERSECTION_VARIANCE,SIZE_PROPORTION	call_1180		121600000	143300000	21700000
DEL	chr6	chr6		67118076	67118158	82				Sniffles2.DEL.11EB2S5	66297162	66360794	63632	0.5	820914	757364	1578278	12.3857	EYS				63550	0		DISTANCE_VARIANCE,INTERSECTION_VARIANCE,SIZE_PROPORTION	2682		66298841	66339017	40176	0.34	819235	779141	1598376	19.8517					40094	0		DISTANCE_VARIANCE,INTERSECTION_VARIANCE,SIZE_PROPORTION	call_37		66298846	66339014	40168
DEL	chr7	chr7		74414114	74416932	2818				Sniffles2.DEL.10CBES6	74413452	74422409	8957	1	662	5477	6139	0.260764	NCF1B				6139	0.31	PASS	DISTANCE_VARIANCE	3167		74414229	74416932	2703	0.08	115	0	115	0.0105959					-115	0.96	PASS		call_2171		74414167	74416931	2764
DEL	chr14	chr14		96708572	96709084	512				Sniffles2.DEL.B16ESD	105610086	106237244	627158	0.48	8901514	9528160	18429674	14.681	-				626646	0		DISTANCE_VARIANCE,INTERSECTION_VARIANCE,SIZE_PROPORTION	5502		106269042	105863972	405070	0.02	9560470	9154888	18715358	22.0735					404558	0		DISTANCE_VARIANCE,INTERSECTION_VARIANCE,SIZE_PROPORTION	call_225_2		96708846	96708961	115
DEL	chr4	chr4		134589678	134589758	80				Sniffles2.DEL.15F59S3	131719825	131788230	68405	0.36	2869853	2801528	5671381	41.406	LINC02615				68325	0		DISTANCE_VARIANCE,INTERSECTION_VARIANCE,SIZE_PROPORTION	1896		113494348	113755613	261265	0	21095330	20834145	41929475	80.2186					261185	0		DISTANCE_VARIANCE,INTERSECTION_VARIANCE,SIZE_PROPORTION	call_6632		68500000	68640000	140000
DEL	chr4	chr4		81070362	81070683	321				Sniffles2.DEL.13D3DS3	79959633	79988011	28378	0.55	1110729	1082672	2193401	38.2139	LOC105377290;SHROOM3				28057	0.01		DISTANCE_VARIANCE,INTERSECTION_VARIANCE,SIZE_PROPORTION	1762		81070362	81070683	321		0	0	0	0.00155763					0	1	PASS		call_2676		81070361	81070682	321
DEL	chr8	chr8		34825557	34825647	90				Sniffles2.DEL.DF48S7	39371981	39529995	158014	0.51	4546424	4704348	9250772	29.2553	RPL3P10;ADAM9;ADAM32				157924	0		DISTANCE_VARIANCE,INTERSECTION_VARIANCE,SIZE_PROPORTION	3498		35729894	35764085	34191	0.01	904337	938438	1842775	26.8775					34101	0		DISTANCE_VARIANCE,INTERSECTION_VARIANCE,SIZE_PROPORTION	call_11395		39374563	39529842	155279
DEL	chr19	chr19		45775395	45776371	976				Sniffles2.DEL.6F49S12	45771947	45778009	6062	0.51	3448	1638	5086	0.361466	-				5086	0.16	PASS	DISTANCE_VARIANCE	6633		45775404	45776298	894	0.05	9	73	82	0.0224599					-82	0.92	PASS		call_2638		46119482	46125046	5564
DEL	chr3	chr3		191863196	191863426	230				Sniffles2.DEL.19973S2	193156254	193171480	15226	0.5	1293058	1308054	2601112	84.1458	CLDN16				14996	0.02		DISTANCE_VARIANCE,INTERSECTION_VARIANCE,SIZE_PROPORTION	1537		193157544	193167613	10069	0.02	1294348	1304187	2598535	126.155					9839	0.02		DISTANCE_VARIANCE,INTERSECTION_VARIANCE,SIZE_PROPORTION	call_3048		193157546	193167594	10048
DEL	chr16	chr16		50475737	50475875	138				Sniffles2.DEL.8AF6SF	15023424	18490832	3467408	0.12	35452313	31985043	67437356	9.72408	NOMO3;RPL7P47;MPV17L;XYLT1;TCERG1P2;LOC105371099;MIR6511A3;MIR6511A2;MIR6511A4;BMERB1;LOC105371096;NPIPA7;LOC105371097;NPIPA5;NOMO2;ABCC1;PKD1P4-NPIPA8;ABCC6;NPIPP1;PKD1P5-LOC105376752;LOC102723692;MARF1;MIR484;LOC107987234;CEP20;RNU6-213P;MIR3179-4;RRN3;PDXDC1;MIR3179-2;LOC100505915;LOC124903651;LOC105371108;PKD1P4;LOC124903650;PKD1P5;PKD1P6;LOC124903653;LOC105371106;LOC100288162;LOC124903652;PK…				3467270	0		DISTANCE_VARIANCE,INTERSECTION_VARIANCE,SIZE_PROPORTION	5858		46395014	46465955	70941	0.06	4080723	4009920	8090643	56.913					70803	0		DISTANCE_VARIANCE,INTERSECTION_VARIANCE,SIZE_PROPORTION	call_528		33140000	33580000	440000
DEL	chr16	chr16		31316039	31316231	192				Sniffles2.DEL.84AASF	32240825	33564219	1323394	0.38	924786	2247988	3172774	1.19855	IGHV3OR16-10;TP53TG3D;LOC390705;LOC100419016;RBM22P13;LOC102725101;LOC105371177;LOC105371174;FAM153DP;IGHV1-12;IGHVIII-13-1;IGHV2OR16-5;LOC100422713;LOC100507221;SLC9B1P5;LOC107987232;ABCD1P3;IGHV3OR16-15;IGHV3OR16-16;LOC101060048;ABHD17AP7;ABHD17AP8;ABHD17AP9;IGHV1OR16-1;LOC388248;LOC107984809;HERC2P5;HERC2P4;BCAP31P2;LOC105369266;HERC2P8;ACTR3BP3;TP53TG3;LOC107984013;LOC105371191;SLC6A10P;ZNF26…				1323202	0		DISTANCE_VARIANCE,INTERSECTION_VARIANCE,SIZE_PROPORTION	5939		31316039	31316231	192		0	0	0	0.00260417					0	1	PASS		call_1235		31316038	31316230	192
DEL	chr2	chr2		226531857	226531917	60				Sniffles2.DEL.1E61BS1	226464426	226476608	12182	0.47	67431	55309	122740	5.01315	-				12122	0		DISTANCE_VARIANCE,INTERSECTION_VARIANCE,SIZE_PROPORTION	1224		226469662	226470744	1082	0.03	62195	61173	123368	54.0149					1022	0.06		DISTANCE_VARIANCE,INTERSECTION_VARIANCE	call_3211		226531856	226531916	60
DEL	chr4	chr4		138426112	138426210	98				Sniffles2.DEL.161CBS3	138546462	138553644	7182	1	120350	127434	247784	17.0183	-				7084	0.01		DISTANCE_VARIANCE,INTERSECTION_VARIANCE,SIZE_PROPORTION	1801		138426112	138426210	98		0	0	0	0.00510204					0	1	PASS		call_999		138426111	138426209	98
DEL	chr20	chr20		30894882	30894971	89				Sniffles2.DEL.7132S13	29123897	29307980	184083	0.24	1770985	1586991	3357976	9.11642	-				183994	0		DISTANCE_VARIANCE,INTERSECTION_VARIANCE,SIZE_PROPORTION	6827		30962497	30963350	853		67615	68379	135994	72.1847					764	0.1		DISTANCE_VARIANCE,INTERSECTION_VARIANCE	call_1753		31157037	31106006	51031
DEL	chr1	chr1		205209505	205209561	56				Sniffles2.DEL.1C0A6S0	146145397	148777894	2632497	0.34	59064108	56431667	115495775	21.9361	RNVU1-3;RNU1-1;RNVU1-1;RNVU1-2;TRN-GTT23-1;LOC102723321;TRQ-CTG3-2;TRQ-CTG7-1;TRN-GTT9-2;LOC112268274;GJA5;OR13Z2P;GJA8;RNVU1-22;RNVU1-21;PRKAB2;LOC124904397;LOC124904396;RNU1-129P;CHD1L;PDE4DIPP6;PDE4DIPP1;OR13Z3P;ABHD17AP1;MIR6077;LOC644060;LINC01731;PFN1P4;LOC101927468;PFN1P8;TRE-TTC14-1;TRH-GTG1-2;LOC105371229;LOC105371227;RNA5SP57;TRQ-CTG4-1;LOC105371233;PPIAL4H;LOC105371230;LOC105371235;TRN…				2632441	0		DISTANCE_VARIANCE,INTERSECTION_VARIANCE,SIZE_PROPORTION	417		189735386	189814221	78835	0.22	15474119	15395340	30869459	195.646					78779	0		DISTANCE_VARIANCE,INTERSECTION_VARIANCE,SIZE_PROPORTION	call_74		121600000	143300000	21700000
DEL	chr4	chr4		21757173	21757274	101				Sniffles2.DEL.118F8S3	21156543	21169691	13148	0.55	600630	587583	1188213	44.8417	KCNIP4				13047	0.01		DISTANCE_VARIANCE,INTERSECTION_VARIANCE,SIZE_PROPORTION	1675		21159380	21165470	6090	0.02	597793	591804	1189597	96.0749					5989	0.02		DISTANCE_VARIANCE,INTERSECTION_VARIANCE,SIZE_PROPORTION	call_3056		9130000	9380000	250000
DEL	chr6	chr6		170266776	170267591	815				Sniffles2.DEL.1608DS5	170205819	170231965	26146	1	60957	35626	96583	1.7912	LOC105378144				25331	0.03		DISTANCE_VARIANCE,INTERSECTION_VARIANCE,SIZE_PROPORTION	2796		170266844	170267612	768	0.04	68	21	89	0.0287429					-47	0.94	PASS		call_2901		170266843	170267557	714
DEL	chr13	chr13		98602012	98606267	4255				Sniffles2.DEL.BE37SC	98596625	98608487	11862	0.48	5387	2220	7607	0.236055	UBAC2				7607	0.36	PASS	DISTANCE_VARIANCE	5369		98602003	98606265	4262	0.04	9	2	11	0.00076318					7	1	PASS		call_2336		0	18440000	18440000
DEL	chr11	chr11		71086090	71086163	73				Sniffles2.DEL.EA2DSA	67866587	67888292	21705	0.56	3219503	3197871	6417374	147.336	ENPP7P7;LOC112268076;LINC02754				21632	0		DISTANCE_VARIANCE,INTERSECTION_VARIANCE,SIZE_PROPORTION	4720		71055698	70955602	100096	0.83	30392	130561	160953	-0.195854					100023	0		DISTANCE_VARIANCE,SIZE_PROPORTION	call_62_2		71055779	70955539	100240
DEL	chr2	chr2		227203061	227203331	270				Sniffles2.DEL.1E6A4S1	226464426	226476608	12182	0.47	738635	726723	1465358	58.8403	-				11912	0.02		DISTANCE_VARIANCE,INTERSECTION_VARIANCE,SIZE_PROPORTION	1224		89244935	88861907	383028	0.07	137958126	138341424	276299550	359.425					382758	0		DISTANCE_VARIANCE,INTERSECTION_VARIANCE,SIZE_PROPORTION	call_104_2		88820000	89610000	790000
DEL	chr18	chr18		68554082	68554405	323				Sniffles2.DEL.95CFS11	68532856	68542494	9638	1	21226	11911	33137	1.66344	-				9315	0.03		DISTANCE_VARIANCE,INTERSECTION_VARIANCE,SIZE_PROPORTION	6387		68554082	68554405	323		0	0	0	0.00154799					0	1	PASS		call_934		68554081	68554404	323
DEL	chr1	chr1		86899322	86899450	128				Sniffles2.DEL.1800AS0	146145397	148777894	2632497	0.34	59246075	61878444	121124519	23.0045	RNVU1-3;RNU1-1;RNVU1-1;RNVU1-2;TRN-GTT23-1;LOC102723321;TRQ-CTG3-2;TRQ-CTG7-1;TRN-GTT9-2;LOC112268274;GJA5;OR13Z2P;GJA8;RNVU1-22;RNVU1-21;PRKAB2;LOC124904397;LOC124904396;RNU1-129P;CHD1L;PDE4DIPP6;PDE4DIPP1;OR13Z3P;ABHD17AP1;MIR6077;LOC644060;LINC01731;PFN1P4;LOC101927468;PFN1P8;TRE-TTC14-1;TRH-GTG1-2;LOC105371229;LOC105371227;RNA5SP57;TRQ-CTG4-1;LOC105371233;PPIAL4H;LOC105371230;LOC105371235;TRN…				2632369	0		DISTANCE_VARIANCE,INTERSECTION_VARIANCE,SIZE_PROPORTION	417		103623834	103760500	136666	0.03	16724512	16861050	33585562	122.76					136538	0		DISTANCE_VARIANCE,INTERSECTION_VARIANCE,SIZE_PROPORTION	call_4578		121600000	143300000	21700000
DEL	chr7	chr7		93540676	93540792	116				Sniffles2.DEL.117F8S6	93786470	93796698	10228	1	245794	255906	501700	24.2509	-				10112	0.01		DISTANCE_VARIANCE,INTERSECTION_VARIANCE,SIZE_PROPORTION	3199		93540676	93540792	116		0	0	0	0.00431034					0	1	PASS		call_312		93540675	93540792	117
DEL	chr1	chr1		234182899	234184002	1103				Sniffles2.DEL.1D43ES0	234170968	234185696	14728	0.52	11931	1694	13625	0.43039	LOC124904557				13625	0.07	PASS	DISTANCE_VARIANCE	628		234182901	234183839	938	0.02	2	163	165	0.0409113					-165	0.85	PASS		call_2947		234182898	234184001	1103
DEL	chr14	chr14		24009965	24015323	5358				Sniffles2.DEL.82ADSD	23998702	24014854	16152	0.62	11263	469	11732	0.272757	RNU6-1234P;PRKD1				10794	0.33	PASS	DISTANCE_VARIANCE	5434		19376034	19025885	350149	0	4633931	4989438	9623369	12.5498					344791	0.02		DISTANCE_VARIANCE,INTERSECTION_VARIANCE,SIZE_PROPORTION	call_2890_2		23959567	23994665	35098
DEL	chr19	chr19		427574	427699	125				Sniffles2.DEL.51E0S12	322326	335022	12696	0.16	105248	92677	197925	7.71886	LOC124904606;THEG				12571	0.01		DISTANCE_VARIANCE,INTERSECTION_VARIANCE,SIZE_PROPORTION	6545		427524	427699	175		50	0	50	0.0866667					50	0.71	PASS		call_1785		423166	423613	447
DEL	chr2	chr2		113130622	113130791	169				Sniffles2.DEL.19CDES1	113386395	113401754	15359	0.52	255773	270963	526736	16.9609	-				15190	0.01		DISTANCE_VARIANCE,INTERSECTION_VARIANCE,SIZE_PROPORTION	986		110273001	110049890	223111	0	2857621	3080901	5938522	12.2991					222942	0		DISTANCE_VARIANCE,INTERSECTION_VARIANCE,SIZE_PROPORTION	call_9696_2		110220000	110630000	410000
DEL	chr16	chr16		33571583	33576933	5350				Sniffles2.DEL.85E3SF	32240825	33564219	1323394	0.38	1330758	12714	1343472	0.505543	IGHV3OR16-10;TP53TG3D;LOC390705;LOC100419016;RBM22P13;LOC102725101;LOC105371177;LOC105371174;FAM153DP;IGHV1-12;IGHVIII-13-1;IGHV2OR16-5;LOC100422713;LOC100507221;SLC9B1P5;LOC107987232;ABCD1P3;IGHV3OR16-15;IGHV3OR16-16;LOC101060048;ABHD17AP7;ABHD17AP8;ABHD17AP9;IGHV1OR16-1;LOC388248;LOC107984809;HERC2P5;HERC2P4;BCAP31P2;LOC105369266;HERC2P8;ACTR3BP3;TP53TG3;LOC107984013;LOC105371191;SLC6A10P;ZNF26…				1318044	0		DISTANCE_VARIANCE,INTERSECTION_VARIANCE,SIZE_PROPORTION	5939		33491715	33339934	151781	0.42	79868	236999	316867	0.0423436					146431	0.04		DISTANCE_VARIANCE,SIZE_PROPORTION	call_201_2		33140000	33580000	440000
DEL	chrY	chrY		10796576	10796626	50				Sniffles2.DEL.31AS17																																					10630000	10850000	220000
DEL	chr4	chr4		165019960	165020083	123				Sniffles2.DEL.17243S3	165079054	165084179	5125	1	59094	64096	123190	11.737	FSTL5				5002	0.02		DISTANCE_VARIANCE,INTERSECTION_VARIANCE,SIZE_PROPORTION	1817		165081525	165083863	2338	0.07	61565	63780	125345	25.4667					2215	0.05		DISTANCE_VARIANCE,INTERSECTION_VARIANCE	call_2525		165081524	165083857	2333
DEL	chr13	chr13		88420994	88421285	291				Sniffles2.DEL.B823SC	85357292	85367424	10132	0.48	3063702	3053861	6117563	293.465	-				9841	0.03		DISTANCE_VARIANCE,INTERSECTION_VARIANCE,SIZE_PROPORTION	5360		88420994	88421285	291		0	0	0	0.00171821					0	1	PASS		call_950		88420993	88421284	291
DEL	chr1	chr1		101657861	101657936	75				Sniffles2.DEL.189B9S0	146145397	148777894	2632497	0.34	44487536	47119958	91607494	17.3989	RNVU1-3;RNU1-1;RNVU1-1;RNVU1-2;TRN-GTT23-1;LOC102723321;TRQ-CTG3-2;TRQ-CTG7-1;TRN-GTT9-2;LOC112268274;GJA5;OR13Z2P;GJA8;RNVU1-22;RNVU1-21;PRKAB2;LOC124904397;LOC124904396;RNU1-129P;CHD1L;PDE4DIPP6;PDE4DIPP1;OR13Z3P;ABHD17AP1;MIR6077;LOC644060;LINC01731;PFN1P4;LOC101927468;PFN1P8;TRE-TTC14-1;TRH-GTG1-2;LOC105371229;LOC105371227;RNA5SP57;TRQ-CTG4-1;LOC105371233;PPIAL4H;LOC105371230;LOC105371235;TRN…				2632422	0		DISTANCE_VARIANCE,INTERSECTION_VARIANCE,SIZE_PROPORTION	417		103623834	103760500	136666	0.03	1965973	2102564	4068537	14.8768					136591	0		DISTANCE_VARIANCE,INTERSECTION_VARIANCE,SIZE_PROPORTION	call_4578		121600000	143300000	21700000
DEL	chr1	chr1		104885688	104886018	330				Sniffles2.DEL.18BCAS0	146145397	148777894	2632497	0.34	41259709	43891876	85151585	16.1711	RNVU1-3;RNU1-1;RNVU1-1;RNVU1-2;TRN-GTT23-1;LOC102723321;TRQ-CTG3-2;TRQ-CTG7-1;TRN-GTT9-2;LOC112268274;GJA5;OR13Z2P;GJA8;RNVU1-22;RNVU1-21;PRKAB2;LOC124904397;LOC124904396;RNU1-129P;CHD1L;PDE4DIPP6;PDE4DIPP1;OR13Z3P;ABHD17AP1;MIR6077;LOC644060;LINC01731;PFN1P4;LOC101927468;PFN1P8;TRE-TTC14-1;TRH-GTG1-2;LOC105371229;LOC105371227;RNA5SP57;TRQ-CTG4-1;LOC105371233;PPIAL4H;LOC105371230;LOC105371235;TRN…				2632167	0		DISTANCE_VARIANCE,INTERSECTION_VARIANCE,SIZE_PROPORTION	417		104885688	104886018	330		0	0	0	0.00151515					0	1	PASS		call_760		104885687	104886017	330
DEL	chr2	chr2		165410999	165411322	323				Sniffles2.DEL.1BE45S1	166675863	166700358	24495	1	1264864	1289036	2553900	51.4526	SCN9A;SCN1A-AS1				24172	0.01		DISTANCE_VARIANCE,INTERSECTION_VARIANCE,SIZE_PROPORTION	1083		165411018	165411320	302	0.1	19	2	21	0.0184					-21	0.93	PASS		call_2128		88820000	89610000	790000
DEL	chr5	chr5		91203956	91206279	2323				Sniffles2.DEL.1331DS4	91198905	91214186	15281	1	5051	7907	12958	0.368098	ADGRV1;LOC105379077				12958	0.15	PASS	DISTANCE_VARIANCE	2259		91203959	91206279	2320	0.08	3	0	3	0.000538445					-3	1	PASS		call_2166		91203959	91206278	2319
DEL	chr7	chr7		104489068	104489349	281				Sniffles2.DEL.11F4BS6	61287567	62152996	865429	0.37	43201501	42336353	85537854	49.4033	-				865148	0		DISTANCE_VARIANCE,INTERSECTION_VARIANCE,SIZE_PROPORTION	3084		104489068	104489349	281		0	0	0	0.00177936					0	1	PASS		call_1090		104489067	104489348	281
DEL	chr12	chr12		132212424	132212664	240				Sniffles2.DEL.111C7SB	132289770	132306515	16745	0.49	77346	93851	171197	5.03971	GALNT9				16505	0.01		DISTANCE_VARIANCE,INTERSECTION_VARIANCE,SIZE_PROPORTION	5173		132223366	132224440	1074	0.03	10942	11776	22718	8.64536					834	0.22		DISTANCE_VARIANCE,INTERSECTION_VARIANCE	call_2332		132212303	132212691	388
DEL	chr20	chr20		30840431	30840545	114				Sniffles2.DEL.7115S13	29123897	29307980	184083	0.24	1716534	1532565	3249099	8.81964	-				183969	0		DISTANCE_VARIANCE,INTERSECTION_VARIANCE,SIZE_PROPORTION	6827		25783323	25845188	61865	0.2	5057108	4995357	10052465	81.0958					61751	0		DISTANCE_VARIANCE,INTERSECTION_VARIANCE,SIZE_PROPORTION	call_82		31157037	31106006	51031
DEL	chr5	chr5		177703778	177704089	311				Sniffles2.DEL.16C02S4	177762086	177776386	14300	1	58308	72297	130605	4.46948	NSD1				13989	0.02		DISTANCE_VARIANCE,INTERSECTION_VARIANCE,SIZE_PROPORTION	2420		177764992	178017059	252067	0	61214	312970	374184	0.741321					251756	0		DISTANCE_VARIANCE,INTERSECTION_VARIANCE,SIZE_PROPORTION	call_10845		177703735	177704213	478
DEL	chr3	chr3		82642150	82642340	190				Sniffles2.DEL.1517CS2	83802383	83817796	15413	1	1160233	1175456	2335689	74.8475	-				15223	0.01		DISTANCE_VARIANCE,INTERSECTION_VARIANCE,SIZE_PROPORTION	1322		82584848	82584989	141		57302	57351	114653	173.195					-49	0.74		DISTANCE_VARIANCE,INTERSECTION_VARIANCE	call_1740		82663798	82663845	47
DEL	chr16	chr16		33058965	33059067	102				Sniffles2.DEL.85B9SF	32214790	33265848	1051058	0.38	844175	206781	1050956	0.499904	ABHD17AP8;TP53TG3D;LOC390705;ABHD17AP9;LOC100419016;IGHV1OR16-1;LOC388248;LOC107984809;HERC2P4;RBM22P13;LOC102725101;LOC105369266;HERC2P8;LOC105371177;ACTR3BP3;TP53TG3;LOC107984013;LOC105371191;LOC105371174;ZNF267;FAM153DP;IGHVIII-16-1;LOC101929814;LOC124903681;IGHV1-12;IGHVIII-13-1;LOC124903764;LOC100422713;LOC112268181;PABPC1P13;LOC100507221;SLC9B1P5;LOC107987232;ABCD1P3;LOC105379466;LOC1010601…				1050956	0		DISTANCE_VARIANCE,SIZE_PROPORTION	5940		33491715	33339934	151781	0.42	432750	280867	713617	1.34991					151679	0		DISTANCE_VARIANCE,INTERSECTION_VARIANCE,SIZE_PROPORTION	call_201_2		33070000	33140000	70000
DEL	chr10	chr10		42150053	42150601	548				Sniffles2.DEL.D9B1S9	42146788	42155455	8667	0.07	3265	4854	8119	0.44064	-				8119	0.06	PASS	DISTANCE_VARIANCE	4362		26891971	27317018	425047	0.01	15258082	14833583	30091665	35.3525					424499	0		DISTANCE_VARIANCE,INTERSECTION_VARIANCE,SIZE_PROPORTION	call_8190		39530000	41720000	2190000
DEL	chr4	chr4		185277717	185278036	319				Sniffles2.DEL.17F14S3	185517406	185526474	9068	1	239689	248438	488127	26.0003	TENM3				8749	0.04		DISTANCE_VARIANCE,INTERSECTION_VARIANCE,SIZE_PROPORTION	1836		185277727	185278032	305	0.05	10	4	14	0.0128205					-14	0.96	PASS		call_2383		185277715	185278035	320
DEL	chr12	chr12		41206	43334	2128				Sniffles2.DEL.BC3CSB	182873	198358	15485	0.48	141667	155024	296691	8.42256	SLC6A12				13357	0.14		DISTANCE_VARIANCE,INTERSECTION_VARIANCE	4909		183065	188798	5733	0.03	141859	145464	287323	18.2753					3605	0.37		DISTANCE_VARIANCE,INTERSECTION_VARIANCE	call_2778		130986	131042	56
DEL	chr16	chr16		63584633	63584806	173				Sniffles2.DEL.9343SF	15023424	18490832	3467408	0.12	48561209	45093974	93655183	13.5044	NOMO3;RPL7P47;MPV17L;XYLT1;TCERG1P2;LOC105371099;MIR6511A3;MIR6511A2;MIR6511A4;BMERB1;LOC105371096;NPIPA7;LOC105371097;NPIPA5;NOMO2;ABCC1;PKD1P4-NPIPA8;ABCC6;NPIPP1;PKD1P5-LOC105376752;LOC102723692;MARF1;MIR484;LOC107987234;CEP20;RNU6-213P;MIR3179-4;RRN3;PDXDC1;MIR3179-2;LOC100505915;LOC124903651;LOC105371108;PKD1P4;LOC124903650;PKD1P5;PKD1P6;LOC124903653;LOC105371106;LOC100288162;LOC124903652;PK…				3467235	0		DISTANCE_VARIANCE,INTERSECTION_VARIANCE,SIZE_PROPORTION	5858		15257027	14779684	477343	0	48327606	48805122	97132728	100.707					477170	0		DISTANCE_VARIANCE,INTERSECTION_VARIANCE,SIZE_PROPORTION	call_5519_2		63584632	63584811	179
DEL	chr7	chr7		5803271	5803514	243				Sniffles2.DEL.E229S6	4552933	4594374	41441	0.46	1250338	1209140	2459478	29.5015	LOC124901579				41198	0.01		DISTANCE_VARIANCE,INTERSECTION_VARIANCE,SIZE_PROPORTION	2923		74831469	75117072	285603	0.01	69028198	69313558	138341756	241.987					285360	0		DISTANCE_VARIANCE,INTERSECTION_VARIANCE,SIZE_PROPORTION	call_7259		5803209	5803456	247
DEL	chr10	chr10		40516095	40516773	678				Sniffles2.DEL.D86ES9	45887775	49960781	4073006	0.07	5371680	9444008	14815688	1.81846	ANKRD54P1;ZFAND4;FAM25C;LOC107001062;FRMPD2;FAM21FP;RN7SL248P;WASHC2C;LOC124902421;LOC124902420;LOC124902423;AGAP12P;LOC124902422;RNU6-1207P;FAM25G;FAM25E;VSTM4;LINC02675;MIR4294;ANTXRLP1;RPL13AP19;CEP164P1;AGAP13P;GPRIN2;LOC124902418;LOC124902419;RBP3;RN7SL453P;ANTXRL;SHLD2P1;SHLD2P3;RPS6P14;WDFY4;DUSP8P1;MIR3156-1;DUSP8P2;GLUD1P2;AGAP10P;AGAP4;LOC101927584;ARHGAP22;FAM245B;LINC03029;HNRNPA1P33;…				4072328	0		DISTANCE_VARIANCE,INTERSECTION_VARIANCE,SIZE_PROPORTION	4365		26891971	27317018	425047	0.01	13624124	13199755	26823879	31.5038					424369	0		DISTANCE_VARIANCE,INTERSECTION_VARIANCE,SIZE_PROPORTION	call_8190		39530000	41720000	2190000
DEL	chr6	chr6		161552403	161552458	55				Sniffles2.DEL.15A7FS5	157265924	157286468	20544	0.45	4286479	4265990	8552469	207.594	LOC101928923				20489	0		DISTANCE_VARIANCE,INTERSECTION_VARIANCE,SIZE_PROPORTION	2868		170647774	170700087	52313	0.09	9095371	9147629	18243000	174.181					52258	0		DISTANCE_VARIANCE,INTERSECTION_VARIANCE,SIZE_PROPORTION	call_2095		170610000	170810000	200000
DEL	chr6	chr6		167384757	167385258	501				Sniffles2.DEL.15E0CS5	167072938	167079494	6556	1	311819	305764	617583	43.7569	PDE10A				6055	0.08		DISTANCE_VARIANCE,INTERSECTION_VARIANCE	2780		170647774	170700087	52313	0.09	3263017	3314829	6577846	62.2737					51812	0.01		DISTANCE_VARIANCE,INTERSECTION_VARIANCE,SIZE_PROPORTION	call_2095		167385164	167385257	93
DEL	chr8	chr8		17819359	17819423	64				Sniffles2.DEL.D4F8S7	7539822	8060871	521049	0.36	10279537	9758552	20038089	19.2262	TRE-CTC11-1;GATA4;DEFB109C;LOC112268017;OR7E161P;USP17L7;DEFB131D;DEFB131E;SUB1P1;SNORA99;CTSB;FDFT1;RNA5SP253;FAM86KP;DEFB108E;ZNF705D;DEFB136;DEFB135;DEFB134;USP17L2;LOC100421446;OR7E160P;LOC124901888;LOC392196;NEIL2;OR7E158P;ALG1L14P;FAM86B2-DT;LINC02905;LOC105379246;FAM66D;LOC105379245;FAM90A26;DEFB130B;LOC105379244;LOC105379243				520985	0		DISTANCE_VARIANCE,INTERSECTION_VARIANCE,SIZE_PROPORTION	3442		12288192	12037920	250272	0.03	5531167	5781503	11312670	21.5952					250208	0		DISTANCE_VARIANCE,INTERSECTION_VARIANCE,SIZE_PROPORTION	call_440_2		12030000	12490000	460000
DEL	chr12	chr12		102835625	102835773	148				Sniffles2.DEL.FDC3SB	101703920	101714790	10870	0.48	1131705	1120983	2252688	102.228	GNPTAB;LOC124902997				10722	0.01		DISTANCE_VARIANCE,INTERSECTION_VARIANCE,SIZE_PROPORTION	5120		102848380	102848429	49		12755	12656	25411	64.5					-99	0.33		DISTANCE_VARIANCE,INTERSECTION_VARIANCE	call_3308		102868128	102868176	48
DEL	chr7	chr7		81729022	81729296	274				Sniffles2.DEL.110F2S6	81801965	81815279	13314	0.53	72943	85983	158926	5.8481	-				13040	0.02		DISTANCE_VARIANCE,INTERSECTION_VARIANCE,SIZE_PROPORTION	3217		81729022	81729296	274		0	0	0	0.00182482					0	1	PASS		call_542		81729021	81729295	274
DEL	chr16	chr16		18821203	18827055	5852				Sniffles2.DEL.7C44SF	18818951	18828452	9501	0.5	2252	1397	3649	0.118902	SMG1				3649	0.62	PASS	DISTANCE_VARIANCE	5886		18821226	18827053	5827	0.03	23	2	25	0.00115592					-25	1	PASS		call_2619		18827817	18827858	41
DEL	chr18	chr18		79033350	79033496	146				Sniffles2.DEL.9C7ES11	78892196	78909041	16845	0.5	141154	124455	265609	7.81623	LOC124904330				16699	0.01		DISTANCE_VARIANCE,INTERSECTION_VARIANCE,SIZE_PROPORTION	6463		78902489	78906228	3739	0.01	130861	127268	258129	33.2215					3593	0.04		DISTANCE_VARIANCE,INTERSECTION_VARIANCE,SIZE_PROPORTION	call_3189		78902551	78906212	3661
DEL	chr21	chr21		39828004	39828148	144				Sniffles2.DEL.4C67S14	6367712	8806814	2439102	0.09	33460292	31021334	64481626	13.2175	LOC105379271;LOC105379272;ANKRD20A16P;LOC124905314;LOC107987360;CDC27P11;VN1R7P;SNX18P23;LOC105379557;RNU2-42P;LOC124900509;MTCO3P26;RNA5-8SN1;VN1R111P;MLLT10P1;LOC729369;LINC01666;EIF3FP1;LOC124904994;PCMTD1P6;CTBP2P1;LOC107987395;SNX18P18;LOC124904996;SNX18P16;LOC124900699;LOC102724902;MTCO1P1;SNX18P10;FRG1DP;RNA18SN2;LOC107985475;ASNSP2;MTCO1P34;MTCO3P39				2438958	0		DISTANCE_VARIANCE,INTERSECTION_VARIANCE,SIZE_PROPORTION	6995		44094969	44153724	58755	0.03	4266965	4325576	8592541	72.943					58611	0		DISTANCE_VARIANCE,INTERSECTION_VARIANCE,SIZE_PROPORTION	call_9996		43020000	43580000	560000
DEL	chr20	chr20		29798998	29799079	81				Sniffles2.DEL.6FF1S13	29123897	29307980	184083	0.24	675101	491099	1166200	3.16621	-				184002	0		DISTANCE_VARIANCE,INTERSECTION_VARIANCE,SIZE_PROPORTION	6827		25783323	25845188	61865	0.2	4015675	3953891	7969566	64.3267					61784	0		DISTANCE_VARIANCE,INTERSECTION_VARIANCE,SIZE_PROPORTION	call_82		31157037	31106006	51031
DEL	chr7	chr7		157673612	157673680	68				Sniffles2.DEL.142CAS6	158229169	158250255	21086	0.51	555557	576575	1132132	26.7593	-				21018	0		DISTANCE_VARIANCE,INTERSECTION_VARIANCE,SIZE_PROPORTION	3362		157747457	157748050	593	0.06	73845	74370	148215	112.116					525	0.11		DISTANCE_VARIANCE,INTERSECTION_VARIANCE	call_3106		158334701	158341124	6423
DEL	chrX	chrX		2464441	2464540	99				Sniffles2.DEL.CFF4S16	1631397	1653917	22520	1	833044	810623	1643667	36.3338	3815.5				22421	0		DISTANCE_VARIANCE,INTERSECTION_VARIANCE,SIZE_PROPORTION	7503		2464325	2464512	187		116	28	144	0.255245					88	0.53	PASS		call_1004		2143061	1946021	197040
DEL	chr3	chr3		185299541	185299866	325				Sniffles2.DEL.194D7S2	186861142	186873068	11926	1	1561601	1573202	3134803	127.941	HTR3C				11601	0.03		DISTANCE_VARIANCE,INTERSECTION_VARIANCE,SIZE_PROPORTION	1568		185299541	185299866	325		0	0	0	0.00153846					0	1	PASS		call_14		185299540	185299865	325
DEL	chrY	chrY		10994033	10994084	51				Sniffles2.DEL.416S17																																					10850000	11030000	180000
DEL	chr19	chr19		36220311	36220363	52				Sniffles2.DEL.68D5S12	36348867	36364827	15960	0.44	128556	144464	273020	8.52554	-				15908	0		DISTANCE_VARIANCE,INTERSECTION_VARIANCE,SIZE_PROPORTION	6641		36349852	36356167	6315	0.03	129541	135804	265345	20.8377					6263	0.01		DISTANCE_VARIANCE,INTERSECTION_VARIANCE,SIZE_PROPORTION	call_2637		20535319	20413005	122314
DEL	chr20	chr20		63636172	63636677	505				Sniffles2.DEL.873FS13	63087288	63097186	9898	0.67	548884	539491	1088375	52.3107	CDH4				9393	0.05		DISTANCE_VARIANCE,INTERSECTION_VARIANCE	6949		63636242	63636680	438	0.04	70	3	73	0.0397667					-67	0.87	PASS		call_2848		63609375	63609479	104
DEL	chr7	chr7		135797426	135797514	88				Sniffles2.DEL.13387S6	61287567	62152996	865429	0.37	74509859	73644518	148154377	85.5872	-				865341	0		DISTANCE_VARIANCE,INTERSECTION_VARIANCE,SIZE_PROPORTION	3084		135797425	135797481	56		1	33	34	0.125					-32	0.64	PASS		call_1301		135797424	135797480	56
DEL	chr19	chr19		55508767	55508913	146				Sniffles2.DEL.764FS12	55084863	55100250	15387	0.47	423904	408663	832567	26.8	ZNF615;LOC124904755				15241	0.01		DISTANCE_VARIANCE,INTERSECTION_VARIANCE,SIZE_PROPORTION	6693		54814984	54831214	16230	0.01	693783	677699	1371482	41.8748					16084	0.01		DISTANCE_VARIANCE,INTERSECTION_VARIANCE,SIZE_PROPORTION	call_3199		55530444	55530780	336
DEL	chr12	chr12		34797157	34797495	338				Sniffles2.DEL.D29FSB	34668960	34701914	32954	1	128197	95581	223778	3.36087	-				32616	0.01		DISTANCE_VARIANCE,INTERSECTION_VARIANCE,SIZE_PROPORTION	4954		34692158	34696199	4041	0.04	104999	101296	206295	23.5553					3703	0.08		DISTANCE_VARIANCE,INTERSECTION_VARIANCE	call_2780		34692157	34696177	4020
DEL	chr7	chr7		67278147	67278210	63				Sniffles2.DEL.1086FS6	67229237	67237725	8488	1	48910	40485	89395	5.22728	LOC105375336				8425	0.01		DISTANCE_VARIANCE,INTERSECTION_VARIANCE,SIZE_PROPORTION	3145		67232520	67234300	1780	0.11	45627	43910	89537	24.2916					1717	0.04		DISTANCE_VARIANCE,INTERSECTION_VARIANCE,SIZE_PROPORTION	call_2089		61100000	61740000	640000
DEL	chr8	chr8		25596303	25596407	104				Sniffles2.DEL.D991S7	25208782	25231608	22826	0.5	387521	364799	752320	16.4048	NEFL;MIR6841				22722	0		DISTANCE_VARIANCE,INTERSECTION_VARIANCE,SIZE_PROPORTION	3483		26938759	27032100	93341	0.01	1342456	1435693	2778149	14.8652					93237	0		DISTANCE_VARIANCE,INTERSECTION_VARIANCE,SIZE_PROPORTION	call_7396		25114919	25133426	18507
DEL	chr5	chr5		46624098	46624159	61				Sniffles2.DEL.118ACS4	46244499	46298822	54323	1	379599	325337	704936	6.48112	-				54262	0		DISTANCE_VARIANCE,INTERSECTION_VARIANCE,SIZE_PROPORTION	2107		46270556	46275735	5179	0.07	353542	348424	701966	66.9817					5118	0.01		DISTANCE_VARIANCE,INTERSECTION_VARIANCE,SIZE_PROPORTION	call_2388		69540000	71360000	1820000
DEL	chr22	chr22		23944150	23945245	1095				Sniffles2.DEL.3CB0S15	18189402	21198568	3009166	0.26	5754748	2746677	8501425	1.41207	E2F6P2;KRT18P62;RPL34P35;LOC124900485;ZDHHC8;COMT;PEX26;SMPD4P1;BCRP5;LOC101060852;BCRP7;RPL7AP70;GSC2;ATP6V1E1;LINC00895;LINC02556;LINC00896;LOC124905085;LOC124905083;LOC124905084;TANGO2;POM121L15P;LOC101928824;LOC112268289;CLDN5;FAM230D;LINC00528;FAM230A;LOC100129262;FAM230G;FAM230F;FAM230E;TSSK2;FAM230J;C22ORF39;RTN4R;LOC124905075;LOC102724151;RTL10;LOC124905078;LOC124905079;LOC124905076;ABHD1…				3008071	0		DISTANCE_VARIANCE,INTERSECTION_VARIANCE,SIZE_PROPORTION	7344		23945092	23945393	301		942	148	1090	0.391117					-794	0.27	PASS	DISTANCE_VARIANCE	call_1298		23969108	23931958	37150
DEL	chr12	chr12		37978310	37978482	172				Sniffles2.DEL.D35FSB	37589160	37634024	44864	0.52	389150	344458	733608	8.14471	-				44692	0		DISTANCE_VARIANCE,INTERSECTION_VARIANCE,SIZE_PROPORTION	4974		37978310	37978482	172		0	0	0	0.00290698					0	1	PASS		call_846		37978309	37978481	172
DEL	chr2	chr2		78521362	78521505	143				Sniffles2.DEL.188B5S1	89883901	90223625	339724	0.25	11362539	11702120	23064659	33.9319	LOC101927984;LOC101929815;LOC388996;KMT2CP4;LOC124904399;RNA5SP533;NKAIN1P1;IGKV1OR2-118;LOC107985797;LOC107987365;LOC107985911;LOC105379523;LOC105379203				339581	0		DISTANCE_VARIANCE,INTERSECTION_VARIANCE,SIZE_PROPORTION	895		78521362	78521505	143		0	0	0	0.0034965					0	1	PASS		call_1702		78521361	78521504	143
DEL	chr14	chr14		105864263	106235062	370799				Sniffles2.DEL.B80CSD	105610086	106237244	627158	0.48	254177	2182	256359	0.128443	-				256359	0.59	PASS	DISTANCE_VARIANCE	5502		106269042	105863972	405070	0.02	404779	371090	775869	-0.0220843					34271	0.92	PASS	DISTANCE_VARIANCE	call_225_2		106234436	105863982	370454
DEL	chr21	chr21		9002887	9003211	324				Sniffles2.DEL.392BS14	8463668	8997735	534067	0.09	539219	5476	544695	0.509643	LOC102724902;FRG1DP;RNA18SN2;PCMTD1P6;RNA5-8SN1;LOC107987395;MLLT10P1;CDC27P11				533743	0		DISTANCE_VARIANCE,INTERSECTION_VARIANCE,SIZE_PROPORTION	7013		9002905	9003210	305	0.04	18	1	19	0.0166932					-19	0.94	PASS		call_2042		5320000	9300000	3980000
DEL	chr2	chr2		218846904	218846954	50				Sniffles2.DEL.1E161S1	219183810	219200592	16782	1	336906	353638	690544	20.5129	TTLL4;LOC124907983;STK36				16732	0		DISTANCE_VARIANCE,INTERSECTION_VARIANCE,SIZE_PROPORTION	1119		219188451	219191508	3057	0.14	341547	344554	686101	110.412					3007	0.02		DISTANCE_VARIANCE,INTERSECTION_VARIANCE,SIZE_PROPORTION	call_2100		219188441	219191523	3082
DEL	chr19	chr19		4672375	4672435	60				Sniffles2.DEL.555ES12	3715449	3723382	7933	0.52	956926	949053	1905979	119.228	TJP3				7873	0.01		DISTANCE_VARIANCE,INTERSECTION_VARIANCE,SIZE_PROPORTION	6504		20413013	20535160	122147	0.19	15740638	15862725	31603363	129.303					122087	0		DISTANCE_VARIANCE,INTERSECTION_VARIANCE,SIZE_PROPORTION	call_51		7000000	7070000	70000
DEL	chr10	chr10		15229741	15229888	147				Sniffles2.DEL.C836S9	45887775	49960781	4073006	0.07	30658034	34730893	65388927	8.02682	ANKRD54P1;ZFAND4;FAM25C;LOC107001062;FRMPD2;FAM21FP;RN7SL248P;WASHC2C;LOC124902421;LOC124902420;LOC124902423;AGAP12P;LOC124902422;RNU6-1207P;FAM25G;FAM25E;VSTM4;LINC02675;MIR4294;ANTXRLP1;RPL13AP19;CEP164P1;AGAP13P;GPRIN2;LOC124902418;LOC124902419;RBP3;RN7SL453P;ANTXRL;SHLD2P1;SHLD2P3;RPS6P14;WDFY4;DUSP8P1;MIR3156-1;DUSP8P2;GLUD1P2;AGAP10P;AGAP4;LOC101927584;ARHGAP22;FAM245B;LINC03029;HNRNPA1P33;…				4072859	0		DISTANCE_VARIANCE,INTERSECTION_VARIANCE,SIZE_PROPORTION	4365		15667567	15727275	59708	0.01	437826	497387	935213	7.81234					59561	0		DISTANCE_VARIANCE,INTERSECTION_VARIANCE,SIZE_PROPORTION	call_8171		39530000	41720000	2190000
DEL	chr10	chr10		130839879	130840412	533				Sniffles2.DEL.112C5S9	130833234	130850362	17128	0.47	6645	9950	16595	0.469877	EBF3				16595	0.03		DISTANCE_VARIANCE,SIZE_PROPORTION	4448		131190422	131192946	2524	0.05	350543	352534	703077	114.995					1991	0.21		DISTANCE_VARIANCE,INTERSECTION_VARIANCE	call_2444		133690000	133800000	110000
DEL	chr11	chr11		1088594	1088652	58				Sniffles2.DEL.BD45SA	3246821	3324785	77964	1	2158227	2236133	4394360	28.161	OSBPL5;MRGPRG-AS1;MRGPRG;MRGPRE				77906	0		DISTANCE_VARIANCE,INTERSECTION_VARIANCE,SIZE_PROPORTION	4573		3257989	3338361	80372	0.11	2169395	2249709	4419104	27.4718					80314	0		DISTANCE_VARIANCE,INTERSECTION_VARIANCE,SIZE_PROPORTION	call_247		0	210000	210000
DEL	chr1	chr1		6005929	6006089	160				Sniffles2.DEL.14AA9S0	0	588217	588217	0.66	6005929	5417872	11423801	9.70789	PERM1;KLHL17;LOC124905335;RNU6-1199P;TUBB8P11;GTF2IP10;NOC2L;LOC107986552;RPL39P12;CICP3;LOC105378948;LOC124903817;WBP1LP9;LOC100288069;LOC107984850;LINC01409;LOC124903819;OR4F29;SEPTIN14P13;LINC01128;FAM87B;WBP1LP7;PLEKHN1;LOC107985728;FAM41C;LINC00115;SAMD11;HES4;LINC01342;LINC02593;LOC101928626;LOC284600;LOC100288175;ISG15;LOC124903820;RNF223;SEPTIN14P22;LOC112268260;C1ORF159;LOC124900618;AGRN				588057	0		DISTANCE_VARIANCE,INTERSECTION_VARIANCE,SIZE_PROPORTION	24		12938666	13225010	286344	0.02	6932737	7218921	14151658	24.6971					286184	0		DISTANCE_VARIANCE,INTERSECTION_VARIANCE,SIZE_PROPORTION	call_1180		6004960	6005039	79
DEL	chr1	chr1		41329431	41329496	65				Sniffles2.DEL.16275S0	146145397	148777894	2632497	0.34	104815966	107448398	212264364	40.3152	RNVU1-3;RNU1-1;RNVU1-1;RNVU1-2;TRN-GTT23-1;LOC102723321;TRQ-CTG3-2;TRQ-CTG7-1;TRN-GTT9-2;LOC112268274;GJA5;OR13Z2P;GJA8;RNVU1-22;RNVU1-21;PRKAB2;LOC124904397;LOC124904396;RNU1-129P;CHD1L;PDE4DIPP6;PDE4DIPP1;OR13Z3P;ABHD17AP1;MIR6077;LOC644060;LINC01731;PFN1P4;LOC101927468;PFN1P8;TRE-TTC14-1;TRH-GTG1-2;LOC105371229;LOC105371227;RNA5SP57;TRQ-CTG4-1;LOC105371233;PPIAL4H;LOC105371230;LOC105371235;TRN…				2632432	0		DISTANCE_VARIANCE,INTERSECTION_VARIANCE,SIZE_PROPORTION	417		12938666	13225010	286344	0.02	28390765	28104486	56495251	98.6269					286279	0		DISTANCE_VARIANCE,INTERSECTION_VARIANCE,SIZE_PROPORTION	call_1180		121600000	143300000	21700000
DEL	chr4	chr4		179035688	179036007	319				Sniffles2.DEL.17B20S3	179176437	179180976	4539	1	140749	144969	285718	29.4072	GPM6A				4220	0.07		DISTANCE_VARIANCE,INTERSECTION_VARIANCE	1829		179035701	179036026	325	0.08	13	19	32	0.0263975					6	0.98	PASS		call_2527		190120000	190220000	100000
DEL	chr12	chr12		3197802	3198819	1017				Sniffles2.DEL.BE9BSB	3196429	3205589	9160	1	1373	6770	8143	0.400167	TSPAN9				8143	0.11	PASS	DISTANCE_VARIANCE	4894		3197763	3198772	1009	0.09	39	47	86	0.0217177					-8	0.99	PASS		call_2971		3197798	3198870	1072
DEL	chr12	chr12		15513080	15513158	78				Sniffles2.DEL.C6A9SB	16257708	16271764	14056	0.52	744628	758606	1503234	53.178	MGST1				13978	0.01		DISTANCE_VARIANCE,INTERSECTION_VARIANCE,SIZE_PROPORTION	4962		9480072	9580690	100618	0.84	6033008	5932468	11965476	59.4139					100540	0		DISTANCE_VARIANCE,INTERSECTION_VARIANCE,SIZE_PROPORTION	call_56		9440000	9590000	150000
DEL	chr14	chr14		106217931	106218132	201				Sniffles2.DEL.B804SD	105610086	106237244	627158	0.48	607845	19112	626957	0.499681	-				626957	0		DISTANCE_VARIANCE,SIZE_PROPORTION	5502		106269042	105863972	405070	0.02	51111	354160	405271	-0.499502					404869	0		DISTANCE_VARIANCE,SIZE_PROPORTION	call_225_2		106234436	105863982	370454
DEL	chr20	chr20		63670103	63670443	340				Sniffles2.DEL.8749S13	63087288	63097186	9898	0.67	582815	573257	1156072	56.46	CDH4				9558	0.03		DISTANCE_VARIANCE,INTERSECTION_VARIANCE,SIZE_PROPORTION	6949		63636242	63636680	438	0.04	33861	33763	67624	43.4614					98	0.78		DISTANCE_VARIANCE,INTERSECTION_VARIANCE	call_2848		63609375	63609479	104
DEL	chr4	chr4		85317824	85317906	82				Sniffles2.DEL.13FF8S3	87343509	87363373	19864	0.43	2025685	2045467	4071152	102.054	LINC02994				19782	0		DISTANCE_VARIANCE,INTERSECTION_VARIANCE,SIZE_PROPORTION	1872		113494348	113755613	261265	0	28176524	28437707	56614231	108.312					261183	0		DISTANCE_VARIANCE,INTERSECTION_VARIANCE,SIZE_PROPORTION	call_6632		85317823	85317905	82
DEL	chr10	chr10		1397077	1397205	128				Sniffles2.DEL.BE99S9	1667054	1702219	35165	1	269977	305014	574991	8.14599	ADARB2				35037	0		DISTANCE_VARIANCE,INTERSECTION_VARIANCE,SIZE_PROPORTION	4291		26891971	27317018	425047	0.01	25494894	25919813	51414707	60.463					424919	0		DISTANCE_VARIANCE,INTERSECTION_VARIANCE,SIZE_PROPORTION	call_8190		1396988	1397388	400
DEL	chr2	chr2		203316940	203327011	10071				Sniffles2.DEL.1D7C4S1	203311071	203330816	19745	0.47	5869	3805	9674	0.162262	KRT8P15;ICA1L				9674	0.51	PASS	DISTANCE_VARIANCE	1208		203316980	203326975	9995	0.03	40	36	76	0.00194359					-76	0.99	PASS		call_2364		202368519	202368583	64
DEL	chr3	chr3		179680821	179681001	180				Sniffles2.DEL.19142S2	180371635	180385467	13832	0.55	690814	704466	1395280	49.7888	LINC00578;LOC124906306				13652	0.01		DISTANCE_VARIANCE,INTERSECTION_VARIANCE,SIZE_PROPORTION	1529		179680822	179681011	189		1	10	11	0.0176152					9	0.95	PASS		call_2511		179680820	179681010	190
DEL	chr8	chr8		143316518	143316623	105				Sniffles2.DEL.12506S7	143596535	143675874	79339	0.53	280017	359251	639268	4.0234	ADGRB1;LOC124902075				79234	0		DISTANCE_VARIANCE,INTERSECTION_VARIANCE,SIZE_PROPORTION	3703		143307970	143307123	847	0.08	8548	9500	18048	8.59034					742	0.12		DISTANCE_VARIANCE,INTERSECTION_VARIANCE	call_2568_2		143322094	143322243	149
DEL	chr22	chr22		18052989	18053149	160				Sniffles2.DEL.38B5S15	18189402	21198568	3009166	0.26	136413	3145419	3281832	0.545277	E2F6P2;KRT18P62;RPL34P35;LOC124900485;ZDHHC8;COMT;PEX26;SMPD4P1;BCRP5;LOC101060852;BCRP7;RPL7AP70;GSC2;ATP6V1E1;LINC00895;LINC02556;LINC00896;LOC124905085;LOC124905083;LOC124905084;TANGO2;POM121L15P;LOC101928824;LOC112268289;CLDN5;FAM230D;LINC00528;FAM230A;LOC100129262;FAM230G;FAM230F;FAM230E;TSSK2;FAM230J;C22ORF39;RTN4R;LOC124905075;LOC102724151;RTL10;LOC124905078;LOC124905079;LOC124905076;ABHD1…				3009006	0		DISTANCE_VARIANCE,INTERSECTION_VARIANCE,SIZE_PROPORTION	7344		18052989	18053149	160		0	0	0	0.003125					0	1	PASS		call_1619		18052988	18053148	160
DEL	chr3	chr3		99180217	99183546	3329				Sniffles2.DEL.15A7ES2	99174452	99189998	15546	1	5765	6452	12217	0.323682	-				12217	0.21	PASS	DISTANCE_VARIANCE	1463		99180221	99183546	3325	0.1	4	0	4	0.000450857					-4	1	PASS		call_2132		99180223	99183543	3320
DEL	chr10	chr10		99838009	99838737	728				Sniffles2.DEL.FF33S9	99836841	99840866	4025	0.51	1168	2129	3297	0.347044	HPSE2				3297	0.18	PASS	DISTANCE_VARIANCE	4502		26891971	27317018	425047	0.01	72946038	72521719	145467757	170.827					424319	0		DISTANCE_VARIANCE,INTERSECTION_VARIANCE,SIZE_PROPORTION	call_8190		39530000	41720000	2190000
DEL	chr20	chr20		51890787	51890858	71				Sniffles2.DEL.7F4BS13	52140964	52150798	9834	1	250177	259940	510117	25.7506	-				9763	0.01		DISTANCE_VARIANCE,INTERSECTION_VARIANCE,SIZE_PROPORTION	6880		51875595	51875920	325	0.07	15192	14938	30130	38.0455					254	0.22		DISTANCE_VARIANCE,INTERSECTION_VARIANCE	call_2365		51875596	51875984	388
DEL	chr18	chr18		52936196	52936661	465				Sniffles2.DEL.8BACS11	53080202	53088487	8285	0.52	144006	151826	295832	16.9048	DCC				7820	0.06		DISTANCE_VARIANCE,INTERSECTION_VARIANCE	6371		52936200	52936661	461	0.01	4	0	4	0.00323974					-4	0.99	PASS		call_3184		52936195	52936660	465
DEL	chr11	chr11		67895036	67895116	80				Sniffles2.DEL.E82ASA	67866587	67888292	21705	0.56	28449	6824	35273	0.809617	ENPP7P7;LOC112268076;LINC02754				21625	0		DISTANCE_VARIANCE,INTERSECTION_VARIANCE,SIZE_PROPORTION	4720		67895036	67895116	80		0	0	0	0.00625					0	1	PASS		call_1978		67895035	67895115	80
DEL	chr20	chr20		34817162	34817213	51				Sniffles2.DEL.73E3S13	29123897	29307980	184083	0.24	5693265	5509233	11202498	30.4194	-				184032	0		DISTANCE_VARIANCE,INTERSECTION_VARIANCE,SIZE_PROPORTION	6827		34817172	34817213	41		10	0	10	0.0652174					-10	0.8	PASS		call_1098		34821572	34821872	300
DEL	chr15	chr15		30375831	30375925	94				Sniffles2.DEL.7E27SE	23315606	28391344	5075738	0.03	7060225	1984581	9044806	0.890968	SERPINE4P;RPL9P26;LOC124900363;TUBBP8;DNM1P50;LOC112268151;HERC2;SYNGR2P1;ABCB10P1;GOLGA6L7;LOC107987221;ABCB10P4;LOC645202;GOLGA8R;GOLGA8T;NSMCE3;LOC105370743;GOLGA8J;GOLGA8M;LOC105370746;GABRG3;LOC105370747;LOC124900357;LOC124900358;LOC124900359;LINC00929;GOLGA8G;LOC105370751;GOLGA8F;LOC107984766;FTLP11;LOC100420707;LOC124903451;LOC124903450;LOC124903452;LOC124903578;LOC100996670;LOC124903457;R…				5075644	0		DISTANCE_VARIANCE,INTERSECTION_VARIANCE,SIZE_PROPORTION	5625		22221019	21764641	456378	0.01	8154812	8611284	16766096	17.3651					456284	0		DISTANCE_VARIANCE,INTERSECTION_VARIANCE,SIZE_PROPORTION	call_9024_2		30090000	30600000	510000
DEL	chr10	chr10		19769538	19769618	80				Sniffles2.DEL.CAE4S9	45887775	49960781	4073006	0.07	26118237	30191163	56309400	6.91238	ANKRD54P1;ZFAND4;FAM25C;LOC107001062;FRMPD2;FAM21FP;RN7SL248P;WASHC2C;LOC124902421;LOC124902420;LOC124902423;AGAP12P;LOC124902422;RNU6-1207P;FAM25G;FAM25E;VSTM4;LINC02675;MIR4294;ANTXRLP1;RPL13AP19;CEP164P1;AGAP13P;GPRIN2;LOC124902418;LOC124902419;RBP3;RN7SL453P;ANTXRL;SHLD2P1;SHLD2P3;RPS6P14;WDFY4;DUSP8P1;MIR3156-1;DUSP8P2;GLUD1P2;AGAP10P;AGAP4;LOC101927584;ARHGAP22;FAM245B;LINC03029;HNRNPA1P33;…				4072926	0		DISTANCE_VARIANCE,INTERSECTION_VARIANCE,SIZE_PROPORTION	4365		26891971	27317018	425047	0.01	7122433	7547400	14669833	17.2535					424967	0		DISTANCE_VARIANCE,INTERSECTION_VARIANCE,SIZE_PROPORTION	call_8190		39530000	41720000	2190000
DEL	chr10	chr10		52068970	52069021	51				Sniffles2.DEL.E03CS9	45887775	49960781	4073006	0.07	6181195	2108240	8289435	1.01759	ANKRD54P1;ZFAND4;FAM25C;LOC107001062;FRMPD2;FAM21FP;RN7SL248P;WASHC2C;LOC124902421;LOC124902420;LOC124902423;AGAP12P;LOC124902422;RNU6-1207P;FAM25G;FAM25E;VSTM4;LINC02675;MIR4294;ANTXRLP1;RPL13AP19;CEP164P1;AGAP13P;GPRIN2;LOC124902418;LOC124902419;RBP3;RN7SL453P;ANTXRL;SHLD2P1;SHLD2P3;RPS6P14;WDFY4;DUSP8P1;MIR3156-1;DUSP8P2;GLUD1P2;AGAP10P;AGAP4;LOC101927584;ARHGAP22;FAM245B;LINC03029;HNRNPA1P33;…				4072955	0		DISTANCE_VARIANCE,INTERSECTION_VARIANCE,SIZE_PROPORTION	4365		52068970	52069021	51		0	0	0	0.00980392					0	1	PASS		call_797		52068969	52069020	51
DEL	chr7	chr7		158147310	158147537	227				Sniffles2.DEL.1434ES6	158229169	158250255	21086	0.51	81859	102718	184577	4.3302	-				20859	0.01		DISTANCE_VARIANCE,INTERSECTION_VARIANCE,SIZE_PROPORTION	3362		158236783	158237757	974		89473	90220	179693	74.8106					747	0.23		DISTANCE_VARIANCE,INTERSECTION_VARIANCE	call_491		158334701	158341124	6423
DEL	chr9	chr9		40422157	40425178	3021				Sniffles2.DEL.C47DS8	40418007	40426970	8963	0.23	4150	1792	5942	0.247997	LOC124902159				5942	0.34	PASS	DISTANCE_VARIANCE	3820		40128264	40128718	454		293893	296460	590353	84.9432					-2567	0.15		DISTANCE_VARIANCE,INTERSECTION_VARIANCE	call_1353		39590000	40700000	1110000
DEL	chr8	chr8		2247392	2247887	495				Sniffles2.DEL.CB4FS7	7539822	8060871	521049	0.36	5292430	5812984	11105414	10.6467	TRE-CTC11-1;GATA4;DEFB109C;LOC112268017;OR7E161P;USP17L7;DEFB131D;DEFB131E;SUB1P1;SNORA99;CTSB;FDFT1;RNA5SP253;FAM86KP;DEFB108E;ZNF705D;DEFB136;DEFB135;DEFB134;USP17L2;LOC100421446;OR7E160P;LOC124901888;LOC392196;NEIL2;OR7E158P;ALG1L14P;FAM86B2-DT;LINC02905;LOC105379246;FAM66D;LOC105379245;FAM90A26;DEFB130B;LOC105379244;LOC105379243				520554	0		DISTANCE_VARIANCE,INTERSECTION_VARIANCE,SIZE_PROPORTION	3442		8076837	7682748	394089	0.01	5829445	5434861	11264306	13.2749					393594	0		DISTANCE_VARIANCE,INTERSECTION_VARIANCE,SIZE_PROPORTION	call_11354_2		0	210000	210000
DEL	chr2	chr2		34470763	34511501	40738				Sniffles2.DEL.16D4BS1	34465118	34526175	61057	0.5	5645	14674	20319	0.0998134	-				20319	0.67	PASS	DISTANCE_VARIANCE	804		34470770	34511503	40733	0.32	7	2	9	6.75087e-05					-5	1	PASS		call_35		34470767	34511491	40724
DEL	chr18	chr18		80207035	80207097	62				Sniffles2.DEL.9D91S11	80069875	80085813	15938	0.54	137160	121284	258444	8.07644	KCNG2				15876	0		DISTANCE_VARIANCE,INTERSECTION_VARIANCE,SIZE_PROPORTION	6474		27283998	27460023	176025	0.01	52923037	52747074	105670111	300.051					175963	0		DISTANCE_VARIANCE,INTERSECTION_VARIANCE,SIZE_PROPORTION	call_5700		79549968	79552056	2088
DEL	chr4	chr4		97503805	97503918	113				Sniffles2.DEL.147E2S3	69254029	69377999	123970	0.47	28249776	28125919	56375695	227.169	LOC105377259				123857	0		DISTANCE_VARIANCE,INTERSECTION_VARIANCE,SIZE_PROPORTION	1747		113494348	113755613	261265	0	15990543	16251695	32242238	61.6774					261152	0		DISTANCE_VARIANCE,INTERSECTION_VARIANCE,SIZE_PROPORTION	call_6632		68500000	68640000	140000
DEL	chr8	chr8		1953213	1953359	146				Sniffles2.DEL.CB16S7	1336791	1416759	79968	0.52	616422	536600	1153022	7.19615	DLGAP2-AS1;DLGAP2				79822	0		DISTANCE_VARIANCE,INTERSECTION_VARIANCE,SIZE_PROPORTION	3384		1953183	1953330	147		30	29	59	0.104096					1	0.99	PASS		call_211		1953182	1953329	147
DEL	chr17	chr17		82984118	82984292	174				Sniffles2.DEL.AD8DS10	83232537	83240673	8136	1	248419	256381	504800	30.3732	TEX19				7962	0.02		DISTANCE_VARIANCE,INTERSECTION_VARIANCE,SIZE_PROPORTION	6257		81742545	81792542	49997	0.91	1241573	1191750	2433323	24.2503					49823	0		DISTANCE_VARIANCE,INTERSECTION_VARIANCE,SIZE_PROPORTION	call_6		82984117	82984291	174
DEL	chr10	chr10		6055408	6055906	498				Sniffles2.DEL.C204S9	6054138	6057141	3003	1	1270	1235	2505	0.358041	IL2RA				2505	0.17	PASS	DISTANCE_VARIANCE	4252		6055408	6055906	498		0	0	0	0.00100402					0	1	PASS		call_1698		6055407	6055905	498
DEL	chr2	chr2		1456521	1457127	606				Sniffles2.DEL.1565ES1	1441463	1447303	5840	1	15058	9824	24882	1.93019	TPO				5234	0.1		DISTANCE_VARIANCE,INTERSECTION_VARIANCE	757		1354238	1354745	507		102283	102382	204665	91.9438					-99	0.84		DISTANCE_VARIANCE,INTERSECTION_VARIANCE	call_334		1445766	1445833	67
DEL	chr17	chr17		66934424	66934740	316				Sniffles2.DEL.A259S10	46284336	46702870	418534	0.83	20650088	20231870	40881958	48.8026	LINC02210;LINC02210-CRHR1;MAPK8IP1P2;RN7SL656P;ARF2P;LOC105371802;LOC105369225;RPS26P8;ARHGAP27;LOC102724345;DND1P1;CRHR1;LRRC37A4P;LOC105371860;MIR4315-1;PLEKHM1;RDM1P1;LOC107985028				418218	0		DISTANCE_VARIANCE,INTERSECTION_VARIANCE,SIZE_PROPORTION	6208		66934424	66934740	316		0	0	0	0.00158228					0	1	PASS		call_1153		66934423	66934739	316
DEL	chr2	chr2		195187091	195187361	270				Sniffles2.DEL.1D206S1	193820310	193836550	16240	1	1366781	1350811	2717592	82.3015	-				15970	0.02		DISTANCE_VARIANCE,INTERSECTION_VARIANCE,SIZE_PROPORTION	1102		195187091	195187361	270		0	0	0	0.00185185					0	1	PASS		call_833		195187090	195187360	270
DEL	chr6	chr6		29895832	29895916	84				Sniffles2.DEL.10772S5	29843529	29881791	38262	0.47	52303	14125	66428	0.866192	HLA-J;ZNRD1ASP;HCG4P3;MCCD1P2;DDX39BP2;LOC353007				38178	0		DISTANCE_VARIANCE,INTERSECTION_VARIANCE,SIZE_PROPORTION	2564		29932006	29933766	1760	0.02	36174	37850	74024	20.0721					1676	0.05		DISTANCE_VARIANCE,INTERSECTION_VARIANCE,SIZE_PROPORTION	call_3079		29932007	29946938	14931
DEL	chr20	chr20		29315341	29315517	176				Sniffles2.DEL.6F64S13	29123897	29307980	184083	0.24	191444	7537	198981	0.539955	-				183907	0		DISTANCE_VARIANCE,INTERSECTION_VARIANCE,SIZE_PROPORTION	6827		25783323	25845188	61865	0.2	3532018	3470329	7002347	56.4332					61689	0		DISTANCE_VARIANCE,INTERSECTION_VARIANCE,SIZE_PROPORTION	call_82		31186705	31241697	54992
DEL	chrX	chrX		87031769	87032222	453				Sniffles2.DEL.1015FS16	86347967	86356492	8525	0.44	683802	675730	1359532	75.7147	4690.4				8072	0.05		DISTANCE_VARIANCE,INTERSECTION_VARIANCE	7716		87031769	87032222	453		0	0	0	0.00110375					0	1	PASS		call_327		87031768	87032221	453
DEL	chr4	chr4		56876158	56876328	170				Sniffles2.DEL.12DF9S3	49078708	49161943	83235	0.68	7797450	7714385	15511835	92.991	LOC101927209;LOC100419003;LOC124904994				83065	0		DISTANCE_VARIANCE,INTERSECTION_VARIANCE,SIZE_PROPORTION	1660		56876334	56876465	131		176	137	313	0.523256					-39	0.77	PASS	INTERSECTION_VARIANCE	call_1838		56876397	56876449	52
DEL	chr15	chr15		79818343	79818630	287				Sniffles2.DEL.A177SE	23315606	28391344	5075738	0.03	56502737	51427286	107930023	10.6314	SERPINE4P;RPL9P26;LOC124900363;TUBBP8;DNM1P50;LOC112268151;HERC2;SYNGR2P1;ABCB10P1;GOLGA6L7;LOC107987221;ABCB10P4;LOC645202;GOLGA8R;GOLGA8T;NSMCE3;LOC105370743;GOLGA8J;GOLGA8M;LOC105370746;GABRG3;LOC105370747;LOC124900357;LOC124900358;LOC124900359;LINC00929;GOLGA8G;LOC105370751;GOLGA8F;LOC107984766;FTLP11;LOC100420707;LOC124903451;LOC124903450;LOC124903452;LOC124903578;LOC100996670;LOC124903457;R…				5075451	0		DISTANCE_VARIANCE,INTERSECTION_VARIANCE,SIZE_PROPORTION	5625		84163978	84384010	220032	0.07	4345635	4565380	8911015	20.223					219745	0		DISTANCE_VARIANCE,INTERSECTION_VARIANCE,SIZE_PROPORTION	call_312		79818342	79818629	287
DEL	chrY	chrY		11001461	11001533	72				Sniffles2.DEL.427S17																																					10850000	11030000	180000
DEL	chr19	chr19		56688406	56688463	57				Sniffles2.DEL.7720S12	55084863	55100250	15387	0.47	1603543	1588213	3191756	103.333	ZNF615;LOC124904755				15330	0		DISTANCE_VARIANCE,INTERSECTION_VARIANCE,SIZE_PROPORTION	6693		54576305	54596959	20654	0.01	2112101	2091504	4203605	101.482					20597	0		DISTANCE_VARIANCE,INTERSECTION_VARIANCE,SIZE_PROPORTION	call_3018		53714338	53743606	29268
DEL	chr7	chr7		142067941	142067993	52				Sniffles2.DEL.137A8S6	142064295	142099732	35437	0.5	3646	31739	35385	0.498563	BRAF				35385	0		DISTANCE_VARIANCE,SIZE_PROPORTION	3282		142065756	142094613	28857	0.01	2185	26620	28805	0.498236					28805	0		DISTANCE_VARIANCE,SIZE_PROPORTION	call_3102		61100000	61740000	640000
DEL	chr10	chr10		131190992	131192936	1944				Sniffles2.DEL.11304S9	131186836	131190517	3681	0.46	4156	2419	6575	0.584622	-				1737	0.53		DISTANCE_VARIANCE,INTERSECTION_VARIANCE	4450		131190422	131192946	2524	0.05	570	10	580	0.0651298					580	0.77	PASS		call_2444		133690000	133800000	110000
DEL	chr4	chr4		163737147	163737981	834				Sniffles2.DEL.1718AS3	163731048	163738965	7917	0.53	6099	984	7083	0.404811	-				7083	0.11	PASS	DISTANCE_VARIANCE	1815		163737147	163737981	834		0	0	0	0.00059952					0	1	PASS		call_672		163737146	163737980	834
DEL	chr8	chr8		1011266	1014243	2977				Sniffles2.DEL.CA22S7	982947	1020701	37754	0.54	28319	6458	34777	0.426935	DLGAP2				34777	0.08	PASS	DISTANCE_VARIANCE	3381		8076837	7682748	394089	0.01	7065571	6668505	13734076	16.3019					391112	0.01		DISTANCE_VARIANCE,INTERSECTION_VARIANCE,SIZE_PROPORTION	call_11354_2		0	210000	210000
DEL	chr1	chr1		184845595	184851651	6056				Sniffles2.DEL.1B2D8S0	184841153	184866575	25422	0.46	4442	14924	19366	0.307643	LOC107985239				19366	0.24	PASS	DISTANCE_VARIANCE	481		184845613	184851649	6036	0.02	18	2	20	0.000909692					-20	1	PASS		call_2943		184845609	184851650	6041
DEL	chr6	chr6		29875722	29881389	5667				Sniffles2.DEL.1076FS5	29843529	29881791	38262	0.47	32193	402	32595	0.371019	HLA-J;ZNRD1ASP;HCG4P3;MCCD1P2;DDX39BP2;LOC353007				32595	0.15	PASS	DISTANCE_VARIANCE	2564		29932006	29933766	1760	0.02	56284	52377	108661	7.3154					-3907	0.31		DISTANCE_VARIANCE,INTERSECTION_VARIANCE	call_3079		29932007	29946938	14931
DEL	chr14	chr14		86465471	86465555	84				Sniffles2.DEL.AA79SD	105610086	106237244	627158	0.48	19144615	19771689	38916304	31.0218	-				627074	0		DISTANCE_VARIANCE,INTERSECTION_VARIANCE,SIZE_PROPORTION	5502		106269042	105863972	405070	0.02	19803571	19398417	39201988	47.3793					404986	0		DISTANCE_VARIANCE,INTERSECTION_VARIANCE,SIZE_PROPORTION	call_225_2		106234436	105863982	370454
DEL	chr8	chr8		9831110	9831161	51				Sniffles2.DEL.CFE3S7	7539822	8060871	521049	0.36	2291288	1770290	4061578	3.89712	TRE-CTC11-1;GATA4;DEFB109C;LOC112268017;OR7E161P;USP17L7;DEFB131D;DEFB131E;SUB1P1;SNORA99;CTSB;FDFT1;RNA5SP253;FAM86KP;DEFB108E;ZNF705D;DEFB136;DEFB135;DEFB134;USP17L2;LOC100421446;OR7E160P;LOC124901888;LOC392196;NEIL2;OR7E158P;ALG1L14P;FAM86B2-DT;LINC02905;LOC105379246;FAM66D;LOC105379245;FAM90A26;DEFB130B;LOC105379244;LOC105379243				520998	0		DISTANCE_VARIANCE,INTERSECTION_VARIANCE,SIZE_PROPORTION	3442		8076837	7682748	394089	0.01	1754273	2148413	3902686	3.95102					394038	0		DISTANCE_VARIANCE,INTERSECTION_VARIANCE,SIZE_PROPORTION	call_11354_2		7460000	7910000	450000
DEL	chr8	chr8		124385923	124385982	59				Sniffles2.DEL.1177FS7	125580405	125590534	10129	1	1194482	1204552	2399034	117.738	TRMT12				10070	0.01		DISTANCE_VARIANCE,INTERSECTION_VARIANCE,SIZE_PROPORTION	3671		125582889	125588909	6020	0.06	1196966	1202927	2399893	197.392					5961	0.01		DISTANCE_VARIANCE,INTERSECTION_VARIANCE,SIZE_PROPORTION	call_2565		125582885	125588888	6003
DEL	chr22	chr22		10779212	10779356	144				Sniffles2.DEL.354DS15	18189402	21198568	3009166	0.26	7410190	10419212	17829402	2.96237	E2F6P2;KRT18P62;RPL34P35;LOC124900485;ZDHHC8;COMT;PEX26;SMPD4P1;BCRP5;LOC101060852;BCRP7;RPL7AP70;GSC2;ATP6V1E1;LINC00895;LINC02556;LINC00896;LOC124905085;LOC124905083;LOC124905084;TANGO2;POM121L15P;LOC101928824;LOC112268289;CLDN5;FAM230D;LINC00528;FAM230A;LOC100129262;FAM230G;FAM230F;FAM230E;TSSK2;FAM230J;C22ORF39;RTN4R;LOC124905075;LOC102724151;RTL10;LOC124905078;LOC124905079;LOC124905076;ABHD1…				3009022	0		DISTANCE_VARIANCE,INTERSECTION_VARIANCE,SIZE_PROPORTION	7344		12181059	11976999	204060	0.09	1401847	1197643	2599490	5.36564					203916	0		DISTANCE_VARIANCE,INTERSECTION_VARIANCE,SIZE_PROPORTION	call_113_2		0	10790000	10790000
DEL	chr4	chr4		38807498	38807574	76				Sniffles2.DEL.122BES3	40017153	40040943	23790	0.49	1209655	1233369	2443024	51.1821	LOC344967;N4BP2				23714	0		DISTANCE_VARIANCE,INTERSECTION_VARIANCE,SIZE_PROPORTION	1655		34778322	34827322	49000	0.93	4029176	3980252	8009428	81.6023					48924	0		DISTANCE_VARIANCE,INTERSECTION_VARIANCE,SIZE_PROPORTION	call_23		34827387	34778318	49069
DEL	chr6	chr6		70187438	70187625	187				Sniffles2.DEL.1206BS5	66297162	66360794	63632	0.5	3890276	3826831	7717107	60.4609	EYS				63445	0		DISTANCE_VARIANCE,INTERSECTION_VARIANCE,SIZE_PROPORTION	2682		70187406	70187594	188		32	31	63	0.0866667					1	0.99	PASS		call_440		70187461	70187651	190
DEL	chr22	chr22		16364154	16364688	534				Sniffles2.DEL.375FS15	18189402	21198568	3009166	0.26	1825248	4833880	6659128	1.10628	E2F6P2;KRT18P62;RPL34P35;LOC124900485;ZDHHC8;COMT;PEX26;SMPD4P1;BCRP5;LOC101060852;BCRP7;RPL7AP70;GSC2;ATP6V1E1;LINC00895;LINC02556;LINC00896;LOC124905085;LOC124905083;LOC124905084;TANGO2;POM121L15P;LOC101928824;LOC112268289;CLDN5;FAM230D;LINC00528;FAM230A;LOC100129262;FAM230G;FAM230F;FAM230E;TSSK2;FAM230J;C22ORF39;RTN4R;LOC124905075;LOC102724151;RTL10;LOC124905078;LOC124905079;LOC124905076;ABHD1…				3008632	0		DISTANCE_VARIANCE,INTERSECTION_VARIANCE,SIZE_PROPORTION	7344		16339745	16340546	801	0.15	24409	24142	48551	18.1846					267	0.67		DISTANCE_VARIANCE,INTERSECTION_VARIANCE	call_3032		16260000	16400000	140000
DEL	chr7	chr7		942431	942669	238				Sniffles2.DEL.DED2S6	1812666	1831739	19073	0.53	870235	889070	1759305	45.5519	LOC124901819;ELFN1				18835	0.01		DISTANCE_VARIANCE,INTERSECTION_VARIANCE,SIZE_PROPORTION	2936		1145443	1148017	2574	0.05	203012	205348	408360	72.6106					2336	0.09		DISTANCE_VARIANCE,INTERSECTION_VARIANCE	call_2404		924226	924366	140
DEL	chr2	chr2		213642607	213642846	239				Sniffles2.DEL.1DE5CS1	214859578	214870435	10857	0.52	1216971	1227589	2444560	110.155	SPAG16				10618	0.02		DISTANCE_VARIANCE,INTERSECTION_VARIANCE,SIZE_PROPORTION	1113		89244935	88861907	383028	0.07	124397672	124780939	249178611	324.072					382789	0		DISTANCE_VARIANCE,INTERSECTION_VARIANCE,SIZE_PROPORTION	call_104_2		213642606	213642845	239
DEL	chr2	chr2		221368295	221368487	192				Sniffles2.DEL.1E2AES1	219183810	219200592	16782	1	2184485	2167895	4352380	128.207	TTLL4;LOC124907983;STK36				16590	0.01		DISTANCE_VARIANCE,INTERSECTION_VARIANCE,SIZE_PROPORTION	1119		89244935	88861907	383028	0.07	132123360	132506580	264629940	344.272					382836	0		DISTANCE_VARIANCE,INTERSECTION_VARIANCE,SIZE_PROPORTION	call_104_2		88820000	89610000	790000
DEL	chr5	chr5		12695021	12695071	50				Sniffles2.DEL.1047DS4	12810718	12825677	14959	0.42	115697	130606	246303	8.20524	LINC02220				14909	0		DISTANCE_VARIANCE,INTERSECTION_VARIANCE,SIZE_PROPORTION	2056		12810908	12820412	9504	0.02	115887	125341	241228	12.6246					9454	0.01		DISTANCE_VARIANCE,INTERSECTION_VARIANCE,SIZE_PROPORTION	call_3068		69540000	71360000	1820000
DEL	chr5	chr5		484192	484309	117				Sniffles2.DEL.FC3AS4	615838	653179	37341	0.53	131646	168870	300516	4.0114	CEP72				37224	0		DISTANCE_VARIANCE,INTERSECTION_VARIANCE,SIZE_PROPORTION	1995		484089	484384	295		103	75	178	0.218447					178	0.4	PASS		call_1684		484088	484383	295
DEL	chr5	chr5		143974070	143974245	175				Sniffles2.DEL.15620S4	69565660	70740753	1175093	0.32	74408410	73233492	147641902	62.812	SUMO2P4;CHCHD2P2;RN7SL616P;GUSBP13;GTF2H2C;MRPS36;CCDC125;TAF9;SNORD13B-1;AK6;VWA8P1;CCNB1;LOC728499;MARVELD2;RPS27P14;LOC100130639;NDUFB9P1;LOC105379015;LOC107984116;LOC105379016;GUSBP3;LOC105379013;LINC02198;LOC105379020;LOC101928924;SLC30A5;LOC124900198;LOC124900991;NAIPP1;LOC124900992;LOC124901203;LOC112267932;LOC124900951;LOC124900997;CDK7;OCLN;LOC124900998;LOC728488;CENPH;RNU6-724P;RN7SKP25…				1174918	0		DISTANCE_VARIANCE,INTERSECTION_VARIANCE,SIZE_PROPORTION	2159		143974070	143974245	175		0	0	0	0.00285714					0	1	PASS		call_385		143974069	143974244	175
DEL	chr22	chr22		15689269	15689327	58				Sniffles2.DEL.36F0S15	18189402	21198568	3009166	0.26	2500133	5509241	8009374	1.3308	E2F6P2;KRT18P62;RPL34P35;LOC124900485;ZDHHC8;COMT;PEX26;SMPD4P1;BCRP5;LOC101060852;BCRP7;RPL7AP70;GSC2;ATP6V1E1;LINC00895;LINC02556;LINC00896;LOC124905085;LOC124905083;LOC124905084;TANGO2;POM121L15P;LOC101928824;LOC112268289;CLDN5;FAM230D;LINC00528;FAM230A;LOC100129262;FAM230G;FAM230F;FAM230E;TSSK2;FAM230J;C22ORF39;RTN4R;LOC124905075;LOC102724151;RTL10;LOC124905078;LOC124905079;LOC124905076;ABHD1…				3009108	0		DISTANCE_VARIANCE,INTERSECTION_VARIANCE,SIZE_PROPORTION	7344		12181059	11976999	204060	0.09	3508210	3712328	7220538	16.6875					204002	0		DISTANCE_VARIANCE,INTERSECTION_VARIANCE,SIZE_PROPORTION	call_113_2		15689268	15689326	58
DEL	chr22	chr22		16523164	16523289	125				Sniffles2.DEL.3794S15	18189402	21198568	3009166	0.26	1666238	4675279	6341517	1.05366	E2F6P2;KRT18P62;RPL34P35;LOC124900485;ZDHHC8;COMT;PEX26;SMPD4P1;BCRP5;LOC101060852;BCRP7;RPL7AP70;GSC2;ATP6V1E1;LINC00895;LINC02556;LINC00896;LOC124905085;LOC124905083;LOC124905084;TANGO2;POM121L15P;LOC101928824;LOC112268289;CLDN5;FAM230D;LINC00528;FAM230A;LOC100129262;FAM230G;FAM230F;FAM230E;TSSK2;FAM230J;C22ORF39;RTN4R;LOC124905075;LOC102724151;RTL10;LOC124905078;LOC124905079;LOC124905076;ABHD1…				3009041	0		DISTANCE_VARIANCE,INTERSECTION_VARIANCE,SIZE_PROPORTION	7344		16545729	16546932	1203		22565	23643	46208	17.3983					1078	0.1		DISTANCE_VARIANCE,INTERSECTION_VARIANCE	call_335		12440000	15580000	3140000
DEL	chrY	chrY		10924876	10924967	91				Sniffles2.DEL.37FS17																																					10850000	11030000	180000
DEL	chr4	chr4		58876628	58876731	103				Sniffles2.DEL.12F2DS3	59072473	59087571	15098	0.42	195845	210840	406685	13.377	PDCL2;NMU				14995	0.01		DISTANCE_VARIANCE,INTERSECTION_VARIANCE,SIZE_PROPORTION	1711		58878719	58921382	42663	0.81	2091	44651	46742	0.546509					42560	0		DISTANCE_VARIANCE,INTERSECTION_VARIANCE,SIZE_PROPORTION	call_19		58870000	58930000	60000
DEL	chr1	chr1		3298693	3299423	730				Sniffles2.DEL.14868S0	0	588217	588217	0.66	3298693	2711206	6009899	5.10224	PERM1;KLHL17;LOC124905335;RNU6-1199P;TUBB8P11;GTF2IP10;NOC2L;LOC107986552;RPL39P12;CICP3;LOC105378948;LOC124903817;WBP1LP9;LOC100288069;LOC107984850;LINC01409;LOC124903819;OR4F29;SEPTIN14P13;LINC01128;FAM87B;WBP1LP7;PLEKHN1;LOC107985728;FAM41C;LINC00115;SAMD11;HES4;LINC01342;LINC02593;LOC101928626;LOC284600;LOC100288175;ISG15;LOC124903820;RNF223;SEPTIN14P22;LOC112268260;C1ORF159;LOC124900618;AGRN				587487	0		DISTANCE_VARIANCE,INTERSECTION_VARIANCE,SIZE_PROPORTION	24		2684311	2756847	72536	0.28	614382	542576	1156958	7.89561					71806	0.01		DISTANCE_VARIANCE,INTERSECTION_VARIANCE,SIZE_PROPORTION	call_206		3299300	3299422	122
DEL	chr11	chr11		134732085	134737768	5683				Sniffles2.DEL.11283SA	134728656	134761075	32419	0.46	3429	23307	26736	0.350874	LINC02706				26736	0.18	PASS	DISTANCE_VARIANCE	4826		134732090	134737768	5678	0.01	5	0	5	0.000308071					-5	1	PASS		call_3155		135041260	135041403	143
DEL	chr6	chr6		32531522	32533024	1502				Sniffles2.DEL.1097AS5	32475916	32542900	66984	0.69	55606	9876	65482	0.478083	HLA-DQB1-AS1;LOC102725019;MTCO3P1;HLA-DQA1;HLA-DQB1				65482	0.02		DISTANCE_VARIANCE,SIZE_PROPORTION	2571		32531533	32533039	1506	0.02	11	15	26	0.00465426					4	1	PASS		call_3256		32571829	32545788	26041
DEL	chrY	chrY		10632266	10632324	58				Sniffles2.DEL.29CS17																																					10630000	10850000	220000
DEL	chr1	chr1		229676787	229685090	8303				Sniffles2.DEL.1D15DS0	229671410	229688170	16760	1	5377	3080	8457	0.168755	-				8457	0.5	PASS	DISTANCE_VARIANCE	560		229676791	229685088	8297	0.07	4	2	6	0.000240964					-6	1	PASS		call_2251		229676793	229685085	8292
DEL	chr18	chr18		20624583	20624844	261				Sniffles2.DEL.76D5S11	24405642	24421951	16309	0.53	3781059	3797107	7578166	228.671	RNU6-435P;OSBPL1A				16048	0.02		DISTANCE_VARIANCE,INTERSECTION_VARIANCE,SIZE_PROPORTION	6344		27283998	27460023	176025	0.01	6659415	6835179	13494594	38.2747					175764	0		DISTANCE_VARIANCE,INTERSECTION_VARIANCE,SIZE_PROPORTION	call_5700		50044	14995	35049
DEL	chr21	chr21		45977793	45977847	54				Sniffles2.DEL.50AFS14	45966813	45969775	2962	0.55	10980	8072	19052	3.15882	-				2908	0.02		DISTANCE_VARIANCE,INTERSECTION_VARIANCE,SIZE_PROPORTION	7292		44094969	44153724	58755	0.03	1882824	1824123	3706947	31.5169					58701	0		DISTANCE_VARIANCE,INTERSECTION_VARIANCE,SIZE_PROPORTION	call_9996		43020000	43580000	560000
DEL	chr5	chr5		7371851	7371971	120				Sniffles2.DEL.1014FS4	69565660	70740753	1175093	0.32	62193809	63368782	125562591	53.4212	SUMO2P4;CHCHD2P2;RN7SL616P;GUSBP13;GTF2H2C;MRPS36;CCDC125;TAF9;SNORD13B-1;AK6;VWA8P1;CCNB1;LOC728499;MARVELD2;RPS27P14;LOC100130639;NDUFB9P1;LOC105379015;LOC107984116;LOC105379016;GUSBP3;LOC105379013;LINC02198;LOC105379020;LOC101928924;SLC30A5;LOC124900198;LOC124900991;NAIPP1;LOC124900992;LOC124901203;LOC112267932;LOC124900951;LOC124900997;CDK7;OCLN;LOC124900998;LOC728488;CENPH;RNU6-724P;RN7SKP25…				1174973	0		DISTANCE_VARIANCE,INTERSECTION_VARIANCE,SIZE_PROPORTION	2159		7221816	7222136	320		150035	149835	299870	340.764					200	0.38		DISTANCE_VARIANCE,INTERSECTION_VARIANCE	call_300		69540000	71360000	1820000
DEL	chr3	chr3		173550630	173550688	58				Sniffles2.DEL.18CEES2	162790350	162909190	118840	0.51	10760280	10641498	21401778	90.0006	LOC124906252;LINC01100;IL12A-AS1;BRD7P2				118782	0		DISTANCE_VARIANCE,INTERSECTION_VARIANCE,SIZE_PROPORTION	1458		162794354	162908540	114186	0.2	10756276	10642148	21398424	93.6523					114128	0		DISTANCE_VARIANCE,INTERSECTION_VARIANCE,SIZE_PROPORTION	call_58		162790000	162920000	130000
DEL	chr6	chr6		113029440	113029552	112				Sniffles2.DEL.13B76S5	103288144	103316150	28006	0.5	9741296	9713402	19454698	345.947	-				27894	0		DISTANCE_VARIANCE,INTERSECTION_VARIANCE,SIZE_PROPORTION	2714		114700723	114736261	35538	0.01	1671283	1706709	3377992	47.3772					35426	0		DISTANCE_VARIANCE,INTERSECTION_VARIANCE,SIZE_PROPORTION	call_7093		170610000	170810000	200000
DEL	chr2	chr2		138872376	138872455	79				Sniffles2.DEL.1AD83S1	89883901	90223625	339724	0.25	48988475	48648830	97637305	143.668	LOC101927984;LOC101929815;LOC388996;KMT2CP4;LOC124904399;RNA5SP533;NKAIN1P1;IGKV1OR2-118;LOC107985797;LOC107987365;LOC107985911;LOC105379523;LOC105379203				339645	0		DISTANCE_VARIANCE,INTERSECTION_VARIANCE,SIZE_PROPORTION	895		110273001	110049890	223111	0	28599375	28822565	57421940	127.639					223032	0		DISTANCE_VARIANCE,INTERSECTION_VARIANCE,SIZE_PROPORTION	call_9696_2		88820000	89610000	790000
DEL	chr10	chr10		133029969	133030130	161				Sniffles2.DEL.114B5S9	133109595	133151726	42131	0.5	79626	121596	201222	2.37898	JAKMIP3-AS1;DPYSL4;JAKMIP3;STK32C				41970	0		DISTANCE_VARIANCE,INTERSECTION_VARIANCE,SIZE_PROPORTION	4457		133135462	133136799	1337	0.05	105493	106669	212162	70.8158					1176	0.12		DISTANCE_VARIANCE,INTERSECTION_VARIANCE	call_3150		133690000	133800000	110000
DEL	chr1	chr1		169342761	169342850	89				Sniffles2.DEL.1A8D4S0	146145397	148777894	2632497	0.34	23197364	20564956	43762320	8.31166	RNVU1-3;RNU1-1;RNVU1-1;RNVU1-2;TRN-GTT23-1;LOC102723321;TRQ-CTG3-2;TRQ-CTG7-1;TRN-GTT9-2;LOC112268274;GJA5;OR13Z2P;GJA8;RNVU1-22;RNVU1-21;PRKAB2;LOC124904397;LOC124904396;RNU1-129P;CHD1L;PDE4DIPP6;PDE4DIPP1;OR13Z3P;ABHD17AP1;MIR6077;LOC644060;LINC01731;PFN1P4;LOC101927468;PFN1P8;TRE-TTC14-1;TRH-GTG1-2;LOC105371229;LOC105371227;RNA5SP57;TRQ-CTG4-1;LOC105371233;PPIAL4H;LOC105371230;LOC105371235;TRN…				2632408	0		DISTANCE_VARIANCE,INTERSECTION_VARIANCE,SIZE_PROPORTION	417		121844316	121604989	239327	0.05	47498445	47737861	95236306	197.893					239238	0		DISTANCE_VARIANCE,INTERSECTION_VARIANCE,SIZE_PROPORTION	call_2420_2		121600000	143300000	21700000
DEL	chr1	chr1		217096617	217096682	65				Sniffles2.DEL.1C871S0	146145397	148777894	2632497	0.34	70951220	68318788	139270008	26.4514	RNVU1-3;RNU1-1;RNVU1-1;RNVU1-2;TRN-GTT23-1;LOC102723321;TRQ-CTG3-2;TRQ-CTG7-1;TRN-GTT9-2;LOC112268274;GJA5;OR13Z2P;GJA8;RNVU1-22;RNVU1-21;PRKAB2;LOC124904397;LOC124904396;RNU1-129P;CHD1L;PDE4DIPP6;PDE4DIPP1;OR13Z3P;ABHD17AP1;MIR6077;LOC644060;LINC01731;PFN1P4;LOC101927468;PFN1P8;TRE-TTC14-1;TRH-GTG1-2;LOC105371229;LOC105371227;RNA5SP57;TRQ-CTG4-1;LOC105371233;PPIAL4H;LOC105371230;LOC105371235;TRN…				2632432	0		DISTANCE_VARIANCE,INTERSECTION_VARIANCE,SIZE_PROPORTION	417		223558915	223608936	50021	0.85	6462298	6512254	12974552	129.523					49956	0		DISTANCE_VARIANCE,INTERSECTION_VARIANCE,SIZE_PROPORTION	call_7		217096616	217096681	65
DEL	chr19	chr19		48365379	48365457	78				Sniffles2.DEL.712DS12	50563845	50584188	20343	0.5	2198466	2218731	4417197	108.153	EHD2;NOP53				20265	0		DISTANCE_VARIANCE,INTERSECTION_VARIANCE,SIZE_PROPORTION	6678		20413013	20535160	122147	0.19	27952366	27830297	55782663	228.197					122069	0		DISTANCE_VARIANCE,INTERSECTION_VARIANCE,SIZE_PROPORTION	call_51		48365363	48365441	78
DEL	chr3	chr3		121554955	121555069	114				Sniffles2.DEL.1695CS2	130040297	130091055	50758	1	8485342	8535986	17021328	167.296	LINC02016				50644	0		DISTANCE_VARIANCE,INTERSECTION_VARIANCE,SIZE_PROPORTION	1429		121554965	121555081	116		10	12	22	0.0521739					2	0.98	PASS		call_773		125720265	125743064	22799
DEL	chr10	chr10		46361895	46363064	1169				Sniffles2.DEL.DCAES9	46360700	46376436	15736	0.51	1195	13372	14567	0.430908	MARCHF8;LOC105378286				14567	0.07	PASS	DISTANCE_VARIANCE	4352		46361895	46363064	1169		0	0	0	0.000427716					0	1	PASS		call_946		46560000	46910000	350000
DEL	chr17	chr17		6030287	6030604	317				Sniffles2.DEL.7A1BS10	7075275	7091080	15805	0.51	1044988	1060476	2105464	65.2979	DLG4;ASGR1				15488	0.02		DISTANCE_VARIANCE,INTERSECTION_VARIANCE,SIZE_PROPORTION	6105		6030287	6030604	317		0	0	0	0.00157729					0	1	PASS		call_265		6030286	6030603	317
DEL	chr22	chr22		47211927	47212307	380				Sniffles2.DEL.4C53S15	47208767	47214449	5682	0.5	3160	2142	5302	0.437479	CERK				5302	0.07	PASS	DISTANCE_VARIANCE	7483		12181059	11976999	204060	0.09	35030868	35235308	70266176	170.852					203680	0		DISTANCE_VARIANCE,INTERSECTION_VARIANCE,SIZE_PROPORTION	call_113_2		0	10790000	10790000
DEL	chr8	chr8		135835181	135835297	116				Sniffles2.DEL.11F59S7	136131842	136172761	40919	1	296661	337464	634125	7.72666	-				40803	0		DISTANCE_VARIANCE,INTERSECTION_VARIANCE,SIZE_PROPORTION	3683		136147955	136151656	3701	0.05	312774	316359	629133	82.4122					3585	0.03		DISTANCE_VARIANCE,INTERSECTION_VARIANCE,SIZE_PROPORTION	call_2722		135835180	135835296	116
DEL	chr10	chr10		345842	345980	138				Sniffles2.DEL.BDB8S9	399952	406170	6218	1	54110	60190	114300	8.99166	DIP2C				6080	0.02		DISTANCE_VARIANCE,INTERSECTION_VARIANCE,SIZE_PROPORTION	4287		402081	403525	1444	0.02	56239	57545	113784	35.9627					1306	0.1		DISTANCE_VARIANCE,INTERSECTION_VARIANCE	call_3139		345756	345847	91
DEL	chr20	chr20		26525602	26525769	167				Sniffles2.DEL.6CB1S13	25780817	25877506	96689	0.51	744785	648263	1393048	7.19135	VN1R108P;LOC107985400;FAM182B;LOC105372582;BSNDP1				96522	0		DISTANCE_VARIANCE,INTERSECTION_VARIANCE,SIZE_PROPORTION	6741		25783323	25845188	61865	0.2	742279	680581	1422860	11.4688					61698	0		DISTANCE_VARIANCE,INTERSECTION_VARIANCE,SIZE_PROPORTION	call_82		26010000	26100000	90000
DEL	chr2	chr2		213913574	213913640	66				Sniffles2.DEL.1DE86S1	214859578	214870435	10857	0.52	946004	956795	1902799	87.1007	SPAG16				10791	0.01		DISTANCE_VARIANCE,INTERSECTION_VARIANCE,SIZE_PROPORTION	1113		89244935	88861907	383028	0.07	124668639	125051733	249720372	324.926					382962	0		DISTANCE_VARIANCE,INTERSECTION_VARIANCE,SIZE_PROPORTION	call_104_2		213913573	213913639	66
DEL	chr4	chr4		186173626	186174449	823				Sniffles2.DEL.17FE2S3	186170393	186180032	9639	0.46	3233	5583	8816	0.42143	-				8816	0.09	PASS	DISTANCE_VARIANCE	1837		186292818	186293552	734	0.03	119192	119103	238295	76.5244					-89	0.89		DISTANCE_VARIANCE,INTERSECTION_VARIANCE	call_2874		190120000	190220000	100000
DEL	chr6	chr6		125260969	125261025	56				Sniffles2.DEL.142DAS5	131782997	131813645	30648	0.49	6522028	6552620	13074648	212.914	-				30592	0		DISTANCE_VARIANCE,INTERSECTION_VARIANCE,SIZE_PROPORTION	2731		114700723	114736261	35538	0.01	10560246	10524764	21085010	296.188					35482	0		DISTANCE_VARIANCE,INTERSECTION_VARIANCE,SIZE_PROPORTION	call_7093		170610000	170810000	200000
DEL	chr8	chr8		111541791	111541998	207				Sniffles2.DEL.10FAAS7	111280714	111287660	6946	1	261077	254338	515415	36.028	-				6739	0.03		DISTANCE_VARIANCE,INTERSECTION_VARIANCE,SIZE_PROPORTION	3604		111541660	111541868	208		131	130	261	0.316867					1	1	PASS		call_1293		111281824	111284906	3082
DEL	chr17	chr17		38807197	38808655	1458				Sniffles2.DEL.8E4ES10	38805729	38809028	3299	0.54	1468	373	1841	0.193715	-				1841	0.44	PASS	DISTANCE_VARIANCE	6177		38807197	38808655	1458		0	0	0	0.000342936					0	1	PASS		call_84		38807196	38808654	1458
DEL	chr11	chr11		16974623	16975047	424				Sniffles2.DEL.C907SA	3246821	3324785	77964	1	13727802	13650262	27378064	174.632	OSBPL5;MRGPRG-AS1;MRGPRG;MRGPRE				77540	0.01		DISTANCE_VARIANCE,INTERSECTION_VARIANCE,SIZE_PROPORTION	4573		16974634	16975046	412	0.03	11	1	12	0.00837321					-12	0.97	PASS		call_2773		0	210000	210000
DEL	chr1	chr1		210465984	210466054	70				Sniffles2.DEL.1C40CS0	146145397	148777894	2632497	0.34	64320587	61688160	126008747	23.9327	RNVU1-3;RNU1-1;RNVU1-1;RNVU1-2;TRN-GTT23-1;LOC102723321;TRQ-CTG3-2;TRQ-CTG7-1;TRN-GTT9-2;LOC112268274;GJA5;OR13Z2P;GJA8;RNVU1-22;RNVU1-21;PRKAB2;LOC124904397;LOC124904396;RNU1-129P;CHD1L;PDE4DIPP6;PDE4DIPP1;OR13Z3P;ABHD17AP1;MIR6077;LOC644060;LINC01731;PFN1P4;LOC101927468;PFN1P8;TRE-TTC14-1;TRH-GTG1-2;LOC105371229;LOC105371227;RNA5SP57;TRQ-CTG4-1;LOC105371233;PPIAL4H;LOC105371230;LOC105371235;TRN…				2632427	0		DISTANCE_VARIANCE,INTERSECTION_VARIANCE,SIZE_PROPORTION	417		233110727	233214086	103359	0	22644743	22748032	45392775	219.439					103289	0		DISTANCE_VARIANCE,INTERSECTION_VARIANCE,SIZE_PROPORTION	call_8134		121600000	143300000	21700000
DEL	chr11	chr11		3233771	3233843	72				Sniffles2.DEL.BF3DSA	3246821	3324785	77964	1	13050	90942	103992	0.666321	OSBPL5;MRGPRG-AS1;MRGPRG;MRGPRE				77892	0		DISTANCE_VARIANCE,INTERSECTION_VARIANCE,SIZE_PROPORTION	4573		3257989	3338361	80372	0.11	24218	104518	128736	0.800172					80300	0		DISTANCE_VARIANCE,INTERSECTION_VARIANCE,SIZE_PROPORTION	call_247		3190000	3350000	160000
DEL	chr19	chr19		22959589	22960118	529				Sniffles2.DEL.6207S12	22953788	22965342	11554	0.49	5801	5224	11025	0.456302	ZNF723				11025	0.05		DISTANCE_VARIANCE,SIZE_PROPORTION	6538		22958000	22960114	2114	0.02	1589	4	1593	0.30174					1585	0.25	PASS	DISTANCE_VARIANCE	call_3014		20535319	20413005	122314
DEL	chr13	chr13		54070553	54070643	90				Sniffles2.DEL.A33CSC	50490330	50500986	10656	1	3580223	3569657	7149880	332.676	FAM124A				10566	0.01		DISTANCE_VARIANCE,INTERSECTION_VARIANCE,SIZE_PROPORTION	5261		19238784	19704203	465419	0	34831769	34366440	69198209	74.3253					465329	0		DISTANCE_VARIANCE,INTERSECTION_VARIANCE,SIZE_PROPORTION	call_8743		0	18440000	18440000
DEL	chrY	chrY		11007814	11007866	52				Sniffles2.DEL.435S17																																					10850000	11030000	180000
DEL	chr3	chr3		139707027	139707085	58				Sniffles2.DEL.1760ES2	137584363	137605392	21029	1	2122664	2101693	4224357	100.165	EPHB1;LOC105374121				20971	0		DISTANCE_VARIANCE,INTERSECTION_VARIANCE,SIZE_PROPORTION	1435		135003956	135029198	25242	0.01	4703071	4677887	9380958	185.394					25184	0		DISTANCE_VARIANCE,INTERSECTION_VARIANCE,SIZE_PROPORTION	call_3045		162790000	162920000	130000
DEL	chr2	chr2		225016599	225016655	56				Sniffles2.DEL.1E517S1	226464426	226476608	12182	0.47	1447827	1459953	2907780	118.801	-				12126	0		DISTANCE_VARIANCE,INTERSECTION_VARIANCE,SIZE_PROPORTION	1224		225018488	225018648	160		1889	1993	3882	8.99074					104	0.35		DISTANCE_VARIANCE,INTERSECTION_VARIANCE	call_904		225018487	225018647	160
DEL	chr12	chr12		37708848	37709019	171				Sniffles2.DEL.D326SB	37589160	37634024	44864	0.52	119688	74995	194683	2.16149	-				44693	0		DISTANCE_VARIANCE,INTERSECTION_VARIANCE,SIZE_PROPORTION	4974		37616374	37624210	7836	0.07	92474	84809	177283	11.0706					7665	0.02		DISTANCE_VARIANCE,INTERSECTION_VARIANCE,SIZE_PROPORTION	call_2600		37708645	37708957	312
DEL	chrY	chrY		10925789	10925853	64				Sniffles2.DEL.382S17																																					10850000	11030000	180000
DEL	chr17	chr17		45180412	45181021	609				Sniffles2.DEL.92F0S10	45178203	45184099	5896	1	2209	3078	5287	0.406533	LOC124904009				5287	0.1	PASS	DISTANCE_VARIANCE	6173		45180538	45181020	482	0.08	126	1	127	0.0591201					-127	0.79	PASS		call_3004		46250000	46490000	240000
DEL	chr14	chr14		22636209	22638681	2472				Sniffles2.DEL.81B6SD	22634863	22640950	6087	0.52	1346	2269	3615	0.211298	-				3615	0.41	PASS	DISTANCE_VARIANCE	5508		22636228	22638678	2450	0.04	19	3	22	0.00243803					-22	0.99	PASS		call_2797		22638776	22640003	1227
DEL	chr9	chr9		64100225	64101950	1725				Sniffles2.DEL.C984S8	62935061	65657315	2722254	0.25	1165164	1555365	2720529	0.499367	-				2720529	0		DISTANCE_VARIANCE,SIZE_PROPORTION	3985		62881698	62946531	64833	0.01	1218527	1155419	2373946	17.8337					63108	0.03		DISTANCE_VARIANCE,INTERSECTION_VARIANCE,SIZE_PROPORTION	call_11632		43190000	61130000	17940000
DEL	chr18	chr18		20585253	20585420	167				Sniffles2.DEL.76AFS11	24405642	24421951	16309	0.53	3820389	3836531	7656920	232.366	RNU6-435P;OSBPL1A				16142	0.01		DISTANCE_VARIANCE,INTERSECTION_VARIANCE,SIZE_PROPORTION	6344		27283998	27460023	176025	0.01	6698745	6874603	13573348	38.5186					175858	0		DISTANCE_VARIANCE,INTERSECTION_VARIANCE,SIZE_PROPORTION	call_5700		50044	14995	35049
DEL	chr2	chr2		101468992	101469042	50				Sniffles2.DEL.1957BS1	101615460	101622473	7013	0.48	146468	153431	299899	21.2304	-				6963	0.01		DISTANCE_VARIANCE,INTERSECTION_VARIANCE,SIZE_PROPORTION	955		97068343	97393491	325148	0.01	4400649	4075551	8476200	13.0324					325098	0		DISTANCE_VARIANCE,INTERSECTION_VARIANCE,SIZE_PROPORTION	call_893		88820000	89610000	790000
DEL	chr2	chr2		890464	890547	83				Sniffles2.DEL.155CDS1	1085391	1096234	10843	1	194927	205687	400614	18.3332	SNTG2				10760	0.01		DISTANCE_VARIANCE,INTERSECTION_VARIANCE,SIZE_PROPORTION	690		1094897	1093996	901	0.04	204433	203449	407882	206.342					818	0.09		DISTANCE_VARIANCE,INTERSECTION_VARIANCE	call_2830_2		88820000	89610000	790000
DEL	chr19	chr19		21517784	21518067	283				Sniffles2.DEL.60D9S12	20405868	20537179	131311	0.49	1111916	980888	2092804	7.95175	LOC105372310;BNIP3P18;LOC105372314;LOC100129265;LOC124904660;ZNF826P;BNIP3P21;BNIP3P20;MIR1270;BNIP3P19				131028	0		DISTANCE_VARIANCE,INTERSECTION_VARIANCE,SIZE_PROPORTION	6589		20413013	20535160	122147	0.19	1104771	982907	2087678	8.52601					121864	0		DISTANCE_VARIANCE,INTERSECTION_VARIANCE,SIZE_PROPORTION	call_51		20535319	20413005	122314
DEL	chr2	chr2		222932641	222932958	317				Sniffles2.DEL.1E3A0S1	222895668	222902084	6416	1	36973	30874	67847	5.03854	-				6099	0.05		DISTANCE_VARIANCE,INTERSECTION_VARIANCE,SIZE_PROPORTION	1121		222895474	222897952	2478	0.02	37167	35006	72173	12.9114					2161	0.13		DISTANCE_VARIANCE,INTERSECTION_VARIANCE	call_3026		222932640	222932957	317
DEL	chr13	chr13		101241793	101244074	2281				Sniffles2.DEL.BFD3SC	101239059	101253014	13955	0.48	2734	8940	11674	0.359571	FGF14				11674	0.16	PASS	DISTANCE_VARIANCE	5372		101241796	101244070	2274	0.06	3	4	7	0.000987925					-7	1	PASS		call_2192		101241797	101244069	2272
DEL	chr4	chr4		183164316	183164404	88				Sniffles2.DEL.17D97S3	186952036	186990798	38762	1	3787720	3826394	7614114	97.9938	RWDD4				38674	0		DISTANCE_VARIANCE,INTERSECTION_VARIANCE,SIZE_PROPORTION	1941		177291603	177322114	30511	0.01	5872713	5842290	11715003	191.428					30423	0		DISTANCE_VARIANCE,INTERSECTION_VARIANCE,SIZE_PROPORTION	call_10590		183164314	183164395	81
DEL	chr10	chr10		54938229	54938353	124				Sniffles2.DEL.E239S9	45887775	49960781	4073006	0.07	9050454	4977572	14028026	1.72202	ANKRD54P1;ZFAND4;FAM25C;LOC107001062;FRMPD2;FAM21FP;RN7SL248P;WASHC2C;LOC124902421;LOC124902420;LOC124902423;AGAP12P;LOC124902422;RNU6-1207P;FAM25G;FAM25E;VSTM4;LINC02675;MIR4294;ANTXRLP1;RPL13AP19;CEP164P1;AGAP13P;GPRIN2;LOC124902418;LOC124902419;RBP3;RN7SL453P;ANTXRL;SHLD2P1;SHLD2P3;RPS6P14;WDFY4;DUSP8P1;MIR3156-1;DUSP8P2;GLUD1P2;AGAP10P;AGAP4;LOC101927584;ARHGAP22;FAM245B;LINC03029;HNRNPA1P33;…				4072882	0		DISTANCE_VARIANCE,INTERSECTION_VARIANCE,SIZE_PROPORTION	4365		26891971	27317018	425047	0.01	28046258	27621335	55667593	65.4649					424923	0		DISTANCE_VARIANCE,INTERSECTION_VARIANCE,SIZE_PROPORTION	call_8190		39530000	41720000	2190000
DEL	chr19	chr19		24895802	24895925	123				Sniffles2.DEL.62E0S12	20405868	20537179	131311	0.49	4489934	4358746	8848680	33.6621	LOC105372310;BNIP3P18;LOC105372314;LOC100129265;LOC124904660;ZNF826P;BNIP3P21;BNIP3P20;MIR1270;BNIP3P19				131188	0		DISTANCE_VARIANCE,INTERSECTION_VARIANCE,SIZE_PROPORTION	6589		20413013	20535160	122147	0.19	4482789	4360765	8843554	36.164					122024	0		DISTANCE_VARIANCE,INTERSECTION_VARIANCE,SIZE_PROPORTION	call_51		20535319	20413005	122314
DEL	chr8	chr8		142253499	142253560	61				Sniffles2.DEL.12410S7	143596535	143675874	79339	0.53	1343036	1422314	2765350	17.4141	ADGRB1;LOC124902075				79278	0		DISTANCE_VARIANCE,INTERSECTION_VARIANCE,SIZE_PROPORTION	3703		143618321	143632521	14200	0.02	1364822	1378961	2743783	96.1989					14139	0		DISTANCE_VARIANCE,INTERSECTION_VARIANCE,SIZE_PROPORTION	call_2920		142413351	142414318	967
DEL	chr17	chr17		43239587	43240823	1236				Sniffles2.DEL.918DS10	46284336	46702870	418534	0.83	3044749	3462047	6506796	7.75043	LINC02210;LINC02210-CRHR1;MAPK8IP1P2;RN7SL656P;ARF2P;LOC105371802;LOC105369225;RPS26P8;ARHGAP27;LOC102724345;DND1P1;CRHR1;LRRC37A4P;LOC105371860;MIR4315-1;PLEKHM1;RDM1P1;LOC107985028				417298	0		DISTANCE_VARIANCE,INTERSECTION_VARIANCE,SIZE_PROPORTION	6208		36397057	36165990	231067	0.05	6842530	7074833	13917363	28.9605					229831	0.01		DISTANCE_VARIANCE,INTERSECTION_VARIANCE,SIZE_PROPORTION	call_149_2		43200000	43340000	140000
DEL	chr18	chr18		79336	79399	63				Sniffles2.DEL.6C44S11	13140739	13156745	16006	0.55	13061403	13077346	26138749	813.328	SEH1L;CEP192				15943	0		DISTANCE_VARIANCE,INTERSECTION_VARIANCE,SIZE_PROPORTION	6328		106938	107314	376	0.22	27602	27915	55517	63.2335					313	0.17		DISTANCE_VARIANCE,INTERSECTION_VARIANCE	call_91		50044	14995	35049
DEL	chr22	chr22		49384445	49385201	756				Sniffles2.DEL.4E08S15	49377789	49390004	12215	1	6656	4803	11459	0.441793	LINC01310				11459	0.06	PASS	DISTANCE_VARIANCE	7490		49433329	49433574	245		48884	48373	97257	48.5809					-511	0.32		DISTANCE_VARIANCE,INTERSECTION_VARIANCE	call_606		0	10790000	10790000
DEL	chr20	chr20		64277635	64277784	149				Sniffles2.DEL.87D0S13	63087288	63097186	9898	0.67	1190347	1180598	2370945	117.993	CDH4				9749	0.02		DISTANCE_VARIANCE,INTERSECTION_VARIANCE,SIZE_PROPORTION	6949		64322192	64322271	79		44557	44487	89044	195.276					-70	0.53		DISTANCE_VARIANCE,INTERSECTION_VARIANCE	call_1289		26010000	26100000	90000
DEL	chr7	chr7		70984166	70984249	83				Sniffles2.DEL.10A91S6	70967612	70982221	14609	1	16554	2028	18582	0.632453	AUTS2				14526	0.01		DISTANCE_VARIANCE,INTERSECTION_VARIANCE,SIZE_PROPORTION	3150		74831469	75117072	285603	0.01	3847303	4132823	7980126	13.9666					285520	0		DISTANCE_VARIANCE,INTERSECTION_VARIANCE,SIZE_PROPORTION	call_7259		75150000	75440000	290000
DEL	chr14	chr14		86306167	86306242	75				Sniffles2.DEL.AA4CSD	105610086	106237244	627158	0.48	19303919	19931002	39234921	31.2762	-				627083	0		DISTANCE_VARIANCE,INTERSECTION_VARIANCE,SIZE_PROPORTION	5502		106269042	105863972	405070	0.02	19962875	19557730	39520605	47.7736					404995	0		DISTANCE_VARIANCE,INTERSECTION_VARIANCE,SIZE_PROPORTION	call_225_2		106234436	105863982	370454
DEL	chr15	chr15		32065907	32065983	76				Sniffles2.DEL.7F29SE	23315606	28391344	5075738	0.03	8750301	3674639	12424940	1.22394	SERPINE4P;RPL9P26;LOC124900363;TUBBP8;DNM1P50;LOC112268151;HERC2;SYNGR2P1;ABCB10P1;GOLGA6L7;LOC107987221;ABCB10P4;LOC645202;GOLGA8R;GOLGA8T;NSMCE3;LOC105370743;GOLGA8J;GOLGA8M;LOC105370746;GABRG3;LOC105370747;LOC124900357;LOC124900358;LOC124900359;LINC00929;GOLGA8G;LOC105370751;GOLGA8F;LOC107984766;FTLP11;LOC100420707;LOC124903451;LOC124903450;LOC124903452;LOC124903578;LOC100996670;LOC124903457;R…				5075662	0		DISTANCE_VARIANCE,INTERSECTION_VARIANCE,SIZE_PROPORTION	5625		22221019	21764641	456378	0.01	9844888	10301342	20146230	21.0684					456302	0		DISTANCE_VARIANCE,INTERSECTION_VARIANCE,SIZE_PROPORTION	call_9024_2		32150000	32620000	470000
DEL	chr5	chr5		174118091	174118217	126				Sniffles2.DEL.169B8S4	69565660	70740753	1175093	0.32	104552431	103377464	207929895	88.4643	SUMO2P4;CHCHD2P2;RN7SL616P;GUSBP13;GTF2H2C;MRPS36;CCDC125;TAF9;SNORD13B-1;AK6;VWA8P1;CCNB1;LOC728499;MARVELD2;RPS27P14;LOC100130639;NDUFB9P1;LOC105379015;LOC107984116;LOC105379016;GUSBP3;LOC105379013;LINC02198;LOC105379020;LOC101928924;SLC30A5;LOC124900198;LOC124900991;NAIPP1;LOC124900992;LOC124901203;LOC112267932;LOC124900951;LOC124900997;CDK7;OCLN;LOC124900998;LOC728488;CENPH;RNU6-724P;RN7SKP25…				1174967	0		DISTANCE_VARIANCE,INTERSECTION_VARIANCE,SIZE_PROPORTION	2159		177764992	178017059	252067	0	3646901	3898842	7545743	14.9603					251941	0		DISTANCE_VARIANCE,INTERSECTION_VARIANCE,SIZE_PROPORTION	call_10845		177710000	177960000	250000
DEL	chr11	chr11		25410961	25411181	220				Sniffles2.DEL.CE8BSA	24323481	24336621	13140	0.44	1087480	1074560	2162040	80.9147	-				12920	0.02		DISTANCE_VARIANCE,INTERSECTION_VARIANCE,SIZE_PROPORTION	4610		25410960	25411181	221		1	0	1	0.00340136					1	1	PASS		call_930		25410957	25411180	223
DEL	chr20	chr20		29401554	29401643	89				Sniffles2.DEL.6F7CS13	29123897	29307980	184083	0.24	277657	93663	371320	1.00808	-				183994	0		DISTANCE_VARIANCE,INTERSECTION_VARIANCE,SIZE_PROPORTION	6827		25783323	25845188	61865	0.2	3618231	3556455	7174686	57.9033					61776	0		DISTANCE_VARIANCE,INTERSECTION_VARIANCE,SIZE_PROPORTION	call_82		31157037	31106006	51031
DEL	chr6	chr6		108031343	108031449	106				Sniffles2.DEL.138BCS5	107710052	107713595	3543	1	321291	317854	639145	87.5784	CRYBG1				3437	0.03		DISTANCE_VARIANCE,INTERSECTION_VARIANCE,SIZE_PROPORTION	2717		108031342	108031463	121		1	14	15	0.0374449					15	0.88	PASS		call_744		95073093	95014562	58531
DEL	chr14	chr14		103131984	103132044	60				Sniffles2.DEL.B594SD	105610086	106237244	627158	0.48	2478102	3105200	5583302	4.45085	-				627098	0		DISTANCE_VARIANCE,INTERSECTION_VARIANCE,SIZE_PROPORTION	5502		106269042	105863972	405070	0.02	3137058	2731928	5868986	6.24349					405010	0		DISTANCE_VARIANCE,INTERSECTION_VARIANCE,SIZE_PROPORTION	call_225_2		103131983	103132043	60
DEL	chrX	chrX		484917	485313	396				Sniffles2.DEL.CE14S16	1631397	1653917	22520	1	1146480	1168604	2315084	50.5124	3815.5				22124	0.02		DISTANCE_VARIANCE,INTERSECTION_VARIANCE,SIZE_PROPORTION	7503		251014	99984	151030	0.26	233903	385329	619232	1.04729					150634	0		DISTANCE_VARIANCE,INTERSECTION_VARIANCE,SIZE_PROPORTION	call_144_2		484966	485347	381
DEL	chr1	chr1		125155152	125155396	244				Sniffles2.DEL.197C9S0	146145397	148777894	2632497	0.34	20990245	23622498	44612743	8.47268	RNVU1-3;RNU1-1;RNVU1-1;RNVU1-2;TRN-GTT23-1;LOC102723321;TRQ-CTG3-2;TRQ-CTG7-1;TRN-GTT9-2;LOC112268274;GJA5;OR13Z2P;GJA8;RNVU1-22;RNVU1-21;PRKAB2;LOC124904397;LOC124904396;RNU1-129P;CHD1L;PDE4DIPP6;PDE4DIPP1;OR13Z3P;ABHD17AP1;MIR6077;LOC644060;LINC01731;PFN1P4;LOC101927468;PFN1P8;TRE-TTC14-1;TRH-GTG1-2;LOC105371229;LOC105371227;RNA5SP57;TRQ-CTG4-1;LOC105371233;PPIAL4H;LOC105371230;LOC105371235;TRN…				2632253	0		DISTANCE_VARIANCE,INTERSECTION_VARIANCE,SIZE_PROPORTION	417		121844316	121604989	239327	0.05	3310836	3550407	6861243	13.3209					239083	0		DISTANCE_VARIANCE,INTERSECTION_VARIANCE,SIZE_PROPORTION	call_2420_2		121600000	143300000	21700000
DEL	chr9	chr9		135264907	135264995	88				Sniffles2.DEL.F826S8	135575917	135591323	15406	0.49	311010	326328	637338	20.5673	CRB2;DENND1A				15318	0.01		DISTANCE_VARIANCE,INTERSECTION_VARIANCE,SIZE_PROPORTION	4208		135322221	135325757	3536	0.02	57314	60762	118076	16.2911					3448	0.02		DISTANCE_VARIANCE,INTERSECTION_VARIANCE,SIZE_PROPORTION	call_3121		43190000	61130000	17940000
DEL	chr17	chr17		12293263	12293580	317				Sniffles2.DEL.7E42S10	12440656	12463617	22961	1	147393	170037	317430	6.81828	LINC00670				22644	0.01		DISTANCE_VARIANCE,INTERSECTION_VARIANCE,SIZE_PROPORTION	6082		12293263	12293580	317		0	0	0	0.00157729					0	1	PASS		call_1107		12293262	12293579	317
DEL	chr11	chr11		42134600	42134929	329				Sniffles2.DEL.D919SA	55599743	55694866	95123	0.52	13465143	13559937	27025080	141.564	OR5D3P;OR4P1P;OR4C6;OR5D2P;OR5D17P;OR4V1P				94794	0		DISTANCE_VARIANCE,INTERSECTION_VARIANCE,SIZE_PROPORTION	4697		42134617	42134929	312	0.02	17	0	17	0.0148206					-17	0.95	PASS		call_3152		42134599	42134928	329
DEL	chr8	chr8		88379979	88380286	307				Sniffles2.DEL.100ABS7	7539822	8060871	521049	0.36	80840157	80319415	161159572	154.558	TRE-CTC11-1;GATA4;DEFB109C;LOC112268017;OR7E161P;USP17L7;DEFB131D;DEFB131E;SUB1P1;SNORA99;CTSB;FDFT1;RNA5SP253;FAM86KP;DEFB108E;ZNF705D;DEFB136;DEFB135;DEFB134;USP17L2;LOC100421446;OR7E160P;LOC124901888;LOC392196;NEIL2;OR7E158P;ALG1L14P;FAM86B2-DT;LINC02905;LOC105379246;FAM66D;LOC105379245;FAM90A26;DEFB130B;LOC105379244;LOC105379243				520742	0		DISTANCE_VARIANCE,INTERSECTION_VARIANCE,SIZE_PROPORTION	3442		88379979	88380286	307		0	0	0	0.00162866					0	1	PASS		call_462		88379978	88380285	307
DEL	chr3	chr3		82917464	82917562	98				Sniffles2.DEL.1519FS2	83802383	83817796	15413	1	884919	900234	1785153	57.5448	-				15315	0.01		DISTANCE_VARIANCE,INTERSECTION_VARIANCE,SIZE_PROPORTION	1322		82908130	82908428	298		9334	9134	18468	23.3207					200	0.33		DISTANCE_VARIANCE,INTERSECTION_VARIANCE	call_1755		82917142	82917201	59
DEL	chr18	chr18		78832201	78832618	417				Sniffles2.DEL.9C49S11	78828481	78843237	14756	0.49	3720	10619	14339	0.472583	-				14339	0.03		DISTANCE_VARIANCE,SIZE_PROPORTION	6462		78902489	78906228	3739	0.01	70288	73610	143898	17.3123					3322	0.11		DISTANCE_VARIANCE,INTERSECTION_VARIANCE	call_3189		78902551	78906212	3661
DEL	chr3	chr3		189546312	189546381	69				Sniffles2.DEL.1978CS2	190018831	190027712	8881	0.55	472519	481331	953850	53.2878	LOC101929106;RTP1				8812	0.01		DISTANCE_VARIANCE,INTERSECTION_VARIANCE,SIZE_PROPORTION	1570		190019562	190022737	3175	0.03	473250	476356	949606	146.364					3106	0.02		DISTANCE_VARIANCE,INTERSECTION_VARIANCE,SIZE_PROPORTION	call_2864		162790000	162920000	130000
DEL	chr1	chr1		76277533	76277591	58				Sniffles2.DEL.17925S0	146145397	148777894	2632497	0.34	69867864	72500303	142368167	27.0399	RNVU1-3;RNU1-1;RNVU1-1;RNVU1-2;TRN-GTT23-1;LOC102723321;TRQ-CTG3-2;TRQ-CTG7-1;TRN-GTT9-2;LOC112268274;GJA5;OR13Z2P;GJA8;RNVU1-22;RNVU1-21;PRKAB2;LOC124904397;LOC124904396;RNU1-129P;CHD1L;PDE4DIPP6;PDE4DIPP1;OR13Z3P;ABHD17AP1;MIR6077;LOC644060;LINC01731;PFN1P4;LOC101927468;PFN1P8;TRE-TTC14-1;TRH-GTG1-2;LOC105371229;LOC105371227;RNA5SP57;TRQ-CTG4-1;LOC105371233;PPIAL4H;LOC105371230;LOC105371235;TRN…				2632439	0		DISTANCE_VARIANCE,INTERSECTION_VARIANCE,SIZE_PROPORTION	417		74869174	74903700	34526	0.01	1408359	1373891	2782250	40.2246					34468	0		DISTANCE_VARIANCE,INTERSECTION_VARIANCE,SIZE_PROPORTION	call_7942		76277532	76277590	58
DEL	chr14	chr14		105744650	105744765	115				Sniffles2.DEL.B7BDSD	105670811	105906228	235417	1	73839	161463	235302	0.499516	-				235302	0		DISTANCE_VARIANCE,SIZE_PROPORTION	5576		106269042	105863972	405070	0.02	524392	119207	643599	-0.20551					404955	0		DISTANCE_VARIANCE,SIZE_PROPORTION	call_225_2		105859635	105709553	150082
DEL	chr6	chr6		71381608	71381714	106				Sniffles2.DEL.1211AS5	72149082	72165169	16087	0.52	767474	783455	1550929	47.8889	-				15981	0.01		DISTANCE_VARIANCE,INTERSECTION_VARIANCE,SIZE_PROPORTION	2667		72154149	72163836	9687	0.03	772541	782122	1554663	79.3763					9581	0.01		DISTANCE_VARIANCE,INTERSECTION_VARIANCE,SIZE_PROPORTION	call_2540		61310000	61480000	170000
DEL	chr14	chr14		21277273	21277439	166				Sniffles2.DEL.80D9SD	21480286	21494220	13934	0.51	203013	216781	419794	14.8864	-				13768	0.01		DISTANCE_VARIANCE,INTERSECTION_VARIANCE,SIZE_PROPORTION	5431		19376034	19025885	350149	0	1901239	2251554	4152793	4.9277					349983	0		DISTANCE_VARIANCE,INTERSECTION_VARIANCE,SIZE_PROPORTION	call_2890_2		23959567	23994665	35098
DEL	chr20	chr20		30881369	30881458	89				Sniffles2.DEL.712DS13	29123897	29307980	184083	0.24	1757472	1573478	3330950	9.04305	-				183994	0		DISTANCE_VARIANCE,INTERSECTION_VARIANCE,SIZE_PROPORTION	6827		25783323	25845188	61865	0.2	5098046	5036270	10134316	81.7891					61776	0		DISTANCE_VARIANCE,INTERSECTION_VARIANCE,SIZE_PROPORTION	call_82		31157037	31106006	51031
DEL	chr10	chr10		102911025	102911076	51				Sniffles2.DEL.10135S9	45887775	49960781	4073006	0.07	57023250	52950295	109973545	13.5001	ANKRD54P1;ZFAND4;FAM25C;LOC107001062;FRMPD2;FAM21FP;RN7SL248P;WASHC2C;LOC124902421;LOC124902420;LOC124902423;AGAP12P;LOC124902422;RNU6-1207P;FAM25G;FAM25E;VSTM4;LINC02675;MIR4294;ANTXRLP1;RPL13AP19;CEP164P1;AGAP13P;GPRIN2;LOC124902418;LOC124902419;RBP3;RN7SL453P;ANTXRL;SHLD2P1;SHLD2P3;RPS6P14;WDFY4;DUSP8P1;MIR3156-1;DUSP8P2;GLUD1P2;AGAP10P;AGAP4;LOC101927584;ARHGAP22;FAM245B;LINC03029;HNRNPA1P33;…				4072955	0		DISTANCE_VARIANCE,INTERSECTION_VARIANCE,SIZE_PROPORTION	4365		102885510	102885823	313	0.05	25515	25253	50768	69.739					262	0.16		DISTANCE_VARIANCE,INTERSECTION_VARIANCE	call_2322		39530000	41720000	2190000
DEL	chr9	chr9		89471781	89471876	95				Sniffles2.DEL.D8B9S8	62935061	65657315	2722254	0.25	26536720	23814561	50351281	9.24776	-				2722159	0		DISTANCE_VARIANCE,INTERSECTION_VARIANCE,SIZE_PROPORTION	3985		88436581	88474985	38404	0.01	1035200	996891	2032091	26.3915					38309	0		DISTANCE_VARIANCE,INTERSECTION_VARIANCE,SIZE_PROPORTION	call_11656		43190000	61130000	17940000
DEL	chr13	chr13		30852082	30852316	234				Sniffles2.DEL.93CESC	30893430	30899758	6328	0.41	41348	47442	88790	6.76562	-				6094	0.04		DISTANCE_VARIANCE,INTERSECTION_VARIANCE,SIZE_PROPORTION	5205		19238784	19704203	465419	0	11613298	11148113	22761411	24.4403					465185	0		DISTANCE_VARIANCE,INTERSECTION_VARIANCE,SIZE_PROPORTION	call_8743		0	18440000	18440000
DEL	chrX	chrX		85254314	85254647	333				Sniffles2.DEL.10015S16	86347967	86356492	8525	0.44	1093653	1101845	2195498	123.928	4690.4				8192	0.04		DISTANCE_VARIANCE,INTERSECTION_VARIANCE,SIZE_PROPORTION	7716		82263204	82315580	52376	0.01	2991110	2939067	5930177	56.254					52043	0.01		DISTANCE_VARIANCE,INTERSECTION_VARIANCE,SIZE_PROPORTION	call_11857		102190000	102500000	310000
DEL	chr22	chr22		47211110	47211266	156				Sniffles2.DEL.4C51S15	47208767	47214449	5682	0.5	2343	3183	5526	0.47345	CERK				5526	0.03		DISTANCE_VARIANCE,SIZE_PROPORTION	7483		12181059	11976999	204060	0.09	35030051	35234267	70264318	171.035					203904	0		DISTANCE_VARIANCE,INTERSECTION_VARIANCE,SIZE_PROPORTION	call_113_2		0	10790000	10790000
DEL	chr22	chr22		49164784	49164846	62				Sniffles2.DEL.4DD5S15	18189402	21198568	3009166	0.26	30975382	27966278	58941660	9.79349	E2F6P2;KRT18P62;RPL34P35;LOC124900485;ZDHHC8;COMT;PEX26;SMPD4P1;BCRP5;LOC101060852;BCRP7;RPL7AP70;GSC2;ATP6V1E1;LINC00895;LINC02556;LINC00896;LOC124905085;LOC124905083;LOC124905084;TANGO2;POM121L15P;LOC101928824;LOC112268289;CLDN5;FAM230D;LINC00528;FAM230A;LOC100129262;FAM230G;FAM230F;FAM230E;TSSK2;FAM230J;C22ORF39;RTN4R;LOC124905075;LOC102724151;RTL10;LOC124905078;LOC124905079;LOC124905076;ABHD1…				3009104	0		DISTANCE_VARIANCE,INTERSECTION_VARIANCE,SIZE_PROPORTION	7344		12181059	11976999	204060	0.09	36983725	37187847	74171572	180.685					203998	0		DISTANCE_VARIANCE,INTERSECTION_VARIANCE,SIZE_PROPORTION	call_113_2		0	10790000	10790000
DEL	chr15	chr15		100719475	100719869	394				Sniffles2.DEL.B0E3SE	100552807	100572156	19349	0.52	166668	147713	314381	7.96189	-				18955	0.02		DISTANCE_VARIANCE,INTERSECTION_VARIANCE,SIZE_PROPORTION	5777		100719170	100720187	1017	0.03	305	318	623	0.221474					623	0.39	PASS		call_2996		20410000	22230000	1820000
DEL	chr4	chr4		167451212	167451294	82				Sniffles2.DEL.17401S3	166963569	166976749	13180	0.51	487643	474545	962188	36.2762	MARCHF1				13098	0.01		DISTANCE_VARIANCE,INTERSECTION_VARIANCE,SIZE_PROPORTION	1920		166755898	166761919	6021	0.02	695314	689375	1384689	113.443					5939	0.01		DISTANCE_VARIANCE,INTERSECTION_VARIANCE,SIZE_PROPORTION	call_3061		167450912	167451112	200
DEL	chr16	chr16		86250703	86251011	308				Sniffles2.DEL.A373SF	15023424	18490832	3467408	0.12	71227279	67760179	138987458	20.0402	NOMO3;RPL7P47;MPV17L;XYLT1;TCERG1P2;LOC105371099;MIR6511A3;MIR6511A2;MIR6511A4;BMERB1;LOC105371096;NPIPA7;LOC105371097;NPIPA5;NOMO2;ABCC1;PKD1P4-NPIPA8;ABCC6;NPIPP1;PKD1P5-LOC105376752;LOC102723692;MARF1;MIR484;LOC107987234;CEP20;RNU6-213P;MIR3179-4;RRN3;PDXDC1;MIR3179-2;LOC100505915;LOC124903651;LOC105371108;PKD1P4;LOC124903650;PKD1P5;PKD1P6;LOC124903653;LOC105371106;LOC100288162;LOC124903652;PK…				3467100	0		DISTANCE_VARIANCE,INTERSECTION_VARIANCE,SIZE_PROPORTION	5858		86250703	86251011	308		0	0	0	0.00162338					0	1	PASS		call_800		86250702	86251010	308
DEL	chr9	chr9		40835835	40838222	2387				Sniffles2.DEL.C4E2S8	41012607	41448608	436001	0.25	176772	610386	787158	0.897789	CNTNAP3P4;CNTNAP3P3;SPATA31A7;LOC124902172;LOC112268036;CNTNAP3P9;VN2R6P;ATP5F1AP7;FAM74A4;FKBP4P2;SDR42E1P2;LOC105379435;LOC105379434;LOC100506103				433614	0.01		DISTANCE_VARIANCE,INTERSECTION_VARIANCE,SIZE_PROPORTION	3837		40816248	40816419	171		19587	21803	41390	8.0907					-2216	0.07		DISTANCE_VARIANCE,INTERSECTION_VARIANCE	call_1574		39590000	40700000	1110000
DEL	chr5	chr5		46873415	46874777	1362				Sniffles2.DEL.11920S4	46244499	46298822	54323	1	628916	575955	1204871	10.8186	-				52961	0.03		DISTANCE_VARIANCE,INTERSECTION_VARIANCE,SIZE_PROPORTION	2107		46270556	46275735	5179	0.07	602859	599042	1201901	91.8746					3817	0.26		DISTANCE_VARIANCE,INTERSECTION_VARIANCE	call_2388		69540000	71360000	1820000
DEL	chr1	chr1		121824550	121824818	268				Sniffles2.DEL.19701S0	146145397	148777894	2632497	0.34	24320847	26953076	51273923	9.73766	RNVU1-3;RNU1-1;RNVU1-1;RNVU1-2;TRN-GTT23-1;LOC102723321;TRQ-CTG3-2;TRQ-CTG7-1;TRN-GTT9-2;LOC112268274;GJA5;OR13Z2P;GJA8;RNVU1-22;RNVU1-21;PRKAB2;LOC124904397;LOC124904396;RNU1-129P;CHD1L;PDE4DIPP6;PDE4DIPP1;OR13Z3P;ABHD17AP1;MIR6077;LOC644060;LINC01731;PFN1P4;LOC101927468;PFN1P8;TRE-TTC14-1;TRH-GTG1-2;LOC105371229;LOC105371227;RNA5SP57;TRQ-CTG4-1;LOC105371233;PPIAL4H;LOC105371230;LOC105371235;TRN…				2632229	0		DISTANCE_VARIANCE,INTERSECTION_VARIANCE,SIZE_PROPORTION	417		121844316	121604989	239327	0.05	19766	219829	239595	-0.498877					239059	0		DISTANCE_VARIANCE,SIZE_PROPORTION	call_2420_2		121600000	143300000	21700000
DEL	chrX	chrX		50889418	50889468	50				Sniffles2.DEL.EDE0S16	58478865	58512208	33343	0.43	7589447	7622740	15212187	227.775	16906.8				33293	0		DISTANCE_VARIANCE,INTERSECTION_VARIANCE,SIZE_PROPORTION	7646		49604084	49346367	257717	0.07	1285334	1543101	2828435	4.48662					257667	0		DISTANCE_VARIANCE,INTERSECTION_VARIANCE,SIZE_PROPORTION	call_2292_2		50889417	50889467	50
DEL	chr3	chr3		98691861	98695940	4079				Sniffles2.DEL.15A4BS2	99174452	99189998	15546	1	482591	494058	976649	24.8828	-				11467	0.26		DISTANCE_VARIANCE,INTERSECTION_VARIANCE	1463		98691836	98695940	4104	0.06	25	0	25	0.00164976					25	0.99	PASS		call_2375		98691830	98695938	4108
DEL	chr22	chr22		46567240	46567400	160				Sniffles2.DEL.4BC8S15	18189402	21198568	3009166	0.26	28377838	25368832	53746670	8.93002	E2F6P2;KRT18P62;RPL34P35;LOC124900485;ZDHHC8;COMT;PEX26;SMPD4P1;BCRP5;LOC101060852;BCRP7;RPL7AP70;GSC2;ATP6V1E1;LINC00895;LINC02556;LINC00896;LOC124905085;LOC124905083;LOC124905084;TANGO2;POM121L15P;LOC101928824;LOC112268289;CLDN5;FAM230D;LINC00528;FAM230A;LOC100129262;FAM230G;FAM230F;FAM230E;TSSK2;FAM230J;C22ORF39;RTN4R;LOC124905075;LOC102724151;RTL10;LOC124905078;LOC124905079;LOC124905076;ABHD1…				3009006	0		DISTANCE_VARIANCE,INTERSECTION_VARIANCE,SIZE_PROPORTION	7344		12181059	11976999	204060	0.09	34386181	34590401	68976582	167.879					203900	0		DISTANCE_VARIANCE,INTERSECTION_VARIANCE,SIZE_PROPORTION	call_113_2		46566736	46566870	134
DEL	chr1	chr1		124909277	124910806	1529				Sniffles2.DEL.1978CS0	146145397	148777894	2632497	0.34	21236120	23867088	45103208	8.56165	RNVU1-3;RNU1-1;RNVU1-1;RNVU1-2;TRN-GTT23-1;LOC102723321;TRQ-CTG3-2;TRQ-CTG7-1;TRN-GTT9-2;LOC112268274;GJA5;OR13Z2P;GJA8;RNVU1-22;RNVU1-21;PRKAB2;LOC124904397;LOC124904396;RNU1-129P;CHD1L;PDE4DIPP6;PDE4DIPP1;OR13Z3P;ABHD17AP1;MIR6077;LOC644060;LINC01731;PFN1P4;LOC101927468;PFN1P8;TRE-TTC14-1;TRH-GTG1-2;LOC105371229;LOC105371227;RNA5SP57;TRQ-CTG4-1;LOC105371233;PPIAL4H;LOC105371230;LOC105371235;TRN…				2630968	0		DISTANCE_VARIANCE,INTERSECTION_VARIANCE,SIZE_PROPORTION	417		121844316	121604989	239327	0.05	3064961	3305817	6370778	12.2316					237798	0.01		DISTANCE_VARIANCE,INTERSECTION_VARIANCE,SIZE_PROPORTION	call_2420_2		121600000	143300000	21700000
DEL	chr2	chr2		57755094	57755152	58				Sniffles2.DEL.17BE1S1	89883901	90223625	339724	0.25	32128807	32468473	64597280	95.057	LOC101927984;LOC101929815;LOC388996;KMT2CP4;LOC124904399;RNA5SP533;NKAIN1P1;IGKV1OR2-118;LOC107985797;LOC107987365;LOC107985911;LOC105379523;LOC105379203				339666	0		DISTANCE_VARIANCE,INTERSECTION_VARIANCE,SIZE_PROPORTION	895		89244935	88861907	383028	0.07	31489841	31106755	62596596	80.7006					382970	0		DISTANCE_VARIANCE,INTERSECTION_VARIANCE,SIZE_PROPORTION	call_104_2		88820000	89610000	790000
DEL	chr4	chr4		51642569	51643421	852				Sniffles2.DEL.12AC7S3	49078708	49161943	83235	0.68	2563861	2481478	5045339	30.0007	LOC101927209;LOC100419003;LOC124904994				82383	0.01		DISTANCE_VARIANCE,INTERSECTION_VARIANCE,SIZE_PROPORTION	1660		68508107	68625437	117330	0.8	16865538	16982016	33847554	143.201					116478	0.01		DISTANCE_VARIANCE,INTERSECTION_VARIANCE,SIZE_PROPORTION	call_52		58870000	58930000	60000
DEL	chr13	chr13		85355381	85355559	178				Sniffles2.DEL.B673SC	85357292	85367424	10132	0.48	1911	11865	13776	0.668186	-				9954	0.02		DISTANCE_VARIANCE,INTERSECTION_VARIANCE,SIZE_PROPORTION	5360		85355381	85355559	178		0	0	0	0.00280899					0	1	PASS		call_1151		0	18440000	18440000
DEL	chr2	chr2		228264158	228264249	91				Sniffles2.DEL.1E764S1	231817620	231853651	36031	1	3553462	3589402	7142864	98.8714	MIR4777;ARMC9				35940	0		DISTANCE_VARIANCE,INTERSECTION_VARIANCE,SIZE_PROPORTION	1228		89244935	88861907	383028	0.07	139019223	139402342	278421565	362.362					382937	0		DISTANCE_VARIANCE,INTERSECTION_VARIANCE,SIZE_PROPORTION	call_104_2		88820000	89610000	790000
DEL	chr6	chr6		170155488	170155547	59				Sniffles2.DEL.16068S5	170205819	170231965	26146	1	50331	76418	126749	2.41845	LOC105378144				26087	0		DISTANCE_VARIANCE,INTERSECTION_VARIANCE,SIZE_PROPORTION	2796		170647774	170700087	52313	0.09	492286	544540	1036826	9.89869					52254	0		DISTANCE_VARIANCE,INTERSECTION_VARIANCE,SIZE_PROPORTION	call_2095		170610000	170810000	200000
DEL	chr18	chr18		67773418	67773630	212				Sniffles2.DEL.9550S11	68532856	68542494	9638	1	759438	768864	1528302	77.5789	-				9426	0.02		DISTANCE_VARIANCE,INTERSECTION_VARIANCE,SIZE_PROPORTION	6387		66056612	66065142	8530	0.03	1716806	1708488	3425294	195.91					8318	0.02		DISTANCE_VARIANCE,INTERSECTION_VARIANCE,SIZE_PROPORTION	call_2631		67855559	67855601	42
DEL	chr14	chr14		104225193	104225507	314				Sniffles2.DEL.B63ASD	105610086	106237244	627158	0.48	1384893	2011737	3396630	2.7066	-				626844	0		DISTANCE_VARIANCE,INTERSECTION_VARIANCE,SIZE_PROPORTION	5502		106269042	105863972	405070	0.02	2043849	1638465	3682314	3.54254					404756	0		DISTANCE_VARIANCE,INTERSECTION_VARIANCE,SIZE_PROPORTION	call_225_2		106234436	105863982	370454
DEL	chr6	chr6		32491284	32491957	673				Sniffles2.DEL.10949S5	32475916	32542900	66984	0.69	15368	50943	66311	0.490068	HLA-DQB1-AS1;LOC102725019;MTCO3P1;HLA-DQA1;HLA-DQB1				66311	0.01		DISTANCE_VARIANCE,SIZE_PROPORTION	2571		32501024	32493122	7902	0.02	9740	1165	10905	-0.285539					7229	0.09	PASS	DISTANCE_VARIANCE	call_3255_2		32501024	32493121	7903
DEL	chr18	chr18		76467153	76467314	161				Sniffles2.DEL.9A9FS11	76376371	76395513	19142	0.55	90782	71801	162583	4.21139	-				18981	0.01		DISTANCE_VARIANCE,INTERSECTION_VARIANCE,SIZE_PROPORTION	6455		76635237	76636041	804		168084	168727	336811	174.515					643	0.2		DISTANCE_VARIANCE,INTERSECTION_VARIANCE	call_703		76635239	76636040	801
DEL	chr2	chr2		182489984	182490058	74				Sniffles2.DEL.1C9DBS1	183218451	183225972	7521	0.51	728467	735914	1464381	96.4044	DNAJC10				7447	0.01		DISTANCE_VARIANCE,INTERSECTION_VARIANCE,SIZE_PROPORTION	1097		182489984	182490058	74		0	0	0	0.00675676					0	1	PASS		call_485		182489983	182490057	74
DEL	chr3	chr3		179936552	179937017	465				Sniffles2.DEL.19164S2	180371635	180385467	13832	0.55	435083	448450	883533	30.8993	LINC00578;LOC124906306				13367	0.03		DISTANCE_VARIANCE,INTERSECTION_VARIANCE,SIZE_PROPORTION	1529		179936565	179937016	451	0.09	13	1	14	0.00873362					-14	0.97	PASS		call_2135		179936551	179937016	465
DEL	chr13	chr13		42181850	42182101	251				Sniffles2.DEL.9B41SC	42958432	42970805	12373	0.57	776582	788704	1565286	61.9965	ENOX1				12122	0.02		DISTANCE_VARIANCE,INTERSECTION_VARIANCE,SIZE_PROPORTION	5218		19238784	19704203	465419	0	22943066	22477898	45420964	48.7695					465168	0		DISTANCE_VARIANCE,INTERSECTION_VARIANCE,SIZE_PROPORTION	call_8743		42181816	42182068	252
DEL	chr17	chr17		83003467	83003679	212				Sniffles2.DEL.AD93S10	83232537	83240673	8136	1	229070	236994	466064	27.9148	TEX19				7924	0.03		DISTANCE_VARIANCE,INTERSECTION_VARIANCE,SIZE_PROPORTION	6257		83011894	83012296	402	0.02	8427	8617	17044	13.8811					190	0.53		DISTANCE_VARIANCE,INTERSECTION_VARIANCE	call_3181		81792534	81742552	49982
DEL	chr7	chr7		157647129	157648216	1087				Sniffles2.DEL.142C4S6	158229169	158250255	21086	0.51	582040	602039	1184079	26.701	-				19999	0.05		DISTANCE_VARIANCE,INTERSECTION_VARIANCE	3362		157747457	157748050	593	0.06	100328	99834	200162	59.5726					-494	0.55		DISTANCE_VARIANCE,INTERSECTION_VARIANCE	call_3106		157747477	157747976	499
DEL	chr22	chr22		31591945	31592268	323				Sniffles2.DEL.41CFS15	18189402	21198568	3009166	0.26	13402543	10393700	23796243	3.95354	E2F6P2;KRT18P62;RPL34P35;LOC124900485;ZDHHC8;COMT;PEX26;SMPD4P1;BCRP5;LOC101060852;BCRP7;RPL7AP70;GSC2;ATP6V1E1;LINC00895;LINC02556;LINC00896;LOC124905085;LOC124905083;LOC124905084;TANGO2;POM121L15P;LOC101928824;LOC112268289;CLDN5;FAM230D;LINC00528;FAM230A;LOC100129262;FAM230G;FAM230F;FAM230E;TSSK2;FAM230J;C22ORF39;RTN4R;LOC124905075;LOC102724151;RTL10;LOC124905078;LOC124905079;LOC124905076;ABHD1…				3008843	0		DISTANCE_VARIANCE,INTERSECTION_VARIANCE,SIZE_PROPORTION	7344		31380434	31384636	4202	0.04	211511	207632	419143	46.3144					3879	0.08		DISTANCE_VARIANCE,INTERSECTION_VARIANCE	call_2372		0	10790000	10790000
DEL	chr4	chr4		59078842	59084884	6042				Sniffles2.DEL.12F4DS3	59072473	59087571	15098	0.42	6369	2687	9056	0.214238	PDCL2;NMU				9056	0.4	PASS	DISTANCE_VARIANCE	1711		59078848	59084882	6034	0.02	6	2	8	0.000414044					-8	1	PASS		call_3058		59078869	59084756	5887
DEL	chr7	chr7		102369213	102369425	212				Sniffles2.DEL.11E36S6	102574533	102595105	20572	0.51	205320	225680	431000	10.3686	RNU6-1104P				20360	0.01		DISTANCE_VARIANCE,INTERSECTION_VARIANCE,SIZE_PROPORTION	3210		102369213	102369425	212		0	0	0	0.00235849					0	1	PASS		call_338		102450000	102570000	120000
DEL	chr1	chr1		99510475	99510538	63				Sniffles2.DEL.18836S0	146145397	148777894	2632497	0.34	46634922	49267356	95902278	18.2146	RNVU1-3;RNU1-1;RNVU1-1;RNVU1-2;TRN-GTT23-1;LOC102723321;TRQ-CTG3-2;TRQ-CTG7-1;TRN-GTT9-2;LOC112268274;GJA5;OR13Z2P;GJA8;RNVU1-22;RNVU1-21;PRKAB2;LOC124904397;LOC124904396;RNU1-129P;CHD1L;PDE4DIPP6;PDE4DIPP1;OR13Z3P;ABHD17AP1;MIR6077;LOC644060;LINC01731;PFN1P4;LOC101927468;PFN1P8;TRE-TTC14-1;TRH-GTG1-2;LOC105371229;LOC105371227;RNA5SP57;TRQ-CTG4-1;LOC105371233;PPIAL4H;LOC105371230;LOC105371235;TRN…				2632434	0		DISTANCE_VARIANCE,INTERSECTION_VARIANCE,SIZE_PROPORTION	417		103623834	103760500	136666	0.03	4113359	4249962	8363321	30.5836					136603	0		DISTANCE_VARIANCE,INTERSECTION_VARIANCE,SIZE_PROPORTION	call_4578		99510467	99510535	68
DEL	chr22	chr22		45421491	45421560	69				Sniffles2.DEL.4AF5S15	18189402	21198568	3009166	0.26	27232089	24222992	51455081	8.54953	E2F6P2;KRT18P62;RPL34P35;LOC124900485;ZDHHC8;COMT;PEX26;SMPD4P1;BCRP5;LOC101060852;BCRP7;RPL7AP70;GSC2;ATP6V1E1;LINC00895;LINC02556;LINC00896;LOC124905085;LOC124905083;LOC124905084;TANGO2;POM121L15P;LOC101928824;LOC112268289;CLDN5;FAM230D;LINC00528;FAM230A;LOC100129262;FAM230G;FAM230F;FAM230E;TSSK2;FAM230J;C22ORF39;RTN4R;LOC124905075;LOC102724151;RTL10;LOC124905078;LOC124905079;LOC124905076;ABHD1…				3009097	0		DISTANCE_VARIANCE,INTERSECTION_VARIANCE,SIZE_PROPORTION	7344		45479155	45479468	313	0.09	57664	57908	115572	151.275					244	0.22		DISTANCE_VARIANCE,INTERSECTION_VARIANCE	call_2218		45421496	45421547	51
DEL	chrY	chrY		11305769	11305837	68				Sniffles2.DEL.492S17																																					11030000	57230000	46200000
DEL	chr17	chr17		83124743	83124827	84				Sniffles2.DEL.ADB6S10	83232537	83240673	8136	1	107794	115846	223640	13.6035	TEX19				8052	0.01		DISTANCE_VARIANCE,INTERSECTION_VARIANCE,SIZE_PROPORTION	6257		83102020	83103106	1086	0.06	22723	21721	44444	18.994					1002	0.08		DISTANCE_VARIANCE,INTERSECTION_VARIANCE	call_2627		83102017	83103107	1090
DEL	chr5	chr5		58627344	58627517	173				Sniffles2.DEL.11F3DS4	69565660	70740753	1175093	0.32	10938316	12113236	23051552	9.80695	SUMO2P4;CHCHD2P2;RN7SL616P;GUSBP13;GTF2H2C;MRPS36;CCDC125;TAF9;SNORD13B-1;AK6;VWA8P1;CCNB1;LOC728499;MARVELD2;RPS27P14;LOC100130639;NDUFB9P1;LOC105379015;LOC107984116;LOC105379016;GUSBP3;LOC105379013;LINC02198;LOC105379020;LOC101928924;SLC30A5;LOC124900198;LOC124900991;NAIPP1;LOC124900992;LOC124901203;LOC112267932;LOC124900951;LOC124900997;CDK7;OCLN;LOC124900998;LOC728488;CENPH;RNU6-724P;RN7SKP25…				1174920	0		DISTANCE_VARIANCE,INTERSECTION_VARIANCE,SIZE_PROPORTION	2159		58627344	58627517	173		0	0	0	0.00289017					0	1	PASS		call_907		69540000	71360000	1820000
DEL	chr6	chr6		3146428	3146632	204				Sniffles2.DEL.F622S5	3144956	3148845	3889	0.56	1472	2213	3685	0.450403	SLC22A23				3685	0.05	PASS	DISTANCE_VARIANCE	2539		31980726	32038027	57301	0.27	28834298	28891395	57725693	501.919					57097	0		DISTANCE_VARIANCE,INTERSECTION_VARIANCE,SIZE_PROPORTION	call_63		3145163	3145223	60
DEL	chr19	chr19		54840869	54841265	396				Sniffles2.DEL.75D2S12	54951166	54963177	12011	0.44	110297	121912	232209	9.35806	ZNF577				11615	0.03		DISTANCE_VARIANCE,INTERSECTION_VARIANCE,SIZE_PROPORTION	6692		54814984	54831214	16230	0.01	25885	10051	35936	1.08078					15834	0.02		DISTANCE_VARIANCE,INTERSECTION_VARIANCE,SIZE_PROPORTION	call_3199		53714338	53743606	29268
DEL	chr12	chr12		2352634	2352768	134				Sniffles2.DEL.BE0ASB	1077010	1100225	23215	0.52	1275624	1252543	2528167	54.1387	ERC1				23081	0.01		DISTANCE_VARIANCE,INTERSECTION_VARIANCE,SIZE_PROPORTION	4912		9480072	9580690	100618	0.84	7127438	7227922	14355360	71.2411					100484	0		DISTANCE_VARIANCE,INTERSECTION_VARIANCE,SIZE_PROPORTION	call_56		9440000	9590000	150000
DEL	chr19	chr19		52445717	52445823	106				Sniffles2.DEL.73F0S12	52910250	52928877	18627	1	464533	483054	947587	25.292	IL4I1;NUP62				18521	0.01		DISTANCE_VARIANCE,INTERSECTION_VARIANCE,SIZE_PROPORTION	6682		52445717	52445823	106		0	0	0	0.00471698					0	1	PASS		call_810		52445716	52445822	106
[truncated: 23,925 more rows]
[truncated: 87 more columns]

## Sheet: Supplementary Table 4C
Supplementary Table 4: A) Summary of structural variants (SVs) detected by LRS-ONT (=base) and confirmed by SRS, LRS-PacBio, LRS-ICLR, LRS-TELL-Seq, LRS-10x and OGM in NA12878 and SKBR3 cell lines for both hg38 and T2T-CHM13 references. List of SVs for hg38 reference in A) NA12878, B) SKBR3 and for T2T-CHM13 reference C) NA12878, D) SKBR3 cell lines. For each sample and technology, the total numb…
[truncated: 23,619 more rows]
[truncated: 33 more columns]

[truncated: 2 more sheets: Supplementary Table 4D, Supplementary Table 4E]
