# Supplementary material for: Multiplatform comparisons and annotation of structural variants highlight the utility of the T2T reference genome in human diagnostics
Source: Gigascience. 2026 Mar 9;15:giag027. doi: 10.1093/gigascience/giag027 (PMC13137335; doi:10.1093/gigascience/giag027)
Supplement: giag027_Supplemental_Files [file giag027_supplemental_files.zip › Supplementary Table 5.xlsx]

## Sheet: Supplementary Table 5A
Supplementary Table 5: A) Summary of structural variants (SVs) detected by SRS (=base) and confirmed by LRS-ONT, LRS-PacBio, LRS-ICLR, LRS-TELL-Seq, LRS-10x and OGM in NA12878 and SKBR3 cell lines and P3 and S48 diagnostic samples for both hg38 and T2T-CHM13 references. List of SVs for hg38 reference in B) NA12878, C) SKBR3 cell lines and D) P3 tissue and E) S48 tissue diagnostic samples and for …
Sample	Technology	Reference	sv_type	sv_count_total	sv_count_passed	sv_count_passed_pct	dist_var_1000	dist_var_pct_1000	intersect_var_0.5	intersect_var_pct_0.5
NA12878	OGM	hg38	BND	1421	0	0	0	0	0	0
NA12878	OGM	hg38	INV	261	13	4.98	0	0	13	4.98
NA12878	OGM	hg38	DUP	48	0	0	0	0	0	0
NA12878	OGM	hg38	DEL	5120	746	14.57	3	0.06	746	14.57
NA12878	OGM	hg38	INS	6103	84	1.38	18	0.29	71	1.16
NA12878	OGM	hg38	UNK	0	0	0	0	0	0	0
NA12878	LRS-10x	hg38	BND	1421	8	0.56	8	0.56	0	0
NA12878	LRS-10x	hg38	INV	261	23	8.81	5	1.92	23	8.81
NA12878	LRS-10x	hg38	DUP	48	3	6.25	0	0	3	6.25
NA12878	LRS-10x	hg38	DEL	5120	2607	50.92	2584	50.47	2593	50.64
NA12878	LRS-10x	hg38	INS	6103	0	0	0	0	0	0
NA12878	LRS-10x	hg38	UNK	0	0	0	0	0	0	0
NA12878	LRS-TELL-Seq	hg38	BND	1421	0	0	0	0	0	0
NA12878	LRS-TELL-Seq	hg38	INV	261	17	6.51	6	2.3	17	6.51
NA12878	LRS-TELL-Seq	hg38	DUP	48	0	0	0	0	0	0
NA12878	LRS-TELL-Seq	hg38	DEL	5120	2878	56.21	2840	55.47	2846	55.59
NA12878	LRS-TELL-Seq	hg38	INS	6103	0	0	0	0	0	0
NA12878	LRS-TELL-Seq	hg38	UNK	0	0	0	0	0	0	0
NA12878	LRS-PacBio	hg38	BND	1421	16	1.13	16	1.13	0	0
NA12878	LRS-PacBio	hg38	INV	261	49	18.77	34	13.03	49	18.77
NA12878	LRS-PacBio	hg38	DUP	48	16	33.33	12	25	16	33.33
NA12878	LRS-PacBio	hg38	DEL	5120	4581	89.47	4553	88.93	4515	88.18
NA12878	LRS-PacBio	hg38	INS	6103	4905	80.37	4864	79.7	3513	57.56
NA12878	LRS-PacBio	hg38	UNK	0	0	0	0	0	0	0
NA12878	LRS-ONT	hg38	BND	1421	12	0.84	12	0.84	0	0
NA12878	LRS-ONT	hg38	INV	261	53	20.31	45	17.24	53	20.31
NA12878	LRS-ONT	hg38	DUP	48	7	14.58	7	14.58	7	14.58
NA12878	LRS-ONT	hg38	DEL	5120	4570	89.26	4545	88.77	4493	87.75
NA12878	LRS-ONT	hg38	INS	6103	4855	79.55	4812	78.85	3417	55.99
NA12878	LRS-ONT	hg38	UNK	0	0	0	0	0	0	0
NA12878	LRS-ICLR	hg38	BND	1421	3	0.21	3	0.21	0	0
NA12878	LRS-ICLR	hg38	INV	261	77	29.5	71	27.2	77	29.5
NA12878	LRS-ICLR	hg38	DUP	48	7	14.58	7	14.58	7	14.58
NA12878	LRS-ICLR	hg38	DEL	5120	4348	84.92	4339	84.75	4294	83.87
NA12878	LRS-ICLR	hg38	INS	6103	3300	54.07	3297	54.02	2656	43.52
NA12878	LRS-ICLR	hg38	UNK	0	0	0	0	0	0	0
NA12878	LRS-ICLR+SRS	hg38	BND	1421	1421	100	1421	100	0	0
NA12878	LRS-ICLR+SRS	hg38	INV	261	261	100	261	100	261	100
NA12878	LRS-ICLR+SRS	hg38	DUP	48	48	100	48	100	48	100
NA12878	LRS-ICLR+SRS	hg38	DEL	5120	5120	100	5120	100	5120	100
NA12878	LRS-ICLR+SRS	hg38	INS	6103	4457	73.03	4457	73.03	3804	62.33
NA12878	LRS-ICLR+SRS	hg38	UNK	0	0	0	0	0	0	0
NA12878	OGM	T2T-CHM13	BND	361	0	0	0	0	0	0
NA12878	OGM	T2T-CHM13	INV	220	9	4.09	1	0.45	9	4.09
NA12878	OGM	T2T-CHM13	DUP	435	4	0.92	0	0	4	0.92
NA12878	OGM	T2T-CHM13	DEL	4255	623	14.64	6	0.14	623	14.64
NA12878	OGM	T2T-CHM13	INS	1498	9	0.6	3	0.2	6	0.4
NA12878	OGM	T2T-CHM13	UNK	0	0	0	0	0	0	0
NA12878	LRS-10x	T2T-CHM13	BND	361	8	2.22	8	2.22	0	0
NA12878	LRS-10x	T2T-CHM13	INV	220	22	10	7	3.18	22	10
NA12878	LRS-10x	T2T-CHM13	DUP	435	21	4.83	6	1.38	21	4.83
NA12878	LRS-10x	T2T-CHM13	DEL	4255	2455	57.7	2413	56.71	2447	57.51
NA12878	LRS-10x	T2T-CHM13	INS	1498	0	0	0	0	0	0
NA12878	LRS-10x	T2T-CHM13	UNK	0	0	0	0	0	0	0
NA12878	LRS-TELL-Seq	T2T-CHM13	BND	361	1	0.28	1	0.28	0	0
NA12878	LRS-TELL-Seq	T2T-CHM13	INV	220	16	7.27	2	0.91	16	7.27
NA12878	LRS-TELL-Seq	T2T-CHM13	DUP	435	6	1.38	2	0.46	6	1.38
NA12878	LRS-TELL-Seq	T2T-CHM13	DEL	4255	1574	36.99	1523	35.79	1569	36.87
NA12878	LRS-TELL-Seq	T2T-CHM13	INS	1498	0	0	0	0	0	0
NA12878	LRS-TELL-Seq	T2T-CHM13	UNK	0	0	0	0	0	0	0
NA12878	LRS-PacBio	T2T-CHM13	BND	361	9	2.49	9	2.49	0	0
NA12878	LRS-PacBio	T2T-CHM13	INV	220	36	16.36	28	12.73	36	16.36
NA12878	LRS-PacBio	T2T-CHM13	DUP	435	45	10.34	26	5.98	45	10.34
NA12878	LRS-PacBio	T2T-CHM13	DEL	4255	3790	89.07	3735	87.78	3751	88.16
NA12878	LRS-PacBio	T2T-CHM13	INS	1498	1276	85.18	1274	85.05	1137	75.9
NA12878	LRS-PacBio	T2T-CHM13	UNK	0	0	0	0	0	0	0
NA12878	LRS-ONT	T2T-CHM13	BND	361	4	1.11	4	1.11	0	0
NA12878	LRS-ONT	T2T-CHM13	INV	220	42	19.09	37	16.82	42	19.09
NA12878	LRS-ONT	T2T-CHM13	DUP	435	13	2.99	12	2.76	13	2.99
NA12878	LRS-ONT	T2T-CHM13	DEL	4255	3734	87.76	3686	86.63	3696	86.86
NA12878	LRS-ONT	T2T-CHM13	INS	1498	1246	83.18	1244	83.04	1095	73.1
NA12878	LRS-ONT	T2T-CHM13	UNK	0	0	0	0	0	0	0
SKBR3	OGM	hg38	BND	272	0	0	0	0	0	0
SKBR3	OGM	hg38	INV	258	25	9.69	0	0	25	9.69
SKBR3	OGM	hg38	DUP	937	12	1.28	0	0	12	1.28
SKBR3	OGM	hg38	DEL	2920	671	22.98	1	0.03	671	22.98
SKBR3	OGM	hg38	INS	938	6	0.64	4	0.43	3	0.32
SKBR3	OGM	hg38	UNK	0	0	0	0	0	0	0
SKBR3	LRS-10x	hg38	BND	272	38	13.97	38	13.97	0	0
SKBR3	LRS-10x	hg38	INV	258	16	6.2	5	1.94	16	6.2
SKBR3	LRS-10x	hg38	DUP	937	45	4.8	8	0.85	45	4.8
SKBR3	LRS-10x	hg38	DEL	2920	2150	73.63	2092	71.64	2144	73.42
SKBR3	LRS-10x	hg38	INS	938	0	0	0	0	0	0
SKBR3	LRS-10x	hg38	UNK	0	0	0	0	0	0	0
SKBR3	LRS-PacBio	hg38	BND	272	38	13.97	38	13.97	0	0
SKBR3	LRS-PacBio	hg38	INV	258	131	50.78	115	44.57	131	50.78
SKBR3	LRS-PacBio	hg38	DUP	937	43	4.59	32	3.42	43	4.59
SKBR3	LRS-PacBio	hg38	DEL	2920	2571	88.05	2543	87.09	2557	87.57
SKBR3	LRS-PacBio	hg38	INS	938	823	87.74	823	87.74	625	66.63
SKBR3	LRS-PacBio	hg38	UNK	0	0	0	0	0	0	0
SKBR3	LRS-ONT	hg38	BND	272	30	11.03	30	11.03	0	0
SKBR3	LRS-ONT	hg38	INV	258	106	41.09	94	36.43	106	41.09
SKBR3	LRS-ONT	hg38	DUP	937	30	3.2	21	2.24	30	3.2
SKBR3	LRS-ONT	hg38	DEL	2920	2596	88.9	2554	87.47	2582	88.42
SKBR3	LRS-ONT	hg38	INS	938	806	85.93	806	85.93	600	63.97
SKBR3	LRS-ONT	hg38	UNK	0	0	0	0	0	0	0
SKBR3	OGM	T2T-CHM13	BND	225	0	0	0	0	0	0
SKBR3	OGM	T2T-CHM13	INV	212	20	9.43	0	0	20	9.43
SKBR3	OGM	T2T-CHM13	DUP	238	16	6.72	0	0	16	6.72
SKBR3	OGM	T2T-CHM13	DEL	2738	620	22.64	5	0.18	620	22.64
SKBR3	OGM	T2T-CHM13	INS	598	1	0.17	1	0.17	0	0
SKBR3	OGM	T2T-CHM13	UNK	0	0	0	0	0	0	0
SKBR3	LRS-10x	T2T-CHM13	BND	225	38	16.89	38	16.89	0	0
SKBR3	LRS-10x	T2T-CHM13	INV	212	15	7.08	3	1.42	15	7.08
SKBR3	LRS-10x	T2T-CHM13	DUP	238	41	17.23	7	2.94	41	17.23
SKBR3	LRS-10x	T2T-CHM13	DEL	2738	1980	72.32	1922	70.2	1973	72.06
SKBR3	LRS-10x	T2T-CHM13	INS	598	0	0	0	0	0	0
SKBR3	LRS-10x	T2T-CHM13	UNK	0	0	0	0	0	0	0
SKBR3	LRS-PacBio	T2T-CHM13	BND	225	36	16	36	16	0	0
SKBR3	LRS-PacBio	T2T-CHM13	INV	212	122	57.55	109	51.42	122	57.55
SKBR3	LRS-PacBio	T2T-CHM13	DUP	238	53	22.27	40	16.81	53	22.27
SKBR3	LRS-PacBio	T2T-CHM13	DEL	2738	2440	89.12	2414	88.17	2429	88.71
SKBR3	LRS-PacBio	T2T-CHM13	INS	598	506	84.62	506	84.62	392	65.55
SKBR3	LRS-PacBio	T2T-CHM13	UNK	0	0	0	0	0	0	0
SKBR3	LRS-ONT	T2T-CHM13	BND	225	30	13.33	30	13.33	0	0
SKBR3	LRS-ONT	T2T-CHM13	INV	212	99	46.7	86	40.57	99	46.7
SKBR3	LRS-ONT	T2T-CHM13	DUP	238	36	15.13	23	9.66	36	15.13
SKBR3	LRS-ONT	T2T-CHM13	DEL	2738	2443	89.23	2411	88.06	2428	88.68
SKBR3	LRS-ONT	T2T-CHM13	INS	598	479	80.1	479	80.1	363	60.7
SKBR3	LRS-ONT	T2T-CHM13	UNK	0	0	0	0	0	0	0
P3	OGM	hg38	BND	1512	0	0	0	0	0	0
P3	OGM	hg38	INV	246	19	7.72	0	0	19	7.72
P3	OGM	hg38	DUP	54	9	16.67	0	0	9	16.67
P3	OGM	hg38	DEL	5018	695	13.85	3	0.06	695	13.85
P3	OGM	hg38	INS	6043	83	1.37	19	0.31	66	1.09
P3	OGM	hg38	UNK	0	0	0	0	0	0	0
P3	LRS-TELL-Seq	hg38	BND	1512	6	0.4	6	0.4	0	0
P3	LRS-TELL-Seq	hg38	INV	246	16	6.5	7	2.85	16	6.5
P3	LRS-TELL-Seq	hg38	DUP	54	5	9.26	4	7.41	5	9.26
P3	LRS-TELL-Seq	hg38	DEL	5018	2530	50.42	2507	49.96	2504	49.9
P3	LRS-TELL-Seq	hg38	INS	6043	0	0	0	0	0	0
P3	LRS-TELL-Seq	hg38	UNK	0	0	0	0	0	0	0
P3	LRS-ICLR	hg38	BND	1512	9	0.6	9	0.6	0	0
P3	LRS-ICLR	hg38	INV	246	65	26.42	55	22.36	64	26.02
P3	LRS-ICLR	hg38	DUP	54	12	22.22	12	22.22	12	22.22
P3	LRS-ICLR	hg38	DEL	5018	4177	83.24	4163	82.96	4132	82.34
P3	LRS-ICLR	hg38	INS	6043	2933	48.54	2933	48.54	2410	39.88
P3	LRS-ICLR	hg38	UNK	0	0	0	0	0	0	0
P3	LRS-ICLR+SRS	hg38	BND	1512	1512	100	1512	100	0	0
P3	LRS-ICLR+SRS	hg38	INV	246	245	99.59	245	99.59	245	99.59
P3	LRS-ICLR+SRS	hg38	DUP	54	54	100	54	100	54	100
P3	LRS-ICLR+SRS	hg38	DEL	5018	5018	100	5018	100	5018	100
P3	LRS-ICLR+SRS	hg38	INS	6043	4261	70.51	4261	70.51	3726	61.66
P3	LRS-ICLR+SRS	hg38	UNK	0	0	0	0	0	0	0
P3	OGM	T2T-CHM13	BND	304	0	0	0	0	0	0
P3	OGM	T2T-CHM13	INV	196	4	2.04	0	0	4	2.04
P3	OGM	T2T-CHM13	DUP	444	20	4.5	0	0	20	4.5
P3	OGM	T2T-CHM13	DEL	4079	565	13.85	3	0.07	565	13.85
P3	OGM	T2T-CHM13	INS	1418	11	0.78	3	0.21	8	0.56
P3	OGM	T2T-CHM13	UNK	0	0	0	0	0	0	0
P3	LRS-TELL-Seq	T2T-CHM13	BND	304	3	0.99	3	0.99	0	0
P3	LRS-TELL-Seq	T2T-CHM13	INV	196	28	14.29	12	6.12	28	14.29
P3	LRS-TELL-Seq	T2T-CHM13	DUP	444	14	3.15	6	1.35	14	3.15
P3	LRS-TELL-Seq	T2T-CHM13	DEL	4079	2122	52.02	2089	51.21	2113	51.8
P3	LRS-TELL-Seq	T2T-CHM13	INS	1418	0	0	0	0	0	0
P3	LRS-TELL-Seq	T2T-CHM13	UNK	0	0	0	0	0	0	0
S48	OGM	hg38	BND	1996	0	0	0	0	0	0
S48	OGM	hg38	INV	284	21	7.39	0	0	21	7.39
S48	OGM	hg38	DUP	72	5	6.94	0	0	5	6.94
S48	OGM	hg38	DEL	5632	746	13.25	2	0.04	746	13.25
S48	OGM	hg38	INS	6915	97	1.4	25	0.36	81	1.17
S48	OGM	hg38	UNK	0	0	0	0	0	0	0
S48	LRS-TELL-Seq	hg38	BND	1996	3	0.15	3	0.15	0	0
S48	LRS-TELL-Seq	hg38	INV	284	21	7.39	6	2.11	21	7.39
S48	LRS-TELL-Seq	hg38	DUP	72	6	8.33	3	4.17	6	8.33
S48	LRS-TELL-Seq	hg38	DEL	5632	2926	51.95	2874	51.03	2895	51.4
S48	LRS-TELL-Seq	hg38	INS	6915	0	0	0	0	0	0
S48	LRS-TELL-Seq	hg38	UNK	0	0	0	0	0	0	0
S48	LRS-ICLR	hg38	BND	1996	4	0.2	4	0.2	0	0
S48	LRS-ICLR	hg38	INV	284	67	23.59	57	20.07	67	23.59
S48	LRS-ICLR	hg38	DUP	72	7	9.72	7	9.72	7	9.72
S48	LRS-ICLR	hg38	DEL	5632	4605	81.76	4583	81.37	4541	80.63
S48	LRS-ICLR	hg38	INS	6915	3712	53.68	3711	53.67	3117	45.08
S48	LRS-ICLR	hg38	UNK	0	0	0	0	0	0	0
S48	LRS-ICLR+SRS	hg38	BND	1996	1996	100	1996	100	0	0
S48	LRS-ICLR+SRS	hg38	INV	284	284	100	284	100	284	100
S48	LRS-ICLR+SRS	hg38	DUP	72	72	100	72	100	72	100
S48	LRS-ICLR+SRS	hg38	DEL	5632	5632	100	5632	100	5632	100
S48	LRS-ICLR+SRS	hg38	INS	6915	5259	76.05	5259	76.05	4655	67.32
S48	LRS-ICLR+SRS	hg38	UNK	0	0	0	0	0	0	0
S48	OGM	T2T-CHM13	BND	587	0	0	0	0	0	0
S48	OGM	T2T-CHM13	INV	256	5	1.95	0	0	5	1.95
S48	OGM	T2T-CHM13	DUP	554	10	1.81	0	0	10	1.81
S48	OGM	T2T-CHM13	DEL	4900	656	13.39	3	0.06	656	13.39
S48	OGM	T2T-CHM13	INS	2089	15	0.72	3	0.14	12	0.57
S48	OGM	T2T-CHM13	UNK	0	0	0	0	0	0	0
S48	LRS-TELL-Seq	T2T-CHM13	BND	587	3	0.51	3	0.51	0	0
S48	LRS-TELL-Seq	T2T-CHM13	INV	256	30	11.72	9	3.52	30	11.72
S48	LRS-TELL-Seq	T2T-CHM13	DUP	554	25	4.51	5	0.9	25	4.51
S48	LRS-TELL-Seq	T2T-CHM13	DEL	4900	2509	51.2	2434	49.67	2484	50.69
S48	LRS-TELL-Seq	T2T-CHM13	INS	2089	0	0	0	0	0	0
S48	LRS-TELL-Seq	T2T-CHM13	UNK	0	0	0	0	0	0	0

## Sheet: Supplementary Table 5B
Supplementary Table 5: A) Summary of structural variants (SVs) detected by SRS (=base) and confirmed by LRS-ONT, LRS-PacBio, LRS-ICLR, LRS-TELL-Seq, LRS-10x and OGM in NA12878 and SKBR3 cell lines and P3 and S48 diagnostic samples for both hg38 and T2T-CHM13 references. List of SVs for hg38 reference in B) NA12878, C) SKBR3 cell lines and D) P3 tissue and E) S48 tissue diagnostic samples and for …
sv_type	src_chr	dst_chr	NA12878_SRS_hg38_filter	NA12878_SRS_hg38_src_pos	NA12878_SRS_hg38_dst_pos	NA12878_SRS_hg38_sv_size	NA12878_SRS_hg38_sv_fraction	NA12878_SRS_hg38_gene	NA12878_SRS_hg38_gene_annotation	NA12878_SRS_hg38_id	OGM_src_pos	OGM_dst_pos	OGM_sv_size	OGM_sv_fraction	OGM_src_pos_dist	OGM_dst_pos_dist	OGM_dist_var	OGM_intersect_var	OGM_gene	OGM_gene_annotation	OGM_common_genes	OGM_common_genes_annotation	OGM_size_difference	OGM_size_proportion	OGM_filter	OGM_filter_name	OGM_id	OGM_info	NA12878_LRS-10x_hg38_src_pos	NA12878_LRS-10x_hg38_dst_pos	NA12878_LRS-10x_hg38_sv_size	NA12878_LRS-10x_hg38_sv_fraction	NA12878_LRS-10x_hg38_src_pos_dist	NA12878_LRS-10x_hg38_dst_pos_dist	NA12878_LRS-10x_hg38_dist_var	NA12878_LRS-10x_hg38_intersect_var	NA12878_LRS-10x_hg38_gene	NA12878_LRS-10x_hg38_gene_annotation	NA12878_LRS-10x_hg38_common_genes	NA12878_LRS-10x_hg38_common_genes_annotation	NA12878_LRS-10x_hg38_size_difference	NA12878_LRS-10x_hg38_size_proportion	NA12878_LRS-10x_hg38_filter	NA12878_LRS-10x_hg38_filter_name	NA12878_LRS-10x_hg38_id	NA12878_LRS-10x_hg38_info	NA12878_LRS-TELL-Seq_hg38_src_pos	NA12878_LRS-TELL-Seq_hg38_dst_pos	NA12878_LRS-TELL-Seq_hg38_sv_size
BND	chr7	chr17		63016580	21814053	0				MantaBND:7153:0:2:0:0:0:1																			57714598	21667067	0	0.01	5301982	146986	5448968	-inf								DISTANCE_VARIANCE,INTERSECTION_VARIANCE	call_3073_1
BND	chr12	chr15		72845798	94345314	0				MantaBND:4945:0:1:0:0:0:1
BND	chr20	chr20		28769371	28771412	0				MantaBND:98700:0:1:0:0:0:0																			31106734	31054933	0	0.03	2337363	2283521	4620884	inf								DISTANCE_VARIANCE,INTERSECTION_VARIANCE	call_122_2		31158318	31060719	0
BND	chr3	chr3		123407765	155816106	0				MantaBND:81818:1:2:0:0:0:0																			129553387	129618688	0	0.01	6145622	26197418	32343040	inf								DISTANCE_VARIANCE,INTERSECTION_VARIANCE	call_10239_1		195614950	195720917	0
BND	chr5	chr5		46708838	46784087	0				MantaBND:104902:0:8:0:0:0:0																			46358132	46337181	0	0.02	350706	446906	797612	inf								DISTANCE_VARIANCE,INTERSECTION_VARIANCE	call_3806_2		788535	697240	0
BND	chr1	chr19		226227772	44271943	0				MantaBND:43546:0:4:0:0:0:1
BND	chr17	chr17		48538438	48539859	0				MantaBND:9235:0:1:0:0:0:0																			45573493	46489451	0	0.17	2964945	2050408	5015353	inf								DISTANCE_VARIANCE,INTERSECTION_VARIANCE	call_66_1		46290697	45583252	0
BND	chr1	chr12		56556976	107470013	0				MantaBND:34300:0:1:0:2:0:1																			261991	10017	0	0.03	56294985	107459996	163754981	inf								DISTANCE_VARIANCE,INTERSECTION_VARIANCE	call_666_1
BND	chr11	chr11		175292	175602	0				MantaBND:82995:0:0:0:1:0:0																			19675051	19705545	0	0.02	19499759	19529943	39029702	inf								DISTANCE_VARIANCE,INTERSECTION_VARIANCE	call_4863_1		48933925	48913583	0
BND	chr2	chr10		222817400	69213578	0				MantaBND:59069:0:1:0:0:0:1																			89685848	42262033	0	0.02	133131552	26951545	160083097	-inf								DISTANCE_VARIANCE,INTERSECTION_VARIANCE	call_716_1
BND	chr5	chr5		1422935	1423358	0				MantaBND:101943:0:0:0:2:0:0																			15409340	15333188	0	0	13986405	13909830	27896235	inf								DISTANCE_VARIANCE,INTERSECTION_VARIANCE	call_10622_2		788535	697240	0
BND	chr13	chr13		17230364	17148631	0				MantaBND:98743:3:12:0:0:0:0																			21040255	21070932	0	0.02	3809891	3922301	7732192	inf								DISTANCE_VARIANCE,INTERSECTION_VARIANCE	call_2818_1
BND	chr3	chr6		146324544	62831050	0				MantaBND:76164:0:1:0:0:0:1
BND	chr1	chr1		123412372	124382332	0				MantaBND:38191:0:1:0:0:0:0																			149365031	146317085	0	0.14	25952659	21934753	47887412	inf								DISTANCE_VARIANCE,INTERSECTION_VARIANCE	call_221_2		143224226	143276170	0
BND	chr13	chr13		16527058	16603358	0				MantaBND:177089:0:1:0:0:0:0																			21040255	21070932	0	0.02	4513197	4467574	8980771	inf								DISTANCE_VARIANCE,INTERSECTION_VARIANCE	call_2818_1
BND	chr7	chr12		48481582	121450803	0				MantaBND:63773:0:1:0:0:0:1
BND	chr3	chrX		189537673	106315899	0				MantaBND:127789:0:1:0:0:0:0
BND	chr13	chr13		17148631	17230364	0				MantaBND:98743:3:12:0:0:0:1																			21040255	21070932	0	0.02	3891624	3840568	7732192	inf								DISTANCE_VARIANCE,INTERSECTION_VARIANCE	call_2818_1
BND	chr7	chr7		54601847	54601280	0				MantaBND:64150:0:0:0:0:0:1																			57051448	63519247	0	0.07	2449601	8917967	11367568	inf								DISTANCE_VARIANCE,INTERSECTION_VARIANCE	call_131_1		60935095	61025475	0
BND	chr12	chr12		36636635	35320887	0				MantaBND:149403:0:1:0:0:0:0																			37609371	37646155	0	0.02	972736	2325268	3298004	inf								DISTANCE_VARIANCE,INTERSECTION_VARIANCE	call_5042_1		37732106	37646729	0
BND	chr18	chr18		72044565	72045650	0				MantaBND:176256:0:1:0:0:0:0																			15164520	15208112	0	0.01	56880045	56837538	113717583	inf								DISTANCE_VARIANCE,INTERSECTION_VARIANCE	call_5692_1
BND	chr12	chr15		56596312	39702420	0				MantaBND:1230:0:1:1:0:0:0
BND	chr13	chr13		16844850	17287597	0				MantaBND:177076:5:6:0:0:0:1																			21040255	21070932	0	0.02	4195405	3783335	7978740	inf								DISTANCE_VARIANCE,INTERSECTION_VARIANCE	call_2818_1
BND	chr20	chr20		30358925	30364658	0				MantaBND:99209:0:1:0:0:0:1																			31106734	31054933	0	0.03	747809	690275	1438084	inf								DISTANCE_VARIANCE,INTERSECTION_VARIANCE	call_122_2		31158318	31060719	0
BND	chr7	chr7		61272032	61272240	0				MantaBND:64532:0:1:0:0:0:0																			61104232	61430821	0	0.01	167800	158581	326381	inf								DISTANCE_VARIANCE,INTERSECTION_VARIANCE	call_11183_1		60935095	61025475	0
BND	chr16	chr16		36335895	36335550	0				MantaBND:98743:9:9:3:0:0:1																			34727285	34900663	0	0	1608610	1434887	3043497	inf								DISTANCE_VARIANCE,INTERSECTION_VARIANCE	call_9175_1		34726242	34573124	0
BND	chr18	chr18		79039216	79038880	0				MantaBND:176782:1:1:3:2:0:1																			15164520	15208112	0	0.01	63874696	63830768	127705464	inf								DISTANCE_VARIANCE,INTERSECTION_VARIANCE	call_5692_1
BND	chr16	chr16		36342364	36378895	0				MantaBND:189485:0:1:0:0:0:0																			34727285	34900663	0	0	1615079	1478232	3093311	inf								DISTANCE_VARIANCE,INTERSECTION_VARIANCE	call_9175_1		34726242	34573124	0
BND	chr7	chr7		269454	269684	0				MantaBND:60609:0:0:0:0:0:0																			482840	528905	0	0.01	213386	259221	472607	inf								DISTANCE_VARIANCE,INTERSECTION_VARIANCE	call_7164_1		60935095	61025475	0
BND	chr14	chr14		89361968	89362776	0				MantaBND:16531:0:1:0:0:0:1																			91153948	91197066	0	0.01	1791980	1834290	3626270	inf								DISTANCE_VARIANCE,INTERSECTION_VARIANCE	call_5383_1		105569344	105689263	0
BND	chr8	chr8		12575327	12570301	0				MantaBND:138718:0:1:0:0:0:1																			12550233	12118389	0	0.01	25094	451912	477006	inf								DISTANCE_VARIANCE,INTERSECTION_VARIANCE	call_11360_2
BND	chr2	chr2		140776487	62230291	0				MantaBND:49489:0:1:0:0:0:1																			112288052	86936069	0	0.01	28488435	24705778	53194213	-inf								DISTANCE_VARIANCE,INTERSECTION_VARIANCE	call_3275_2
BND	chr20	chr20		29193469	29167815	0				MantaBND:98667:2:4:0:0:0:1																			31106734	31054933	0	0.03	1913265	1887118	3800383	inf								DISTANCE_VARIANCE,INTERSECTION_VARIANCE	call_122_2		31158318	31060719	0
BND	chr5	chr5		43665832	43824485	0				MantaBND:104825:0:2:0:0:0:1																			46358132	46337181	0	0.02	2692300	2512696	5204996	inf								DISTANCE_VARIANCE,INTERSECTION_VARIANCE	call_3806_2		788535	697240	0
BND	chrX	chrY		89205788	6533079	0				MantaBND:160649:1:6:0:0:0:0
BND	chr3	chr7		27767986	138275582	0				MantaBND:69894:0:2:0:0:0:1
BND	chr12	chr12		103985601	103984918	0				MantaBND:153620:0:1:0:0:0:1																			103988768	125316625	0	0	3167	21331707	21334874	inf								DISTANCE_VARIANCE,INTERSECTION_VARIANCE	call_8693_1		37732106	37646729	0
BND	chr9	chr9		43257811	43258155	0				MantaBND:166886:0:1:0:0:0:0																			43221446	40567985	0	0.03	36365	2690170	2726535	inf								DISTANCE_VARIANCE,INTERSECTION_VARIANCE	call_2238_2
BND	chr11	chr11		51124748	52730355	0				MantaBND:86455:0:1:0:0:0:0																			48741280	48784564	0	0.02	2383468	3945791	6329259	inf								DISTANCE_VARIANCE,INTERSECTION_VARIANCE	call_2646_1		48933925	48913583	0
BND	chr11	chr11		55068659	55070225	0				MantaBND:86539:0:2:0:0:0:0																			59042255	59085812	0	0.02	3973596	4015587	7989183	inf								DISTANCE_VARIANCE,INTERSECTION_VARIANCE	call_1347_1		55678401	55597961	0
BND	chr1	chr1		74727206	79942074	0				MantaBND:35431:0:1:0:0:0:0																			77884449	77927554	0	0.01	3157243	2014520	5171763	inf								DISTANCE_VARIANCE,INTERSECTION_VARIANCE	call_7946_1		100677468	100598902	0
BND	chr5	chr5		46505540	46534121	0				MantaBND:104966:0:1:0:2:0:1																			46358132	46337181	0	0.02	147408	196940	344348	inf								DISTANCE_VARIANCE,INTERSECTION_VARIANCE	call_3806_2		788535	697240	0
BND	chr2	chr2		93680217	93881007	0				MantaBND:51274:0:1:0:0:0:0																			94189091	94496041	0	0.18	508874	615034	1123908	inf								DISTANCE_VARIANCE,INTERSECTION_VARIANCE	call_38_1
BND	chr11	chr11		54403647	54347496	0				MantaBND:86548:0:1:0:0:0:0																			59042255	59085812	0	0.02	4638608	4738316	9376924	inf								DISTANCE_VARIANCE,INTERSECTION_VARIANCE	call_1347_1		55678401	55597961	0
BND	chr1	chr10		149920129	61071257	0				MantaBND:33997:1:2:0:0:0:0
BND	chr10	chr10		125508666	125503086	0				MantaBND:137112:2:3:0:0:0:0																			131577405	131642108	0	0.01	6068739	6139022	12207761	inf								DISTANCE_VARIANCE,INTERSECTION_VARIANCE	call_8338_1		41896880	41859963	0
BND	chr11	chr11		54406000	54369387	0				MantaBND:86521:0:1:0:0:0:0																			59042255	59085812	0	0.02	4636255	4716425	9352680	inf								DISTANCE_VARIANCE,INTERSECTION_VARIANCE	call_1347_1		55678401	55597961	0
BND	chr13	chr13		16603358	16527058	0				MantaBND:177089:0:1:0:0:0:1																			21040255	21070932	0	0.02	4436897	4543874	8980771	inf								DISTANCE_VARIANCE,INTERSECTION_VARIANCE	call_2818_1
BND	chr10	chr21		28361529	34011408	0				MantaBND:85367:2:3:0:0:0:1																			38918984	7920642	0	0.06	10557455	26090766	36648221	inf								DISTANCE_VARIANCE,INTERSECTION_VARIANCE	call_146_1
BND	chr3	chr12		187282297	120437299	0				MantaBND:127617:0:1:0:0:0:0
BND	chr17	chr17		23202156	26128761	0				MantaBND:7480:0:1:0:6:0:1																			22065279	21638121	0	0.01	1136877	4490640	5627517	inf								DISTANCE_VARIANCE,INTERSECTION_VARIANCE	call_377_2		21688526	21401131	0
BND	chr20	chr20		26634109	26631754	0				MantaBND:98581:0:2:0:0:0:0																			23669346	23725331	0	0.01	2964763	2906423	5871186	inf								DISTANCE_VARIANCE,INTERSECTION_VARIANCE	call_9889_1		26081426	25775166	0
BND	chr7	chr12		131681500	131395806	0				MantaBND:1687:45:49:1:0:0:0
BND	chr12	chr12		36312620	36625239	0				MantaBND:149415:0:1:0:0:0:1																			37609371	37646155	0	0.02	1296751	1020916	2317667	inf								DISTANCE_VARIANCE,INTERSECTION_VARIANCE	call_5042_1		37732106	37646729	0
BND	chr3	chr3		91560945	91557712	0				MantaBND:121955:0:1:0:0:0:0																			93744246	93775447	0	0.02	2183301	2217735	4401036	inf								DISTANCE_VARIANCE,INTERSECTION_VARIANCE	call_3563_1		195614950	195720917	0
BND	chr3	chr18		183314923	62701164	0				MantaBND:127213:0:1:0:0:0:0
BND	chr13	chr13		21168399	21172339	0				MantaBND:177445:0:1:0:0:0:1																			21040255	21070932	0	0.02	128144	101407	229551	inf								DISTANCE_VARIANCE,INTERSECTION_VARIANCE	call_2818_1
BND	chr6	chr6		100746156	51982898	0				MantaBND:75622:0:1:0:0:0:1																			52826664	52786046	0	0.02	47919492	803148	48722640	-inf								DISTANCE_VARIANCE,INTERSECTION_VARIANCE	call_7021_2		32759327	32662384	0
BND	chr1	chr1		124494830	124495171	0				MantaBND:38225:0:0:0:1:0:0																			149365031	146317085	0	0.14	24870201	21821914	46692115	inf								DISTANCE_VARIANCE,INTERSECTION_VARIANCE	call_221_2		143224226	143276170	0
BND	chr13	chr13		16259411	16258045	0				MantaBND:26:3:4:2:0:0:1																			21040255	21070932	0	0.02	4780844	4812887	9593731	inf								DISTANCE_VARIANCE,INTERSECTION_VARIANCE	call_2818_1
BND	chr20	chr20		30364658	30358925	0				MantaBND:99209:0:1:0:0:0:0																			31106734	31054933	0	0.03	742076	696008	1438084	inf								DISTANCE_VARIANCE,INTERSECTION_VARIANCE	call_122_2		31158318	31060719	0
BND	chr1	chr1		16951955	16954029	0				MantaBND:31523:1:3:0:0:0:0																			16862014	16727276	0	0.01	89941	226753	316694	inf								DISTANCE_VARIANCE,INTERSECTION_VARIANCE	call_2340_2		100677468	100598902	0
BND	chr5	chr14		159947165	58684140	0				MantaBND:14567:0:1:0:0:0:1
BND	chr7	chr7		61272240	61272032	0				MantaBND:64532:0:1:0:0:0:1																			61430821	61104232	0	0.01	158581	167800	326381	-inf								DISTANCE_VARIANCE,INTERSECTION_VARIANCE	call_11183_2		60935095	61025475	0
BND	chr5	chrX		159922676	67763022	0				MantaBND:111300:0:1:0:0:0:1
BND	chr13	chr13		16197648	16190321	0				MantaBND:11:24:32:0:0:0:1																			21040255	21070932	0	0.02	4842607	4880611	9723218	inf								DISTANCE_VARIANCE,INTERSECTION_VARIANCE	call_2818_1
BND	chr20	chr20		29199362	29203973	0				MantaBND:98723:1:2:0:0:0:0																			31106734	31054933	0	0.03	1907372	1850960	3758332	inf								DISTANCE_VARIANCE,INTERSECTION_VARIANCE	call_122_2		31158318	31060719	0
BND	chr13	chr13		17234010	16358429	0				MantaBND:98743:1:6:0:0:0:0																			21040255	21070932	0	0.02	3806245	4712503	8518748	inf								DISTANCE_VARIANCE,INTERSECTION_VARIANCE	call_2818_1
BND	chr9	chr9		133773135	133772912	0				MantaBND:171350:0:0:0:0:0:1																			134422504	134383117	0	0.01	649369	610205	1259574	inf								DISTANCE_VARIANCE,INTERSECTION_VARIANCE	call_7651_2
BND	chr12	chr15		56595932	39702436	0				MantaBND:1230:0:1:0:0:0:1
BND	chr2	chr7		216347621	76414827	0				MantaBND:58678:0:1:0:0:0:1
BND	chrX	chrX		89204913	89204410	0				MantaBND:160649:0:0:1:2:0:1																			71458463	71495024	0	0.01	17746450	17709386	35455836	inf								DISTANCE_VARIANCE,INTERSECTION_VARIANCE	call_7732_1
BND	chr13	chr13		16215854	16175097	0				MantaBND:98754:1:2:0:0:0:0																			21040255	21070932	0	0.02	4824401	4895835	9720236	inf								DISTANCE_VARIANCE,INTERSECTION_VARIANCE	call_2818_1
BND	chr6	chr6		160456778	160535731	0				MantaBND:82153:0:3:1:0:0:1																			166125144	166079787	0	0.01	5668366	5544056	11212422	inf								DISTANCE_VARIANCE,INTERSECTION_VARIANCE	call_11102_2		170141017	170265332	0
BND	chr18	chr18		15684487	15656874	0				MantaBND:172878:0:1:0:0:0:1																			15164520	15208112	0	0.01	519967	448762	968729	inf								DISTANCE_VARIANCE,INTERSECTION_VARIANCE	call_5692_1
BND	chr20	chr20		29859193	29853217	0				MantaBND:99160:0:1:0:0:0:1																			31106734	31054933	0	0.03	1247541	1201716	2449257	inf								DISTANCE_VARIANCE,INTERSECTION_VARIANCE	call_122_2		31158318	31060719	0
BND	chr2	chr2		10012908	10015192	0				MantaBND:46026:1:2:1:0:0:0																			26146404	26192581	0	0.01	16133496	16177389	32310885	inf								DISTANCE_VARIANCE,INTERSECTION_VARIANCE	call_9572_1
BND	chr13	chr13		16624315	16726465	0				MantaBND:98743:5:7:0:1:0:1																			21040255	21070932	0	0.02	4415940	4344467	8760407	inf								DISTANCE_VARIANCE,INTERSECTION_VARIANCE	call_2818_1
BND	chr5	chr5		145492341	145493243	0				MantaBND:110438:0:1:0:0:0:0																			141214899	141178765	0	0.02	4277442	4314478	8591920	inf								DISTANCE_VARIANCE,INTERSECTION_VARIANCE	call_6903_2		788535	697240	0
BND	chr15	chr15		55341355	40951315	0				MantaBND:1354:0:1:0:0:0:1																			53191879	53116857	0	0.01	2149476	12165542	14315018	-inf								DISTANCE_VARIANCE,INTERSECTION_VARIANCE	call_9065_2		20669580	21270873	0
BND	chr4	chr11		33329852	8865770	0				MantaBND:20056:0:1:0:0:0:0
BND	chr10	chr10		95447029	95448263	0				MantaBND:135264:0:1:0:0:0:0																			82548553	82582678	0	0.01	12898476	12865585	25764061	inf								DISTANCE_VARIANCE,INTERSECTION_VARIANCE	call_8270_1		41896880	41859963	0
BND	chr13	chr13		16089915	16067309	0				MantaBND:177060:0:1:0:0:0:1																			21040255	21070932	0	0.02	4950340	5003623	9953963	inf								DISTANCE_VARIANCE,INTERSECTION_VARIANCE	call_2818_1
BND	chr5	chr11		55105977	37445050	0				MantaBND:4013:2:7:1:0:0:1
BND	chr13	chr14		16258850	16140500	0				MantaBND:26:2:4:0:0:0:1																			22968296	104498913	0	0.05	6709446	88358413	95067859	inf								DISTANCE_VARIANCE,INTERSECTION_VARIANCE	call_503_1
BND	chr17	chr17		21991124	21986783	0				MantaBND:14:95:100:1:0:0:0																			22065279	21638121	0	0.01	74155	348662	422817	-inf								DISTANCE_VARIANCE,INTERSECTION_VARIANCE	call_377_2		21688526	21401131	0
BND	chr20	chrY		29268391	10224042	0				MantaBND:98962:0:1:0:0:0:1
BND	chr1	chr11		161423455	76619300	0				MantaBND:39264:0:1:0:0:0:1
BND	chr13	chr19		54225173	13221237	0				MantaBND:93117:0:1:0:2:0:1
BND	chr1	chr1		123696753	122742812	0				MantaBND:38188:0:1:0:0:0:0																			149365031	146317085	0	0.14	25668278	23574273	49242551	inf								DISTANCE_VARIANCE,INTERSECTION_VARIANCE	call_221_2		143224226	143276170	0
BND	chr10	chr20		113498419	15732004	0				MantaBND:97912:0:1:0:0:0:0
BND	chr1	chr1		64492379	64477933	0				MantaBND:17875:1:2:0:0:0:0																			73040389	73087871	0	0.01	8548010	8609938	17157948	inf								DISTANCE_VARIANCE,INTERSECTION_VARIANCE	call_7936_1		100677468	100598902	0
BND	chrX	chrX		141000596	141012590	0				MantaBND:163200:0:1:0:0:0:0																			155595094	155639355	0	0.01	14594498	14626765	29221263	inf								DISTANCE_VARIANCE,INTERSECTION_VARIANCE	call_7829_1
BND	chr7	chr13		25047891	60888198	0				MantaBND:62331:0:1:0:0:0:0
BND	chr6	chr14		26212582	93364580	0				MantaBND:16846:0:2:0:0:0:0
BND	chr21	chr21		21412386	21411143	0				MantaBND:114418:0:2:0:0:0:1																			7955691	10703312	0	0	13456695	10707831	24164526	inf								DISTANCE_VARIANCE,INTERSECTION_VARIANCE	call_9943_1		10271786	10324424	0
BND	chr12	chr12		1122344	1122704	0				MantaBND:146836:0:0:20:2:0:0																			1721705	1688776	0	0.03	599361	566072	1165433	inf								DISTANCE_VARIANCE,INTERSECTION_VARIANCE	call_1382_2		11069443	11014354	0
BND	chr7	chr7		60527130	60039021	0				MantaBND:64517:0:1:0:0:0:1																			61430821	61104232	0	0.01	903691	1065211	1968902	inf								DISTANCE_VARIANCE,INTERSECTION_VARIANCE	call_11183_2		60935095	61025475	0
BND	chr5	chr18		176306409	57714342	0				MantaBND:112461:0:1:1:0:0:1
BND	chr1	chr1		123567785	122649710	0				MantaBND:38159:0:1:0:0:0:1																			149365031	146317085	0	0.14	25797246	23667375	49464621	inf								DISTANCE_VARIANCE,INTERSECTION_VARIANCE	call_221_2		143224226	143276170	0
BND	chr11	chr11		54347496	54403647	0				MantaBND:86548:0:1:0:0:0:1																			59042255	59085812	0	0.02	4694759	4682165	9376924	inf								DISTANCE_VARIANCE,INTERSECTION_VARIANCE	call_1347_1		55678401	55597961	0
BND	chr5	chr5		46912885	47020441	0				MantaBND:104973:0:2:0:0:0:0																			46358132	46337181	0	0.02	554753	683260	1238013	inf								DISTANCE_VARIANCE,INTERSECTION_VARIANCE	call_3806_2		788535	697240	0
BND	chr17	chr17		21290407	26953280	0				MantaBND:7141:0:1:0:0:0:0																			21317900	21778352	0	0	27493	5174928	5202421	inf								DISTANCE_VARIANCE,INTERSECTION_VARIANCE	call_5615_1		21401131	21688526	0
BND	chr13	chr13		16224925	16176633	0				MantaBND:11:1:5:0:4:0:1																			21040255	21070932	0	0.02	4815330	4894299	9709629	inf								DISTANCE_VARIANCE,INTERSECTION_VARIANCE	call_2818_1
BND	chr20	chrY		29268416	10225087	0				MantaBND:98962:0:2:0:0:0:0
BND	chr13	chr13		17396388	17327936	0				MantaBND:177121:0:1:0:0:0:0																			21040255	21070932	0	0.02	3643867	3742996	7386863	inf								DISTANCE_VARIANCE,INTERSECTION_VARIANCE	call_2818_1
BND	chr5	chr12		46783656	37284110	0				MantaBND:104902:8:14:0:0:0:0
BND	chr5	chr5		176030814	176031150	0				MantaBND:112469:0:0:0:1:1:0																			176031207	177812962	0	0.02	393	1781812	1782205	inf								DISTANCE_VARIANCE,INTERSECTION_VARIANCE	call_1064_1		788535	697240	0
BND	chr3	chr3		197032776	197032474	0				MantaBND:128359:0:0:0:0:0:1																			196000981	195941696	0	0.02	1031795	1090778	2122573	inf								DISTANCE_VARIANCE,INTERSECTION_VARIANCE	call_988_2		195614950	195720917	0
BND	chr6	chr6		142128964	152712644	0				MantaBND:80990:0:1:0:0:0:0																			141352223	141282439	0	0.01	776741	11430205	12206946	inf								DISTANCE_VARIANCE,INTERSECTION_VARIANCE	call_7127_2		170141017	170265332	0
BND	chr10	chr10		95448263	95447029	0				MantaBND:135264:0:1:0:0:0:1																			82548553	82582678	0	0.01	12899710	12864351	25764061	inf								DISTANCE_VARIANCE,INTERSECTION_VARIANCE	call_8270_1		41896880	41859963	0
BND	chr2	chr2		1094090	1093885	0				MantaBND:45427:0:1:0:0:0:1																			26146404	26192581	0	0.01	25052314	25098696	50151010	inf								DISTANCE_VARIANCE,INTERSECTION_VARIANCE	call_9572_1
BND	chr6	chr6		152712644	142128964	0				MantaBND:80990:0:1:0:0:0:1																			141352223	141282439	0	0.01	11360421	846525	12206946	inf								DISTANCE_VARIANCE,INTERSECTION_VARIANCE	call_7127_2		170141017	170265332	0
BND	chr20	chr20		29538772	29451779	0				MantaBND:99011:3:4:0:0:0:1																			31106734	31054933	0	0.03	1567962	1603154	3171116	inf								DISTANCE_VARIANCE,INTERSECTION_VARIANCE	call_122_2		31158318	31060719	0
BND	chr1	chr3		108952511	110694548	0				MantaBND:37475:0:1:1:0:0:0
BND	chr5	chr5		49693425	49702793	0				MantaBND:104988:0:1:0:0:0:1																			50187056	50256257	0	0.01	493631	553464	1047095	inf								DISTANCE_VARIANCE,INTERSECTION_VARIANCE	call_10673_1		788535	697240	0
BND	chr2	chr2		125010671	125008983	0				MantaBND:53061:0:1:1:0:0:0																			112288052	86936069	0	0.01	12722619	38072914	50795533	inf								DISTANCE_VARIANCE,INTERSECTION_VARIANCE	call_3275_2
BND	chr7	chr7		140481787	140489420	0				MantaBND:70092:0:2:0:0:0:0																			136613715	136570042	0	0.01	3868072	3919378	7787450	inf								DISTANCE_VARIANCE,INTERSECTION_VARIANCE	call_11300_2		142309937	142343370	0
BND	chr14	chr16		48481504	72695386	0				MantaBND:13855:0:1:0:0:0:1
BND	chr10	chr20		43422601	44676841	0				MantaBND:11852:4:5:0:0:0:1
BND	chr1	chr1		122649710	123567785	0				MantaBND:38159:0:1:0:0:0:0																			149365031	146317085	0	0.14	26715321	22749300	49464621	inf								DISTANCE_VARIANCE,INTERSECTION_VARIANCE	call_221_2		143224226	143276170	0
BND	chr4	chr4		32064250	32072889	0				MantaBND:19955:0:1:0:0:0:0																			44850254	44809612	0	0.02	12786004	12736723	25522727	inf								DISTANCE_VARIANCE,INTERSECTION_VARIANCE	call_6541_2		49097171	49119062	0
BND	chr11	chr11		55125508	48727095	0				MantaBND:86247:0:2:0:0:0:0																			48784564	48741280	0	0.02	6340944	14185	6355129	-inf								DISTANCE_VARIANCE,INTERSECTION_VARIANCE	call_2646_2		48933925	48913583	0
BND	chr1	chr1		125025271	125025726	0				MantaBND:38242:0:0:0:1:0:0																			149365031	146317085	0	0.14	24339760	21291359	45631119	inf								DISTANCE_VARIANCE,INTERSECTION_VARIANCE	call_221_2		143224226	143276170	0
BND	chr13	chr13		21155811	21157922	0				MantaBND:177286:1:2:0:0:0:0																			21040255	21070932	0	0.02	115556	86990	202546	inf								DISTANCE_VARIANCE,INTERSECTION_VARIANCE	call_2818_1
BND	chr1	chr5		244793519	138113127	0				MantaBND:45039:0:1:0:0:0:1
BND	chr5	chr5		176031150	176030814	0				MantaBND:112469:0:0:0:1:1:1																			176031207	177812962	0	0.02	57	1782148	1782205	inf								DISTANCE_VARIANCE,INTERSECTION_VARIANCE	call_1064_1		788535	697240	0
BND	chrX	chrX		30801736	30795343	0				MantaBND:158049:0:1:0:0:0:1																			45958514	45936262	0	0.04	15156778	15140919	30297697	inf								DISTANCE_VARIANCE,INTERSECTION_VARIANCE	call_2291_2
BND	chr1	chr1		120002333	103272217	0				MantaBND:37104:0:1:0:0:0:1																			91550016	91515992	0	0.02	28452317	11756225	40208542	inf								DISTANCE_VARIANCE,INTERSECTION_VARIANCE	call_689_2		100677468	100598902	0
BND	chr11	chr11		25542926	25543268	0				MantaBND:84882:0:0:0:0:1:0																			19675051	19705545	0	0.02	5867875	5837723	11705598	inf								DISTANCE_VARIANCE,INTERSECTION_VARIANCE	call_4863_1		48933925	48913583	0
BND	chr1	chr1		53129453	53129932	0				MantaBND:34022:0:0:0:0:0:0																			52322585	52407820	0	0	806868	722112	1528980	inf								DISTANCE_VARIANCE,INTERSECTION_VARIANCE	call_7906_1		100677468	100598902	0
BND	chr18	chr18		20611825	20631053	0				MantaBND:172934:0:2:0:0:0:1																			15164520	15208112	0	0.01	5447305	5422941	10870246	inf								DISTANCE_VARIANCE,INTERSECTION_VARIANCE	call_5692_1
BND	chr20	chr20		29152394	28862238	0				MantaBND:98706:3:6:0:0:0:0																			31106734	31054933	0	0.03	1954340	2192695	4147035	inf								DISTANCE_VARIANCE,INTERSECTION_VARIANCE	call_122_2		31158318	31060719	0
BND	chr3	chr3		20855056	20855274	0				MantaBND:117657:0:0:0:2:0:0																			30353310	30319641	0	0.01	9498254	9464367	18962621	inf								DISTANCE_VARIANCE,INTERSECTION_VARIANCE	call_6299_2		195614950	195720917	0
BND	chr9	chr10		37594250	121360843	0				MantaBND:136933:0:1:0:0:0:0
BND	chr14	chr14		39645518	39644797	0				MantaBND:13301:1:2:0:0:0:1																			19161109	18609496	0	0.01	20484409	21035301	41519710	inf								DISTANCE_VARIANCE,INTERSECTION_VARIANCE	call_2889_2		105569344	105689263	0
BND	chr11	chr11		1170660	1171056	0				MantaBND:83135:0:0:0:7:0:0																			19675051	19705545	0	0.02	18504391	18534489	37038880	inf								DISTANCE_VARIANCE,INTERSECTION_VARIANCE	call_4863_1		48933925	48913583	0
BND	chr4	chr4		32069425	32064148	0				MantaBND:19953:0:1:0:0:0:0																			44850254	44809612	0	0.02	12780829	12745464	25526293	inf								DISTANCE_VARIANCE,INTERSECTION_VARIANCE	call_6541_2		49097171	49119062	0
BND	chr5	chr5		24370657	159924192	0				MantaBND:103538:2:3:0:0:0:0																			21496786	34193888	0	0.01	2873871	125730304	128604175	inf								DISTANCE_VARIANCE,INTERSECTION_VARIANCE	call_1969_1		788535	697240	0
BND	chr16	chr16		34248121	34247853	0				MantaBND:189478:0:0:0:0:0:1																			34696074	34670695	0	0.02	447953	422842	870795	inf								DISTANCE_VARIANCE,INTERSECTION_VARIANCE	call_526_2		34726242	34573124	0
BND	chr5	chr5		46539916	46524335	0				MantaBND:104920:0:1:0:0:0:1																			46358132	46337181	0	0.02	181784	187154	368938	inf								DISTANCE_VARIANCE,INTERSECTION_VARIANCE	call_3806_2		788535	697240	0
BND	chr1	chr7		202795405	902459	0				MantaBND:42012:1:2:0:0:0:0
BND	chr3	chr3		34908391	35230100	0				MantaBND:118482:0:1:0:0:0:1																			30353310	30319641	0	0.01	4555081	4910459	9465540	inf								DISTANCE_VARIANCE,INTERSECTION_VARIANCE	call_6299_2		195614950	195720917	0
BND	chr12	chr12		19297339	98492576	0				MantaBND:148356:0:1:0:0:0:1																			60429366	60490232	0	0.01	41132027	38002344	79134371	inf								DISTANCE_VARIANCE,INTERSECTION_VARIANCE	call_5075_1		37646729	37732106	0
BND	chr16	chr17		3370926	27211265	0				MantaBND:7746:0:1:0:0:0:0
BND	chr11	chr11		53108436	53900253	0				MantaBND:86519:0:1:0:0:0:1																			48741280	48784564	0	0.02	4367156	5115689	9482845	inf								DISTANCE_VARIANCE,INTERSECTION_VARIANCE	call_2646_1		55678401	55597961	0
BND	chr12	chr12		1121678	1122701	0				MantaBND:146836:0:0:6:1:0:1																			1721705	1688776	0	0.03	600027	566075	1166102	inf								DISTANCE_VARIANCE,INTERSECTION_VARIANCE	call_1382_2		11069443	11014354	0
BND	chr1	chr1		143270331	143269985	0				MantaBND:38389:1:1:0:2:0:1																			149365031	146317085	0	0.14	6094700	3047100	9141800	inf								DISTANCE_VARIANCE,INTERSECTION_VARIANCE	call_221_2		143276170	143224226	0
BND	chr5	chr5		49895233	49723262	0				MantaBND:104986:1:2:0:0:0:1																			50187056	50256257	0	0.01	291823	532995	824818	inf								DISTANCE_VARIANCE,INTERSECTION_VARIANCE	call_10673_1		788535	697240	0
BND	chr18	chr18		79619131	79618530	0				MantaBND:176855:0:0:0:0:0:1																			15164520	15208112	0	0.01	64454611	64410418	128865029	inf								DISTANCE_VARIANCE,INTERSECTION_VARIANCE	call_5692_1
BND	chr2	chr7		216347635	76414813	0				MantaBND:58678:0:1:0:0:0:0
BND	chr5	chr5		46693402	46784052	0				MantaBND:104902:3:8:0:0:0:0																			46358132	46337181	0	0.02	335270	446871	782141	inf								DISTANCE_VARIANCE,INTERSECTION_VARIANCE	call_3806_2		788535	697240	0
BND	chr11	chr11		54311621	54241726	0				MantaBND:86522:0:1:0:0:0:1																			59042255	59085812	0	0.02	4730634	4844086	9574720	inf								DISTANCE_VARIANCE,INTERSECTION_VARIANCE	call_1347_1		55678401	55597961	0
BND	chr3	chr3		194825528	194822561	0				MantaBND:128124:0:1:0:0:0:1																			195720941	195614869	0	0.07	895413	792308	1687721	inf								DISTANCE_VARIANCE,INTERSECTION_VARIANCE	call_218_2		195614950	195720917	0
BND	chr5	chr5		49832952	49667536	0				MantaBND:104998:2:4:0:0:0:0																			50187056	50256257	0	0.01	354104	588721	942825	inf								DISTANCE_VARIANCE,INTERSECTION_VARIANCE	call_10673_1		788535	697240	0
BND	chr10	chr10		133065592	133065844	0				MantaBND:137728:0:0:0:0:0:0																			133338820	133316780	0	0.03	273228	250936	524164	inf								DISTANCE_VARIANCE,INTERSECTION_VARIANCE	call_1317_2		41896880	41859963	0
BND	chr12	chr12		36530167	35923424	0				MantaBND:149408:0:1:0:0:0:1																			37609371	37646155	0	0.02	1079204	1722731	2801935	inf								DISTANCE_VARIANCE,INTERSECTION_VARIANCE	call_5042_1		37732106	37646729	0
BND	chr18	chr18		20631482	20635569	0				MantaBND:172934:0:1:0:0:0:0																			15164520	15208112	0	0.01	5466962	5427457	10894419	inf								DISTANCE_VARIANCE,INTERSECTION_VARIANCE	call_5692_1
BND	chr5	chr6		113333798	40209902	0				MantaBND:74910:0:1:0:0:0:1
BND	chr11	chr11		54543566	54542669	0				MantaBND:86559:1:2:0:0:0:0																			59042255	59085812	0	0.02	4498689	4543143	9041832	inf								DISTANCE_VARIANCE,INTERSECTION_VARIANCE	call_1347_1		55678401	55597961	0
BND	chr13	chr13		16170549	16225799	0				MantaBND:11:10:37:0:0:0:1																			21040255	21070932	0	0.02	4869706	4845133	9714839	inf								DISTANCE_VARIANCE,INTERSECTION_VARIANCE	call_2818_1
BND	chr13	chr13		16194962	16215170	0				MantaBND:11:59:63:0:2:0:1																			21040255	21070932	0	0.02	4845293	4855762	9701055	inf								DISTANCE_VARIANCE,INTERSECTION_VARIANCE	call_2818_1
BND	chr20	chr20		28771412	28769371	0				MantaBND:98700:0:1:0:0:0:1																			31106734	31054933	0	0.03	2335322	2285562	4620884	inf								DISTANCE_VARIANCE,INTERSECTION_VARIANCE	call_122_2		31158318	31060719	0
BND	chr19	chr19		53099123	53128955	0				MantaBND:96259:0:1:0:0:0:0																			53522211	53670055	0	0	423088	541100	964188	inf								DISTANCE_VARIANCE,INTERSECTION_VARIANCE	call_9532_1		52916235	52808764	0
BND	chr5	chr5		49990582	50017304	0				MantaBND:105001:0:1:0:0:0:1																			50187056	50256257	0	0.01	196474	238953	435427	inf								DISTANCE_VARIANCE,INTERSECTION_VARIANCE	call_10673_1		788535	697240	0
BND	chr17	chr17		26128752	24776298	0				MantaBND:7480:1:2:0:0:0:0																			22065279	21638121	0	0.01	4063473	3138177	7201650	inf								DISTANCE_VARIANCE,INTERSECTION_VARIANCE	call_377_2		21688526	21401131	0
BND	chr16	chr16		33336498	33491542	0				MantaBND:71537:3:4:0:9:0:0																			32285591	33337956	0	0.02	1050907	153586	1204493	inf								DISTANCE_VARIANCE,INTERSECTION_VARIANCE	call_9171_1		34726242	34573124	0
BND	chr1	chr1		111639407	24834889	0				MantaBND:32134:0:2:0:0:0:1																			35747782	35647384	0	0.01	75891625	10812495	86704120	-inf								DISTANCE_VARIANCE,INTERSECTION_VARIANCE	call_7878_2		100677468	100598902	0
BND	chr11	chr11		1894044	1915726	0				MantaBND:83179:0:2:0:0:0:1																			19675051	19705545	0	0.02	17781007	17789819	35570826	inf								DISTANCE_VARIANCE,INTERSECTION_VARIANCE	call_4863_1		48933925	48913583	0
BND	chr4	chr4		32064148	32069425	0				MantaBND:19953:0:1:0:0:0:1																			44850254	44809612	0	0.02	12786106	12740187	25526293	inf								DISTANCE_VARIANCE,INTERSECTION_VARIANCE	call_6541_2		49097171	49119062	0
BND	chr19	chr19		41807380	41803756	0				MantaBND:95231:0:1:1:0:0:0																			53522211	53670055	0	0	11714831	11866299	23581130	inf								DISTANCE_VARIANCE,INTERSECTION_VARIANCE	call_9532_1		52776224	52681660	0
BND	chr2	chr2		87420968	87421777	0				MantaBND:50887:0:0:0:1:0:0																			87419162	87406477	0	0.05	1806	15300	17106	inf								DISTANCE_VARIANCE,INTERSECTION_VARIANCE	call_889_2
BND	chr19	chr19		41807214	41803700	0				MantaBND:95231:0:1:0:0:0:1																			53522211	53670055	0	0	11714997	11866355	23581352	inf								DISTANCE_VARIANCE,INTERSECTION_VARIANCE	call_9532_1		52776224	52681660	0
BND	chr1	chr1		29055954	29055665	0				MantaBND:32510:0:0:0:0:0:1																			23840337	23829652	0	0.03	5215617	5226013	10441630	inf								DISTANCE_VARIANCE,INTERSECTION_VARIANCE	call_1183_2		100677468	100598902	0
BND	chr1	chr15		82661807	100390956	0				MantaBND:5414:0:1:0:0:0:0
BND	chr2	chr2		125008985	125010824	0				MantaBND:53061:0:1:0:0:0:1																			112288052	86936069	0	0.01	12720933	38074755	50795688	inf								DISTANCE_VARIANCE,INTERSECTION_VARIANCE	call_3275_2
BND	chrX	chrX		780811	781079	0				MantaBND:156078:0:0:0:0:1:0																			1090099	1020486	0	0.01	309288	239407	548695	inf								DISTANCE_VARIANCE,INTERSECTION_VARIANCE	call_11732_2
BND	chr2	chr10		117095482	3097053	0				MantaBND:52541:0:1:0:0:0:0																			89670016	38668403	0	0.01	27425466	35571350	62996816	-inf								DISTANCE_VARIANCE,INTERSECTION_VARIANCE	call_8208_1
BND	chr1	chr1		72048424	46102284	0				MantaBND:33699:0:1:0:0:0:0																			52407820	52322585	0	0	19640604	6220301	25860905	-inf								DISTANCE_VARIANCE,INTERSECTION_VARIANCE	call_7906_2		100677468	100598902	0
BND	chr1	chr1		2685222	2684860	0				MantaBND:30480:0:0:0:1:0:1																			1722360	1657080	0	0.02	962862	1027780	1990642	inf								DISTANCE_VARIANCE,INTERSECTION_VARIANCE	call_2327_2		100677468	100598902	0
BND	chr5	chr5		46784052	46693402	0				MantaBND:104902:3:8:0:0:0:1																			46358132	46337181	0	0.02	425920	356221	782141	inf								DISTANCE_VARIANCE,INTERSECTION_VARIANCE	call_3806_2		788535	697240	0
BND	chr1	chr1		124977996	124994285	0				MantaBND:38226:0:2:0:0:0:0																			149365031	146317085	0	0.14	24387035	21322800	45709835	inf								DISTANCE_VARIANCE,INTERSECTION_VARIANCE	call_221_2		143224226	143276170	0
BND	chr18	chr19		49621018	22339261	0				MantaBND:73673:1:2:0:0:0:0
BND	chr2	chr2		87412370	87416095	0				MantaBND:50903:0:1:0:0:0:1																			87406477	87419162	0	0.05	5893	3067	8960	inf								DISTANCE_VARIANCE,INTERSECTION_VARIANCE	call_889_1
BND	chr17	chr17		43365195	43359156	0				MantaBND:8915:0:1:0:1:0:0																			41263440	41310257	0	0.02	2101755	2048899	4150654	inf								DISTANCE_VARIANCE,INTERSECTION_VARIANCE	call_3091_1		46290697	45583252	0
BND	chr5	chr5		79753747	79756108	0				MantaBND:106733:1:2:1:0:0:0																			66565980	66519916	0	0.01	13187767	13236192	26423959	inf								DISTANCE_VARIANCE,INTERSECTION_VARIANCE	call_10706_2		788535	697240	0
BND	chr11	chr13		108715021	21176522	0				MantaBND:89991:0:2:0:0:0:1																			108682718	21155720	0	0.01	32303	20802	53105	-inf								DISTANCE_VARIANCE,INTERSECTION_VARIANCE	call_2685_1
BND	chr21	chrX		37677788	2304245	0				MantaBND:115521:0:2:0:1:0:0																			46699838	156030760	0	0.02	9022050	153726515	162748565	inf								DISTANCE_VARIANCE,INTERSECTION_VARIANCE	call_936_1
BND	chr1	chr1		124978327	124980186	0				MantaBND:38226:0:1:1:0:0:1																			149365031	146317085	0	0.14	24386704	21336899	45723603	inf								DISTANCE_VARIANCE,INTERSECTION_VARIANCE	call_221_2		143224226	143276170	0
BND	chr1	chr22		109108013	29767384	0				MantaBND:37471:0:2:0:0:0:1
BND	chr3	chr7		138112663	148409774	0				MantaBND:70611:0:1:0:0:0:1
BND	chr6	chr6		23300456	17416154	0				MantaBND:71034:2:3:0:0:0:0																			31388639	31485708	0	0.01	8088183	14069554	22157737	inf								DISTANCE_VARIANCE,INTERSECTION_VARIANCE	call_2041_1		32446013	32489319	0
BND	chr20	chr20		2379056	2379968	0				MantaBND:97008:0:1:0:0:0:1																			22424375	22472094	0	0.03	20045319	20092126	40137445	inf								DISTANCE_VARIANCE,INTERSECTION_VARIANCE	call_1750_1		26081426	25775166	0
BND	chr1	chr9		85932950	97913252	0				MantaBND:36052:0:1:0:0:0:0
BND	chr5	chr20		180635520	38194581	0				MantaBND:99906:0:2:0:0:0:1
BND	chr16	chr16		85412637	85412406	0				MantaBND:192187:0:0:0:3:0:1																			85426661	85387876	0	0.01	14024	24530	38554	-inf								DISTANCE_VARIANCE,INTERSECTION_VARIANCE	call_5587_2		34726242	34573124	0
BND	chr10	chr14		6055276	20707929	0				MantaBND:12059:0:1:0:0:0:1
BND	chr3	chr3		93712677	93717355	0				MantaBND:121983:0:1:0:0:0:1																			93744246	93775447	0	0.02	31569	58092	89661	inf								DISTANCE_VARIANCE,INTERSECTION_VARIANCE	call_3563_1		195614950	195720917	0
BND	chr7	chr15		26213351	40561995	0				MantaBND:1389:0:2:0:0:0:0
BND	chr13	chr13		17361130	16697645	0				MantaBND:98743:10:11:0:2:0:0																			21040255	21070932	0	0.02	3679125	4373287	8052412	inf								DISTANCE_VARIANCE,INTERSECTION_VARIANCE	call_2818_1
BND	chr22	chr22		29769677	29767547	0				MantaBND:37471:1:3:0:0:0:1																			22195734	22899809	0	0.05	7573943	6867738	14441681	inf								DISTANCE_VARIANCE,INTERSECTION_VARIANCE	call_166_1		23953388	23987977	0
BND	chr17	chr17		6561431	6560640	0				MantaBND:6122:0:0:4:0:0:1																			489118	415333	0	0.13	6072313	6145307	12217620	inf								DISTANCE_VARIANCE,INTERSECTION_VARIANCE	call_213_2		21688526	21401131	0
BND	chr16	chr16		29379954	29380310	0				MantaBND:189199:0:0:0:0:0:0																			33337956	32285591	0	0.02	3958002	2905281	6863283	inf								DISTANCE_VARIANCE,INTERSECTION_VARIANCE	call_9171_2		34726242	34573124	0
BND	chr17	chr17		26643832	26640351	0				MantaBND:7678:0:4:0:0:0:1																			30456611	30426187	0	0.02	3812779	3785836	7598615	inf								DISTANCE_VARIANCE,INTERSECTION_VARIANCE	call_3079_2		21688526	21401131	0
BND	chr4	chr15		140405171	89564208	0				MantaBND:4623:0:1:0:0:0:0
BND	chr8	chr8		142255726	142255419	0				MantaBND:1687:22:22:4:1:0:1																			143462073	143418117	0	0.02	1206347	1162698	2369045	inf								DISTANCE_VARIANCE,INTERSECTION_VARIANCE	call_4230_2
BND	chr13	chr16		16697475	34729049	0				MantaBND:177092:0:1:0:1:0:0
BND	chr17	chr17		26864557	26860076	0				MantaBND:14:70:71:0:0:0:1																			30456611	30426187	0	0.02	3592054	3566111	7158165	inf								DISTANCE_VARIANCE,INTERSECTION_VARIANCE	call_3079_2		21688526	21401131	0
BND	chrX	chrX		156022830	156021578	0				MantaBND:163922:0:1:0:0:0:1																			155595094	155639355	0	0.01	427736	382223	809959	inf								DISTANCE_VARIANCE,INTERSECTION_VARIANCE	call_7829_1
BND	chr3	chr3		5919214	1880193	0				MantaBND:116514:0:1:0:0:0:1																			30353310	30319641	0	0.01	24434096	28439448	52873544	inf								DISTANCE_VARIANCE,INTERSECTION_VARIANCE	call_6299_2		195614950	195720917	0
BND	chr8	chr12		12664123	8395443	0				MantaBND:138744:0:1:0:0:0:1
BND	chr11	chr13		83415588	90667413	0				MantaBND:88495:0:2:0:0:0:0																			108682718	21155720	0	0.01	25267130	69511693	94778823	inf								DISTANCE_VARIANCE,INTERSECTION_VARIANCE	call_2685_1
BND	chr5	chr18		176306387	57714587	0				MantaBND:112461:0:1:0:2:0:1
BND	chr12	chr12		103985728	103986948	0				MantaBND:153620:3:4:0:0:0:0																			103988768	125316625	0	0	3040	21329677	21332717	inf								DISTANCE_VARIANCE,INTERSECTION_VARIANCE	call_8693_1		37732106	37646729	0
BND	chr7	chr12		125624166	73620587	0				MantaBND:69037:0:1:0:1:0:1
BND	chr4	chr7		157638039	1583811	0				MantaBND:27769:0:1:0:0:0:1
BND	chr10	chr19		17106270	43665703	0				MantaBND:95456:0:2:1:0:0:0
BND	chr11	chr18		13001651	55923597	0				MantaBND:83988:0:2:0:0:0:1
BND	chrX	chrX		89207494	89205937	0				MantaBND:160649:1:2:1:4:0:1																			71458463	71495024	0	0.01	17749031	17710913	35459944	inf								DISTANCE_VARIANCE,INTERSECTION_VARIANCE	call_7732_1
BND	chr6	chr14		26212581	93364581	0				MantaBND:16846:0:2:0:0:0:1
BND	chr6	chr6		909503	909778	0				MantaBND:71616:0:0:0:3:0:0																			768304	739129	0	0.02	141199	170649	311848	inf								DISTANCE_VARIANCE,INTERSECTION_VARIANCE	call_3890_2		32446013	32489319	0
BND	chr9	chr22		43185883	16056692	0				MantaBND:46:66:68:0:7:0:0																			63805371	11548817	0	0.01	20619488	4507875	25127363	-inf								DISTANCE_VARIANCE,INTERSECTION_VARIANCE	call_10004_1
BND	chr9	chr22		43185896	16056679	0				MantaBND:46:66:68:0:7:0:1																			63805371	11548817	0	0.01	20619475	4507862	25127337	-inf								DISTANCE_VARIANCE,INTERSECTION_VARIANCE	call_10004_1
BND	chr2	chr2		1533040	1530209	0				MantaBND:45460:0:1:0:0:0:1																			26146404	26192581	0	0.01	24613364	24662372	49275736	inf								DISTANCE_VARIANCE,INTERSECTION_VARIANCE	call_9572_1
BND	chrX	chrX		44722720	48672674	0				MantaBND:158730:0:1:0:0:0:1																			45936262	45958514	0	0.04	1213542	2714160	3927702	inf								DISTANCE_VARIANCE,INTERSECTION_VARIANCE	call_2291_1
BND	chr6	chr6		61307771	58432534	0				MantaBND:75978:2:3:0:0:0:1																			52786046	52826664	0	0.02	8521725	5605870	14127595	inf								DISTANCE_VARIANCE,INTERSECTION_VARIANCE	call_7021_1		32759327	32662384	0
BND	chr10	chr10		87689519	87689297	0				MantaBND:134810:0:1:0:0:0:0																			82548553	82582678	0	0.01	5140966	5106619	10247585	inf								DISTANCE_VARIANCE,INTERSECTION_VARIANCE	call_8270_1		41896880	41859963	0
BND	chr5	chr15		84428575	68395680	0				MantaBND:3244:0:1:0:0:0:1
BND	chr2	chr2		1525682	1532698	0				MantaBND:45460:1:2:0:1:0:1																			26146404	26192581	0	0.01	24620722	24659883	49280605	inf								DISTANCE_VARIANCE,INTERSECTION_VARIANCE	call_9572_1
BND	chr5	chr5		46689477	46571666	0				MantaBND:104933:0:1:0:0:0:0																			46358132	46337181	0	0.02	331345	234485	565830	inf								DISTANCE_VARIANCE,INTERSECTION_VARIANCE	call_3806_2		788535	697240	0
BND	chr12	chr22		110238613	20075614	0				MantaBND:152283:1:2:0:2:0:1
BND	chr13	chr13		16188278	16178347	0				MantaBND:177087:0:1:0:2:0:1																			21040255	21070932	0	0.02	4851977	4892585	9744562	inf								DISTANCE_VARIANCE,INTERSECTION_VARIANCE	call_2818_1
BND	chr2	chr2		87418333	87425556	0				MantaBND:50901:0:1:0:0:0:0																			87406477	87419162	0	0.05	11856	6394	18250	inf								DISTANCE_VARIANCE,INTERSECTION_VARIANCE	call_889_1
BND	chr11	chr11		54548201	54544062	0				MantaBND:86559:0:2:0:0:0:0																			59042255	59085812	0	0.02	4494054	4541750	9035804	inf								DISTANCE_VARIANCE,INTERSECTION_VARIANCE	call_1347_1		55678401	55597961	0
BND	chr13	chr13		16697761	17148539	0				MantaBND:98743:3:10:0:0:0:0																			21040255	21070932	0	0.02	4342494	3922393	8264887	inf								DISTANCE_VARIANCE,INTERSECTION_VARIANCE	call_2818_1
BND	chr10	chr10		125512646	125502228	0				MantaBND:137112:0:1:1:0:0:0																			131577405	131642108	0	0.01	6064759	6139880	12204639	inf								DISTANCE_VARIANCE,INTERSECTION_VARIANCE	call_8338_1		41896880	41859963	0
BND	chr11	chr18		13001609	55923381	0				MantaBND:83988:0:1:0:0:0:0
BND	chr1	chr19		37775711	11311340	0				MantaBND:33087:0:1:0:0:0:1
BND	chr5	chr7		51259440	13609583	0				MantaBND:61601:0:1:0:0:0:0
BND	chr10	chr10		5370331	5369986	0				MantaBND:128960:0:0:0:2:0:1																			2312411	2272232	0	0.01	3057920	3097754	6155674	inf								DISTANCE_VARIANCE,INTERSECTION_VARIANCE	call_8155_2		26637571	26579178	0
BND	chr2	chr2		87410553	87428435	0				MantaBND:38427:7:11:0:0:0:0																			87406477	87419162	0	0.05	4076	9273	13349	inf								DISTANCE_VARIANCE,INTERSECTION_VARIANCE	call_889_1
BND	chr15	chr15		94435930	73690970	0				MantaBND:3497:0:2:0:0:0:1																			79114864	79035017	0	0.01	15321066	5344047	20665113	-inf								DISTANCE_VARIANCE,INTERSECTION_VARIANCE	call_9095_2		20669580	21270873	0
BND	chr18	chr18		79038880	79039216	0				MantaBND:176782:1:1:3:2:0:0																			15164520	15208112	0	0.01	63874360	63831104	127705464	inf								DISTANCE_VARIANCE,INTERSECTION_VARIANCE	call_5692_1
BND	chr1	chr4		105963338	89640132	0				MantaBND:23710:0:1:0:0:0:0
BND	chr7	chr12		99219887	54316733	0				MantaBND:67381:0:3:0:0:0:0
BND	chr13	chr20		16177429	29242708	0				MantaBND:11:1:4:1:0:0:1
BND	chr4	chr8		182335519	70023701	0				MantaBND:29539:1:2:0:0:0:0
BND	chr1	chr1		122742812	123696753	0				MantaBND:38188:0:1:0:0:0:1																			149365031	146317085	0	0.14	26622219	22620332	49242551	inf								DISTANCE_VARIANCE,INTERSECTION_VARIANCE	call_221_2		143224226	143276170	0
BND	chr3	chrX		106072784	26904246	0				MantaBND:122707:0:1:0:0:0:1
BND	chr13	chr13		16176633	16187249	0				MantaBND:11:1:34:0:0:0:0																			21040255	21070932	0	0.02	4863622	4883683	9747305	inf								DISTANCE_VARIANCE,INTERSECTION_VARIANCE	call_2818_1
BND	chr4	chr4		138066925	1308038	0				MantaBND:17863:0:1:0:0:0:1																			190122704	9994	0	0.06	52055779	1298044	53353823	-inf								DISTANCE_VARIANCE,INTERSECTION_VARIANCE	call_263_2		49657502	49149319	0
BND	chr5	chr5		49853732	49895489	0				MantaBND:104986:0:1:0:0:0:0																			50187056	50256257	0	0.01	333324	360768	694092	inf								DISTANCE_VARIANCE,INTERSECTION_VARIANCE	call_10673_1		788535	697240	0
BND	chr1	chr3		109648506	155814066	0				MantaBND:37447:0:1:0:0:0:0
BND	chr2	chr2		16226358	16225144	0				MantaBND:46412:0:1:0:0:0:1																			26146404	26192581	0	0.01	9920046	9967437	19887483	inf								DISTANCE_VARIANCE,INTERSECTION_VARIANCE	call_9572_1
BND	chr10	chr10		95447297	95448271	0				MantaBND:135264:1:2:0:0:0:0																			82548553	82582678	0	0.01	12898744	12865593	25764337	inf								DISTANCE_VARIANCE,INTERSECTION_VARIANCE	call_8270_1		41896880	41859963	0
BND	chr9	chr16		43333316	34949968	0				MantaBND:166893:0:2:0:0:0:0
BND	chr3	chr3		9996478	11874955	0				MantaBND:117017:0:1:0:0:0:1																			30353310	30319641	0	0.01	20356832	18444686	38801518	inf								DISTANCE_VARIANCE,INTERSECTION_VARIANCE	call_6299_2		195614950	195720917	0
BND	chr17	chrY		26876808	11733030	0				MantaBND:7270:2:9:0:0:0:0
BND	chr6	chr6		141449733	108719177	0				MantaBND:79020:0:1:0:0:0:0																			141352223	141282439	0	0.01	97510	32563262	32660772	-inf								DISTANCE_VARIANCE,INTERSECTION_VARIANCE	call_7127_2		170141017	170265332	0
BND	chr10	chr10		39230022	39158224	0				MantaBND:131657:1:2:0:0:0:1																			39229915	39158266	0	0.01	107	42	149	-inf							PASS	INTERSECTION_VARIANCE	call_4743_2		39431079	39487841	0
BND	chr2	chr8		218845896	108123708	0				MantaBND:58845:0:1:0:0:0:1
BND	chr12	chr13		33864403	48282694	0				MantaBND:28413:2:3:0:1:0:0
BND	chr13	chr13		16067309	16089915	0				MantaBND:177060:0:1:0:0:0:0																			21040255	21070932	0	0.02	4972946	4981017	9953963	inf								DISTANCE_VARIANCE,INTERSECTION_VARIANCE	call_2818_1
BND	chr5	chr18		176306386	57714588	0				MantaBND:112461:0:1:0:2:0:0
BND	chr2	chr16		91411931	46405187	0				MantaBND:51183:0:2:1:0:0:0
BND	chr2	chr2		1530209	1533040	0				MantaBND:45460:0:1:0:0:0:0																			26146404	26192581	0	0.01	24616195	24659541	49275736	inf								DISTANCE_VARIANCE,INTERSECTION_VARIANCE	call_9572_1
BND	chr4	chr7		94597285	46865104	0				MantaBND:23939:0:1:0:0:0:0
BND	chr4	chr5		73377919	39794138	0				MantaBND:22755:0:1:0:0:0:1
BND	chr16	chr16		65805785	65806154	0				MantaBND:190841:0:0:0:5:0:0																			70117401	74363964	0	0.02	4311616	8557810	12869426	inf								DISTANCE_VARIANCE,INTERSECTION_VARIANCE	call_845_1		34726242	34573124	0
BND	chr14	chr17		34916043	80082242	0				MantaBND:2932:1:3:0:0:0:0
BND	chr5	chr13		43342887	52550044	0				MantaBND:104817:0:1:0:0:0:0
BND	chr11	chr11		1915726	1894044	0				MantaBND:83179:0:2:0:0:0:0																			19675051	19705545	0	0.02	17759325	17811501	35570826	inf								DISTANCE_VARIANCE,INTERSECTION_VARIANCE	call_4863_1		48933925	48913583	0
BND	chr1	chr1		246247570	246243969	0				MantaBND:45105:0:1:0:0:0:0																			246812061	246890806	0	0.01	564491	646837	1211328	inf								DISTANCE_VARIANCE,INTERSECTION_VARIANCE	call_8150_1		143224226	143276170	0
BND	chr2	chr22		85486995	49029656	0				MantaBND:50819:0:1:0:0:0:1																			89754119	16401311	0	0.09	4267124	32628345	36895469	-inf								DISTANCE_VARIANCE,INTERSECTION_VARIANCE	call_150_1
BND	chr12	chr12		108768105	108764965	0				MantaBND:153965:0:2:0:0:0:1																			125316625	103988768	0	0	16548520	4776197	21324717	-inf								DISTANCE_VARIANCE,INTERSECTION_VARIANCE	call_8693_2		37732106	37646729	0
BND	chr13	chr13		16274250	16271427	0				MantaBND:177064:0:1:0:0:0:1																			21040255	21070932	0	0.02	4766005	4799505	9565510	inf								DISTANCE_VARIANCE,INTERSECTION_VARIANCE	call_2818_1
BND	chr9	chr9		67799034	67798722	0				MantaBND:167218:0:0:0:2:0:1																			69275774	69346011	0	0.01	1476740	1547289	3024029	inf								DISTANCE_VARIANCE,INTERSECTION_VARIANCE	call_7583_1
BND	chr13	chr13		17553245	17882629	0				MantaBND:177124:0:1:0:1:0:0																			21040255	21070932	0	0.02	3487010	3188303	6675313	inf								DISTANCE_VARIANCE,INTERSECTION_VARIANCE	call_2818_1
BND	chr2	chr14		230693162	73353585	0				MantaBND:15446:0:1:0:0:0:0																			132243816	18223607	0	0.07	98449346	55129978	153579324	-inf								DISTANCE_VARIANCE,INTERSECTION_VARIANCE	call_170_1
BND	chr5	chr12		135778852	59542920	0				MantaBND:107759:3:5:0:0:0:0
BND	chr16	chr16		37700606	36343606	0				MantaBND:189497:0:1:0:0:0:0																			34727285	34900663	0	0	2973321	1442943	4416264	inf								DISTANCE_VARIANCE,INTERSECTION_VARIANCE	call_9175_1		34726242	34573124	0
BND	chr4	chr4		49201050	49200657	0				MantaBND:21106:0:1:0:0:0:1																			49149362	49092889	0	0.49	51688	107768	159456	inf								DISTANCE_VARIANCE,INTERSECTION_VARIANCE	call_4_2		49102691	49149321	0
BND	chr2	chr2		18726083	18724880	0				MantaBND:46617:0:1:1:0:0:1																			26146404	26192581	0	0.01	7420321	7467701	14888022	inf								DISTANCE_VARIANCE,INTERSECTION_VARIANCE	call_9572_1
BND	chr13	chr13		16906910	16527095	0				MantaBND:177089:0:3:0:0:0:1																			21040255	21070932	0	0.02	4133345	4543837	8677182	inf								DISTANCE_VARIANCE,INTERSECTION_VARIANCE	call_2818_1
BND	chr4	chr11		33329855	8865767	0				MantaBND:20056:0:1:0:0:0:1
BND	chr5	chr5		49667536	49832952	0				MantaBND:104998:2:4:0:0:0:1																			50187056	50256257	0	0.01	519520	423305	942825	inf								DISTANCE_VARIANCE,INTERSECTION_VARIANCE	call_10673_1		788535	697240	0
BND	chr1	chr1		125025726	125025271	0				MantaBND:38242:0:0:0:1:0:1																			149365031	146317085	0	0.14	24339305	21291814	45631119	inf								DISTANCE_VARIANCE,INTERSECTION_VARIANCE	call_221_2		143224226	143276170	0
BND	chr12	chr12		35923424	36530167	0				MantaBND:149408:0:1:0:0:0:0																			37609371	37646155	0	0.02	1685947	1115988	2801935	inf								DISTANCE_VARIANCE,INTERSECTION_VARIANCE	call_5042_1		37732106	37646729	0
BND	chr12	chr12		31923479	43358857	0				MantaBND:149239:0:1:0:0:0:1																			37757168	37795630	0	0.03	5833689	5563227	11396916	inf								DISTANCE_VARIANCE,INTERSECTION_VARIANCE	call_761_1		37646729	37732106	0
BND	chr1	chr1		124994285	124977996	0				MantaBND:38226:0:2:0:0:0:1																			149365031	146317085	0	0.14	24370746	21339089	45709835	inf								DISTANCE_VARIANCE,INTERSECTION_VARIANCE	call_221_2		143224226	143276170	0
BND	chr7	chr7		60532619	60531996	0				MantaBND:64530:0:0:0:0:1:1																			61430821	61104232	0	0.01	898202	572236	1470438	inf								DISTANCE_VARIANCE,INTERSECTION_VARIANCE	call_11183_2		60935095	61025475	0
BND	chr18	chr18		78668322	78668106	0				MantaBND:176792:0:0:0:0:0:1																			15164520	15208112	0	0.01	63503802	63459994	126963796	inf								DISTANCE_VARIANCE,INTERSECTION_VARIANCE	call_5692_1
BND	chr17	chr17		21986783	21991124	0				MantaBND:14:95:100:1:0:0:1																			21638121	22065279	0	0.01	348662	74155	422817	inf								DISTANCE_VARIANCE,INTERSECTION_VARIANCE	call_377_1		21688526	21401131	0
BND	chr3	chr3		195710500	195711331	0				MantaBND:128254:0:1:0:0:0:0																			195614869	195720941	0	0.07	95631	9610	105241	inf								DISTANCE_VARIANCE,INTERSECTION_VARIANCE	call_218_1		195614950	195720917	0
BND	chr5	chr5		46784087	46708838	0				MantaBND:104902:0:8:0:0:0:1																			46358132	46337181	0	0.02	425955	371657	797612	inf								DISTANCE_VARIANCE,INTERSECTION_VARIANCE	call_3806_2		788535	697240	0
BND	chr11	chr11		29946920	29946031	0				MantaBND:85175:0:1:0:0:0:1																			19675051	19705545	0	0.02	10271869	10240486	20512355	inf								DISTANCE_VARIANCE,INTERSECTION_VARIANCE	call_4863_1		48933925	48913583	0
BND	chr12	chr12		1122092	1122699	0				MantaBND:146836:0:0:2:5:0:1																			1721705	1688776	0	0.03	599613	566077	1165690	inf								DISTANCE_VARIANCE,INTERSECTION_VARIANCE	call_1382_2		11069443	11014354	0
BND	chr21	chr21		10407608	10405788	0				MantaBND:113491:0:2:0:3:0:1																			10703312	7955691	0	0	295704	2450097	2745801	-inf								DISTANCE_VARIANCE,INTERSECTION_VARIANCE	call_9943_2		10271786	10324424	0
BND	chr15	chr15		40951315	55341355	0				MantaBND:1354:0:1:0:0:0:0																			53116857	53191879	0	0.01	12165542	2149476	14315018	inf								DISTANCE_VARIANCE,INTERSECTION_VARIANCE	call_9065_1		20669580	21270873	0
BND	chr6	chr6		32628831	32626717	0				MantaBND:74319:0:1:0:0:0:0																			32571267	32528200	0	0.17	57564	98517	156081	inf								DISTANCE_VARIANCE,INTERSECTION_VARIANCE	call_59_2		32588477	32528850	0
BND	chr10	chr10		39158224	39230022	0				MantaBND:131657:1:2:0:0:0:0																			39158266	39229915	0	0.01	42	107	149	inf							PASS	INTERSECTION_VARIANCE	call_4743_1		39431079	39487841	0
BND	chr2	chr12		91749022	123389139	0				MantaBND:51123:0:1:0:0:0:1
BND	chr13	chr13		16697645	17361130	0				MantaBND:98743:10:11:0:2:0:1																			21040255	21070932	0	0.02	4342610	3709802	8052412	inf								DISTANCE_VARIANCE,INTERSECTION_VARIANCE	call_2818_1
BND	chr5	chr5		46508368	46491101	0				MantaBND:104901:1:4:0:0:0:1																			46358132	46337181	0	0.02	150236	153920	304156	inf								DISTANCE_VARIANCE,INTERSECTION_VARIANCE	call_3806_2		788535	697240	0
BND	chr1	chr12		39138915	6362936	0				MantaBND:32335:1:2:0:0:0:0																			261991	10017	0	0.03	38876924	6352919	45229843	inf								DISTANCE_VARIANCE,INTERSECTION_VARIANCE	call_666_1
BND	chr3	chr3		140902540	140903518	0				MantaBND:124791:0:1:0:0:0:0																			130811798	130764760	0	0.01	10090742	10138758	20229500	inf								DISTANCE_VARIANCE,INTERSECTION_VARIANCE	call_10243_2		195614950	195720917	0
BND	chr5	chr5		49937648	49958090	0				MantaBND:105002:0:2:0:0:0:0																			50187056	50256257	0	0.01	249408	298167	547575	inf								DISTANCE_VARIANCE,INTERSECTION_VARIANCE	call_10673_1		788535	697240	0
BND	chr13	chr13		16201188	16177983	0				MantaBND:11:62:64:0:0:0:1																			21040255	21070932	0	0.02	4839067	4892949	9732016	inf								DISTANCE_VARIANCE,INTERSECTION_VARIANCE	call_2818_1
BND	chr2	chr2		125008983	125010671	0				MantaBND:53061:0:1:1:0:0:1																			112288052	86936069	0	0.01	12720931	38074602	50795533	inf								DISTANCE_VARIANCE,INTERSECTION_VARIANCE	call_3275_2
BND	chr12	chr12		105044595	87209385	0				MantaBND:148568:1:2:0:0:0:1																			81313326	81273827	0	0.02	23731269	5935558	29666827	inf								DISTANCE_VARIANCE,INTERSECTION_VARIANCE	call_2775_2		37732106	37646729	0
BND	chr3	chr3		11874955	9996478	0				MantaBND:117017:0:1:0:0:0:0																			30353310	30319641	0	0.01	18478355	20323163	38801518	inf								DISTANCE_VARIANCE,INTERSECTION_VARIANCE	call_6299_2		195614950	195720917	0
BND	chr1	chr6		37967094	28895824	0				MantaBND:33110:0:1:1:0:0:1
BND	chr7	chr20		61106383	31001508	0				MantaBND:64589:0:1:0:2:0:1
BND	chr3	chr7		32674912	32077666	0				MantaBND:62817:0:1:0:0:0:0
BND	chr2	chr20		33624390	36867896	0				MantaBND:47614:0:3:0:0:0:1																			113578694	60128	0	0.01	79954304	36807768	116762072	inf								DISTANCE_VARIANCE,INTERSECTION_VARIANCE	call_3296_1
BND	chr7	chr7		4128857	4128544	0				MantaBND:60984:0:0:0:0:0:1																			632298	592117	0	0.03	3496559	3536427	7032986	inf								DISTANCE_VARIANCE,INTERSECTION_VARIANCE	call_2097_2		60935095	61025475	0
BND	chr19	chr19		13627945	13626710	0				MantaBND:93025:0:1:0:0:0:0																			20771266	20570756	0	0.01	7143321	6944046	14087367	inf								DISTANCE_VARIANCE,INTERSECTION_VARIANCE	call_9473_2		21145093	21085619	0
BND	chr7	chr20		3186953	13723514	0				MantaBND:53298:1:2:1:0:0:0
BND	chr9	chr9		109523775	109524407	0				MantaBND:169717:0:0:2:0:0:0																			112316921	112269178	0	0.02	2793146	2744771	5537917	inf								DISTANCE_VARIANCE,INTERSECTION_VARIANCE	call_2265_2
BND	chr12	chr15		72845792	94343049	0				MantaBND:4945:1:2:0:0:0:0
BND	chr7	chr9		138275576	83907256	0				MantaBND:69894:0:3:0:0:0:1																			142767504	33802843	0	0.04	4491928	50104413	54596341	-inf								DISTANCE_VARIANCE,INTERSECTION_VARIANCE	call_11312_1
BND	chr1	chr1		123906776	122966122	0				MantaBND:38211:0:1:0:0:0:0																			149365031	146317085	0	0.14	25458255	23350963	48809218	inf								DISTANCE_VARIANCE,INTERSECTION_VARIANCE	call_221_2		143224226	143276170	0
BND	chr12	chr12		108765061	108768108	0				MantaBND:153965:0:1:0:0:0:1																			103988768	125316625	0	0	4776293	16548517	21324810	inf								DISTANCE_VARIANCE,INTERSECTION_VARIANCE	call_8693_1		37732106	37646729	0
BND	chr10	chrX		39410214	58444448	0				MantaBND:86621:1:4:0:0:0:0
BND	chr13	chr13		21158122	21159899	0				MantaBND:177404:0:1:0:0:0:1																			21040255	21070932	0	0.02	117867	88967	206834	inf								DISTANCE_VARIANCE,INTERSECTION_VARIANCE	call_2818_1
BND	chr13	chr13		16653475	16326692	0				MantaBND:98743:0:4:0:2:0:1																			21040255	21070932	0	0.02	4386780	4744240	9131020	inf								DISTANCE_VARIANCE,INTERSECTION_VARIANCE	call_2818_1
BND	chr13	chr13		113346398	113346013	0				MantaBND:183523:0:0:0:0:0:1																			69587274	69635885	0	0.01	43759124	43710128	87469252	inf								DISTANCE_VARIANCE,INTERSECTION_VARIANCE	call_5235_1
BND	chr5	chr5		49958090	49937648	0				MantaBND:105002:0:2:0:0:0:1																			50187056	50256257	0	0.01	228966	318609	547575	inf								DISTANCE_VARIANCE,INTERSECTION_VARIANCE	call_10673_1		788535	697240	0
BND	chr13	chr13		16187771	16225786	0				MantaBND:11:10:34:0:6:0:1																			21040255	21070932	0	0.02	4852484	4845146	9697630	inf								DISTANCE_VARIANCE,INTERSECTION_VARIANCE	call_2818_1
BND	chr13	chr13		16326566	17149163	0				MantaBND:98743:0:3:0:0:0:0																			21040255	21070932	0	0.02	4713689	3921769	8635458	inf								DISTANCE_VARIANCE,INTERSECTION_VARIANCE	call_2818_1
BND	chr10	chr16		36470358	58068684	0				MantaBND:131317:0:1:0:0:0:0
BND	chr7	chr10		23503650	5368006	0				MantaBND:62237:0:1:0:0:0:0
BND	chr19	chr19		27315300	27310520	0				MantaBND:86375:3:6:0:0:0:1																			27290342	27244674	0	0.04	24958	65846	90804	inf								DISTANCE_VARIANCE,INTERSECTION_VARIANCE	call_875_2		27316853	27380124	0
BND	chr1	chr1		124716662	123603709	0				MantaBND:38212:0:1:0:0:0:1																			149365031	146317085	0	0.14	24648369	22713376	47361745	inf								DISTANCE_VARIANCE,INTERSECTION_VARIANCE	call_221_2		143224226	143276170	0
BND	chr5	chr7		51259439	13609584	0				MantaBND:61601:0:1:0:0:0:1
BND	chr6	chr6		32812044	32885631	0				MantaBND:74400:1:3:0:0:0:1																			32571267	32528200	0	0.17	240777	357431	598208	inf								DISTANCE_VARIANCE,INTERSECTION_VARIANCE	call_59_2		32759327	32662384	0
BND	chr2	chr17		62730863	40444915	0				MantaBND:8626:0:1:0:0:0:0
BND	chr11	chr11		9316805	9317075	0				MantaBND:83745:0:0:0:0:0:0																			19675051	19705545	0	0.02	10358246	10388470	20746716	inf								DISTANCE_VARIANCE,INTERSECTION_VARIANCE	call_4863_1		48933925	48913583	0
BND	chr20	chr20		21209838	21209594	0				MantaBND:98225:0:1:0:0:0:0																			22424375	22472094	0	0.03	1214537	1262500	2477037	inf								DISTANCE_VARIANCE,INTERSECTION_VARIANCE	call_1750_1		26081426	25775166	0
BND	chr3	chr6		123407777	154724370	0				MantaBND:81818:0:1:0:0:0:1
BND	chr2	chr2		16225144	16226358	0				MantaBND:46412:0:1:0:0:0:0																			26146404	26192581	0	0.01	9921260	9966223	19887483	inf								DISTANCE_VARIANCE,INTERSECTION_VARIANCE	call_9572_1
BND	chr22	chr22		49228592	49226579	0				MantaBND:186703:0:2:0:0:0:0																			49998771	49973873	0	0.04	770179	747294	1517473	inf								DISTANCE_VARIANCE,INTERSECTION_VARIANCE	call_401_2		23953388	23987977	0
BND	chr5	chr5		836029	836931	0				MantaBND:101897:0:1:0:0:0:0																			15409340	15333188	0	0	14573311	14496257	29069568	inf								DISTANCE_VARIANCE,INTERSECTION_VARIANCE	call_10622_2		788535	697240	0
BND	chr7	chr7		158085420	158085687	0				MantaBND:71387:0:0:0:0:0:0																			154129974	150003157	0	0.04	3955446	8082530	12037976	inf								DISTANCE_VARIANCE,INTERSECTION_VARIANCE	call_1114_2		142461218	142498150	0
BND	chr9	chr22		40542147	16062528	0				MantaBND:166630:0:4:0:0:0:0																			63805371	11548817	0	0.01	23263224	4513711	27776935	-inf								DISTANCE_VARIANCE,INTERSECTION_VARIANCE	call_10004_1
BND	chr11	chr11		54542669	54543566	0				MantaBND:86559:1:2:0:0:0:1																			59042255	59085812	0	0.02	4499586	4542246	9041832	inf								DISTANCE_VARIANCE,INTERSECTION_VARIANCE	call_1347_1		55678401	55597961	0
BND	chr4	chr4		150090161	150090487	0				MantaBND:27253:0:1:1:0:0:0																			154156974	154212723	0	0.01	4066813	4122236	8189049	inf								DISTANCE_VARIANCE,INTERSECTION_VARIANCE	call_3752_1		154212773	154156944	0
BND	chr3	chr3		91089353	91035909	0				MantaBND:121941:0:1:0:0:0:1																			93744246	93775447	0	0.02	2654893	2739538	5394431	inf								DISTANCE_VARIANCE,INTERSECTION_VARIANCE	call_3563_1		195614950	195720917	0
BND	chr6	chr6		160535731	160456778	0				MantaBND:82153:0:3:1:0:0:0																			166125144	166079787	0	0.01	5589413	5623009	11212422	inf								DISTANCE_VARIANCE,INTERSECTION_VARIANCE	call_11102_2		170141017	170265332	0
BND	chr9	chr9		41556667	41556349	0				MantaBND:166751:0:0:0:3:0:1																			41452965	40047833	0	0.01	103702	1508516	1612218	inf								DISTANCE_VARIANCE,INTERSECTION_VARIANCE	call_2237_2
BND	chr20	chrX		11300932	82395786	0				MantaBND:97662:0:2:0:0:0:0																			64334005	156029930	0	0	53033073	73634144	126667217	inf								DISTANCE_VARIANCE,INTERSECTION_VARIANCE	call_9937_1
BND	chr1	chr5		10332	11896	0				MantaBND:30280:0:1:0:1:0:0
BND	chr1	chr1		22337436	22337152	0				MantaBND:31966:0:0:0:2:1:1																			23345634	23379479	0	0.04	1008198	1042327	2050525	inf								DISTANCE_VARIANCE,INTERSECTION_VARIANCE	call_672_1		100677468	100598902	0
BND	chr5	chr7		177326881	157357212	0				MantaBND:10929:1:3:0:0:0:0
BND	chr5	chr5		43824485	43665832	0				MantaBND:104825:0:2:0:0:0:0																			46358132	46337181	0	0.02	2533647	2671349	5204996	inf								DISTANCE_VARIANCE,INTERSECTION_VARIANCE	call_3806_2		788535	697240	0
BND	chr12	chr12		103986948	103985728	0				MantaBND:153620:3:4:0:0:0:1																			103988768	125316625	0	0	1820	21330897	21332717	inf								DISTANCE_VARIANCE,INTERSECTION_VARIANCE	call_8693_1		37732106	37646729	0
BND	chr4	chr18		115296234	79990887	0				MantaBND:25105:0:1:0:0:0:1
BND	chr8	chr8		57259869	57260338	0				MantaBND:141421:0:1:0:0:0:0																			62167931	62237245	0	0	4908062	4976907	9884969	inf								DISTANCE_VARIANCE,INTERSECTION_VARIANCE	call_11436_1
BND	chr22	chr22		29767547	29769677	0				MantaBND:37471:1:3:0:0:0:0																			22195734	22899809	0	0.05	7571813	6869868	14441681	inf								DISTANCE_VARIANCE,INTERSECTION_VARIANCE	call_166_1		23953388	23987977	0
BND	chr7	chr11		108188805	85500576	0				MantaBND:68065:0:1:0:0:0:0
BND	chr7	chr7		58175505	58189331	0				MantaBND:64446:2:3:0:0:0:0																			61430821	61104232	0	0.01	3255316	2914901	6170217	inf								DISTANCE_VARIANCE,INTERSECTION_VARIANCE	call_11183_2		60935095	61025475	0
BND	chr11	chr11		54423801	54369438	0				MantaBND:86521:0:2:0:0:0:0																			59042255	59085812	0	0.02	4618454	4716374	9334828	inf								DISTANCE_VARIANCE,INTERSECTION_VARIANCE	call_1347_1		55678401	55597961	0
BND	chr13	chr13		16527095	16906910	0				MantaBND:177089:0:3:0:0:0:0																			21040255	21070932	0	0.02	4513160	4164022	8677182	inf								DISTANCE_VARIANCE,INTERSECTION_VARIANCE	call_2818_1
BND	chr15	chr20		50919977	29315858	0				MantaBND:1983:0:1:0:0:0:1
BND	chr13	chr13		16962282	16398289	0				MantaBND:177076:0:1:0:0:0:1																			21040255	21070932	0	0.02	4077973	4672643	8750616	inf								DISTANCE_VARIANCE,INTERSECTION_VARIANCE	call_2818_1
BND	chr2	chr21		94560407	12998105	0				MantaBND:51393:0:1:0:0:0:1																			94527309	12967875	0	0.01	33098	30230	63328	-inf								DISTANCE_VARIANCE,INTERSECTION_VARIANCE	call_5945_1
BND	chr16	chr16		36343606	37700606	0				MantaBND:189497:0:1:0:0:0:1																			34727285	34900663	0	0	1616321	2799943	4416264	inf								DISTANCE_VARIANCE,INTERSECTION_VARIANCE	call_9175_1		34726242	34573124	0
BND	chr20	chr21		28755822	5382831	0				MantaBND:98649:0:1:0:0:0:1																			30761275	9034273	0	0.01	2005453	3651442	5656895	-inf								DISTANCE_VARIANCE,INTERSECTION_VARIANCE	call_1756_1
BND	chr1	chr1		123520335	123519734	0				MantaBND:38216:0:0:0:1:0:1																			149365031	146317085	0	0.14	25844696	22797351	48642047	inf								DISTANCE_VARIANCE,INTERSECTION_VARIANCE	call_221_2		143224226	143276170	0
BND	chr5	chr8		174117945	6678948	0				MantaBND:112294:0:1:0:0:0:0
BND	chr11	chr11		60814911	60815222	0				MantaBND:86950:0:0:0:0:0:0																			59042255	59085812	0	0.02	1772656	1729410	3502066	inf								DISTANCE_VARIANCE,INTERSECTION_VARIANCE	call_1347_1		55678401	55597961	0
BND	chr7	chrX		65354553	19452216	0				MantaBND:64861:0:2:0:0:0:1
BND	chr1	chr17		88507142	33737644	0				MantaBND:8257:1:2:0:0:0:1
BND	chr9	chr9		109524282	109523566	0				MantaBND:169717:0:1:0:0:0:0																			112316921	112269178	0	0.02	2792639	2745612	5538251	inf								DISTANCE_VARIANCE,INTERSECTION_VARIANCE	call_2265_2
BND	chr1	chr1		168056495	168055321	0				MantaBND:39766:0:1:0:0:0:0																			161512768	161594332	0	0.03	6543727	6460989	13004716	inf								DISTANCE_VARIANCE,INTERSECTION_VARIANCE	call_245_1		143224226	143276170	0
BND	chr8	chr8		62972835	134995091	0				MantaBND:141807:0:1:0:0:0:1																			92218661	92311266	0	0	29245826	42683825	71929651	inf								DISTANCE_VARIANCE,INTERSECTION_VARIANCE	call_11477_1
BND	chr7	chr7		76978135	76977857	0				MantaBND:65946:0:0:0:0:0:1																			66589391	66477051	0	0.03	10388744	10500806	20889550	inf								DISTANCE_VARIANCE,INTERSECTION_VARIANCE	call_631_2		60935095	61025475	0
BND	chr1	chrX		84052251	77191397	0				MantaBND:35941:0:2:0:0:0:0																			263617	156030612	0	0.01	83788634	78839215	162627849	inf								DISTANCE_VARIANCE,INTERSECTION_VARIANCE	call_7830_1
BND	chr8	chr14		43371657	36205554	0				MantaBND:13130:0:1:0:0:0:1
BND	chr17	chr17		6560640	6561431	0				MantaBND:6122:0:0:4:0:0:0																			489118	415333	0	0.13	6071522	6146098	12217620	inf								DISTANCE_VARIANCE,INTERSECTION_VARIANCE	call_213_2		21688526	21401131	0
BND	chr3	chr20		48210573	38423508	0				MantaBND:3376:4:6:0:0:0:1
BND	chr5	chr5		100065883	100065175	0				MantaBND:107861:0:1:0:0:0:1																			127619514	127651759	0	0.03	27553631	27586584	55140215	inf								DISTANCE_VARIANCE,INTERSECTION_VARIANCE	call_2012_1		788535	697240	0
BND	chr5	chr10		55569963	73729519	0				MantaBND:105307:0:2:0:0:0:1
BND	chr13	chr13		16198384	16194620	0				MantaBND:11:59:60:0:5:0:1																			21040255	21070932	0	0.02	4841871	4876312	9718183	inf								DISTANCE_VARIANCE,INTERSECTION_VARIANCE	call_2818_1
BND	chr13	chr13		21172503	21176374	0				MantaBND:177407:0:1:0:1:0:0																			21040255	21070932	0	0.02	132248	105442	237690	inf								DISTANCE_VARIANCE,INTERSECTION_VARIANCE	call_2818_1
BND	chr1	chr12		3260720	132463497	0				MantaBND:1687:35:39:0:0:0:0																			261991	10017	0	0.03	2998729	132453480	135452209	inf								DISTANCE_VARIANCE,INTERSECTION_VARIANCE	call_666_1
BND	chr13	chr13		16126945	16209457	0				MantaBND:177063:0:1:0:0:0:1																			21040255	21070932	0	0.02	4913310	4861475	9774785	inf								DISTANCE_VARIANCE,INTERSECTION_VARIANCE	call_2818_1
BND	chr9	chr9		31132399	34904798	0				MantaBND:165901:0:1:0:0:0:1																			41452965	40047833	0	0.01	10320566	5143035	15463601	inf								DISTANCE_VARIANCE,INTERSECTION_VARIANCE	call_2237_2
BND	chr13	chr13		16326871	16358261	0				MantaBND:98743:0:1:0:0:0:1																			21040255	21070932	0	0.02	4713384	4712671	9426055	inf								DISTANCE_VARIANCE,INTERSECTION_VARIANCE	call_2818_1
BND	chr11	chr11		31895167	31895497	0				MantaBND:85279:0:0:0:0:0:0																			19675051	19705545	0	0.02	12220116	12189952	24410068	inf								DISTANCE_VARIANCE,INTERSECTION_VARIANCE	call_4863_1		48933925	48913583	0
BND	chr11	chr11		63934182	63931436	0				MantaBND:87097:0:1:0:0:0:1																			59042255	59085812	0	0.02	4891927	4845624	9737551	inf								DISTANCE_VARIANCE,INTERSECTION_VARIANCE	call_1347_1		72181797	72143355	0
BND	chr4	chr4		32069420	32072986	0				MantaBND:19953:1:2:0:1:0:0																			44850254	44809612	0	0.02	12780834	12736626	25517460	inf								DISTANCE_VARIANCE,INTERSECTION_VARIANCE	call_6541_2		49097171	49119062	0
BND	chr5	chr13		142077395	81793563	0				MantaBND:110303:0:1:0:2:0:1
BND	chr11	chr11		55070144	55068578	0				MantaBND:86539:0:1:0:0:0:0																			59042255	59085812	0	0.02	3972111	4017234	7989345	inf								DISTANCE_VARIANCE,INTERSECTION_VARIANCE	call_1347_1		55678401	55597961	0
BND	chr15	chr20		33336436	23561068	0				MantaBND:932:0:1:0:2:0:1
BND	chr4	chr8		182335217	70023699	0				MantaBND:29539:0:1:0:0:0:1
BND	chr14	chr14		21276787	21277269	0				MantaBND:12217:0:0:1:0:0:0																			19161109	18609496	0	0.01	2115678	2667773	4783451	inf								DISTANCE_VARIANCE,INTERSECTION_VARIANCE	call_2889_2		105569344	105689263	0
BND	chr12	chr14		23389736	88127338	0				MantaBND:16487:0:1:0:0:0:0
BND	chr15	chr15		67002510	81437211	0				MantaBND:3126:0:1:0:0:0:0																			79035017	79114864	0	0.01	12032507	2322347	14354854	inf								DISTANCE_VARIANCE,INTERSECTION_VARIANCE	call_9095_1		20669580	21270873	0
BND	chr3	chrX		189537676	106315896	0				MantaBND:127789:0:1:0:0:0:1
BND	chr3	chr4		44532859	79783586	0				MantaBND:23097:0:2:0:0:0:0
BND	chr4	chr9		140362292	134905794	0				MantaBND:26739:0:1:0:1:0:0																			49242514	64134830	0	0.01	91119778	70770964	161890742	inf								DISTANCE_VARIANCE,INTERSECTION_VARIANCE	call_10412_1
BND	chr5	chr10		31906178	101341057	0				MantaBND:104143:0:3:0:0:0:1
BND	chr2	chr20		94189131	27295435	0				MantaBND:51313:0:1:0:0:0:1																			113578694	60128	0	0.01	19389563	27235307	46624870	-inf								DISTANCE_VARIANCE,INTERSECTION_VARIANCE	call_3296_1
BND	chr13	chr13		16726465	16624315	0				MantaBND:98743:5:7:0:1:0:0																			21040255	21070932	0	0.02	4313790	4446617	8760407	inf								DISTANCE_VARIANCE,INTERSECTION_VARIANCE	call_2818_1
BND	chr17	chr21		21889488	7915625	0				MantaBND:7358:1:3:0:0:0:1																			21871612	7915744	0	0.04	17876	119	17995	-inf								DISTANCE_VARIANCE,INTERSECTION_VARIANCE	call_5618_1
BND	chr1	chr1		246243969	246247570	0				MantaBND:45105:0:1:0:0:0:1																			246812061	246890806	0	0.01	568092	643236	1211328	inf								DISTANCE_VARIANCE,INTERSECTION_VARIANCE	call_8150_1		143224226	143276170	0
BND	chr4	chr4		91014946	91012491	0				MantaBND:23727:0:2:1:0:0:1																			89852981	89888842	0	0.01	1161965	1123649	2285614	inf								DISTANCE_VARIANCE,INTERSECTION_VARIANCE	call_6596_1		49657502	49149319	0
BND	chr6	chr11		124522863	85831925	0				MantaBND:79992:0:1:0:0:0:1
BND	chr18	chr18		20222343	20222681	0				MantaBND:172932:0:0:0:0:0:0																			15164520	15208112	0	0.01	5057823	5014569	10072392	inf								DISTANCE_VARIANCE,INTERSECTION_VARIANCE	call_5692_1
BND	chr7	chr12		48481598	121450787	0				MantaBND:63773:0:1:0:0:0:0
BND	chr1	chrX		84368310	11713492	0				MantaBND:36003:0:1:1:0:0:1																			263617	156030612	0	0.01	84104693	144317120	228421813	inf								DISTANCE_VARIANCE,INTERSECTION_VARIANCE	call_7830_1
BND	chr10	chr14		85166135	98028054	0				MantaBND:17121:0:1:0:0:0:1
BND	chr3	chr6		193436824	117447706	0				MantaBND:79487:0:1:0:0:0:0
BND	chr13	chr13		16225869	16201392	0				MantaBND:11:10:62:0:0:0:0																			21040255	21070932	0	0.02	4814386	4869540	9683926	inf								DISTANCE_VARIANCE,INTERSECTION_VARIANCE	call_2818_1
BND	chr7	chr7		62408622	62307367	0				MantaBND:64613:0:1:0:0:0:1																			62237010	61853954	0	0.01	171612	453413	625025	inf								DISTANCE_VARIANCE,INTERSECTION_VARIANCE	call_4051_2		60935095	61025475	0
BND	chr19	chr19		4511514	4511907	0				MantaBND:92083:0:1:2:0:0:1																			20771266	20570756	0	0.01	16259752	16058849	32318601	inf								DISTANCE_VARIANCE,INTERSECTION_VARIANCE	call_9473_2		21145093	21085619	0
BND	chr9	chr21		43187485	12990365	0				MantaBND:113878:0:1:0:0:0:0
BND	chr11	chr14		112026311	81320433	0				MantaBND:15985:0:1:0:0:0:1
BND	chr10	chr11		119547334	9618687	0				MantaBND:83572:1:2:0:0:0:1
BND	chr2	chr10		117095813	3096796	0				MantaBND:52541:1:2:0:0:0:1																			89670016	38668403	0	0.01	27425797	35571607	62997404	-inf								DISTANCE_VARIANCE,INTERSECTION_VARIANCE	call_8208_1
BND	chr15	chr15		81437211	67002510	0				MantaBND:3126:0:1:0:0:0:1																			79114864	79035017	0	0.01	2322347	12032507	14354854	-inf								DISTANCE_VARIANCE,INTERSECTION_VARIANCE	call_9095_2		20669580	21270873	0
BND	chr20	chr20		62096	63813	0				MantaBND:96871:0:2:0:0:0:1																			22424375	22472094	0	0.03	22362279	22408281	44770560	inf								DISTANCE_VARIANCE,INTERSECTION_VARIANCE	call_1750_1		26081426	25775166	0
BND	chr17	chr17		26506867	26506529	0				MantaBND:7672:0:1:0:2:0:0																			30456611	30426187	0	0.02	3949744	3919658	7869402	inf								DISTANCE_VARIANCE,INTERSECTION_VARIANCE	call_3079_2		21688526	21401131	0
BND	chr22	chr22		12370388	12370729	0				MantaBND:183914:0:0:0:0:0:0																			11977093	12694479	0	0.03	393295	323750	717045	inf								DISTANCE_VARIANCE,INTERSECTION_VARIANCE	call_10005_1		23953388	23987977	0
BND	chr1	chr19		185056431	45325043	0				MantaBND:40807:0:1:0:0:0:1
BND	chrX	chrX		780235	779912	0				MantaBND:156045:1:1:1:3:1:1																			1090099	1020486	0	0.01	309864	240574	550438	inf								DISTANCE_VARIANCE,INTERSECTION_VARIANCE	call_11732_2
BND	chr9	chr20		34703702	35155079	0				MantaBND:99761:1:2:0:0:0:1																			41235474	30814167	0	0.01	6531772	4340912	10872684	inf								DISTANCE_VARIANCE,INTERSECTION_VARIANCE	call_6135_1
BND	chr3	chr3		194825700	194822581	0				MantaBND:128124:0:2:0:0:0:0																			195720941	195614869	0	0.07	895241	792288	1687529	inf								DISTANCE_VARIANCE,INTERSECTION_VARIANCE	call_218_2		195614950	195720917	0
BND	chr2	chr5		241477417	179594565	0				MantaBND:60560:0:1:0:0:0:0
BND	chr13	chr13		17086651	16526746	0				MantaBND:177089:6:7:0:0:0:0																			21040255	21070932	0	0.02	3953604	4544186	8497790	inf								DISTANCE_VARIANCE,INTERSECTION_VARIANCE	call_2818_1
BND	chr5	chr18		24370502	12491253	0				MantaBND:103538:1:2:0:0:0:0
BND	chr1	chr14		9061384	93246833	0				MantaBND:16671:1:2:0:0:0:1
BND	chr2	chr17		156368620	82802102	0				MantaBND:8220:1:3:0:0:0:1
BND	chr11	chr11		54241726	54311621	0				MantaBND:86522:0:1:0:0:0:0																			59042255	59085812	0	0.02	4800529	4774191	9574720	inf								DISTANCE_VARIANCE,INTERSECTION_VARIANCE	call_1347_1		55678401	55597961	0
BND	chr10	chr21		28361487	34011450	0				MantaBND:85367:2:3:0:0:0:0																			38918984	7920642	0	0.06	10557497	26090808	36648305	inf								DISTANCE_VARIANCE,INTERSECTION_VARIANCE	call_146_1
BND	chr3	chr8		111555239	127521585	0				MantaBND:123048:0:1:0:0:0:0
BND	chr14	chr16		48481539	72695351	0				MantaBND:13855:0:1:0:0:0:0
BND	chr16	chr16		89908730	89907318	0				MantaBND:192578:0:1:0:0:0:1																			86172490	86121897	0	0.02	3736240	3785421	7521661	inf								DISTANCE_VARIANCE,INTERSECTION_VARIANCE	call_3060_2		34726242	34573124	0
BND	chr17	chr17		26644144	26640621	0				MantaBND:7678:0:4:1:0:0:1																			30456611	30426187	0	0.02	3812467	3785566	7598033	inf								DISTANCE_VARIANCE,INTERSECTION_VARIANCE	call_3079_2		21688526	21401131	0
BND	chr2	chr10		97158071	85355494	0				MantaBND:51390:0:1:0:0:0:0																			89685848	42262033	0	0.02	7472223	43093461	50565684	-inf								DISTANCE_VARIANCE,INTERSECTION_VARIANCE	call_716_1
BND	chr5	chr14		159947168	58684137	0				MantaBND:14567:0:1:0:0:0:0
BND	chr1	chr1		122966122	123906776	0				MantaBND:38211:0:1:0:0:0:1																			149365031	146317085	0	0.14	26398909	22410309	48809218	inf								DISTANCE_VARIANCE,INTERSECTION_VARIANCE	call_221_2		143224226	143276170	0
BND	chr18	chr18		72044780	72045654	0				MantaBND:176256:1:2:0:1:0:0																			15164520	15208112	0	0.01	56880260	56837542	113717802	inf								DISTANCE_VARIANCE,INTERSECTION_VARIANCE	call_5692_1
BND	chr7	chr7		138718410	138718678	0				MantaBND:69991:0:0:0:0:1:0																			136613715	136570042	0	0.01	2104695	2148636	4253331	inf								DISTANCE_VARIANCE,INTERSECTION_VARIANCE	call_11300_2		142309937	142343370	0
BND	chr16	chr16		37939296	37104019	0				MantaBND:189513:0:1:0:0:0:0																			34727285	34900663	0	0	3212011	2203356	5415367	inf								DISTANCE_VARIANCE,INTERSECTION_VARIANCE	call_9175_1		34726242	34573124	0
BND	chr17	chr17		26506529	26506867	0				MantaBND:7672:0:1:0:2:0:1																			30456611	30426187	0	0.02	3950082	3919320	7869402	inf								DISTANCE_VARIANCE,INTERSECTION_VARIANCE	call_3079_2		21688526	21401131	0
BND	chr8	chr12		93654292	95123616	0				MantaBND:92734:1:3:0:0:0:0
BND	chr19	chr22		19521333	15630754	0				MantaBND:93497:0:1:1:0:0:0
BND	chr5	chr5		79753762	79755771	0				MantaBND:106733:1:2:0:0:0:1																			66565980	66519916	0	0.01	13187782	13235855	26423637	inf								DISTANCE_VARIANCE,INTERSECTION_VARIANCE	call_10706_2		788535	697240	0
BND	chr10	chr20		107475501	5040489	0				MantaBND:97305:0:1:0:0:0:1
BND	chr17	chr17		26857704	21949561	0				MantaBND:7199:3:4:0:0:0:1																			22065279	21638121	0	0.01	4792425	311440	5103865	-inf								DISTANCE_VARIANCE,INTERSECTION_VARIANCE	call_377_2		21688526	21401131	0
BND	chr20	chr20		63813	62096	0				MantaBND:96871:0:2:0:0:0:0																			22424375	22472094	0	0.03	22360562	22409998	44770560	inf								DISTANCE_VARIANCE,INTERSECTION_VARIANCE	call_1750_1		26081426	25775166	0
BND	chr16	chr16		36330202	36314084	0				MantaBND:98807:1:2:0:0:0:0																			34727285	34900663	0	0	1602917	1413421	3016338	inf								DISTANCE_VARIANCE,INTERSECTION_VARIANCE	call_9175_1		34726242	34573124	0
BND	chr17	chr17		24776298	26128752	0				MantaBND:7480:1:2:0:0:0:1																			22065279	21638121	0	0.01	2711019	4490631	7201650	inf								DISTANCE_VARIANCE,INTERSECTION_VARIANCE	call_377_2		21688526	21401131	0
BND	chr3	chr9		143402917	95697579	0				MantaBND:47771:1:3:0:0:0:1
BND	chr13	chr13		16358429	17234010	0				MantaBND:98743:1:6:0:0:0:1																			21040255	21070932	0	0.02	4681826	3836922	8518748	inf								DISTANCE_VARIANCE,INTERSECTION_VARIANCE	call_2818_1
BND	chr3	chr4		44532858	79783587	0				MantaBND:23097:0:2:0:0:0:1
BND	chr1	chr8		168451691	30248374	0				MantaBND:39825:0:1:0:0:0:1
BND	chr11	chr11		52730355	51124748	0				MantaBND:86455:0:1:0:0:0:1																			48741280	48784564	0	0.02	3989075	2340184	6329259	inf								DISTANCE_VARIANCE,INTERSECTION_VARIANCE	call_2646_1		48933925	48913583	0
BND	chr12	chr12		34775512	34802506	0				MantaBND:149401:0:1:0:0:0:0																			37609371	37646155	0	0.02	2833859	2843649	5677508	inf								DISTANCE_VARIANCE,INTERSECTION_VARIANCE	call_5042_1		37732106	37646729	0
BND	chr8	chr14		43371399	36205539	0				MantaBND:13130:0:2:0:0:0:0
BND	chr12	chr15		72845794	94345318	0				MantaBND:4945:0:1:0:0:0:0
BND	chr6	chr15		122850286	70547227	0				MantaBND:3376:0:2:0:0:0:1
BND	chr8	chr8		71294178	71293821	0				MantaBND:142282:0:0:0:0:0:1																			80055134	80118690	0	0.02	8760956	8824869	17585825	inf								DISTANCE_VARIANCE,INTERSECTION_VARIANCE	call_4179_1
BND	chr3	chr5		50841729	82691290	0				MantaBND:17875:6:7:0:0:0:1
BND	chr2	chr2		136398941	136261761	0				MantaBND:53793:0:1:0:0:0:1																			165716011	165695590	0	0.03	29317070	29433829	58750899	inf								DISTANCE_VARIANCE,INTERSECTION_VARIANCE	call_1709_2
BND	chr1	chr1		70446750	70446313	0				MantaBND:35169:0:1:0:0:0:1																			73040389	73087871	0	0.01	2593639	2641558	5235197	inf								DISTANCE_VARIANCE,INTERSECTION_VARIANCE	call_7936_1		100677468	100598902	0
BND	chr9	chr9		109523566	109524282	0				MantaBND:169717:0:1:0:0:0:1																			112316921	112269178	0	0.02	2793355	2744896	5538251	inf								DISTANCE_VARIANCE,INTERSECTION_VARIANCE	call_2265_2
BND	chr10	chr10		26940378	26935699	0				MantaBND:130585:1:2:0:0:0:1																			26950715	26575472	0	0	10337	360227	370564	-inf								DISTANCE_VARIANCE,INTERSECTION_VARIANCE	call_1265_2		26637571	26579178	0
BND	chr13	chr13		16090317	16048077	0				MantaBND:177052:0:1:0:0:0:1																			21040255	21070932	0	0.02	4949938	5022855	9972793	inf								DISTANCE_VARIANCE,INTERSECTION_VARIANCE	call_2818_1
BND	chr21	chr21		7246060	7246575	0				MantaBND:112977:1:1:0:4:0:0																			8234364	8417105	0	0.13	988304	1170530	2158834	inf								DISTANCE_VARIANCE,INTERSECTION_VARIANCE	call_87_1		10271786	10324424	0
BND	chr14	chr14		37302023	37162402	0				MantaBND:13137:0:1:0:1:0:0																			19161109	18609496	0	0.01	18140914	18552906	36693820	inf								DISTANCE_VARIANCE,INTERSECTION_VARIANCE	call_2889_2		105569344	105689263	0
BND	chr4	chr12		42194296	6353621	0				MantaBND:20645:0:1:0:1:0:0
BND	chr13	chr13		16176633	16224925	0				MantaBND:11:1:5:0:4:0:0																			21040255	21070932	0	0.02	4863622	4846007	9709629	inf								DISTANCE_VARIANCE,INTERSECTION_VARIANCE	call_2818_1
BND	chr3	chr3		91035909	91089353	0				MantaBND:121941:0:1:0:0:0:0																			93744246	93775447	0	0.02	2708337	2686094	5394431	inf								DISTANCE_VARIANCE,INTERSECTION_VARIANCE	call_3563_1		195614950	195720917	0
BND	chr20	chr20		31158658	31159054	0				MantaBND:99530:0:0:0:4:1:0																			31158478	31106746	0	0.08	180	52308	52488	inf								DISTANCE_VARIANCE,INTERSECTION_VARIANCE	call_36_2		31158078	31241794	0
BND	chr1	chr22		109108025	29769944	0				MantaBND:37471:0:1:0:0:0:0
BND	chrX	chrX		156021578	156022830	0				MantaBND:163922:0:1:0:0:0:0																			155595094	155639355	0	0.01	426484	383475	809959	inf								DISTANCE_VARIANCE,INTERSECTION_VARIANCE	call_7829_1
BND	chr15	chr16		94742326	54821079	0				MantaBND:4975:0:1:0:0:0:0
BND	chr3	chr4		75519791	9587571	0				MantaBND:18459:0:1:0:0:0:0
BND	chr2	chr2		242183223	242183426	0				MantaBND:60553:0:0:0:5:0:0																			240382378	240426494	0	0.02	1800845	1756932	3557777	inf								DISTANCE_VARIANCE,INTERSECTION_VARIANCE	call_3389_1
BND	chr7	chr7		26208393	26206510	0				MantaBND:62442:0:1:0:0:0:0																			632298	592117	0	0.03	25576095	25614393	51190488	inf								DISTANCE_VARIANCE,INTERSECTION_VARIANCE	call_2097_2		60935095	61025475	0
BND	chr5	chr5		49680994	49676054	0				MantaBND:104992:0:1:0:0:0:0																			50187056	50256257	0	0.01	506062	580203	1086265	inf								DISTANCE_VARIANCE,INTERSECTION_VARIANCE	call_10673_1		788535	697240	0
BND	chr5	chr20		180635522	38194579	0				MantaBND:99906:0:2:0:0:0:0
BND	chr6	chr8		121412024	110728423	0				MantaBND:79827:0:1:0:0:0:0
BND	chr7	chr7		142890392	142890669	0				MantaBND:70323:0:0:0:2:0:0																			136613715	136570042	0	0.01	6276677	6320627	12597304	inf								DISTANCE_VARIANCE,INTERSECTION_VARIANCE	call_11300_2		142461218	142498150	0
BND	chr3	chr5		106110016	142000102	0				MantaBND:110320:0:1:0:0:0:1
BND	chrX	chrX		271545	271294	0				MantaBND:155965:0:0:0:0:0:1																			294457	263901	0	0.01	22912	7393	30305	-inf								DISTANCE_VARIANCE,INTERSECTION_VARIANCE	call_11727_2
BND	chr13	chr13		16358429	16344785	0				MantaBND:98743:1:2:0:0:0:0																			21040255	21070932	0	0.02	4681826	4726147	9407973	inf								DISTANCE_VARIANCE,INTERSECTION_VARIANCE	call_2818_1
BND	chrX	chrX		89205755	89205322	0				MantaBND:160649:1:1:1:6:0:1																			71458463	71495024	0	0.01	17747292	17710298	35457590	inf								DISTANCE_VARIANCE,INTERSECTION_VARIANCE	call_7732_1
BND	chr11	chr11		175602	175292	0				MantaBND:82995:0:0:0:1:0:1																			19675051	19705545	0	0.02	19499449	19530253	39029702	inf								DISTANCE_VARIANCE,INTERSECTION_VARIANCE	call_4863_1		48933925	48913583	0
BND	chr15	chr15		17090511	17093743	0				MantaBND:0:2:3:0:0:0:0																			20102305	21112134	0	0.05	3011794	4018391	7030185	inf								DISTANCE_VARIANCE,INTERSECTION_VARIANCE	call_1492_1		20642755	21270873	0
BND	chr3	chr9		143402931	95703634	0				MantaBND:47771:2:3:0:0:0:1
BND	chr7	chr7		143601803	143602057	0				MantaBND:70276:0:0:0:0:0:0																			136613715	136570042	0	0.01	6988088	7032015	14020103	inf								DISTANCE_VARIANCE,INTERSECTION_VARIANCE	call_11300_2		142461218	142498150	0
BND	chr12	chr12		118295152	69153593	0				MantaBND:151457:0:1:0:0:0:1																			125316625	103988768	0	0	7021473	34835175	41856648	-inf								DISTANCE_VARIANCE,INTERSECTION_VARIANCE	call_8693_2		37732106	37646729	0
BND	chr6	chr19		147050461	13737615	0				MantaBND:81196:0:1:0:0:0:1
BND	chr3	chr6		123407766	154724381	0				MantaBND:81818:0:1:0:0:0:0
BND	chr4	chr4		49200657	49201050	0				MantaBND:21106:0:1:0:0:0:0																			49149362	49092889	0	0.49	51295	108161	159456	inf								DISTANCE_VARIANCE,INTERSECTION_VARIANCE	call_4_2		49102691	49149321	0
BND	chr12	chr14		23389735	88127339	0				MantaBND:16487:0:1:0:0:0:1
BND	chr1	chr1		77299297	104886017	0				MantaBND:35593:0:1:0:0:0:1																			90201973	90295513	0	0	12902676	14590504	27493180	inf								DISTANCE_VARIANCE,INTERSECTION_VARIANCE	call_7966_1		100598902	100677468	0
BND	chr7	chr7		140489420	140481787	0				MantaBND:70092:0:2:0:0:0:1																			136613715	136570042	0	0.01	3875705	3911745	7787450	inf								DISTANCE_VARIANCE,INTERSECTION_VARIANCE	call_11300_2		142309937	142343370	0
BND	chr5	chr10		137915570	74819340	0				MantaBND:110103:0:1:0:0:0:0
BND	chr15	chr15		100555822	100556072	0				MantaBND:5384:0:0:0:6:0:0																			98415820	98460857	0	0.01	2140002	2095215	4235217	inf								DISTANCE_VARIANCE,INTERSECTION_VARIANCE	call_9117_1		20669580	21270873	0
BND	chr18	chr18		79618530	79619131	0				MantaBND:176855:0:0:0:0:0:0																			15164520	15208112	0	0.01	64454010	64411019	128865029	inf								DISTANCE_VARIANCE,INTERSECTION_VARIANCE	call_5692_1
BND	chr13	chr13		16526746	17086651	0				MantaBND:177089:6:7:0:0:0:1																			21040255	21070932	0	0.02	4513509	3984281	8497790	inf								DISTANCE_VARIANCE,INTERSECTION_VARIANCE	call_2818_1
BND	chr16	chr16		38120334	36356638	0				MantaBND:51223:0:1:0:0:0:1																			34727285	34900663	0	0	3393049	1455975	4849024	inf								DISTANCE_VARIANCE,INTERSECTION_VARIANCE	call_9175_1		34726242	34573124	0
BND	chr10	chr10		96403422	97699971	0				MantaBND:135279:0:1:1:0:0:1																			82548553	82582678	0	0.01	13854869	15117293	28972162	inf								DISTANCE_VARIANCE,INTERSECTION_VARIANCE	call_8270_1		41896880	41859963	0
BND	chr8	chr8		47196855	41299580	0				MantaBND:140713:0:1:0:0:0:1																			43237888	43185759	0	0.01	3958967	1886179	5845146	-inf								DISTANCE_VARIANCE,INTERSECTION_VARIANCE	call_4152_2
BND	chr10	chr10		125503086	125508666	0				MantaBND:137112:2:3:0:0:0:1																			131577405	131642108	0	0.01	6074319	6133442	12207761	inf								DISTANCE_VARIANCE,INTERSECTION_VARIANCE	call_8338_1		41896880	41859963	0
BND	chr8	chr8		57260338	57259869	0				MantaBND:141421:0:1:0:0:0:1																			62167931	62237245	0	0	4907593	4977376	9884969	inf								DISTANCE_VARIANCE,INTERSECTION_VARIANCE	call_11436_1
BND	chr1	chr1		2684860	2685222	0				MantaBND:30480:0:0:0:1:0:0																			1722360	1657080	0	0.02	962500	1028142	1990642	inf								DISTANCE_VARIANCE,INTERSECTION_VARIANCE	call_2327_2		100677468	100598902	0
BND	chr2	chr9		152391752	79285934	0				MantaBND:54781:0:1:0:0:0:1																			94517704	65049029	0	0.04	57874048	14236905	72110953	-inf								DISTANCE_VARIANCE,INTERSECTION_VARIANCE	call_890_1
BND	chr16	chr16		36747747	37962759	0				MantaBND:189504:0:1:0:1:0:1																			34727285	34900663	0	0	2020462	3062096	5082558	inf								DISTANCE_VARIANCE,INTERSECTION_VARIANCE	call_9175_1		34726242	34573124	0
BND	chr3	chr6		110032910	77939704	0				MantaBND:77176:0:1:0:1:0:1
BND	chr6	chr19		113409468	58427404	0				MantaBND:79271:0:1:0:0:0:0
BND	chr13	chr13		16212231	16185171	0				MantaBND:11:17:18:0:0:0:1																			21040255	21070932	0	0.02	4828024	4885761	9713785	inf								DISTANCE_VARIANCE,INTERSECTION_VARIANCE	call_2818_1
BND	chr10	chr10		26935699	26940378	0				MantaBND:130585:1:2:0:0:0:0																			26575472	26950715	0	0	360227	10337	370564	inf								DISTANCE_VARIANCE,INTERSECTION_VARIANCE	call_1265_1		26637571	26579178	0
BND	chr5	chr5		47032237	47064512	0				MantaBND:104978:0:1:0:0:0:1																			46358132	46337181	0	0.02	674105	727331	1401436	inf								DISTANCE_VARIANCE,INTERSECTION_VARIANCE	call_3806_2		788535	697240	0
BND	chr3	chr3		41985747	41983097	0				MantaBND:118868:0:1:0:1:0:0																			48742473	48802528	0	0.01	6756726	6819431	13576157	inf								DISTANCE_VARIANCE,INTERSECTION_VARIANCE	call_10111_1		195614950	195720917	0
BND	chr13	chr13		17146864	16906910	0				MantaBND:177089:3:4:0:1:0:1																			21040255	21070932	0	0.02	3893391	4164022	8057413	inf								DISTANCE_VARIANCE,INTERSECTION_VARIANCE	call_2818_1
BND	chr1	chr1		79942074	74727206	0				MantaBND:35431:0:1:0:0:0:1																			77927554	77884449	0	0.01	2014520	3157243	5171763	-inf								DISTANCE_VARIANCE,INTERSECTION_VARIANCE	call_7946_2		100677468	100598902	0
BND	chr5	chr11		55106176	37445000	0				MantaBND:4013:2:7:0:0:0:1
BND	chr4	chr4		188507262	188503997	0				MantaBND:30060:1:2:0:0:0:0																			190204559	190122730	0	0.01	1697297	1618733	3316030	inf								DISTANCE_VARIANCE,INTERSECTION_VARIANCE	call_6734_2		154212773	154156944	0
BND	chr8	chr8		134995091	62972835	0				MantaBND:141807:0:1:0:0:0:0																			92311266	92218661	0	0	42683825	29245826	71929651	-inf								DISTANCE_VARIANCE,INTERSECTION_VARIANCE	call_11477_2
BND	chr10	chr17		73007728	34346412	0				MantaBND:8319:0:1:0:0:0:0																			38959061	21648572	0	0	34048667	12697840	46746507	-inf								DISTANCE_VARIANCE,INTERSECTION_VARIANCE	call_8209_1
BND	chr1	chr1		123500285	123655440	0				MantaBND:38206:0:1:0:0:0:0																			149365031	146317085	0	0.14	25864746	22661645	48526391	inf								DISTANCE_VARIANCE,INTERSECTION_VARIANCE	call_221_2		143224226	143276170	0
BND	chr17	chr17		48538270	48539855	0				MantaBND:9235:0:1:1:0:0:0																			45573493	46489451	0	0.17	2964777	2050404	5015181	inf								DISTANCE_VARIANCE,INTERSECTION_VARIANCE	call_66_1		46290697	45583252	0
BND	chr13	chr13		16209016	16225526	0				MantaBND:11:9:10:0:0:0:0																			21040255	21070932	0	0.02	4831239	4845406	9676645	inf								DISTANCE_VARIANCE,INTERSECTION_VARIANCE	call_2818_1
BND	chr17	chr17		316298	315594	0				MantaBND:5528:0:0:14:0:0:1																			489118	415333	0	0.13	172820	99739	272559	inf								DISTANCE_VARIANCE,INTERSECTION_VARIANCE	call_213_2		21688526	21401131	0
BND	chr14	chr14		105590567	105590300	0				MantaBND:17625:0:0:0:1:0:1																			91153948	91197066	0	0.01	14436619	14393234	28829853	inf								DISTANCE_VARIANCE,INTERSECTION_VARIANCE	call_5383_1		105689263	105569344	0
BND	chr7	chr7		54601280	54601847	0				MantaBND:64150:0:0:0:0:0:0																			57051448	63519247	0	0.07	2450168	8917400	11367568	inf								DISTANCE_VARIANCE,INTERSECTION_VARIANCE	call_131_1		60935095	61025475	0
BND	chr3	chr3		41983097	41985747	0				MantaBND:118868:0:1:0:1:0:1																			48742473	48802528	0	0.01	6759376	6816781	13576157	inf								DISTANCE_VARIANCE,INTERSECTION_VARIANCE	call_10111_1		195614950	195720917	0
BND	chr13	chr13		16210470	16187001	0				MantaBND:11:47:49:0:0:0:1																			21040255	21070932	0	0.02	4829785	4883931	9713716	inf								DISTANCE_VARIANCE,INTERSECTION_VARIANCE	call_2818_1
BND	chr14	chr14		58404428	60108769	0				MantaBND:14546:0:1:0:0:0:1																			63515790	63417638	0	0.01	5111362	3308869	8420231	inf								DISTANCE_VARIANCE,INTERSECTION_VARIANCE	call_5350_2		105569344	105689263	0
BND	chr6	chr6		17416154	23300456	0				MantaBND:71034:2:3:0:0:0:1																			31388639	31485708	0	0.01	13972485	8185252	22157737	inf								DISTANCE_VARIANCE,INTERSECTION_VARIANCE	call_2041_1		32446013	32489319	0
BND	chr3	chr3		194822561	194825528	0				MantaBND:128124:0:1:0:0:0:0																			195720941	195614869	0	0.07	898380	789341	1687721	inf								DISTANCE_VARIANCE,INTERSECTION_VARIANCE	call_218_2		195614950	195720917	0
BND	chr12	chr12		108768108	108765061	0				MantaBND:153965:0:1:0:0:0:0																			125316625	103988768	0	0	16548517	4776293	21324810	-inf								DISTANCE_VARIANCE,INTERSECTION_VARIANCE	call_8693_2		37732106	37646729	0
BND	chr5	chr9		39787653	91654473	0				MantaBND:104631:0:2:0:0:0:0
BND	chr4	chr20		190021231	30811852	0				MantaBND:30276:0:1:0:0:0:1
BND	chr10	chr10		133065585	133065865	0				MantaBND:137736:0:0:0:0:0:0																			133338820	133316780	0	0.03	273235	250915	524150	inf								DISTANCE_VARIANCE,INTERSECTION_VARIANCE	call_1317_2		41896880	41859963	0
BND	chr12	chr12		36625239	36312620	0				MantaBND:149415:0:1:0:0:0:0																			37609371	37646155	0	0.02	984132	1333535	2317667	inf								DISTANCE_VARIANCE,INTERSECTION_VARIANCE	call_5042_1		37732106	37646729	0
BND	chr12	chr12		70203793	58635300	0				MantaBND:139875:2:3:0:0:0:1																			60490232	60429366	0	0.01	9713561	1794066	11507627	-inf								DISTANCE_VARIANCE,INTERSECTION_VARIANCE	call_5075_2		37732106	37646729	0
BND	chr3	chr3		71193488	71193186	0				MantaBND:120740:0:0:0:0:0:1																			74644467	74603968	0	0.02	3450979	3410782	6861761	inf								DISTANCE_VARIANCE,INTERSECTION_VARIANCE	call_3548_2		195614950	195720917	0
BND	chr3	chr13		126539585	113722920	0				MantaBND:71297:1:2:0:0:0:1
BND	chr10	chr17		73007740	34346381	0				MantaBND:8319:0:1:3:0:0:0																			38959061	21648572	0	0	34048679	12697809	46746488	-inf								DISTANCE_VARIANCE,INTERSECTION_VARIANCE	call_8209_1
BND	chr15	chr15		18841538	19345363	0				MantaBND:40:0:1:0:0:0:0																			20102305	21112134	0	0.05	1260767	1766771	3027538	inf								DISTANCE_VARIANCE,INTERSECTION_VARIANCE	call_1492_1		20642755	21270873	0
BND	chr5	chr11		55106175	37445001	0				MantaBND:4013:2:7:0:0:0:0
BND	chr6	chr22		131357241	31355856	0				MantaBND:80338:0:1:0:0:0:0
BND	chr13	chr21		16206783	10810454	0				MantaBND:113752:0:1:0:0:0:1																			18171374	10491488	0	0.12	1964591	318966	2283557	-inf								DISTANCE_VARIANCE,INTERSECTION_VARIANCE	call_123_1
BND	chr17	chr17		26128761	23202156	0				MantaBND:7480:0:1:0:6:0:0																			22065279	21638121	0	0.01	4063482	1564035	5627517	inf								DISTANCE_VARIANCE,INTERSECTION_VARIANCE	call_377_2		21688526	21401131	0
BND	chr17	chr17		32921603	82802116	0				MantaBND:8220:0:1:0:0:0:0																			45584872	64919421	0	0.09	12663269	17882695	30545964	inf								DISTANCE_VARIANCE,INTERSECTION_VARIANCE	call_46_1		45583252	46290697	0
BND	chr3	chr3		91192568	90977769	0				MantaBND:121895:0:1:0:0:0:1																			93744246	93775447	0	0.02	2551678	2797678	5349356	inf								DISTANCE_VARIANCE,INTERSECTION_VARIANCE	call_3563_1		195614950	195720917	0
BND	chr15	chr15		73690970	94435930	0				MantaBND:3497:0:2:0:0:0:0																			79035017	79114864	0	0.01	5344047	15321066	20665113	inf								DISTANCE_VARIANCE,INTERSECTION_VARIANCE	call_9095_1		20669580	21270873	0
BND	chr13	chr13		16175097	16215854	0				MantaBND:98754:1:2:0:0:0:1																			21040255	21070932	0	0.02	4865158	4855078	9720236	inf								DISTANCE_VARIANCE,INTERSECTION_VARIANCE	call_2818_1
BND	chr10	chr11		119547333	9618688	0				MantaBND:83572:1:2:0:0:0:0
BND	chr20	chr20		2379283	2379911	0				MantaBND:97008:0:1:1:0:0:1																			22424375	22472094	0	0.03	20045092	20092183	40137275	inf								DISTANCE_VARIANCE,INTERSECTION_VARIANCE	call_1750_1		26081426	25775166	0
BND	chr13	chr13		21157922	21155151	0				MantaBND:177286:0:1:1:0:0:0																			21040255	21070932	0	0.02	117667	84219	201886	inf								DISTANCE_VARIANCE,INTERSECTION_VARIANCE	call_2818_1
BND	chr13	chr13		16187249	16176633	0				MantaBND:11:1:34:0:0:0:1																			21040255	21070932	0	0.02	4853006	4894299	9747305	inf								DISTANCE_VARIANCE,INTERSECTION_VARIANCE	call_2818_1
BND	chr1	chr1		46102284	72048424	0				MantaBND:33699:0:1:0:0:0:1																			52322585	52407820	0	0	6220301	19640604	25860905	inf								DISTANCE_VARIANCE,INTERSECTION_VARIANCE	call_7906_1		100677468	100598902	0
BND	chr14	chr14		89362776	89361968	0				MantaBND:16531:0:1:0:0:0:0																			91153948	91197066	0	0.01	1791172	1835098	3626270	inf								DISTANCE_VARIANCE,INTERSECTION_VARIANCE	call_5383_1		105569344	105689263	0
BND	chr21	chr21		45798716	45797711	0				MantaBND:116203:0:1:1:0:0:1																			33652923	33708875	0	0.01	12145793	12088836	24234629	inf								DISTANCE_VARIANCE,INTERSECTION_VARIANCE	call_6212_1		10271786	10324424	0
BND	chr4	chr4		150090487	150090161	0				MantaBND:27253:0:1:1:0:0:1																			154156974	154212723	0	0.01	4066487	4122562	8189049	inf								DISTANCE_VARIANCE,INTERSECTION_VARIANCE	call_3752_1		154212773	154156944	0
BND	chr9	chr20		34703689	35152912	0				MantaBND:99761:0:2:0:0:0:1																			41235474	30814167	0	0.01	6531785	4338745	10870530	inf								DISTANCE_VARIANCE,INTERSECTION_VARIANCE	call_6135_1
BND	chr21	chr21		10739473	10738959	0				MantaBND:7:3:3:1:0:0:1																			7955691	10703312	0	0	2783782	35647	2819429	inf								DISTANCE_VARIANCE,INTERSECTION_VARIANCE	call_9943_1		10271786	10324424	0
BND	chr4	chr18		115296223	79990898	0				MantaBND:25105:0:1:0:0:0:0
BND	chr9	chr9		34904798	31132399	0				MantaBND:165901:0:1:0:0:0:0																			41452965	40047833	0	0.01	6548167	8915434	15463601	inf								DISTANCE_VARIANCE,INTERSECTION_VARIANCE	call_2237_2
BND	chr20	chr20		29451779	29538772	0				MantaBND:99011:3:4:0:0:0:0																			31106734	31054933	0	0.03	1654955	1516161	3171116	inf								DISTANCE_VARIANCE,INTERSECTION_VARIANCE	call_122_2		31158318	31060719	0
BND	chr3	chr10		12654733	100092082	0				MantaBND:117206:0:1:0:0:0:1
BND	chr13	chr13		16202321	16212255	0				MantaBND:11:18:20:0:1:0:0																			21040255	21070932	0	0.02	4837934	4858677	9696611	inf								DISTANCE_VARIANCE,INTERSECTION_VARIANCE	call_2818_1
BND	chr3	chr7		32674903	32077675	0				MantaBND:62817:0:1:0:0:0:1
BND	chr3	chr5		50841748	82691677	0				MantaBND:17875:7:8:0:0:0:0
BND	chr10	chr10		97699971	96403422	0				MantaBND:135279:0:1:1:0:0:0																			82548553	82582678	0	0.01	15151418	13820744	28972162	inf								DISTANCE_VARIANCE,INTERSECTION_VARIANCE	call_8270_1		41896880	41859963	0
BND	chr12	chr12		69153593	118295152	0				MantaBND:151457:0:1:0:0:0:0																			103988768	125316625	0	0	34835175	7021473	41856648	inf								DISTANCE_VARIANCE,INTERSECTION_VARIANCE	call_8693_1		37732106	37646729	0
BND	chr17	chr17		83213276	83213065	0				MantaBND:11936:0:0:0:5:0:1																			82946617	82992734	0	0.01	266659	220331	486990	inf								DISTANCE_VARIANCE,INTERSECTION_VARIANCE	call_9330_1		46290697	45583252	0
BND	chr5	chr11		75979506	90199355	0				MantaBND:88853:0:2:0:0:0:0
BND	chr14	chr14		49020572	48882022	0				MantaBND:13887:0:2:0:0:0:1																			63515790	63417638	0	0.01	14495218	14535616	29030834	inf								DISTANCE_VARIANCE,INTERSECTION_VARIANCE	call_5350_2		105569344	105689263	0
BND	chrX	chrX		499240	498589	0				MantaBND:156015:0:1:1:0:0:1																			263901	294457	0	0.01	235339	204132	439471	inf								DISTANCE_VARIANCE,INTERSECTION_VARIANCE	call_11727_1
BND	chr6	chr6		51982898	100746156	0				MantaBND:75622:0:1:0:0:0:0																			52786046	52826664	0	0.02	803148	47919492	48722640	inf								DISTANCE_VARIANCE,INTERSECTION_VARIANCE	call_7021_1		32759327	32662384	0
BND	chr5	chr15		123583659	34346731	0				MantaBND:983:0:1:0:0:0:0
BND	chr9	chr11		25887913	34686627	0				MantaBND:85485:0:1:0:0:0:1
BND	chr4	chr11		149324105	107853437	0				MantaBND:27241:0:2:0:0:0:1
BND	chr13	chr13		16048077	16090317	0				MantaBND:177052:0:1:0:0:0:0																			21040255	21070932	0	0.02	4992178	4980615	9972793	inf								DISTANCE_VARIANCE,INTERSECTION_VARIANCE	call_2818_1
BND	chr13	chr13		16190510	16217570	0				MantaBND:11:24:48:0:0:0:0																			21040255	21070932	0	0.02	4849745	4853362	9703107	inf								DISTANCE_VARIANCE,INTERSECTION_VARIANCE	call_2818_1
BND	chr8	chr18		11241488	24642440	0				MantaBND:138587:0:2:0:0:0:1
BND	chr8	chr17		30287886	7264640	0				MantaBND:6196:0:1:0:0:0:1
BND	chr5	chr13		43342833	52550098	0				MantaBND:104817:0:1:0:0:0:1
BND	chr2	chr19		177486738	52064384	0				MantaBND:56321:0:1:0:0:0:1
BND	chr5	chr5		47020441	46912885	0				MantaBND:104973:0:2:0:0:0:1																			46358132	46337181	0	0.02	662309	575704	1238013	inf								DISTANCE_VARIANCE,INTERSECTION_VARIANCE	call_3806_2		788535	697240	0
BND	chr16	chr16		36335818	36326200	0				MantaBND:98743:9:17:0:0:0:0																			34727285	34900663	0	0	1608533	1425537	3034070	inf								DISTANCE_VARIANCE,INTERSECTION_VARIANCE	call_9175_1		34726242	34573124	0
BND	chr18	chr18		33563956	38932575	0				MantaBND:173737:0:1:0:0:0:0																			15164520	15208112	0	0.01	18399436	23724463	42123899	inf								DISTANCE_VARIANCE,INTERSECTION_VARIANCE	call_5692_1
BND	chr1	chr1		60822424	60822663	0				MantaBND:34517:0:1:0:0:0:1																			52322585	52407820	0	0	8499839	8414843	16914682	inf								DISTANCE_VARIANCE,INTERSECTION_VARIANCE	call_7906_1		100677468	100598902	0
BND	chr10	chr12		49811909	45781378	0				MantaBND:132356:0:1:0:0:0:0
BND	chr18	chr18		20635569	20631482	0				MantaBND:172934:0:1:0:0:0:1																			15164520	15208112	0	0.01	5471049	5423370	10894419	inf								DISTANCE_VARIANCE,INTERSECTION_VARIANCE	call_5692_1
BND	chr10	chr16		70367974	24771517	0				MantaBND:133792:0:1:0:0:0:0
BND	chr11	chr11		2873118	9663253	0				MantaBND:83260:0:1:0:0:0:1																			19675051	19705545	0	0.02	16801933	10042292	26844225	inf								DISTANCE_VARIANCE,INTERSECTION_VARIANCE	call_4863_1		48933925	48913583	0
BND	chr1	chr1		168055321	168056495	0				MantaBND:39766:0:1:0:0:0:1																			161512768	161594332	0	0.03	6542553	6462163	13004716	inf								DISTANCE_VARIANCE,INTERSECTION_VARIANCE	call_245_1		143224226	143276170	0
BND	chr11	chr17		83317946	43409609	0				MantaBND:8937:0:1:0:0:0:0																			175844	113411	0	0.02	83142102	43296198	126438300	inf								DISTANCE_VARIANCE,INTERSECTION_VARIANCE	call_2610_1
BND	chr2	chr18		241694911	10073745	0				MantaBND:60525:0:1:0:1:0:0																			94517365	15410056	0	0.01	147177546	5336311	152513857	-inf								DISTANCE_VARIANCE,INTERSECTION_VARIANCE	call_1599_1
BND	chr13	chr13		17384673	16334317	0				MantaBND:177074:0:1:0:0:0:1																			21040255	21070932	0	0.02	3655582	4736615	8392197	inf								DISTANCE_VARIANCE,INTERSECTION_VARIANCE	call_2818_1
BND	chr15	chr15		17494371	17103515	0				MantaBND:0:0:1:0:0:0:0																			20102305	21112134	0	0.05	2607934	4008619	6616553	inf								DISTANCE_VARIANCE,INTERSECTION_VARIANCE	call_1492_1		20642755	21270873	0
BND	chr9	chr9		109523802	109524376	0				MantaBND:169717:0:1:1:0:0:0																			112316921	112269178	0	0.02	2793119	2744802	5537921	inf								DISTANCE_VARIANCE,INTERSECTION_VARIANCE	call_2265_2
BND	chrX	chrX		48672674	44722720	0				MantaBND:158730:0:1:0:0:0:0																			45958514	45936262	0	0.04	2714160	1213542	3927702	-inf								DISTANCE_VARIANCE,INTERSECTION_VARIANCE	call_2291_2
BND	chr2	chr21		94527722	12968041	0				MantaBND:51374:0:1:1:0:0:0																			94527309	12967875	0	0.01	413	166	579	-inf							PASS	INTERSECTION_VARIANCE	call_5945_1
BND	chr10	chr12		33440320	124999877	0				MantaBND:131194:0:1:0:0:0:1
BND	chr13	chr13		16350173	16311774	0				MantaBND:98752:0:1:0:0:0:0																			21040255	21070932	0	0.02	4690082	4759158	9449240	inf								DISTANCE_VARIANCE,INTERSECTION_VARIANCE	call_2818_1
BND	chr11	chr11		51142584	53716708	0				MantaBND:86473:2:4:0:0:0:0																			48741280	48784564	0	0.02	2401304	4932144	7333448	inf								DISTANCE_VARIANCE,INTERSECTION_VARIANCE	call_2646_1		55678401	55597961	0
BND	chr15	chr15		17103515	17494371	0				MantaBND:0:0:1:0:0:0:1																			20102305	21112134	0	0.05	2998790	3617763	6616553	inf								DISTANCE_VARIANCE,INTERSECTION_VARIANCE	call_1492_1		20642755	21270873	0
BND	chr16	chr16		33491542	33336498	0				MantaBND:71537:3:4:0:9:0:1																			33337956	32285591	0	0.02	153586	1050907	1204493	-inf								DISTANCE_VARIANCE,INTERSECTION_VARIANCE	call_9171_2		34726242	34573124	0
BND	chr1	chr1		22337152	22337436	0				MantaBND:31966:0:0:0:2:1:0																			23345634	23379479	0	0.04	1008482	1042043	2050525	inf								DISTANCE_VARIANCE,INTERSECTION_VARIANCE	call_672_1		100677468	100598902	0
BND	chr2	chr13		105530817	71654479	0				MantaBND:51819:0:1:0:0:0:1
BND	chr21	chr21		12973513	12973006	0				MantaBND:113821:0:1:0:0:0:0																			7955691	10703312	0	0	5017822	2269694	7287516	inf								DISTANCE_VARIANCE,INTERSECTION_VARIANCE	call_9943_1		10271786	10324424	0
BND	chr3	chr3		140903518	140902540	0				MantaBND:124791:0:1:0:0:0:1																			130811798	130764760	0	0.01	10091720	10137780	20229500	inf								DISTANCE_VARIANCE,INTERSECTION_VARIANCE	call_10243_2		195614950	195720917	0
BND	chr4	chr4		75020022	76072657	0				MantaBND:22831:0:1:0:0:0:0																			70904039	70952864	0	0.02	4115983	5119793	9235776	inf								DISTANCE_VARIANCE,INTERSECTION_VARIANCE	call_1914_1		49657502	49149319	0
BND	chr14	chr14		21277269	21276787	0				MantaBND:12217:0:0:1:0:0:1																			19161109	18609496	0	0.01	2116160	2667291	4783451	inf								DISTANCE_VARIANCE,INTERSECTION_VARIANCE	call_2889_2		105569344	105689263	0
BND	chrX	chrX		779912	780235	0				MantaBND:156045:1:1:1:3:1:0																			1090099	1020486	0	0.01	310187	240251	550438	inf								DISTANCE_VARIANCE,INTERSECTION_VARIANCE	call_11732_2
BND	chr2	chr2		1532698	1525682	0				MantaBND:45460:1:2:0:1:0:0																			26146404	26192581	0	0.01	24613706	24666899	49280605	inf								DISTANCE_VARIANCE,INTERSECTION_VARIANCE	call_9572_1
BND	chr9	chr10		37594238	121361138	0				MantaBND:136933:0:1:1:0:0:1
BND	chr11	chr11		91299082	79480570	0				MantaBND:88293:0:1:0:0:0:0																			91093337	91044729	0	0.01	205745	11564159	11769904	-inf								DISTANCE_VARIANCE,INTERSECTION_VARIANCE	call_2674_2		72181797	72143355	0
BND	chr11	chr11		1550640	1550942	0				MantaBND:83161:0:0:0:0:0:0																			19675051	19705545	0	0.02	18124411	18154603	36279014	inf								DISTANCE_VARIANCE,INTERSECTION_VARIANCE	call_4863_1		48933925	48913583	0
BND	chr11	chr11		9663279	2873395	0				MantaBND:83260:0:1:1:0:0:0																			19675051	19705545	0	0.02	10011772	16832150	26843922	inf								DISTANCE_VARIANCE,INTERSECTION_VARIANCE	call_4863_1		48933925	48913583	0
BND	chr2	chr2		87416095	87412370	0				MantaBND:50903:0:1:0:0:0:0																			87419162	87406477	0	0.05	3067	5893	8960	-inf								DISTANCE_VARIANCE,INTERSECTION_VARIANCE	call_889_2
BND	chr13	chr13		17327936	17396388	0				MantaBND:177121:0:1:0:0:0:1																			21040255	21070932	0	0.02	3712319	3674544	7386863	inf								DISTANCE_VARIANCE,INTERSECTION_VARIANCE	call_2818_1
BND	chr17	chr17		26864178	26859725	0				MantaBND:14:70:73:0:0:0:1																			30456611	30426187	0	0.02	3592433	3566462	7158895	inf								DISTANCE_VARIANCE,INTERSECTION_VARIANCE	call_3079_2		21688526	21401131	0
BND	chr4	chr4		32072889	32064250	0				MantaBND:19955:0:1:0:0:0:1																			44850254	44809612	0	0.02	12777365	12745362	25522727	inf								DISTANCE_VARIANCE,INTERSECTION_VARIANCE	call_6541_2		49097171	49119062	0
BND	chr2	chr13		105530804	71654492	0				MantaBND:51819:0:1:0:0:0:0
BND	chr8	chr19		93654286	9167129	0				MantaBND:92734:0:1:0:0:0:1
BND	chr13	chr13		16258045	16259411	0				MantaBND:26:3:4:2:0:0:0																			21040255	21070932	0	0.02	4782210	4811521	9593731	inf								DISTANCE_VARIANCE,INTERSECTION_VARIANCE	call_2818_1
BND	chr2	chr16		97156041	33733575	0				MantaBND:51519:0:1:0:0:0:1
BND	chr5	chr5		47064512	47032237	0				MantaBND:104978:0:1:0:0:0:0																			46358132	46337181	0	0.02	706380	695056	1401436	inf								DISTANCE_VARIANCE,INTERSECTION_VARIANCE	call_3806_2		788535	697240	0
BND	chr5	chr15		84428584	68395671	0				MantaBND:3244:0:1:0:0:0:0
BND	chr19	chr19		41803756	41807380	0				MantaBND:95231:0:1:1:0:0:1																			53522211	53670055	0	0	11718455	11862675	23581130	inf								DISTANCE_VARIANCE,INTERSECTION_VARIANCE	call_9532_1		52776224	52681660	0
BND	chr16	chr17		81776081	8107923	0				MantaBND:6271:1:2:0:1:0:1
BND	chrX	chrX		141012590	141000596	0				MantaBND:163200:0:1:0:0:0:1																			155595094	155639355	0	0.01	14582504	14638759	29221263	inf								DISTANCE_VARIANCE,INTERSECTION_VARIANCE	call_7829_1
BND	chr3	chr3		95746920	95751920	0				MantaBND:122090:1:2:0:0:0:0																			95472775	95432974	0	0.02	274145	318946	593091	inf								DISTANCE_VARIANCE,INTERSECTION_VARIANCE	call_1841_2		195614950	195720917	0
BND	chr13	chr13		113346013	113346398	0				MantaBND:183523:0:0:0:0:0:0																			69587274	69635885	0	0.01	43758739	43710513	87469252	inf								DISTANCE_VARIANCE,INTERSECTION_VARIANCE	call_5235_1
BND	chr2	chr18		77131133	62046487	0				MantaBND:50360:0:1:0:0:0:1																			94517365	15410056	0	0.01	17386232	46636431	64022663	-inf								DISTANCE_VARIANCE,INTERSECTION_VARIANCE	call_1599_1
BND	chr13	chr13		21172339	21168399	0				MantaBND:177445:0:1:0:0:0:0																			21040255	21070932	0	0.02	132084	97467	229551	inf								DISTANCE_VARIANCE,INTERSECTION_VARIANCE	call_2818_1
BND	chr13	chr13		16195821	16174929	0				MantaBND:11:13:14:0:0:0:1																			21040255	21070932	0	0.02	4844434	4896003	9740437	inf								DISTANCE_VARIANCE,INTERSECTION_VARIANCE	call_2818_1
BND	chr10	chr10		95448271	95447297	0				MantaBND:135264:1:2:0:0:0:1																			82548553	82582678	0	0.01	12899718	12864619	25764337	inf								DISTANCE_VARIANCE,INTERSECTION_VARIANCE	call_8270_1		41896880	41859963	0
BND	chr4	chr11		149324106	107853436	0				MantaBND:27241:0:2:0:0:0:0
BND	chr1	chr9		85933338	97913268	0				MantaBND:36052:0:1:1:0:0:0
BND	chr4	chr4		146350016	146304140	0				MantaBND:27075:0:1:0:0:0:1																			143922586	143791851	0	0	2427430	2512289	4939719	inf								DISTANCE_VARIANCE,INTERSECTION_VARIANCE	call_10535_2		154212773	154156944	0
BND	chr11	chr11		124225149	124238699	0				MantaBND:91087:0:1:0:0:0:1																			110651824	110562283	0	0.01	13573325	13676416	27249741	inf								DISTANCE_VARIANCE,INTERSECTION_VARIANCE	call_4973_2		72181797	72143355	0
BND	chr14	chr14		22640004	22638776	0				MantaBND:12219:0:1:0:0:0:1																			19161109	18609496	0	0.01	3478895	4029280	7508175	inf								DISTANCE_VARIANCE,INTERSECTION_VARIANCE	call_2889_2		105569344	105689263	0
BND	chr7	chr7		62515694	62515353	0				MantaBND:64616:0:0:0:0:0:1																			62237010	61853954	0	0.01	278684	661399	940083	inf								DISTANCE_VARIANCE,INTERSECTION_VARIANCE	call_4051_2		60935095	61025475	0
BND	chr13	chr13		16176627	16197639	0				MantaBND:11:1:32:0:0:0:1																			21040255	21070932	0	0.02	4863628	4873293	9736921	inf								DISTANCE_VARIANCE,INTERSECTION_VARIANCE	call_2818_1
BND	chr6	chr17		13191261	66641147	0				MantaBND:10508:0:1:0:0:0:1
BND	chr20	chrY		63303	10974567	0				MantaBND:96871:1:3:0:0:0:1
BND	chr1	chr10		58739633	100210362	0				MantaBND:34447:0:2:0:0:0:1
BND	chr8	chr13		15431855	73739919	0				MantaBND:138980:0:1:0:0:0:1
BND	chr16	chr16		36314084	36330202	0				MantaBND:98807:1:2:0:0:0:1																			34727285	34900663	0	0	1586799	1429539	3016338	inf								DISTANCE_VARIANCE,INTERSECTION_VARIANCE	call_9175_1		34726242	34573124	0
BND	chr4	chr4		32072986	32069420	0				MantaBND:19953:1:2:0:1:0:1																			44850254	44809612	0	0.02	12777268	12740192	25517460	inf								DISTANCE_VARIANCE,INTERSECTION_VARIANCE	call_6541_2		49097171	49119062	0
BND	chr1	chrX		84052250	77191398	0				MantaBND:35941:0:2:0:0:0:1																			263617	156030612	0	0.01	83788633	78839214	162627847	inf								DISTANCE_VARIANCE,INTERSECTION_VARIANCE	call_7830_1
BND	chr6	chr16		94658623	5896935	0				MantaBND:78149:0:1:0:0:0:0
BND	chr16	chr16		36714656	36350724	0				MantaBND:189528:0:1:0:0:0:0																			34727285	34900663	0	0	1987371	1450061	3437432	inf								DISTANCE_VARIANCE,INTERSECTION_VARIANCE	call_9175_1		34726242	34573124	0
BND	chr21	chr21		10405788	10407608	0				MantaBND:113491:0:2:0:3:0:0																			7955691	10703312	0	0	2450097	295704	2745801	inf								DISTANCE_VARIANCE,INTERSECTION_VARIANCE	call_9943_1		10271786	10324424	0
BND	chr13	chr14		37797016	53348004	0				MantaBND:14208:0:1:0:0:0:0																			22968296	104498913	0	0.05	14828720	51150909	65979629	inf								DISTANCE_VARIANCE,INTERSECTION_VARIANCE	call_503_1
BND	chr5	chr5		100065175	100065883	0				MantaBND:107861:0:1:0:0:0:0																			127619514	127651759	0	0.03	27554339	27585876	55140215	inf								DISTANCE_VARIANCE,INTERSECTION_VARIANCE	call_2012_1		788535	697240	0
BND	chr6	chr8		121412048	110728399	0				MantaBND:79827:0:1:0:0:0:1
BND	chr12	chr22		81946681	20075444	0				MantaBND:152283:0:1:0:1:0:1
BND	chr13	chr13		21159987	21161790	0				MantaBND:177377:0:1:0:0:0:0																			21040255	21070932	0	0.02	119732	90858	210590	inf								DISTANCE_VARIANCE,INTERSECTION_VARIANCE	call_2818_1
BND	chr17	chr17		26862784	26863659	0				MantaBND:7734:0:1:0:0:0:0																			30456611	30426187	0	0.02	3593827	3562528	7156355	inf								DISTANCE_VARIANCE,INTERSECTION_VARIANCE	call_3079_2		21688526	21401131	0
BND	chr5	chr5		836931	836029	0				MantaBND:101897:0:1:0:0:0:1																			15409340	15333188	0	0	14572409	14497159	29069568	inf								DISTANCE_VARIANCE,INTERSECTION_VARIANCE	call_10622_2		788535	697240	0
BND	chr9	chr18		43185401	15408159	0				MantaBND:46:66:67:0:0:0:1																			65050192	15410056	0	0.02	21864791	1897	21866688	-inf								DISTANCE_VARIANCE,INTERSECTION_VARIANCE	call_9356_1
BND	chr14	chr14		22638776	22640004	0				MantaBND:12219:0:1:0:0:0:0																			19161109	18609496	0	0.01	3477667	4030508	7508175	inf								DISTANCE_VARIANCE,INTERSECTION_VARIANCE	call_2889_2		105569344	105689263	0
BND	chr19	chr19		878923	878426	0				MantaBND:91747:0:0:0:3:0:1																			20771266	20570756	0	0.01	19892343	19692330	39584673	inf								DISTANCE_VARIANCE,INTERSECTION_VARIANCE	call_9473_2		21145093	21085619	0
BND	chr16	chr16		36326200	36335818	0				MantaBND:98743:9:17:0:0:0:1																			34727285	34900663	0	0	1598915	1435155	3034070	inf								DISTANCE_VARIANCE,INTERSECTION_VARIANCE	call_9175_1		34726242	34573124	0
BND	chr6	chr6		52787715	52826654	0				MantaBND:59428:2:3:0:0:0:0																			52786046	52826664	0	0.02	1669	10	1679	inf								DISTANCE_VARIANCE,INTERSECTION_VARIANCE	call_7021_1		32759327	32662384	0
BND	chr16	chr16		78007478	78004642	0				MantaBND:191588:0:2:0:1:0:0																			72673096	72582453	0	0.03	5334382	5422189	10756571	inf								DISTANCE_VARIANCE,INTERSECTION_VARIANCE	call_1555_2		34726242	34573124	0
BND	chr11	chr11		51287178	52049680	0				MantaBND:86476:0:1:0:0:0:0																			48741280	48784564	0	0.02	2545898	3265116	5811014	inf								DISTANCE_VARIANCE,INTERSECTION_VARIANCE	call_2646_1		48933925	48913583	0
BND	chr13	chr14		22968258	104498915	0				MantaBND:17520:0:3:0:0:0:1																			22968296	104498913	0	0.05	38	2	40	inf							PASS	INTERSECTION_VARIANCE	call_503_1
BND	chr20	chr20		26631754	26634109	0				MantaBND:98581:0:2:0:0:0:1																			23669346	23725331	0	0.01	2962408	2908778	5871186	inf								DISTANCE_VARIANCE,INTERSECTION_VARIANCE	call_9889_1		26081426	25775166	0
BND	chr11	chr11		55068578	55070144	0				MantaBND:86539:0:1:0:0:0:1																			59042255	59085812	0	0.02	3973677	4015668	7989345	inf								DISTANCE_VARIANCE,INTERSECTION_VARIANCE	call_1347_1		55678401	55597961	0
BND	chr1	chr1		124794645	124839003	0				MantaBND:38232:0:1:0:0:0:0																			149365031	146317085	0	0.14	24570386	21478082	46048468	inf								DISTANCE_VARIANCE,INTERSECTION_VARIANCE	call_221_2		143224226	143276170	0
BND	chr20	chr20		18261083	18262525	0				MantaBND:98068:0:1:1:0:0:0																			22424375	22472094	0	0.03	4163292	4209569	8372861	inf								DISTANCE_VARIANCE,INTERSECTION_VARIANCE	call_1750_1		26081426	25775166	0
BND	chrX	chrX		155803598	155984223	0				MantaBND:163925:0:1:0:0:0:1																			155595094	155639355	0	0.01	208504	344868	553372	inf								DISTANCE_VARIANCE,INTERSECTION_VARIANCE	call_7829_1
BND	chr13	chr13		16334317	17384673	0				MantaBND:177074:0:1:0:0:0:0																			21040255	21070932	0	0.02	4705938	3686259	8392197	inf								DISTANCE_VARIANCE,INTERSECTION_VARIANCE	call_2818_1
BND	chr18	chr18		15730158	15755175	0				MantaBND:172890:0:1:0:1:0:0																			15164520	15208112	0	0.01	565638	547063	1112701	inf								DISTANCE_VARIANCE,INTERSECTION_VARIANCE	call_5692_1
BND	chr10	chr20		107475512	5040478	0				MantaBND:97305:0:1:0:0:0:0
BND	chr16	chr21		4595762	39204116	0				MantaBND:115698:0:1:0:0:0:0
BND	chrX	chrX		89204410	89204913	0				MantaBND:160649:0:0:1:2:0:0																			71458463	71495024	0	0.01	17745947	17709889	35455836	inf								DISTANCE_VARIANCE,INTERSECTION_VARIANCE	call_7732_1
BND	chr11	chr11		63934472	63931435	0				MantaBND:87097:0:1:1:0:0:0																			59042255	59085812	0	0.02	4892217	4845623	9737840	inf								DISTANCE_VARIANCE,INTERSECTION_VARIANCE	call_1347_1		72181797	72143355	0
BND	chr2	chr2		10015192	10012908	0				MantaBND:46026:1:2:1:0:0:1																			26146404	26192581	0	0.01	16131212	16179673	32310885	inf								DISTANCE_VARIANCE,INTERSECTION_VARIANCE	call_9572_1
BND	chr20	chr20		29200566	29193565	0				MantaBND:98667:2:6:0:0:0:0																			31106734	31054933	0	0.03	1906168	1861368	3767536	inf								DISTANCE_VARIANCE,INTERSECTION_VARIANCE	call_122_2		31158318	31060719	0
BND	chr6	chr6		909778	909503	0				MantaBND:71616:0:0:0:3:0:1																			768304	739129	0	0.02	141474	170374	311848	inf								DISTANCE_VARIANCE,INTERSECTION_VARIANCE	call_3890_2		32446013	32489319	0
BND	chr3	chr20		75667999	29412507	0				MantaBND:99041:0:1:0:0:0:0
BND	chr6	chr6		118692763	118690556	0				MantaBND:79569:0:1:0:0:0:0																			96143535	96173890	0	0.03	22549228	22516666	45065894	inf								DISTANCE_VARIANCE,INTERSECTION_VARIANCE	call_621_1		170141017	170265332	0
BND	chr1	chr19		215748152	52384817	0				MantaBND:42833:0:1:0:0:0:0
BND	chr20	chr20		29167815	29193469	0				MantaBND:98667:2:4:0:0:0:0																			31106734	31054933	0	0.03	1938919	1861464	3800383	inf								DISTANCE_VARIANCE,INTERSECTION_VARIANCE	call_122_2		31158318	31060719	0
BND	chr2	chr3		162753032	121786171	0				MantaBND:55372:0:2:0:2:0:1
BND	chr7	chr7		57496667	57496367	0				MantaBND:64504:0:0:0:4:0:1																			63519247	57051448	0	0.07	6022580	444919	6467499	-inf								DISTANCE_VARIANCE,INTERSECTION_VARIANCE	call_131_2		60935095	61025475	0
BND	chr22	chr22		49226579	49228592	0				MantaBND:186703:0:2:0:0:0:1																			49998771	49973873	0	0.04	772192	745281	1517473	inf								DISTANCE_VARIANCE,INTERSECTION_VARIANCE	call_401_2		23953388	23987977	0
BND	chr11	chr11		61377730	78499215	0				MantaBND:86989:0:1:1:0:0:0																			70927520	71068942	0	0.01	9549790	7430273	16980063	inf								DISTANCE_VARIANCE,INTERSECTION_VARIANCE	call_2661_1		72143355	72181797	0
BND	chr13	chr20		82742905	26634321	0				MantaBND:98581:2:3:0:0:0:1
BND	chr19	chr19		53128955	53099123	0				MantaBND:96259:0:1:0:0:0:1																			53522211	53670055	0	0	393256	570932	964188	inf								DISTANCE_VARIANCE,INTERSECTION_VARIANCE	call_9532_1		52916235	52808764	0
BND	chr1	chr19		168055347	23850377	0				MantaBND:39766:0:2:0:0:0:1
BND	chr7	chr7		4128544	4128857	0				MantaBND:60984:0:0:0:0:0:0																			632298	592117	0	0.03	3496246	3536740	7032986	inf								DISTANCE_VARIANCE,INTERSECTION_VARIANCE	call_2097_2		60935095	61025475	0
BND	chr9	chr9		40835960	40838229	0				MantaBND:166632:0:1:0:0:0:0																			40047833	41452965	0	0.01	788127	614736	1402863	inf								DISTANCE_VARIANCE,INTERSECTION_VARIANCE	call_2237_1
BND	chr7	chr7		26211755	26212081	0				MantaBND:62424:0:0:0:2:0:0																			632298	592117	0	0.03	25579457	25619964	51199421	inf								DISTANCE_VARIANCE,INTERSECTION_VARIANCE	call_2097_2		60935095	61025475	0
BND	chr12	chr12		36006128	35545208	0				MantaBND:149413:0:1:0:0:0:0																			37609371	37646155	0	0.02	1603243	2100947	3704190	inf								DISTANCE_VARIANCE,INTERSECTION_VARIANCE	call_5042_1		37732106	37646729	0
BND	chr18	chr18		70720006	70738575	0				MantaBND:176127:0:1:0:0:0:0																			15164520	15208112	0	0.01	55555486	55530463	111085949	inf								DISTANCE_VARIANCE,INTERSECTION_VARIANCE	call_5692_1
BND	chr10	chr10		5369986	5370331	0				MantaBND:128960:0:0:0:2:0:0																			2312411	2272232	0	0.01	3057575	3098099	6155674	inf								DISTANCE_VARIANCE,INTERSECTION_VARIANCE	call_8155_2		26637571	26579178	0
BND	chr21	chr21		12973631	12973122	0				MantaBND:113821:1:1:2:2:0:1																			7955691	10703312	0	0	5017940	2269810	7287750	inf								DISTANCE_VARIANCE,INTERSECTION_VARIANCE	call_9943_1		10271786	10324424	0
BND	chr8	chr9		47634466	36467109	0				MantaBND:140993:0:1:0:0:0:1
BND	chr15	chr22		20342266	16559561	0				MantaBND:76:1:2:1:0:0:0
BND	chr12	chr12		132397426	132397160	0				MantaBND:155866:0:0:0:0:0:1																			103988768	125316625	0	0	28408658	7080535	35489193	inf								DISTANCE_VARIANCE,INTERSECTION_VARIANCE	call_8693_1		37732106	37646729	0
BND	chr20	chr22		30456078	12422516	0				MantaBND:99202:0:1:0:0:0:0																			30840157	11547380	0	0.19	384079	875136	1259215	-inf								DISTANCE_VARIANCE,INTERSECTION_VARIANCE	call_27_1		30839941	11547397	0
BND	chr13	chr13		17149163	16326566	0				MantaBND:98743:0:3:0:0:0:1																			21040255	21070932	0	0.02	3891092	4744366	8635458	inf								DISTANCE_VARIANCE,INTERSECTION_VARIANCE	call_2818_1
BND	chr16	chr16		36350724	36714656	0				MantaBND:189528:0:1:0:0:0:1																			34727285	34900663	0	0	1623439	1813993	3437432	inf								DISTANCE_VARIANCE,INTERSECTION_VARIANCE	call_9175_1		34726242	34573124	0
BND	chr2	chr2		47085045	47084807	0				MantaBND:48556:0:0:0:1:0:1																			52769758	52717313	0	0.01	5684713	5632506	11317219	inf								DISTANCE_VARIANCE,INTERSECTION_VARIANCE	call_5906_2
BND	chr4	chr4		7387520	7387876	0				MantaBND:18303:0:0:0:0:0:0																			4763203	4693475	0	0.01	2624317	2694401	5318718	inf								DISTANCE_VARIANCE,INTERSECTION_VARIANCE	call_1889_2		49097171	49119062	0
BND	chr10	chr10		90934734	90935203	0				MantaBND:134979:0:0:0:2:0:0																			82548553	82582678	0	0.01	8386181	8352525	16738706	inf								DISTANCE_VARIANCE,INTERSECTION_VARIANCE	call_8270_1		41896880	41859963	0
BND	chr1	chr4		105963329	89640141	0				MantaBND:23710:0:1:0:0:0:1
BND	chr12	chr12		103984918	103985601	0				MantaBND:153620:0:1:0:0:0:0																			103988768	125316625	0	0	3850	21331024	21334874	inf								DISTANCE_VARIANCE,INTERSECTION_VARIANCE	call_8693_1		37732106	37646729	0
BND	chr8	chr14		43371658	36205553	0				MantaBND:13130:0:1:0:0:0:0
BND	chr17	chr17		82802116	32921603	0				MantaBND:8220:0:1:0:0:0:1																			64919421	45584872	0	0.09	17882695	12663269	30545964	-inf								DISTANCE_VARIANCE,INTERSECTION_VARIANCE	call_46_2		46290697	45583252	0
BND	chr19	chr19		4511735	4511338	0				MantaBND:92083:0:0:1:2:0:1																			20771266	20570756	0	0.01	16259531	16059418	32318949	inf								DISTANCE_VARIANCE,INTERSECTION_VARIANCE	call_9473_2		21145093	21085619	0
BND	chr1	chr5		123283919	49623944	0				MantaBND:38184:0:2:0:0:0:1
BND	chr4	chr4		159613449	159532067	0				MantaBND:27934:0:2:0:0:0:0																			159495123	159447688	0	0.01	118326	84379	202705	inf								DISTANCE_VARIANCE,INTERSECTION_VARIANCE	call_6692_2		154212773	154156944	0
BND	chr1	chr2		37472771	68687751	0				MantaBND:33063:1:2:0:0:0:1																			248946124	242183533	0	0.03	211473353	173495782	384969135	inf								DISTANCE_VARIANCE,INTERSECTION_VARIANCE	call_468_1
BND	chr6	chr8		3222277	143410999	0				MantaBND:67396:1:2:0:0:0:0
BND	chr13	chr13		16174929	16195821	0				MantaBND:11:13:14:0:0:0:0																			21040255	21070932	0	0.02	4865326	4875111	9740437	inf								DISTANCE_VARIANCE,INTERSECTION_VARIANCE	call_2818_1
BND	chr16	chr16		89634471	89635198	0				MantaBND:192563:0:1:0:0:0:0																			86172490	86121897	0	0.02	3461981	3513301	6975282	inf								DISTANCE_VARIANCE,INTERSECTION_VARIANCE	call_3060_2		34726242	34573124	0
BND	chr13	chr13		16225868	16208109	0				MantaBND:11:10:25:0:0:0:0																			21040255	21070932	0	0.02	4814387	4862823	9677210	inf								DISTANCE_VARIANCE,INTERSECTION_VARIANCE	call_2818_1
BND	chr8	chr8		143014833	143014550	0				MantaBND:146633:0:0:0:0:0:1																			143462073	143418117	0	0.02	447240	403567	850807	inf								DISTANCE_VARIANCE,INTERSECTION_VARIANCE	call_4230_2
BND	chr11	chr11		63931435	63934472	0				MantaBND:87097:0:1:1:0:0:1																			59042255	59085812	0	0.02	4889180	4848660	9737840	inf								DISTANCE_VARIANCE,INTERSECTION_VARIANCE	call_1347_1		72181797	72143355	0
BND	chr5	chr5		46658864	46783907	0				MantaBND:104902:7:8:0:1:0:1																			46358132	46337181	0	0.02	300732	446726	747458	inf								DISTANCE_VARIANCE,INTERSECTION_VARIANCE	call_3806_2		788535	697240	0
BND	chr20	chr20		29152359	29197266	0				MantaBND:98706:3:8:0:0:0:0																			31106734	31054933	0	0.03	1954375	1857667	3812042	inf								DISTANCE_VARIANCE,INTERSECTION_VARIANCE	call_122_2		31158318	31060719	0
BND	chr13	chr16		16697506	34729018	0				MantaBND:177092:0:1:0:1:0:1
BND	chr4	chr10		3138866	101728733	0				MantaBND:18008:0:1:0:0:0:0																			190055404	133654658	0	0.04	186916538	31925925	218842463	inf								DISTANCE_VARIANCE,INTERSECTION_VARIANCE	call_2608_1
BND	chr10	chr22		94531640	28537296	0				MantaBND:65033:1:2:0:0:0:0																			125905323	10710319	0	0	31373683	17826977	49200660	-inf								DISTANCE_VARIANCE,INTERSECTION_VARIANCE	call_8326_1
BND	chr2	chr5		103203399	100287322	0				MantaBND:14071:1:2:0:0:0:1
BND	chr13	chr13		16653606	16358128	0				MantaBND:98743:1:4:0:0:0:0																			21040255	21070932	0	0.02	4386649	4712804	9099453	inf								DISTANCE_VARIANCE,INTERSECTION_VARIANCE	call_2818_1
BND	chr17	chr19		59551581	1536839	0				MantaBND:8251:1:2:0:0:0:1
BND	chr4	chr16		8797652	88192829	0				MantaBND:1687:10:102:0:0:0:0
BND	chr13	chr13		16225799	16170549	0				MantaBND:11:10:37:0:0:0:0																			21040255	21070932	0	0.02	4814456	4900383	9714839	inf								DISTANCE_VARIANCE,INTERSECTION_VARIANCE	call_2818_1
BND	chr1	chr5		123325887	49621928	0				MantaBND:38198:0:1:0:0:0:0
BND	chr19	chr19		27310520	27315300	0				MantaBND:86375:3:6:0:0:0:0																			27290342	27244674	0	0.04	20178	70626	90804	inf								DISTANCE_VARIANCE,INTERSECTION_VARIANCE	call_875_2		27316853	27380124	0
BND	chr16	chr16		29380310	29379954	0				MantaBND:189199:0:0:0:0:0:1																			33337956	32285591	0	0.02	3957646	2905637	6863283	inf								DISTANCE_VARIANCE,INTERSECTION_VARIANCE	call_9171_2		34726242	34573124	0
BND	chr12	chr12		103966057	103976915	0				MantaBND:153637:0:1:0:0:0:0																			103988768	125316625	0	0	22711	21339710	21362421	inf								DISTANCE_VARIANCE,INTERSECTION_VARIANCE	call_8693_1		37732106	37646729	0
BND	chr9	chr9		43258155	43257811	0				MantaBND:166886:0:1:0:0:0:1																			43221446	40567985	0	0.03	36709	2689826	2726535	inf								DISTANCE_VARIANCE,INTERSECTION_VARIANCE	call_2238_2
BND	chr10	chr10		133065844	133065592	0				MantaBND:137728:0:0:0:0:0:1																			133338820	133316780	0	0.03	272976	251188	524164	inf								DISTANCE_VARIANCE,INTERSECTION_VARIANCE	call_1317_2		41896880	41859963	0
BND	chr13	chr13		16225786	16187771	0				MantaBND:11:10:34:0:6:0:0																			21040255	21070932	0	0.02	4814469	4883161	9697630	inf								DISTANCE_VARIANCE,INTERSECTION_VARIANCE	call_2818_1
BND	chr1	chr1		123519734	123520335	0				MantaBND:38216:0:0:0:1:0:0																			149365031	146317085	0	0.14	25845297	22796750	48642047	inf								DISTANCE_VARIANCE,INTERSECTION_VARIANCE	call_221_2		143224226	143276170	0
BND	chr5	chr10		110893803	25756482	0				MantaBND:108464:0:1:0:0:0:1
BND	chr13	chr13		21159899	21158122	0				MantaBND:177404:0:1:0:0:0:0																			21040255	21070932	0	0.02	119644	87190	206834	inf								DISTANCE_VARIANCE,INTERSECTION_VARIANCE	call_2818_1
BND	chr20	chr20		29955828	30138215	0				MantaBND:38242:2:6:0:0:0:0																			31106734	31054933	0	0.03	1150906	916718	2067624	inf								DISTANCE_VARIANCE,INTERSECTION_VARIANCE	call_122_2		31158318	31060719	0
BND	chr21	chr22		10489792	45595954	0				MantaBND:51033:1:3:0:0:0:1																			10378111	11030900	0	0.07	111681	34565054	34676735	inf								DISTANCE_VARIANCE,INTERSECTION_VARIANCE	call_78_1
BND	chr7	chr7		57496367	57496667	0				MantaBND:64504:0:0:0:4:0:0																			57051448	63519247	0	0.07	444919	6022580	6467499	inf								DISTANCE_VARIANCE,INTERSECTION_VARIANCE	call_131_1		60935095	61025475	0
BND	chr8	chr8		142255419	142255726	0				MantaBND:1687:22:22:4:1:0:0																			143462073	143418117	0	0.02	1206654	1162391	2369045	inf								DISTANCE_VARIANCE,INTERSECTION_VARIANCE	call_4230_2
BND	chr13	chr13		16344693	16326980	0				MantaBND:98743:0:2:0:0:0:0																			21040255	21070932	0	0.02	4695562	4743952	9439514	inf								DISTANCE_VARIANCE,INTERSECTION_VARIANCE	call_2818_1
BND	chr2	chr2		93061696	93061353	0				MantaBND:51215:0:0:0:1:0:1																			94292791	91784492	0	0.02	1231095	1276861	2507956	-inf								DISTANCE_VARIANCE,INTERSECTION_VARIANCE	call_1685_2
BND	chr2	chr8		125013421	117667362	0				MantaBND:53034:0:1:0:1:0:0
BND	chr1	chr18		117029262	54134991	0				MantaBND:37994:0:1:0:1:0:0
BND	chr17	chr17		26953280	21290407	0				MantaBND:7141:0:1:0:0:0:1																			21778352	21317900	0	0	5174928	27493	5202421	-inf								DISTANCE_VARIANCE,INTERSECTION_VARIANCE	call_5615_2		21688526	21401131	0
BND	chr3	chr3		46004638	46004380	0				MantaBND:119105:0:0:0:0:0:1																			48742473	48802528	0	0.01	2737835	2798148	5535983	inf								DISTANCE_VARIANCE,INTERSECTION_VARIANCE	call_10111_1		195614950	195720917	0
BND	chr3	chr5		50841733	82691286	0				MantaBND:17875:6:7:0:0:0:0
BND	chr20	chr20		29193550	29130122	0				MantaBND:98667:1:2:0:0:0:1																			31106734	31054933	0	0.03	1913184	1924811	3837995	inf								DISTANCE_VARIANCE,INTERSECTION_VARIANCE	call_122_2		31158318	31060719	0
BND	chr17	chr17		21949561	26857704	0				MantaBND:7199:3:4:0:0:0:0																			21638121	22065279	0	0.01	311440	4792425	5103865	inf								DISTANCE_VARIANCE,INTERSECTION_VARIANCE	call_377_1		21688526	21401131	0
BND	chr1	chr1		104886017	77299297	0				MantaBND:35593:0:1:0:0:0:0																			90295513	90201973	0	0	14590504	12902676	27493180	-inf								DISTANCE_VARIANCE,INTERSECTION_VARIANCE	call_7966_2		100677468	100598902	0
BND	chr18	chr18		15745776	20611438	0				MantaBND:172891:0:1:0:0:0:0																			15164520	15208112	0	0.01	581256	5403326	5984582	inf								DISTANCE_VARIANCE,INTERSECTION_VARIANCE	call_5692_1
BND	chr6	chr6		34072202	34071568	0				MantaBND:74503:0:0:6:0:0:1																			34206911	34162004	0	0.03	134709	90436	225145	inf								DISTANCE_VARIANCE,INTERSECTION_VARIANCE	call_421_2		32759327	32662384	0
BND	chr4	chr4		159532067	159613449	0				MantaBND:27934:0:2:0:0:0:1																			159495123	159447688	0	0.01	36944	165761	202705	inf								DISTANCE_VARIANCE,INTERSECTION_VARIANCE	call_6692_2		154212773	154156944	0
BND	chr6	chr19		113409470	58427402	0				MantaBND:79271:0:1:0:0:0:1
BND	chr2	chr2		18724895	18726390	0				MantaBND:46617:0:1:2:0:0:1																			26146404	26192581	0	0.01	7421509	7466191	14887700	inf								DISTANCE_VARIANCE,INTERSECTION_VARIANCE	call_9572_1
BND	chr5	chr5		144132924	144135486	0				MantaBND:110396:0:1:0:0:0:0																			141214899	141178765	0	0.02	2918025	2956721	5874746	inf								DISTANCE_VARIANCE,INTERSECTION_VARIANCE	call_6903_2		788535	697240	0
BND	chr2	chr16		136940440	19252456	0				MantaBND:53826:0:1:0:0:0:0
BND	chr13	chr13		17146627	16527039	0				MantaBND:177089:0:2:0:0:0:1																			21040255	21070932	0	0.02	3893628	4543893	8437521	inf								DISTANCE_VARIANCE,INTERSECTION_VARIANCE	call_2818_1
BND	chr7	chr7		158085687	158085420	0				MantaBND:71387:0:0:0:0:0:1																			154129974	150003157	0	0.04	3955713	8082263	12037976	inf								DISTANCE_VARIANCE,INTERSECTION_VARIANCE	call_1114_2		142461218	142498150	0
BND	chr13	chr13		16197639	16176627	0				MantaBND:11:1:32:0:0:0:0																			21040255	21070932	0	0.02	4842616	4894305	9736921	inf								DISTANCE_VARIANCE,INTERSECTION_VARIANCE	call_2818_1
BND	chr19	chr19		20535199	20529285	0				MantaBND:93666:0:1:0:0:0:1																			20771266	20570756	0	0.01	236067	41471	277538	inf								DISTANCE_VARIANCE,INTERSECTION_VARIANCE	call_9473_2		21145093	21085619	0
BND	chr22	chr22		50686479	50686776	0				MantaBND:186852:0:0:0:1:0:0																			49998771	49973873	0	0.04	687708	712903	1400611	inf								DISTANCE_VARIANCE,INTERSECTION_VARIANCE	call_401_2		23953388	23987977	0
BND	chr2	chr17		218212595	50041126	0				MantaBND:4505:1:2:0:0:0:1
BND	chr20	chrY		29271255	10219561	0				MantaBND:98970:0:1:0:0:0:0
BND	chr7	chr7		148331228	148331595	0				MantaBND:70626:0:0:0:1:1:0																			150003837	154093657	0	0.02	1672609	5762062	7434671	inf								DISTANCE_VARIANCE,INTERSECTION_VARIANCE	call_7348_1		142461218	142498150	0
BND	chr5	chr5		46571666	46689477	0				MantaBND:104933:0:1:0:0:0:1																			46358132	46337181	0	0.02	213534	352296	565830	inf								DISTANCE_VARIANCE,INTERSECTION_VARIANCE	call_3806_2		788535	697240	0
BND	chr20	chrX		11300925	82395919	0				MantaBND:97662:0:1:0:2:0:1																			64334005	156029930	0	0	53033080	73634011	126667091	inf								DISTANCE_VARIANCE,INTERSECTION_VARIANCE	call_9937_1
BND	chr3	chr7		89460367	62334070	0				MantaBND:43310:2:3:0:0:0:0
BND	chr7	chrX		65354543	19452226	0				MantaBND:64861:0:2:0:0:0:0
BND	chr18	chr18		72045654	72044780	0				MantaBND:176256:1:2:0:1:0:1																			15164520	15208112	0	0.01	56881134	56836668	113717802	inf								DISTANCE_VARIANCE,INTERSECTION_VARIANCE	call_5692_1
BND	chrX	chrX		271294	271545	0				MantaBND:155965:0:0:0:0:0:0																			263901	294457	0	0.01	7393	22912	30305	inf								DISTANCE_VARIANCE,INTERSECTION_VARIANCE	call_11727_1
BND	chr22	chr22		12370729	12370388	0				MantaBND:183914:0:0:0:0:0:1																			12694479	11977093	0	0.03	323750	393295	717045	-inf								DISTANCE_VARIANCE,INTERSECTION_VARIANCE	call_10005_2		23953388	23987977	0
BND	chr17	chr17		315594	316298	0				MantaBND:5528:0:0:14:0:0:0																			489118	415333	0	0.13	173524	99035	272559	inf								DISTANCE_VARIANCE,INTERSECTION_VARIANCE	call_213_2		21688526	21401131	0
BND	chr18	chr18		38932575	33563956	0				MantaBND:173737:0:1:0:0:0:1																			15164520	15208112	0	0.01	23768055	18355844	42123899	inf								DISTANCE_VARIANCE,INTERSECTION_VARIANCE	call_5692_1
BND	chr2	chr2		47084807	47085045	0				MantaBND:48556:0:0:0:1:0:0																			52769758	52717313	0	0.01	5684951	5632268	11317219	inf								DISTANCE_VARIANCE,INTERSECTION_VARIANCE	call_5906_2
BND	chr5	chr5		1423358	1422935	0				MantaBND:101943:0:0:0:2:0:1																			15409340	15333188	0	0	13985982	13910253	27896235	inf								DISTANCE_VARIANCE,INTERSECTION_VARIANCE	call_10622_2		788535	697240	0
BND	chr1	chr5		123283919	49617170	0				MantaBND:38184:0:1:0:1:0:1
BND	chr1	chr1		124382332	123412372	0				MantaBND:38191:0:1:0:0:0:1																			149365031	146317085	0	0.14	24982699	22904713	47887412	inf								DISTANCE_VARIANCE,INTERSECTION_VARIANCE	call_221_2		143224226	143276170	0
BND	chr20	chrX		11300912	82395932	0				MantaBND:97662:0:1:0:2:0:0																			64334005	156029930	0	0	53033093	73633998	126667091	inf								DISTANCE_VARIANCE,INTERSECTION_VARIANCE	call_9937_1
BND	chr1	chr19		226227761	44272074	0				MantaBND:43546:0:2:0:0:0:0
BND	chr1	chr4		51906957	60423610	0				MantaBND:669:228:229:0:0:0:0
BND	chr11	chr11		54384192	54415936	0				MantaBND:86528:0:1:0:0:0:1																			59042255	59085812	0	0.02	4658063	4669876	9327939	inf								DISTANCE_VARIANCE,INTERSECTION_VARIANCE	call_1347_1		55678401	55597961	0
BND	chr16	chr16		36315705	36322174	0				MantaBND:189521:0:1:0:0:0:0																			34727285	34900663	0	0	1588420	1421511	3009931	inf								DISTANCE_VARIANCE,INTERSECTION_VARIANCE	call_9175_1		34726242	34573124	0
BND	chr19	chr22		19521620	15630720	0				MantaBND:93497:0:1:0:0:0:1
BND	chr8	chr8		41299580	47196855	0				MantaBND:140713:0:1:0:0:0:0																			43185759	43237888	0	0.01	1886179	3958967	5845146	inf								DISTANCE_VARIANCE,INTERSECTION_VARIANCE	call_4152_1
BND	chr8	chr11		51818918	38791108	0				MantaBND:85724:0:2:0:0:0:1																			51817583	38831522	0	0.01	1335	40414	41749	-inf								DISTANCE_VARIANCE,INTERSECTION_VARIANCE	call_4885_1
BND	chr9	chr19		77452708	11465359	0				MantaBND:43289:1:4:1:0:0:1
BND	chr5	chr5		46708836	46659024	0				MantaBND:104902:0:2:0:3:0:0																			46358132	46337181	0	0.02	350704	321843	672547	inf								DISTANCE_VARIANCE,INTERSECTION_VARIANCE	call_3806_2		788535	697240	0
BND	chr12	chr12		87209385	105044595	0				MantaBND:148568:1:2:0:0:0:0																			81313326	81273827	0	0.02	5896059	23770768	29666827	inf								DISTANCE_VARIANCE,INTERSECTION_VARIANCE	call_2775_2		37732106	37646729	0
BND	chr19	chr19		20529285	20535199	0				MantaBND:93666:0:1:0:0:0:0																			20771266	20570756	0	0.01	241981	35557	277538	inf								DISTANCE_VARIANCE,INTERSECTION_VARIANCE	call_9473_2		21145093	21085619	0
BND	chr10	chr10		34605983	34605774	0				MantaBND:131215:0:0:0:1:0:1																			38517290	38503068	0	0.04	3911307	3897294	7808601	inf								DISTANCE_VARIANCE,INTERSECTION_VARIANCE	call_273_2		39431079	39487841	0
BND	chr3	chr6		188011102	92386951	0				MantaBND:78016:0:1:0:0:0:1
BND	chr4	chr5		79966905	21207620	0				MantaBND:23105:0:1:0:0:0:1
BND	chr6	chr6		32626717	32628831	0				MantaBND:74319:0:1:0:0:0:1																			32571267	32528200	0	0.17	55450	100631	156081	inf								DISTANCE_VARIANCE,INTERSECTION_VARIANCE	call_59_2		32588477	32528850	0
BND	chr2	chr16		97156040	33733576	0				MantaBND:51519:0:1:0:0:0:0
BND	chr3	chr3		155816106	123407765	0				MantaBND:81818:1:2:0:0:0:1																			129618688	129553387	0	0.01	26197418	6145622	32343040	-inf								DISTANCE_VARIANCE,INTERSECTION_VARIANCE	call_10239_2		195614950	195720917	0
BND	chr11	chr11		55070225	55068659	0				MantaBND:86539:0:2:0:0:0:1																			59042255	59085812	0	0.02	3972030	4017153	7989183	inf								DISTANCE_VARIANCE,INTERSECTION_VARIANCE	call_1347_1		55678401	55597961	0
BND	chr13	chr13		16224926	16177315	0				MantaBND:11:1:5:2:1:0:1																			21040255	21070932	0	0.02	4815329	4893617	9708946	inf								DISTANCE_VARIANCE,INTERSECTION_VARIANCE	call_2818_1
BND	chr3	chr6		188011106	92387490	0				MantaBND:78016:1:2:0:0:0:1
BND	chr2	chr9		157653846	10763062	0				MantaBND:55067:0:2:0:0:0:0																			94517704	65049029	0	0.04	63136142	54285967	117422109	-inf								DISTANCE_VARIANCE,INTERSECTION_VARIANCE	call_890_1
BND	chr6	chr14		113696335	21210546	0				MantaBND:12073:2:3:0:0:0:1
BND	chr7	chr12		125624153	73620727	0				MantaBND:69037:0:2:0:0:0:0
BND	chr11	chr11		51124983	52308218	0				MantaBND:86473:0:1:0:0:0:1																			48741280	48784564	0	0.02	2383703	3523654	5907357	inf								DISTANCE_VARIANCE,INTERSECTION_VARIANCE	call_2646_1		48933925	48913583	0
BND	chr2	chr2		93881007	93680217	0				MantaBND:51274:0:1:0:0:0:1																			94189091	94496041	0	0.18	308084	815824	1123908	inf								DISTANCE_VARIANCE,INTERSECTION_VARIANCE	call_38_1
BND	chr13	chr13		16962191	17287665	0				MantaBND:177076:1:5:0:0:0:0																			21040255	21070932	0	0.02	4078064	3783267	7861331	inf								DISTANCE_VARIANCE,INTERSECTION_VARIANCE	call_2818_1
BND	chr5	chr5		46658798	46621974	0				MantaBND:104902:4:7:0:0:0:0																			46358132	46337181	0	0.02	300666	284793	585459	inf								DISTANCE_VARIANCE,INTERSECTION_VARIANCE	call_3806_2		788535	697240	0
BND	chr5	chr5		46783907	46658864	0				MantaBND:104902:7:8:0:1:0:0																			46358132	46337181	0	0.02	425775	321683	747458	inf								DISTANCE_VARIANCE,INTERSECTION_VARIANCE	call_3806_2		788535	697240	0
BND	chr7	chr7		140490479	140489474	0				MantaBND:70092:0:1:0:0:0:1																			136613715	136570042	0	0.01	3876764	3919432	7796196	inf								DISTANCE_VARIANCE,INTERSECTION_VARIANCE	call_11300_2		142309937	142343370	0
BND	chr18	chr18		78668106	78668322	0				MantaBND:176792:0:0:0:0:0:0																			15164520	15208112	0	0.01	63503586	63460210	126963796	inf								DISTANCE_VARIANCE,INTERSECTION_VARIANCE	call_5692_1
BND	chr6	chr7		162223275	84121939	0				MantaBND:66422:0:2:0:0:0:1
BND	chr19	chr19		27363575	27397829	0				MantaBND:94158:0:1:0:0:0:0																			27290342	27244674	0	0.04	73233	153155	226388	inf								DISTANCE_VARIANCE,INTERSECTION_VARIANCE	call_875_2		27316853	27380124	0
BND	chr8	chr14		30773240	64780594	0				MantaBND:14902:0:1:1:0:0:0
BND	chr12	chr12		34802506	34775512	0				MantaBND:149401:0:1:0:0:0:1																			37609371	37646155	0	0.02	2806865	2870643	5677508	inf								DISTANCE_VARIANCE,INTERSECTION_VARIANCE	call_5042_1		37732106	37646729	0
BND	chr19	chr19		21090047	21152069	0				MantaBND:93779:0:1:0:0:0:0																			20915396	20880240	0	0.04	174651	271829	446480	inf								DISTANCE_VARIANCE,INTERSECTION_VARIANCE	call_872_2		21085619	21145093	0
BND	chr2	chr2		87428323	87428608	0				MantaBND:38427:7:7:0:0:0:0																			87419162	87406477	0	0.05	9161	22131	31292	inf								DISTANCE_VARIANCE,INTERSECTION_VARIANCE	call_889_2
BND	chr19	chr19		878426	878923	0				MantaBND:91747:0:0:0:3:0:0																			20771266	20570756	0	0.01	19892840	19691833	39584673	inf								DISTANCE_VARIANCE,INTERSECTION_VARIANCE	call_9473_2		21145093	21085619	0
BND	chr13	chr13		16187001	16210470	0				MantaBND:11:47:49:0:0:0:0																			21040255	21070932	0	0.02	4853254	4860462	9713716	inf								DISTANCE_VARIANCE,INTERSECTION_VARIANCE	call_2818_1
BND	chr18	chr18		15755175	15730158	0				MantaBND:172890:0:1:0:1:0:1																			15164520	15208112	0	0.01	590655	522046	1112701	inf								DISTANCE_VARIANCE,INTERSECTION_VARIANCE	call_5692_1
BND	chr3	chr6		91525327	61371355	0				MantaBND:76101:0:1:0:0:0:1
BND	chr4	chr4		6004449	6003498	0				MantaBND:1687:41:42:1:1:0:0																			4763203	4693475	0	0.01	1241246	1310023	2551269	inf								DISTANCE_VARIANCE,INTERSECTION_VARIANCE	call_1889_2		49097171	49119062	0
BND	chrX	chrY		6219006	14531089	0				MantaBND:156887:1:2:0:0:0:0
BND	chr1	chr19		226227761	3090415	0				MantaBND:43546:0:3:0:0:0:0
BND	chr5	chr5		46621974	46658798	0				MantaBND:104902:4:7:0:0:0:1																			46358132	46337181	0	0.02	263842	321617	585459	inf								DISTANCE_VARIANCE,INTERSECTION_VARIANCE	call_3806_2		788535	697240	0
BND	chr6	chr6		58432534	61307771	0				MantaBND:75978:2:3:0:0:0:0																			52786046	52826664	0	0.02	5646488	8481107	14127595	inf								DISTANCE_VARIANCE,INTERSECTION_VARIANCE	call_7021_1		32759327	32662384	0
BND	chr2	chr2		136261761	136398941	0				MantaBND:53793:0:1:0:0:0:0																			165716011	165695590	0	0.03	29454250	29296649	58750899	inf								DISTANCE_VARIANCE,INTERSECTION_VARIANCE	call_1709_2
BND	chr13	chr13		21167988	21161875	0				MantaBND:177397:0:1:0:0:0:1																			21040255	21070932	0	0.02	127733	90943	218676	inf								DISTANCE_VARIANCE,INTERSECTION_VARIANCE	call_2818_1
BND	chr5	chr5		144133302	144135483	0				MantaBND:110396:0:1:1:0:0:0																			141214899	141178765	0	0.02	2918403	2956718	5875121	inf								DISTANCE_VARIANCE,INTERSECTION_VARIANCE	call_6903_2		788535	697240	0
BND	chr7	chr7		62515353	62515694	0				MantaBND:64616:0:0:0:0:0:0																			62237010	61853954	0	0.01	278343	661740	940083	inf								DISTANCE_VARIANCE,INTERSECTION_VARIANCE	call_4051_2		60935095	61025475	0
BND	chr8	chr11		51817583	38791119	0				MantaBND:85724:0:1:0:0:0:0																			51817583	38831522	0	0.01	0	40403	40403	-inf								DISTANCE_VARIANCE,INTERSECTION_VARIANCE	call_4885_1
BND	chr14	chr20		70910315	19663368	0				MantaBND:15247:0:1:0:0:0:1
BND	chr16	chr16		89635198	89634471	0				MantaBND:192563:0:1:0:0:0:1																			86172490	86121897	0	0.02	3462708	3512574	6975282	inf								DISTANCE_VARIANCE,INTERSECTION_VARIANCE	call_3060_2		34726242	34573124	0
BND	chr4	chr4		146304140	146350016	0				MantaBND:27075:0:1:0:0:0:0																			143922586	143791851	0	0	2381554	2558165	4939719	inf								DISTANCE_VARIANCE,INTERSECTION_VARIANCE	call_10535_2		154212773	154156944	0
BND	chr5	chr5		46510908	46549030	0				MantaBND:104952:0:1:0:0:0:0																			46358132	46337181	0	0.02	152776	211849	364625	inf								DISTANCE_VARIANCE,INTERSECTION_VARIANCE	call_3806_2		788535	697240	0
BND	chr6	chr12		29846901	132490165	0				MantaBND:73751:0:2:0:0:0:0
BND	chr9	chr15		38243881	63477745	0				MantaBND:2733:0:1:0:0:0:0
BND	chr19	chr19		4511907	4511514	0				MantaBND:92083:0:1:2:0:0:0																			20771266	20570756	0	0.01	16259359	16059242	32318601	inf								DISTANCE_VARIANCE,INTERSECTION_VARIANCE	call_9473_2		21145093	21085619	0
BND	chr1	chr1		120402065	120402368	0				MantaBND:38093:0:0:0:1:0:0																			149365031	146317085	0	0.14	28962966	25914717	54877683	inf								DISTANCE_VARIANCE,INTERSECTION_VARIANCE	call_221_2		100677468	100598902	0
BND	chr2	chr9		94544428	40542553	0				MantaBND:46:20:27:0:0:0:1																			94517704	65049029	0	0.04	26724	24506476	24533200	-inf								DISTANCE_VARIANCE,INTERSECTION_VARIANCE	call_890_1
BND	chr13	chr13		21176374	21172503	0				MantaBND:177407:0:1:0:1:0:1																			21040255	21070932	0	0.02	136119	101571	237690	inf								DISTANCE_VARIANCE,INTERSECTION_VARIANCE	call_2818_1
BND	chr2	chrX		47092142	154456621	0				MantaBND:48534:0:1:0:0:0:1																			242070109	156030002	0	0	194977967	1573381	196551348	inf								DISTANCE_VARIANCE,INTERSECTION_VARIANCE	call_9858_1
BND	chr3	chr7		83707510	17117333	0				MantaBND:61886:0:1:0:0:0:0
BND	chr1	chr1		16954029	16951955	0				MantaBND:31523:1:3:0:0:0:1																			16862014	16727276	0	0.01	92015	224679	316694	inf								DISTANCE_VARIANCE,INTERSECTION_VARIANCE	call_2340_2		100677468	100598902	0
BND	chr13	chr13		21155151	21157922	0				MantaBND:177286:0:1:1:0:0:1																			21040255	21070932	0	0.02	114896	86990	201886	inf								DISTANCE_VARIANCE,INTERSECTION_VARIANCE	call_2818_1
BND	chrX	chrX		89740943	89743078	0				MantaBND:160704:0:1:1:0:0:0																			71458463	71495024	0	0.01	18282480	18248054	36530534	inf								DISTANCE_VARIANCE,INTERSECTION_VARIANCE	call_7732_1
BND	chr9	chrX		112798124	130391305	0				MantaBND:46834:1:2:0:0:0:0
BND	chr16	chr16		34247853	34248121	0				MantaBND:189478:0:0:0:0:0:0																			34696074	34670695	0	0.02	448221	422574	870795	inf								DISTANCE_VARIANCE,INTERSECTION_VARIANCE	call_526_2		34726242	34573124	0
BND	chr17	chr17		41632638	41633301	0				MantaBND:8783:0:1:0:0:0:1																			41263440	41310257	0	0.02	369198	323044	692242	inf								DISTANCE_VARIANCE,INTERSECTION_VARIANCE	call_3091_1		46290697	45583252	0
BND	chr4	chr9		61939923	41047838	0				MantaBND:22001:0:1:0:0:0:1																			49242514	64134830	0	0.01	12697409	23086992	35784401	inf								DISTANCE_VARIANCE,INTERSECTION_VARIANCE	call_10412_1
BND	chr12	chr13		41453907	42181291	0				MantaBND:149758:0:2:0:0:0:0
BND	chr2	chr2		125010824	125008985	0				MantaBND:53061:0:1:0:0:0:0																			112288052	86936069	0	0.01	12722772	38072916	50795688	inf								DISTANCE_VARIANCE,INTERSECTION_VARIANCE	call_3275_2
BND	chr1	chr1		123603709	124716662	0				MantaBND:38212:0:1:0:0:0:0																			149365031	146317085	0	0.14	25761322	21600423	47361745	inf								DISTANCE_VARIANCE,INTERSECTION_VARIANCE	call_221_2		143224226	143276170	0
BND	chr3	chr3		197391561	197391252	0				MantaBND:128407:1:1:2:0:0:1																			196000981	195941696	0	0.02	1390580	1449556	2840136	inf								DISTANCE_VARIANCE,INTERSECTION_VARIANCE	call_988_2		195614950	195720917	0
BND	chr1	chr3		108952231	110694547	0				MantaBND:37475:0:1:0:0:0:0
BND	chrX	chrX		781079	780811	0				MantaBND:156078:0:0:0:0:1:1																			1090099	1020486	0	0.01	309020	239675	548695	inf								DISTANCE_VARIANCE,INTERSECTION_VARIANCE	call_11732_2
BND	chr18	chr18		20611438	15745776	0				MantaBND:172891:0:1:0:0:0:1																			15164520	15208112	0	0.01	5446918	537664	5984582	inf								DISTANCE_VARIANCE,INTERSECTION_VARIANCE	call_5692_1
BND	chr12	chr12		35827228	36165793	0				MantaBND:149414:0:1:0:0:0:0																			37609371	37646155	0	0.02	1782143	1480362	3262505	inf								DISTANCE_VARIANCE,INTERSECTION_VARIANCE	call_5042_1		37732106	37646729	0
BND	chr9	chr9		109524407	109523775	0				MantaBND:169717:0:0:2:0:0:1																			112316921	112269178	0	0.02	2792514	2745403	5537917	inf								DISTANCE_VARIANCE,INTERSECTION_VARIANCE	call_2265_2
BND	chr17	chr17		25666320	25515283	0				MantaBND:7632:0:1:0:0:0:0																			22065279	21638121	0	0.01	3601041	3877162	7478203	inf								DISTANCE_VARIANCE,INTERSECTION_VARIANCE	call_377_2		21688526	21401131	0
BND	chr3	chr8		165414292	25605678	0				MantaBND:126277:0:1:0:0:0:1
BND	chr3	chr3		41983291	41985757	0				MantaBND:118868:0:1:1:0:0:0																			48742473	48802528	0	0.01	6759182	6816771	13575953	inf								DISTANCE_VARIANCE,INTERSECTION_VARIANCE	call_10111_1		195614950	195720917	0
BND	chr16	chr16		36315706	36315366	0				MantaBND:189521:1:1:0:2:0:1																			34727285	34900663	0	0	1588421	1414703	3003124	inf								DISTANCE_VARIANCE,INTERSECTION_VARIANCE	call_9175_1		34726242	34573124	0
BND	chr17	chr17		41633301	41632638	0				MantaBND:8783:0:1:0:0:0:0																			41263440	41310257	0	0.02	369861	322381	692242	inf								DISTANCE_VARIANCE,INTERSECTION_VARIANCE	call_3091_1		46290697	45583252	0
BND	chr8	chr8		27919295	27918601	0				MantaBND:139781:0:1:0:0:0:1																			30932280	30888547	0	0.01	3012985	2969946	5982931	inf								DISTANCE_VARIANCE,INTERSECTION_VARIANCE	call_4147_2
BND	chr9	chr9		40879973	40880484	0				MantaBND:166720:0:0:0:4:0:0																			40047833	41452965	0	0.01	832140	572481	1404621	inf								DISTANCE_VARIANCE,INTERSECTION_VARIANCE	call_2237_1
BND	chr11	chr11		53716286	54014319	0				MantaBND:86517:0:1:0:0:0:1																			48741280	48784564	0	0.02	4975006	5229755	10204761	inf								DISTANCE_VARIANCE,INTERSECTION_VARIANCE	call_2646_1		55678401	55597961	0
BND	chr16	chr16		36335550	36335895	0				MantaBND:98743:9:9:3:0:0:0																			34727285	34900663	0	0	1608265	1435232	3043497	inf								DISTANCE_VARIANCE,INTERSECTION_VARIANCE	call_9175_1		34726242	34573124	0
BND	chr2	chr2		90290950	90291532	0				MantaBND:38427:12:12:1:0:0:0																			89776187	89824552	0	0.03	514763	466980	981743	inf								DISTANCE_VARIANCE,INTERSECTION_VARIANCE	call_285_1
BND	chr10	chr10		34605774	34605983	0				MantaBND:131215:0:0:0:1:0:0																			38517290	38503068	0	0.04	3911516	3897085	7808601	inf								DISTANCE_VARIANCE,INTERSECTION_VARIANCE	call_273_2		39431079	39487841	0
BND	chrX	chrX		89205322	89205755	0				MantaBND:160649:1:1:1:6:0:0																			71458463	71495024	0	0.01	17746859	17710731	35457590	inf								DISTANCE_VARIANCE,INTERSECTION_VARIANCE	call_7732_1
BND	chr3	chr3		90498604	90598067	0				MantaBND:121903:0:3:1:0:0:0																			93744246	93775447	0	0.02	3245642	3177380	6423022	inf								DISTANCE_VARIANCE,INTERSECTION_VARIANCE	call_3563_1		195614950	195720917	0
BND	chr16	chr16		8562594	8565077	0				MantaBND:187538:0:2:0:0:0:0																			14768590	15326674	0	0.03	6205996	6761597	12967593	inf								DISTANCE_VARIANCE,INTERSECTION_VARIANCE	call_3002_1		34726242	34573124	0
BND	chr2	chr2		130065686	130065047	0				MantaBND:53401:0:0:0:2:0:1																			112288052	86936069	0	0.01	17777634	43128978	60906612	inf								DISTANCE_VARIANCE,INTERSECTION_VARIANCE	call_3275_2
BND	chr18	chr18		72045650	72044565	0				MantaBND:176256:0:1:0:0:0:1																			15164520	15208112	0	0.01	56881130	56836453	113717583	inf								DISTANCE_VARIANCE,INTERSECTION_VARIANCE	call_5692_1
BND	chr2	chr2		242183426	242183223	0				MantaBND:60553:0:0:0:5:0:1																			240382378	240426494	0	0.02	1801048	1756729	3557777	inf								DISTANCE_VARIANCE,INTERSECTION_VARIANCE	call_3389_1
BND	chr6	chr6		118692765	118691125	0				MantaBND:79569:0:2:0:0:0:1																			96143535	96173890	0	0.03	22549230	22517235	45066465	inf								DISTANCE_VARIANCE,INTERSECTION_VARIANCE	call_621_1		170141017	170265332	0
BND	chr10	chr10		26939157	26935271	0				MantaBND:130585:0:1:0:0:0:1																			26950715	26575472	0	0	11558	359799	371357	-inf								DISTANCE_VARIANCE,INTERSECTION_VARIANCE	call_1265_2		26637571	26579178	0
BND	chr2	chr2		10013284	10011533	0				MantaBND:46026:0:1:0:1:0:0																			26146404	26192581	0	0.01	16133120	16181048	32314168	inf								DISTANCE_VARIANCE,INTERSECTION_VARIANCE	call_9572_1
BND	chr1	chr2		84052261	24573888	0				MantaBND:35941:0:3:0:0:0:0																			248946124	242183533	0	0.03	164893863	217609645	382503508	inf								DISTANCE_VARIANCE,INTERSECTION_VARIANCE	call_468_1
BND	chr3	chr3		90598067	90498604	0				MantaBND:121903:0:3:1:0:0:1																			93744246	93775447	0	0.02	3146179	3276843	6423022	inf								DISTANCE_VARIANCE,INTERSECTION_VARIANCE	call_3563_1		195614950	195720917	0
BND	chr7	chr12		16877582	30267713	0				MantaBND:61818:0:1:0:0:0:1
BND	chr7	chr10		157461253	96415770	0				MantaBND:8626:3:7:1:0:0:0
BND	chr7	chr20		3186958	13723509	0				MantaBND:53298:1:2:1:0:0:1
BND	chr2	chr2		220071007	220071659	0				MantaBND:58951:0:0:0:0:0:0																			218579864	218647128	0	0.01	1491143	1424531	2915674	inf								DISTANCE_VARIANCE,INTERSECTION_VARIANCE	call_9822_1
BND	chr2	chr2		18726390	18724895	0				MantaBND:46617:0:1:2:0:0:0																			26146404	26192581	0	0.01	7420014	7467686	14887700	inf								DISTANCE_VARIANCE,INTERSECTION_VARIANCE	call_9572_1
BND	chr1	chr7		109304169	24551506	0				MantaBND:37419:0:1:1:0:0:0
BND	chr13	chr13		17146587	17086797	0				MantaBND:177089:2:7:0:0:0:0																			21040255	21070932	0	0.02	3893668	3984135	7877803	inf								DISTANCE_VARIANCE,INTERSECTION_VARIANCE	call_2818_1
BND	chr16	chr16		37962759	36747747	0				MantaBND:189504:0:1:0:1:0:0																			34727285	34900663	0	0	3235474	1847084	5082558	inf								DISTANCE_VARIANCE,INTERSECTION_VARIANCE	call_9175_1		34726242	34573124	0
BND	chr8	chr13		15431862	73739721	0				MantaBND:138980:0:2:0:0:0:0
BND	chr2	chr2		62230291	140776487	0				MantaBND:49489:0:1:0:0:0:0																			86936069	112288052	0	0.01	24705778	28488435	53194213	inf								DISTANCE_VARIANCE,INTERSECTION_VARIANCE	call_3275_1
BND	chr11	chr11		53900253	53108436	0				MantaBND:86519:0:1:0:0:0:0																			48741280	48784564	0	0.02	5158973	4323872	9482845	inf								DISTANCE_VARIANCE,INTERSECTION_VARIANCE	call_2646_1		55678401	55597961	0
BND	chr13	chr13		16215338	16218420	0				MantaBND:11:6:42:0:7:0:1																			21040255	21070932	0	0.02	4824917	4852512	9677429	inf								DISTANCE_VARIANCE,INTERSECTION_VARIANCE	call_2818_1
BND	chr20	chr20		21209594	21209838	0				MantaBND:98225:0:1:0:0:0:1																			22424375	22472094	0	0.03	1214781	1262256	2477037	inf								DISTANCE_VARIANCE,INTERSECTION_VARIANCE	call_1750_1		26081426	25775166	0
BND	chr1	chr2		84052260	24573889	0				MantaBND:35941:0:3:0:0:0:1																			248946124	242183533	0	0.03	164893864	217609644	382503508	inf								DISTANCE_VARIANCE,INTERSECTION_VARIANCE	call_468_1
BND	chr13	chr20		16256169	28781261	0				MantaBND:26:6:7:0:0:0:0
BND	chr11	chr11		54346395	54390399	0				MantaBND:86538:0:1:0:0:0:1																			59042255	59085812	0	0.02	4695860	4695413	9391273	inf								DISTANCE_VARIANCE,INTERSECTION_VARIANCE	call_1347_1		55678401	55597961	0
BND	chr1	chr1		27030487	20545096	0				MantaBND:31877:0:1:0:0:0:0																			23379479	23345634	0	0.04	3651008	2800538	6451546	-inf								DISTANCE_VARIANCE,INTERSECTION_VARIANCE	call_672_2		100677468	100598902	0
BND	chr5	chr5		46501779	46556261	0				MantaBND:104958:0:1:0:0:0:0																			46358132	46337181	0	0.02	143647	219080	362727	inf								DISTANCE_VARIANCE,INTERSECTION_VARIANCE	call_3806_2		788535	697240	0
BND	chr3	chrX		49180648	31982957	0				MantaBND:119360:0:1:1:0:0:0
BND	chr11	chr11		25543268	25542926	0				MantaBND:84882:0:0:0:0:1:1																			19675051	19705545	0	0.02	5868217	5837381	11705598	inf								DISTANCE_VARIANCE,INTERSECTION_VARIANCE	call_4863_1		48933925	48913583	0
BND	chr12	chr12		36165793	35827228	0				MantaBND:149414:0:1:0:0:0:1																			37609371	37646155	0	0.02	1443578	1818927	3262505	inf								DISTANCE_VARIANCE,INTERSECTION_VARIANCE	call_5042_1		37732106	37646729	0
BND	chr7	chr13		148481553	98042806	0				MantaBND:70576:0:1:0:0:0:0
BND	chr2	chr2		87428608	87428323	0				MantaBND:38427:7:7:0:0:0:1																			87419162	87406477	0	0.05	9446	21846	31292	inf								DISTANCE_VARIANCE,INTERSECTION_VARIANCE	call_889_2
BND	chr15	chr15		17093743	17090511	0				MantaBND:0:2:3:0:0:0:1																			20102305	21112134	0	0.05	3008562	4021623	7030185	inf								DISTANCE_VARIANCE,INTERSECTION_VARIANCE	call_1492_1		20642755	21270873	0
BND	chr18	chr18		15656874	15684487	0				MantaBND:172878:0:1:0:0:0:0																			15164520	15208112	0	0.01	492354	476375	968729	inf								DISTANCE_VARIANCE,INTERSECTION_VARIANCE	call_5692_1
BND	chr1	chrX		84368304	11713203	0				MantaBND:36003:0:1:0:0:0:0																			263617	156030612	0	0.01	84104687	144317409	228422096	inf								DISTANCE_VARIANCE,INTERSECTION_VARIANCE	call_7830_1
BND	chr13	chr20		16225205	29242476	0				MantaBND:11:4:5:0:0:0:0
BND	chr5	chr5		49702793	49693425	0				MantaBND:104988:0:1:0:0:0:0																			50187056	50256257	0	0.01	484263	562832	1047095	inf								DISTANCE_VARIANCE,INTERSECTION_VARIANCE	call_10673_1		788535	697240	0
BND	chr1	chr14		9061386	93246831	0				MantaBND:16671:1:2:0:0:0:0
BND	chr1	chr17		242063849	3899261	0				MantaBND:5836:0:3:0:0:0:1
BND	chr14	chr17		34916036	80082249	0				MantaBND:2932:1:3:0:0:0:1
BND	chr17	chr17		26863659	26862784	0				MantaBND:7734:0:1:0:0:0:1																			30456611	30426187	0	0.02	3592952	3563403	7156355	inf								DISTANCE_VARIANCE,INTERSECTION_VARIANCE	call_3079_2		21688526	21401131	0
BND	chr1	chrX		77367692	128469429	0				MantaBND:35577:0:1:0:0:0:0																			263617	156030612	0	0.01	77104075	27561183	104665258	inf								DISTANCE_VARIANCE,INTERSECTION_VARIANCE	call_7830_1
BND	chr1	chr8		224200552	26358149	0				MantaBND:43393:1:2:0:0:0:0
BND	chr6	chr12		36146443	53148235	0				MantaBND:74617:0:1:0:0:0:0
BND	chr11	chr11		55689813	55664075	0				MantaBND:86544:0:2:0:0:0:1																			59042255	59085812	0	0.02	3352442	3421737	6774179	inf								DISTANCE_VARIANCE,INTERSECTION_VARIANCE	call_1347_1		55678401	55597961	0
BND	chr2	chr2		119660920	119659621	0				MantaBND:52716:1:2:0:0:0:0																			112288052	86936069	0	0.01	7372868	32723552	40096420	inf								DISTANCE_VARIANCE,INTERSECTION_VARIANCE	call_3275_2
BND	chr13	chr13		16202498	16168589	0				MantaBND:177062:0:1:0:1:0:1																			21040255	21070932	0	0.02	4837757	4902343	9740100	inf								DISTANCE_VARIANCE,INTERSECTION_VARIANCE	call_2818_1
BND	chr1	chr7		125163639	60925141	0				MantaBND:38280:0:1:0:0:0:0
BND	chr16	chr16		85412406	85412637	0				MantaBND:192187:0:0:0:3:0:0																			85387876	85426661	0	0.01	24530	14024	38554	inf								DISTANCE_VARIANCE,INTERSECTION_VARIANCE	call_5587_1		34726242	34573124	0
BND	chr4	chr4		91012491	91014946	0				MantaBND:23727:0:2:1:0:0:0																			89852981	89888842	0	0.01	1159510	1126104	2285614	inf								DISTANCE_VARIANCE,INTERSECTION_VARIANCE	call_6596_1		49657502	49149319	0
BND	chr9	chr14		22152404	21277269	0				MantaBND:12217:0:2:0:0:0:0
BND	chr20	chr20		52091834	34133680	0				MantaBND:96999:2:3:0:0:0:0																			31306859	31234228	0	0.01	20784975	2899452	23684427	inf								DISTANCE_VARIANCE,INTERSECTION_VARIANCE	call_9901_2		31158078	31241794	0
BND	chr10	chr10		26935271	26939157	0				MantaBND:130585:0:1:0:0:0:0																			26575472	26950715	0	0	359799	11558	371357	inf								DISTANCE_VARIANCE,INTERSECTION_VARIANCE	call_1265_1		26637571	26579178	0
BND	chr13	chr13		16271427	16274250	0				MantaBND:177064:0:1:0:0:0:0																			21040255	21070932	0	0.02	4768828	4796682	9565510	inf								DISTANCE_VARIANCE,INTERSECTION_VARIANCE	call_2818_1
BND	chr2	chr5		68687823	65172154	0				MantaBND:33063:1:3:0:0:0:0
BND	chr20	chr20		29307518	29753665	0				MantaBND:99082:0:2:0:0:0:1																			31106734	31054933	0	0.03	1799216	1301268	3100484	inf								DISTANCE_VARIANCE,INTERSECTION_VARIANCE	call_122_2		31158318	31060719	0
BND	chr3	chr3		90597807	90499022	0				MantaBND:121903:0:3:0:1:0:0																			93744246	93775447	0	0.02	3146439	3276425	6422864	inf								DISTANCE_VARIANCE,INTERSECTION_VARIANCE	call_3563_1		195614950	195720917	0
BND	chrX	chrX		155984223	155803598	0				MantaBND:163925:0:1:0:0:0:0																			155595094	155639355	0	0.01	389129	164243	553372	inf								DISTANCE_VARIANCE,INTERSECTION_VARIANCE	call_7829_1
BND	chr19	chr19		4511338	4511735	0				MantaBND:92083:0:0:1:2:0:0																			20771266	20570756	0	0.01	16259928	16059021	32318949	inf								DISTANCE_VARIANCE,INTERSECTION_VARIANCE	call_9473_2		21145093	21085619	0
BND	chr10	chr10		90935203	90934734	0				MantaBND:134979:0:0:0:2:0:1																			82548553	82582678	0	0.01	8386650	8352056	16738706	inf								DISTANCE_VARIANCE,INTERSECTION_VARIANCE	call_8270_1		41896880	41859963	0
BND	chr11	chr11		9663253	2873118	0				MantaBND:83260:0:1:0:0:0:0																			19675051	19705545	0	0.02	10011798	16832427	26844225	inf								DISTANCE_VARIANCE,INTERSECTION_VARIANCE	call_4863_1		48933925	48913583	0
BND	chr13	chr13		16177315	16224926	0				MantaBND:11:1:5:2:1:0:0																			21040255	21070932	0	0.02	4862940	4846006	9708946	inf								DISTANCE_VARIANCE,INTERSECTION_VARIANCE	call_2818_1
BND	chr2	chr9		157653844	10763064	0				MantaBND:55067:0:2:0:0:0:1																			94517704	65049029	0	0.04	63136140	54285965	117422105	-inf								DISTANCE_VARIANCE,INTERSECTION_VARIANCE	call_890_1
BND	chr1	chr1		124839003	124794645	0				MantaBND:38232:0:1:0:0:0:1																			149365031	146317085	0	0.14	24526028	21522440	46048468	inf								DISTANCE_VARIANCE,INTERSECTION_VARIANCE	call_221_2		143224226	143276170	0
BND	chr4	chr4		76072657	75020022	0				MantaBND:22831:0:1:0:0:0:1																			70904039	70952864	0	0.02	5168618	4067158	9235776	inf								DISTANCE_VARIANCE,INTERSECTION_VARIANCE	call_1914_1		49657502	49149319	0
BND	chr1	chr7		109304003	24551505	0				MantaBND:37419:0:1:0:0:0:1
BND	chr1	chr6		37967110	28896122	0				MantaBND:33110:0:1:0:0:0:0
BND	chr7	chr7		26212081	26211755	0				MantaBND:62424:0:0:0:2:0:1																			632298	592117	0	0.03	25579783	25619638	51199421	inf								DISTANCE_VARIANCE,INTERSECTION_VARIANCE	call_2097_2		60935095	61025475	0
BND	chr8	chr14		43371397	36205541	0				MantaBND:13130:0:2:0:0:0:1
BND	chr5	chr5		144135483	144133302	0				MantaBND:110396:0:1:1:0:0:1																			141214899	141178765	0	0.02	2920584	2954537	5875121	inf								DISTANCE_VARIANCE,INTERSECTION_VARIANCE	call_6903_2		788535	697240	0
BND	chr7	chr7		129517338	100458653	0				MantaBND:19431:1:2:0:1:0:0																			102611961	102512875	0	0.03	26905377	2054222	28959599	-inf								DISTANCE_VARIANCE,INTERSECTION_VARIANCE	call_434_2		142309937	142343370	0
BND	chr21	chr21		12973006	12973513	0				MantaBND:113821:0:1:0:0:0:1																			7955691	10703312	0	0	5017315	2270201	7287516	inf								DISTANCE_VARIANCE,INTERSECTION_VARIANCE	call_9943_1		10271786	10324424	0
BND	chr2	chr20		92202247	27295023	0				MantaBND:51246:0:1:0:0:0:1																			113578694	60128	0	0.01	21376447	27234895	48611342	-inf								DISTANCE_VARIANCE,INTERSECTION_VARIANCE	call_3296_1
BND	chr4	chr6		91046123	63956186	0				MantaBND:23754:0:1:0:0:0:1
BND	chr13	chr13		17086797	17146587	0				MantaBND:177089:2:7:0:0:0:1																			21040255	21070932	0	0.02	3953458	3924345	7877803	inf								DISTANCE_VARIANCE,INTERSECTION_VARIANCE	call_2818_1
BND	chr1	chr1		143269985	143270331	0				MantaBND:38389:1:1:0:2:0:0																			149365031	146317085	0	0.14	6095046	3046754	9141800	inf								DISTANCE_VARIANCE,INTERSECTION_VARIANCE	call_221_2		143224226	143276170	0
BND	chr13	chr13		21157922	21155811	0				MantaBND:177286:1:2:0:0:0:1																			21040255	21070932	0	0.02	117667	84879	202546	inf								DISTANCE_VARIANCE,INTERSECTION_VARIANCE	call_2818_1
BND	chr15	chr15		23440317	23440753	0				MantaBND:287:0:0:0:4:0:0																			23327481	23129783	0	0.01	112836	310970	423806	inf								DISTANCE_VARIANCE,INTERSECTION_VARIANCE	call_9027_2		20669580	21270873	0
BND	chr17	chr17		26860076	26864557	0				MantaBND:14:70:71:0:0:0:0																			30456611	30426187	0	0.02	3596535	3561630	7158165	inf								DISTANCE_VARIANCE,INTERSECTION_VARIANCE	call_3079_2		21688526	21401131	0
BND	chr7	chr7		109595911	109592001	0				MantaBND:68133:0:1:0:0:0:1																			107294749	107330922	0	0.01	2301162	2261079	4562241	inf								DISTANCE_VARIANCE,INTERSECTION_VARIANCE	call_11263_1		142309937	142343370	0
BND	chr10	chr20		86388614	16894388	0				MantaBND:26366:1:2:0:0:0:1
BND	chr12	chr12		98492576	19297339	0				MantaBND:148356:0:1:0:0:0:0																			60490232	60429366	0	0.01	38002344	41132027	79134371	-inf								DISTANCE_VARIANCE,INTERSECTION_VARIANCE	call_5075_2		37732106	37646729	0
BND	chr16	chr16		89907318	89908730	0				MantaBND:192578:0:1:0:0:0:0																			86172490	86121897	0	0.02	3734828	3786833	7521661	inf								DISTANCE_VARIANCE,INTERSECTION_VARIANCE	call_3060_2		34726242	34573124	0
BND	chr5	chr5		46549030	46510908	0				MantaBND:104952:0:1:0:0:0:1																			46358132	46337181	0	0.02	190898	173727	364625	inf								DISTANCE_VARIANCE,INTERSECTION_VARIANCE	call_3806_2		788535	697240	0
BND	chr7	chr7		143602057	143601803	0				MantaBND:70276:0:0:0:0:0:1																			136613715	136570042	0	0.01	6988342	7031761	14020103	inf								DISTANCE_VARIANCE,INTERSECTION_VARIANCE	call_11300_2		142461218	142498150	0
BND	chr13	chr13		29555072	60793269	0				MantaBND:178094:0:1:0:0:0:1																			24966287	24582910	0	0	4588785	36210359	40799144	inf								DISTANCE_VARIANCE,INTERSECTION_VARIANCE	call_5171_2
BND	chr22	chr22		50686776	50686479	0				MantaBND:186852:0:0:0:1:0:1																			49998771	49973873	0	0.04	688005	712606	1400611	inf								DISTANCE_VARIANCE,INTERSECTION_VARIANCE	call_401_2		23953388	23987977	0
BND	chr13	chr21		99937042	33474791	0				MantaBND:115113:0:1:0:0:0:0																			18420619	13049779	0	0.06	81516423	20425012	101941435	inf								DISTANCE_VARIANCE,INTERSECTION_VARIANCE	call_252_1
BND	chr4	chr7		94597589	46865061	0				MantaBND:23939:1:2:0:0:0:1
BND	chr19	chr22		19521332	15630755	0				MantaBND:93497:0:1:1:0:0:1
BND	chr6	chr6		32885631	32812044	0				MantaBND:74400:1:3:0:0:0:0																			32571267	32528200	0	0.17	314364	283844	598208	inf								DISTANCE_VARIANCE,INTERSECTION_VARIANCE	call_59_2		32759327	32662384	0
BND	chr5	chr5		46524335	46539916	0				MantaBND:104920:0:1:0:0:0:0																			46358132	46337181	0	0.02	166203	202735	368938	inf								DISTANCE_VARIANCE,INTERSECTION_VARIANCE	call_3806_2		788535	697240	0
BND	chr11	chr11		54014319	53716286	0				MantaBND:86517:0:1:0:0:0:0																			48741280	48784564	0	0.02	5273039	4931722	10204761	inf								DISTANCE_VARIANCE,INTERSECTION_VARIANCE	call_2646_1		55678401	55597961	0
BND	chr4	chr5		79973321	21207605	0				MantaBND:23105:1:3:0:0:0:1
BND	chrX	chrX		89205937	89207494	0				MantaBND:160649:1:2:1:4:0:0																			71458463	71495024	0	0.01	17747474	17712470	35459944	inf								DISTANCE_VARIANCE,INTERSECTION_VARIANCE	call_7732_1
BND	chr2	chr22		91988650	16534456	0				MantaBND:51260:0:1:0:0:0:1																			91861430	16407390	0	0.03	127220	127066	254286	-inf								DISTANCE_VARIANCE,INTERSECTION_VARIANCE	call_258_1
BND	chr3	chrX		49181018	31982999	0				MantaBND:119360:0:1:0:0:0:0
BND	chr13	chr13		16194620	16198384	0				MantaBND:11:59:60:0:5:0:0																			21040255	21070932	0	0.02	4845635	4872548	9718183	inf								DISTANCE_VARIANCE,INTERSECTION_VARIANCE	call_2818_1
BND	chr4	chr14		169359843	52201049	0				MantaBND:14167:0:1:0:0:0:0
BND	chr7	chr7		155335871	155335663	0				MantaBND:71100:0:0:0:5:0:1																			154129974	150003157	0	0.04	1205897	5332506	6538403	inf								DISTANCE_VARIANCE,INTERSECTION_VARIANCE	call_1114_2		142461218	142498150	0
BND	chr5	chr12		77395256	95432189	0				MantaBND:106580:0:1:0:0:0:0
BND	chr2	chr2		220071659	220071007	0				MantaBND:58951:0:0:0:0:0:1																			218579864	218647128	0	0.01	1491795	1423879	2915674	inf								DISTANCE_VARIANCE,INTERSECTION_VARIANCE	call_9822_1
BND	chr3	chr3		197391252	197391561	0				MantaBND:128407:1:1:2:0:0:0																			196000981	195941696	0	0.02	1390271	1449865	2840136	inf								DISTANCE_VARIANCE,INTERSECTION_VARIANCE	call_988_2		195614950	195720917	0
BND	chr1	chr14		246945228	100260967	0				MantaBND:17254:0:1:0:0:0:1
BND	chr7	chr7		109591823	109595886	0				MantaBND:68133:0:2:0:0:0:1																			107294749	107330922	0	0.01	2297074	2264964	4562038	inf								DISTANCE_VARIANCE,INTERSECTION_VARIANCE	call_11263_1		142309937	142343370	0
BND	chr12	chr12		58635300	70203793	0				MantaBND:139875:2:3:0:0:0:0																			60429366	60490232	0	0.01	1794066	9713561	11507627	inf								DISTANCE_VARIANCE,INTERSECTION_VARIANCE	call_5075_1		37732106	37646729	0
BND	chr5	chr5		49895489	49853732	0				MantaBND:104986:0:1:0:0:0:1																			50187056	50256257	0	0.01	291567	402525	694092	inf								DISTANCE_VARIANCE,INTERSECTION_VARIANCE	call_10673_1		788535	697240	0
BND	chr9	chr9		40970670	40981521	0				MantaBND:166653:0:1:0:0:0:1																			40047833	41452965	0	0.01	922837	471444	1394281	inf								DISTANCE_VARIANCE,INTERSECTION_VARIANCE	call_2237_1
BND	chr17	chrY		21906743	11706784	0				MantaBND:7429:0:2:0:0:0:1
BND	chr3	chr3		197032474	197032776	0				MantaBND:128359:0:0:0:0:0:0																			196000981	195941696	0	0.02	1031493	1091080	2122573	inf								DISTANCE_VARIANCE,INTERSECTION_VARIANCE	call_988_2		195614950	195720917	0
BND	chr14	chr14		48882022	49020572	0				MantaBND:13887:0:2:0:0:0:0																			63515790	63417638	0	0.01	14633768	14397066	29030834	inf								DISTANCE_VARIANCE,INTERSECTION_VARIANCE	call_5350_2		105569344	105689263	0
BND	chr4	chr4		91014951	91012707	0				MantaBND:23727:1:2:0:0:0:0																			89852981	89888842	0	0.01	1161970	1123865	2285835	inf								DISTANCE_VARIANCE,INTERSECTION_VARIANCE	call_6596_1		49657502	49149319	0
BND	chr1	chr12		199471103	46975843	0				MantaBND:41667:0:1:0:0:0:1																			261991	10017	0	0.03	199209112	46965826	246174938	inf								DISTANCE_VARIANCE,INTERSECTION_VARIANCE	call_666_1
BND	chr1	chr3		180934171	48499783	0				MantaBND:40571:0:1:0:0:0:1
BND	chr16	chr16		36378895	36342364	0				MantaBND:189485:0:1:0:0:0:1																			34727285	34900663	0	0	1651610	1441701	3093311	inf								DISTANCE_VARIANCE,INTERSECTION_VARIANCE	call_9175_1		34726242	34573124	0
BND	chr3	chr3		90816532	91036744	0				MantaBND:121915:0:1:0:0:0:1																			93744246	93775447	0	0.02	2927714	2738703	5666417	inf								DISTANCE_VARIANCE,INTERSECTION_VARIANCE	call_3563_1		195614950	195720917	0
BND	chr4	chr11		108408748	8818116	0				MantaBND:24637:0:1:0:3:0:0
BND	chr8	chr14		8781186	84399013	0				MantaBND:16187:0:1:0:0:0:1
BND	chr1	chr12		56557011	107469978	0				MantaBND:34300:0:1:0:2:0:0																			261991	10017	0	0.03	56295020	107459961	163754981	inf								DISTANCE_VARIANCE,INTERSECTION_VARIANCE	call_666_1
BND	chr13	chr13		16225526	16209016	0				MantaBND:11:9:10:0:0:0:1																			21040255	21070932	0	0.02	4814729	4861916	9676645	inf								DISTANCE_VARIANCE,INTERSECTION_VARIANCE	call_2818_1
BND	chr19	chr19		3311013	3310253	0				MantaBND:91987:0:1:0:0:0:0																			20771266	20570756	0	0.01	17460253	17260503	34720756	inf								DISTANCE_VARIANCE,INTERSECTION_VARIANCE	call_9473_2		21145093	21085619	0
BND	chr6	chr6		159269331	159269059	0				MantaBND:82110:0:0:1:0:0:1																			166125144	166079787	0	0.01	6855813	6810728	13666541	inf								DISTANCE_VARIANCE,INTERSECTION_VARIANCE	call_11102_2		170141017	170265332	0
BND	chr1	chr11		85154444	80721880	0				MantaBND:36031:0:1:0:0:0:0
BND	chr4	chr4		91012707	91014951	0				MantaBND:23727:1:2:0:0:0:1																			89852981	89888842	0	0.01	1159726	1126109	2285835	inf								DISTANCE_VARIANCE,INTERSECTION_VARIANCE	call_6596_1		49657502	49149319	0
BND	chr6	chr6		118691125	118692765	0				MantaBND:79569:0:2:0:0:0:0																			96143535	96173890	0	0.03	22547590	22518875	45066465	inf								DISTANCE_VARIANCE,INTERSECTION_VARIANCE	call_621_1		170141017	170265332	0
BND	chr3	chr3		130219581	125170629	0				MantaBND:123859:0:1:0:0:0:0																			129618688	129553387	0	0.01	600893	4382758	4983651	-inf								DISTANCE_VARIANCE,INTERSECTION_VARIANCE	call_10239_2		195614950	195720917	0
BND	chr16	chr16		88053093	88053836	0				MantaBND:192464:0:1:1:0:0:0																			86172490	86121897	0	0.02	1880603	1931939	3812542	inf								DISTANCE_VARIANCE,INTERSECTION_VARIANCE	call_3060_2		34726242	34573124	0
BND	chr2	chrX		47092159	154456927	0				MantaBND:48534:0:2:0:0:0:0																			242070109	156030002	0	0	194977950	1573075	196551025	inf								DISTANCE_VARIANCE,INTERSECTION_VARIANCE	call_9858_1
BND	chr3	chr3		20855274	20855056	0				MantaBND:117657:0:0:0:2:0:1																			30353310	30319641	0	0.01	9498036	9464585	18962621	inf								DISTANCE_VARIANCE,INTERSECTION_VARIANCE	call_6299_2		195614950	195720917	0
BND	chr19	chr19		466281	465954	0				MantaBND:91746:1:2:0:0:0:0																			20771266	20570756	0	0.01	20304985	20104802	40409787	inf								DISTANCE_VARIANCE,INTERSECTION_VARIANCE	call_9473_2		21145093	21085619	0
BND	chr4	chr17		177917191	14491302	0				MantaBND:6766:0:1:0:0:0:1
BND	chr6	chr6		160535347	160456780	0				MantaBND:82153:0:3:0:0:0:0																			166125144	166079787	0	0.01	5589797	5623007	11212804	inf								DISTANCE_VARIANCE,INTERSECTION_VARIANCE	call_11102_2		170141017	170265332	0
BND	chr17	chr19		5069194	53173269	0				MantaBND:5957:0:3:0:0:0:0
BND	chr21	chr21		10738959	10739473	0				MantaBND:7:3:3:1:0:0:0																			7955691	10703312	0	0	2783268	36161	2819429	inf								DISTANCE_VARIANCE,INTERSECTION_VARIANCE	call_9943_1		10271786	10324424	0
BND	chr11	chr11		60815222	60814911	0				MantaBND:86950:0:0:0:0:0:1																			59042255	59085812	0	0.02	1772967	1729099	3502066	inf								DISTANCE_VARIANCE,INTERSECTION_VARIANCE	call_1347_1		55678401	55597961	0
BND	chr16	chr19		36353162	27240875	0				MantaBND:38200:1:3:0:0:0:0
BND	chr7	chr7		58188984	61964150	0				MantaBND:64446:3:4:0:0:0:0																			57051448	63519247	0	0.07	1137536	1555097	2692633	inf								DISTANCE_VARIANCE,INTERSECTION_VARIANCE	call_131_1		60935095	61025475	0
BND	chr12	chr12		35545208	36006128	0				MantaBND:149413:0:1:0:0:0:1																			37609371	37646155	0	0.02	2064163	1640027	3704190	inf								DISTANCE_VARIANCE,INTERSECTION_VARIANCE	call_5042_1		37732106	37646729	0
BND	chr17	chr17		25631178	25541586	0				MantaBND:7642:0:1:0:0:0:0																			22065279	21638121	0	0.01	3565899	3903465	7469364	inf								DISTANCE_VARIANCE,INTERSECTION_VARIANCE	call_377_2		21688526	21401131	0
BND	chr10	chr10		125502228	125512646	0				MantaBND:137112:0:1:1:0:0:1																			131577405	131642108	0	0.01	6075177	6129462	12204639	inf								DISTANCE_VARIANCE,INTERSECTION_VARIANCE	call_8338_1		41896880	41859963	0
BND	chr7	chr7		109592001	109595911	0				MantaBND:68133:0:1:0:0:0:0																			107294749	107330922	0	0.01	2297252	2264989	4562241	inf								DISTANCE_VARIANCE,INTERSECTION_VARIANCE	call_11263_1		142309937	142343370	0
BND	chr13	chr14		16048534	16130832	0				MantaBND:11947:0:1:0:0:0:1																			22968296	104498913	0	0.05	6919762	88368081	95287843	inf								DISTANCE_VARIANCE,INTERSECTION_VARIANCE	call_503_1
BND	chrX	chrX		89740951	89743216	0				MantaBND:160704:0:1:0:0:0:1																			71458463	71495024	0	0.01	18282488	18248192	36530680	inf								DISTANCE_VARIANCE,INTERSECTION_VARIANCE	call_7732_1
BND	chr1	chr14		9061390	93246140	0				MantaBND:16671:0:1:0:0:0:1
BND	chr4	chr18		70413201	68530254	0				MantaBND:22580:0:2:0:0:0:0
BND	chr11	chr14		62074341	81320430	0				MantaBND:15985:0:2:0:0:0:1
BND	chr19	chr19		27310528	27315708	0				MantaBND:86375:3:6:1:0:0:0																			27290342	27244674	0	0.04	20186	71034	91220	inf								DISTANCE_VARIANCE,INTERSECTION_VARIANCE	call_875_2		27316853	27380124	0
BND	chr2	chr19		177486727	52064063	0				MantaBND:56321:0:2:0:0:0:0
BND	chr7	chr12		20667665	119919988	0				MantaBND:62025:0:1:0:1:0:1
BND	chr20	chr20		34133680	52091834	0				MantaBND:96999:2:3:0:0:0:1																			31306859	31234228	0	0.01	2826821	20857606	23684427	inf								DISTANCE_VARIANCE,INTERSECTION_VARIANCE	call_9901_2		31158078	31241794	0
BND	chr2	chr2		119659621	119660920	0				MantaBND:52716:1:2:0:0:0:1																			112288052	86936069	0	0.01	7371569	32724851	40096420	inf								DISTANCE_VARIANCE,INTERSECTION_VARIANCE	call_3275_2
BND	chr1	chr1		70446313	70446750	0				MantaBND:35169:0:1:0:0:0:0																			73040389	73087871	0	0.01	2594076	2641121	5235197	inf								DISTANCE_VARIANCE,INTERSECTION_VARIANCE	call_7936_1		100677468	100598902	0
BND	chr13	chr13		16031322	16057035	0				MantaBND:177053:0:1:0:0:0:1																			21040255	21070932	0	0.02	5008933	5013897	10022830	inf								DISTANCE_VARIANCE,INTERSECTION_VARIANCE	call_2818_1
BND	chr13	chr13		16277279	16271466	0				MantaBND:177064:0:3:0:0:0:1																			21040255	21070932	0	0.02	4762976	4799466	9562442	inf								DISTANCE_VARIANCE,INTERSECTION_VARIANCE	call_2818_1
BND	chr7	chr13		148481554	98042805	0				MantaBND:70576:0:1:0:0:0:1
BND	chr16	chr16		88053836	88053093	0				MantaBND:192464:0:1:1:0:0:1																			86172490	86121897	0	0.02	1881346	1931196	3812542	inf								DISTANCE_VARIANCE,INTERSECTION_VARIANCE	call_3060_2		34726242	34573124	0
BND	chrX	chrX		498589	499240	0				MantaBND:156015:0:1:1:0:0:0																			263901	294457	0	0.01	234688	204783	439471	inf								DISTANCE_VARIANCE,INTERSECTION_VARIANCE	call_11727_1
BND	chr6	chr17		10649194	40509490	0				MantaBND:8632:0:4:0:0:0:1
BND	chr11	chr11		51142927	52308157	0				MantaBND:86473:1:2:0:0:0:0																			48741280	48784564	0	0.02	2401647	3523593	5925240	inf								DISTANCE_VARIANCE,INTERSECTION_VARIANCE	call_2646_1		48933925	48913583	0
BND	chr2	chr12		91749029	123389132	0				MantaBND:51123:0:1:0:0:0:0
BND	chr7	chr14		28110569	54915616	0				MantaBND:11670:1:2:1:1:0:1																			158595291	89362829	0	0.01	130484722	34447213	164931935	inf								DISTANCE_VARIANCE,INTERSECTION_VARIANCE	call_8992_1
BND	chr5	chr19		47215789	24898260	0				MantaBND:64595:1:5:2:0:0:0																			46434329	27338653	0	0.02	781460	2440393	3221853	-inf								DISTANCE_VARIANCE,INTERSECTION_VARIANCE	call_1634_1
BND	chr6	chr18		101835896	70746542	0				MantaBND:78573:0:2:0:0:0:1
BND	chr19	chr19		52978766	52683531	0				MantaBND:96205:0:1:0:0:0:1																			53522211	53670055	0	0	543445	986524	1529969	inf								DISTANCE_VARIANCE,INTERSECTION_VARIANCE	call_9532_1		52916235	52808764	0
BND	chr5	chr5		55106263	55105988	0				MantaBND:4013:2:2:1:0:0:1																			50187056	50256257	0	0.01	4919207	4849731	9768938	inf								DISTANCE_VARIANCE,INTERSECTION_VARIANCE	call_10673_1		788535	697240	0
BND	chr7	chr20		3186664	13723499	0				MantaBND:53298:1:2:0:0:0:0
BND	chr13	chr13		16358261	16326871	0				MantaBND:98743:0:1:0:0:0:0																			21040255	21070932	0	0.02	4681994	4744061	9426055	inf								DISTANCE_VARIANCE,INTERSECTION_VARIANCE	call_2818_1
BND	chr1	chr13		119118479	19251668	0				MantaBND:38036:0:1:0:0:0:1
BND	chr3	chr3		95751920	95746920	0				MantaBND:122090:1:2:0:0:0:1																			95472775	95432974	0	0.02	279145	313946	593091	inf								DISTANCE_VARIANCE,INTERSECTION_VARIANCE	call_1841_2		195614950	195720917	0
BND	chr6	chr6		118690556	118692763	0				MantaBND:79569:0:1:0:0:0:1																			96143535	96173890	0	0.03	22547021	22518873	45065894	inf								DISTANCE_VARIANCE,INTERSECTION_VARIANCE	call_621_1		170141017	170265332	0
BND	chr13	chr13		16326692	16653475	0				MantaBND:98743:0:4:0:2:0:0																			21040255	21070932	0	0.02	4713563	4417457	9131020	inf								DISTANCE_VARIANCE,INTERSECTION_VARIANCE	call_2818_1
BND	chr3	chr19		90305084	27361294	0				MantaBND:94254:0:4:0:0:0:1
BND	chr14	chr14		60108769	58404428	0				MantaBND:14546:0:1:0:0:0:0																			63515790	63417638	0	0.01	3407021	5013210	8420231	inf								DISTANCE_VARIANCE,INTERSECTION_VARIANCE	call_5350_2		105569344	105689263	0
BND	chr21	chr21		7246575	7246060	0				MantaBND:112977:1:1:0:4:0:1																			8234364	8417105	0	0.13	987789	1171045	2158834	inf								DISTANCE_VARIANCE,INTERSECTION_VARIANCE	call_87_1		10271786	10324424	0
BND	chr1	chr4		80938997	103293586	0				MantaBND:24381:0:1:0:0:0:0
BND	chr15	chr15		100556072	100555822	0				MantaBND:5384:0:0:0:6:0:1																			98415820	98460857	0	0.01	2140252	2094965	4235217	inf								DISTANCE_VARIANCE,INTERSECTION_VARIANCE	call_9117_1		20669580	21270873	0
BND	chr20	chr20		2379968	2379056	0				MantaBND:97008:0:1:0:0:0:0																			22424375	22472094	0	0.03	20044407	20093038	40137445	inf								DISTANCE_VARIANCE,INTERSECTION_VARIANCE	call_1750_1		26081426	25775166	0
BND	chrX	chrX		89743078	89740943	0				MantaBND:160704:0:1:1:0:0:1																			71458463	71495024	0	0.01	18284615	18245919	36530534	inf								DISTANCE_VARIANCE,INTERSECTION_VARIANCE	call_7732_1
BND	chr13	chr13		60793269	29555072	0				MantaBND:178094:0:1:0:0:0:0																			24966287	24582910	0	0	35826982	4972162	40799144	inf								DISTANCE_VARIANCE,INTERSECTION_VARIANCE	call_5171_2
BND	chr15	chr15		17103488	17090481	0				MantaBND:0:0:2:0:0:0:0																			20102305	21112134	0	0.05	2998817	4021653	7020470	inf								DISTANCE_VARIANCE,INTERSECTION_VARIANCE	call_1492_1		20642755	21270873	0
BND	chr3	chr3		194822581	194825700	0				MantaBND:128124:0:2:0:0:0:1																			195720941	195614869	0	0.07	898360	789169	1687529	inf								DISTANCE_VARIANCE,INTERSECTION_VARIANCE	call_218_2		195614950	195720917	0
BND	chr8	chr8		71293821	71294178	0				MantaBND:142282:0:0:0:0:0:0																			80055134	80118690	0	0.02	8761313	8824512	17585825	inf								DISTANCE_VARIANCE,INTERSECTION_VARIANCE	call_4179_1
BND	chr6	chr11		124522861	85831927	0				MantaBND:79992:0:1:0:0:0:0
BND	chr4	chr6		146593557	114768705	0				MantaBND:27077:0:1:0:0:0:0
BND	chr5	chr5		115913360	115902990	0				MantaBND:108752:0:1:0:0:0:1																			127619514	127651759	0	0.03	11706154	11748769	23454923	inf								DISTANCE_VARIANCE,INTERSECTION_VARIANCE	call_2012_1		788535	697240	0
BND	chr1	chr12		111639416	95839821	0				MantaBND:32134:2:3:0:0:0:1																			261991	10017	0	0.03	111377425	95829804	207207229	inf								DISTANCE_VARIANCE,INTERSECTION_VARIANCE	call_666_1
BND	chr16	chr16		78007293	78004629	0				MantaBND:191588:0:1:0:0:0:1																			72673096	72582453	0	0.03	5334197	5422176	10756373	inf								DISTANCE_VARIANCE,INTERSECTION_VARIANCE	call_1555_2		34726242	34573124	0
BND	chr14	chr14		39645471	39644680	0				MantaBND:13301:0:1:0:0:0:0																			19161109	18609496	0	0.01	20484362	21035184	41519546	inf								DISTANCE_VARIANCE,INTERSECTION_VARIANCE	call_2889_2		105569344	105689263	0
BND	chr4	chr4		6003498	6004449	0				MantaBND:1687:41:42:1:1:0:1																			4763203	4693475	0	0.01	1240295	1310974	2551269	inf								DISTANCE_VARIANCE,INTERSECTION_VARIANCE	call_1889_2		49097171	49119062	0
BND	chr9	chr9		40981521	40970670	0				MantaBND:166653:0:1:0:0:0:0																			41452965	40047833	0	0.01	471444	922837	1394281	-inf								DISTANCE_VARIANCE,INTERSECTION_VARIANCE	call_2237_2
BND	chr11	chr11		52308157	51142927	0				MantaBND:86473:1:2:0:0:0:1																			48741280	48784564	0	0.02	3566877	2358363	5925240	inf								DISTANCE_VARIANCE,INTERSECTION_VARIANCE	call_2646_1		48933925	48913583	0
BND	chr13	chr13		16215170	16194962	0				MantaBND:11:59:63:0:2:0:0																			21040255	21070932	0	0.02	4825085	4875970	9701055	inf								DISTANCE_VARIANCE,INTERSECTION_VARIANCE	call_2818_1
BND	chr6	chr7		42543304	105255142	0				MantaBND:67855:0:1:0:0:0:1
BND	chr1	chr7		202795774	902470	0				MantaBND:42012:0:1:0:0:0:1
BND	chr2	chr9		115619076	128696455	0				MantaBND:52466:0:2:0:0:0:1																			94517704	65049029	0	0.04	21101372	63647426	84748798	inf								DISTANCE_VARIANCE,INTERSECTION_VARIANCE	call_890_1
BND	chr5	chr7		177326880	157357213	0				MantaBND:10929:1:3:0:0:0:1
BND	chr6	chr6		159269059	159269331	0				MantaBND:82110:0:0:1:0:0:0																			166125144	166079787	0	0.01	6856085	6810456	13666541	inf								DISTANCE_VARIANCE,INTERSECTION_VARIANCE	call_11102_2		170141017	170265332	0
BND	chr11	chr11		124238699	124225149	0				MantaBND:91087:0:1:0:0:0:0																			110651824	110562283	0	0.01	13586875	13662866	27249741	inf								DISTANCE_VARIANCE,INTERSECTION_VARIANCE	call_4973_2		72181797	72143355	0
BND	chr2	chr9		76093327	138179424	0				MantaBND:50284:0:1:0:2:0:1																			94517704	65049029	0	0.04	18424377	73130395	91554772	inf								DISTANCE_VARIANCE,INTERSECTION_VARIANCE	call_890_1
BND	chr10	chr10		39230252	39228367	0				MantaBND:131657:0:1:0:0:0:0																			39229915	39158266	0	0.01	337	70101	70438	-inf								DISTANCE_VARIANCE,INTERSECTION_VARIANCE	call_4743_2		39431079	39487841	0
BND	chr10	chr18		99625153	27224966	0				MantaBND:135565:0:1:0:1:0:1
BND	chr2	chr2		18724880	18726083	0				MantaBND:46617:0:1:1:0:0:0																			26146404	26192581	0	0.01	7421524	7466498	14888022	inf								DISTANCE_VARIANCE,INTERSECTION_VARIANCE	call_9572_1
BND	chr3	chr3		140903516	140902266	0				MantaBND:124791:1:2:0:0:0:1																			130811798	130764760	0	0.01	10091718	10137506	20229224	inf								DISTANCE_VARIANCE,INTERSECTION_VARIANCE	call_10243_2		195614950	195720917	0
BND	chr5	chr5		79755771	79753762	0				MantaBND:106733:1:2:0:0:0:0																			66565980	66519916	0	0.01	13189791	13233846	26423637	inf								DISTANCE_VARIANCE,INTERSECTION_VARIANCE	call_10706_2		788535	697240	0
BND	chr18	chr18		20631053	20611825	0				MantaBND:172934:0:2:0:0:0:0																			15164520	15208112	0	0.01	5466533	5403713	10870246	inf								DISTANCE_VARIANCE,INTERSECTION_VARIANCE	call_5692_1
BND	chr16	chr16		78004629	78007293	0				MantaBND:191588:0:1:0:0:0:0																			72673096	72582453	0	0.03	5331533	5424840	10756373	inf								DISTANCE_VARIANCE,INTERSECTION_VARIANCE	call_1555_2		34726242	34573124	0
BND	chr20	chr20		29203973	29199362	0				MantaBND:98723:1:2:0:0:0:1																			31106734	31054933	0	0.03	1902761	1855571	3758332	inf								DISTANCE_VARIANCE,INTERSECTION_VARIANCE	call_122_2		31158318	31060719	0
BND	chr1	chr2		37472656	68687747	0				MantaBND:33063:0:1:0:0:0:1																			248946124	242183533	0	0.03	211473468	173495786	384969254	inf								DISTANCE_VARIANCE,INTERSECTION_VARIANCE	call_468_1
BND	chr20	chr20		31159054	31158658	0				MantaBND:99530:0:0:0:4:1:1																			31158478	31106746	0	0.08	576	51912	52488	inf								DISTANCE_VARIANCE,INTERSECTION_VARIANCE	call_36_2		31241794	31158078	0
BND	chr11	chr11		54390399	54346395	0				MantaBND:86538:0:1:0:0:0:0																			59042255	59085812	0	0.02	4651856	4739417	9391273	inf								DISTANCE_VARIANCE,INTERSECTION_VARIANCE	call_1347_1		55678401	55597961	0
BND	chr3	chr5		151430756	39787649	0				MantaBND:104631:0:1:0:0:0:1
BND	chr7	chr7		100458653	129517338	0				MantaBND:19431:1:2:0:1:0:1																			102512875	102611961	0	0.03	2054222	26905377	28959599	inf								DISTANCE_VARIANCE,INTERSECTION_VARIANCE	call_434_1		142309937	142343370	0
BND	chr6	chr14		113696322	21269441	0				MantaBND:12073:1:3:0:0:0:0
BND	chr12	chr12		1122704	1122344	0				MantaBND:146836:0:0:20:2:0:1																			1721705	1688776	0	0.03	599001	566432	1165433	inf								DISTANCE_VARIANCE,INTERSECTION_VARIANCE	call_1382_2		11069443	11014354	0
BND	chr17	chr17		25515283	25666320	0				MantaBND:7632:0:1:0:0:0:1																			22065279	21638121	0	0.01	3450004	4028199	7478203	inf								DISTANCE_VARIANCE,INTERSECTION_VARIANCE	call_377_2		21688526	21401131	0
BND	chr17	chr20		17831081	36896265	0				MantaBND:6928:0:1:0:0:0:1
BND	chr1	chr1		120402368	120402065	0				MantaBND:38093:0:0:0:1:0:1																			149365031	146317085	0	0.14	28962663	25915020	54877683	inf								DISTANCE_VARIANCE,INTERSECTION_VARIANCE	call_221_2		100677468	100598902	0
BND	chr5	chr5		47226869	47172939	0				MantaBND:104975:0:1:0:0:0:1																			46358132	46337181	0	0.02	868737	835758	1704495	inf								DISTANCE_VARIANCE,INTERSECTION_VARIANCE	call_3806_2		788535	697240	0
BND	chr5	chr5		79756108	79753747	0				MantaBND:106733:1:2:1:0:0:1																			66565980	66519916	0	0.01	13190128	13233831	26423959	inf								DISTANCE_VARIANCE,INTERSECTION_VARIANCE	call_10706_2		788535	697240	0
BND	chr11	chr11		54369387	54406000	0				MantaBND:86521:0:1:0:0:0:1																			59042255	59085812	0	0.02	4672868	4679812	9352680	inf								DISTANCE_VARIANCE,INTERSECTION_VARIANCE	call_1347_1		55678401	55597961	0
BND	chr2	chr21		236706991	37707674	0				MantaBND:60173:0:1:0:0:0:0																			94527309	12967875	0	0.01	142179682	24739799	166919481	-inf								DISTANCE_VARIANCE,INTERSECTION_VARIANCE	call_5945_1
BND	chr20	chrY		29271847	10210789	0				MantaBND:98912:0:2:0:0:0:0
BND	chr2	chr20		162753027	50666182	0				MantaBND:55372:0:1:0:1:0:1																			113578694	60128	0	0.01	49174333	50606054	99780387	-inf								DISTANCE_VARIANCE,INTERSECTION_VARIANCE	call_3296_1
BND	chr13	chr21		16260544	5312732	0				MantaBND:46:22:45:0:1:0:1																			18211969	10274321	0	0.01	1951425	4961589	6913014	-inf								DISTANCE_VARIANCE,INTERSECTION_VARIANCE	call_8739_1
BND	chr16	chr22		86419853	27725662	0				MantaBND:1687:31:97:0:0:0:1																			34161854	11631291	0	0.03	52257999	16094371	68352370	-inf								DISTANCE_VARIANCE,INTERSECTION_VARIANCE	call_1536_1
BND	chr7	chr12		16877580	30267715	0				MantaBND:61818:0:1:0:0:0:0
BND	chr2	chr13		9776969	99463026	0				MantaBND:45988:0:1:0:0:0:1
BND	chr7	chr7		60531996	60532619	0				MantaBND:64530:0:0:0:0:1:0																			61430821	61104232	0	0.01	898825	571613	1470438	inf								DISTANCE_VARIANCE,INTERSECTION_VARIANCE	call_11183_2		60935095	61025475	0
BND	chr3	chr3		90499022	90597807	0				MantaBND:121903:0:3:0:1:0:1																			93744246	93775447	0	0.02	3245224	3177640	6422864	inf								DISTANCE_VARIANCE,INTERSECTION_VARIANCE	call_3563_1		195614950	195720917	0
BND	chr5	chr5		49621617	49622636	0				MantaBND:105000:0:1:0:0:0:0																			50187056	50256257	0	0.01	565439	633621	1199060	inf								DISTANCE_VARIANCE,INTERSECTION_VARIANCE	call_10673_1		788535	697240	0
BND	chr13	chr21		99937057	33474776	0				MantaBND:115113:0:1:0:0:0:1																			18420619	13049779	0	0.06	81516438	20424997	101941435	inf								DISTANCE_VARIANCE,INTERSECTION_VARIANCE	call_252_1
BND	chr2	chr2		90291532	90290950	0				MantaBND:38427:12:12:1:0:0:1																			89776187	89824552	0	0.03	515345	466398	981743	inf								DISTANCE_VARIANCE,INTERSECTION_VARIANCE	call_285_1
BND	chr6	chr6		34071568	34072202	0				MantaBND:74503:0:0:6:0:0:0																			34206911	34162004	0	0.03	135343	89802	225145	inf								DISTANCE_VARIANCE,INTERSECTION_VARIANCE	call_421_2		32759327	32662384	0
BND	chr19	chr19		13893455	18689479	0				MantaBND:93145:0:1:0:0:0:1																			20771266	20570756	0	0.01	6877811	1881277	8759088	inf								DISTANCE_VARIANCE,INTERSECTION_VARIANCE	call_9473_2		21145093	21085619	0
BND	chr2	chr2		10011533	10013284	0				MantaBND:46026:0:1:0:1:0:1																			26146404	26192581	0	0.01	16134871	16179297	32314168	inf								DISTANCE_VARIANCE,INTERSECTION_VARIANCE	call_9572_1
BND	chr2	chr12		33624365	104765525	0				MantaBND:47614:0:1:0:0:0:0
BND	chr19	chr19		13626710	13627945	0				MantaBND:93025:0:1:0:0:0:1																			20771266	20570756	0	0.01	7144556	6942811	14087367	inf								DISTANCE_VARIANCE,INTERSECTION_VARIANCE	call_9473_2		21145093	21085619	0
BND	chr13	chr13		16326980	16344693	0				MantaBND:98743:0:2:0:0:0:1																			21040255	21070932	0	0.02	4713275	4726239	9439514	inf								DISTANCE_VARIANCE,INTERSECTION_VARIANCE	call_2818_1
BND	chr6	chr22		24683775	32531908	0				MantaBND:73307:0:1:0:0:0:0
BND	chr5	chr5		50017304	49990582	0				MantaBND:105001:0:1:0:0:0:0																			50187056	50256257	0	0.01	169752	265675	435427	inf								DISTANCE_VARIANCE,INTERSECTION_VARIANCE	call_10673_1		788535	697240	0
BND	chr3	chr3		35229594	34908005	0				MantaBND:118482:0:2:0:0:0:0																			30353310	30319641	0	0.01	4876284	4588364	9464648	inf								DISTANCE_VARIANCE,INTERSECTION_VARIANCE	call_6299_2		195614950	195720917	0
BND	chr13	chr20		16224965	29242811	0				MantaBND:11:4:5:1:0:0:0
BND	chr1	chr1		123655440	123500285	0				MantaBND:38206:0:1:0:0:0:1																			149365031	146317085	0	0.14	25709591	22816800	48526391	inf								DISTANCE_VARIANCE,INTERSECTION_VARIANCE	call_221_2		143224226	143276170	0
BND	chr3	chr3		91557712	91560945	0				MantaBND:121955:0:1:0:0:0:1																			93744246	93775447	0	0.02	2186534	2214502	4401036	inf								DISTANCE_VARIANCE,INTERSECTION_VARIANCE	call_3563_1		195614950	195720917	0
BND	chr7	chr15		26201745	40561981	0				MantaBND:1389:0:1:0:0:0:0
BND	chr1	chr1		103272217	120002333	0				MantaBND:37104:0:1:0:0:0:0																			91550016	91515992	0	0.02	11722201	28486341	40208542	inf								DISTANCE_VARIANCE,INTERSECTION_VARIANCE	call_689_2		100677468	100598902	0
BND	chr1	chr5		223119949	55106107	0				MantaBND:4013:2:3:1:0:0:0
BND	chr12	chr19		6893345	4205921	0				MantaBND:76427:1:3:0:0:0:0
BND	chr19	chr19		39898333	39898878	0				MantaBND:95094:0:0:0:0:0:0																			27290342	27244674	0	0.04	12607991	12654204	25262195	inf								DISTANCE_VARIANCE,INTERSECTION_VARIANCE	call_875_2		27316853	27380124	0
BND	chr5	chr10		55569972	73729207	0				MantaBND:105307:0:1:0:0:0:0
BND	chr11	chr11		48727095	55125508	0				MantaBND:86247:0:2:0:0:0:1																			48741280	48784564	0	0.02	14185	6340944	6355129	inf								DISTANCE_VARIANCE,INTERSECTION_VARIANCE	call_2646_1		48913583	48933925	0
BND	chr12	chrX		14323930	38199299	0				MantaBND:148066:0:1:0:1:0:0																			133264914	156030758	0	0.02	118940984	117831459	236772443	inf								DISTANCE_VARIANCE,INTERSECTION_VARIANCE	call_778_1
BND	chr3	chr3		34908005	35229594	0				MantaBND:118482:0:2:0:0:0:1																			30353310	30319641	0	0.01	4554695	4909953	9464648	inf								DISTANCE_VARIANCE,INTERSECTION_VARIANCE	call_6299_2		195614950	195720917	0
BND	chr1	chr2		164271199	190134719	0				MantaBND:39521:0:1:0:0:0:0																			248946124	242183533	0	0.03	84674925	52048814	136723739	inf								DISTANCE_VARIANCE,INTERSECTION_VARIANCE	call_468_1
BND	chr1	chr1		206924597	206924354	0				MantaBND:42259:0:0:1:0:0:1																			206653402	206747980	0	0.01	271195	176374	447569	inf								DISTANCE_VARIANCE,INTERSECTION_VARIANCE	call_2469_1		143224226	143276170	0
BND	chr15	chr20		33336429	23561075	0				MantaBND:932:0:1:0:2:0:0
BND	chr3	chr3		1880193	5919214	0				MantaBND:116514:0:1:0:0:0:0																			30353310	30319641	0	0.01	28473117	24400427	52873544	inf								DISTANCE_VARIANCE,INTERSECTION_VARIANCE	call_6299_2		195614950	195720917	0
BND	chr3	chr5		166722264	51925540	0				MantaBND:105122:0:2:0:0:0:0
BND	chr9	chr14		22152403	21277270	0				MantaBND:12217:0:2:0:0:0:1
BND	chr10	chr12		49811904	45781383	0				MantaBND:132356:0:1:0:0:0:1
BND	chr13	chr13		16209457	16126945	0				MantaBND:177063:0:1:0:0:0:0																			21040255	21070932	0	0.02	4830798	4943987	9774785	inf								DISTANCE_VARIANCE,INTERSECTION_VARIANCE	call_2818_1
BND	chr3	chr3		35230100	34908391	0				MantaBND:118482:0:1:0:0:0:0																			30353310	30319641	0	0.01	4876790	4588750	9465540	inf								DISTANCE_VARIANCE,INTERSECTION_VARIANCE	call_6299_2		195614950	195720917	0
BND	chr6	chr8		101835896	106544712	0				MantaBND:78573:0:1:0:0:0:1
BND	chr1	chr6		47338514	45904663	0				MantaBND:33742:0:1:0:0:0:1
BND	chr18	chr18		15754776	20640714	0				MantaBND:172881:1:2:0:0:0:0																			15164520	15208112	0	0.01	590256	5432602	6022858	inf								DISTANCE_VARIANCE,INTERSECTION_VARIANCE	call_5692_1
BND	chr20	chrY		61795150	11048467	0				MantaBND:11759:1:3:0:0:0:0
BND	chr7	chr9		6577281	129859254	0				MantaBND:61141:1:2:0:0:0:1																			142767504	33802843	0	0.04	136190223	96056411	232246634	inf								DISTANCE_VARIANCE,INTERSECTION_VARIANCE	call_11312_1
BND	chr18	chr18		20222681	20222343	0				MantaBND:172932:0:0:0:0:0:1																			15164520	15208112	0	0.01	5058161	5014231	10072392	inf								DISTANCE_VARIANCE,INTERSECTION_VARIANCE	call_5692_1
BND	chr2	chr2		119659504	119660912	0				MantaBND:52716:0:1:0:0:0:1																			112288052	86936069	0	0.01	7371452	32724843	40096295	inf								DISTANCE_VARIANCE,INTERSECTION_VARIANCE	call_3275_2
BND	chr2	chr17		230497500	79652570	0				MantaBND:11515:0:1:0:0:0:1
BND	chr13	chr20		16224926	29242850	0				MantaBND:11:4:5:1:0:0:1
BND	chr5	chr10		31906171	101341064	0				MantaBND:104143:0:3:0:0:0:0
BND	chr5	chr5		46491101	46508368	0				MantaBND:104901:1:4:0:0:0:0																			46358132	46337181	0	0.02	132969	171187	304156	inf								DISTANCE_VARIANCE,INTERSECTION_VARIANCE	call_3806_2		788535	697240	0
BND	chr5	chr18		176306407	57714344	0				MantaBND:112461:0:1:1:0:0:0
BND	chr1	chr2		3260744	231005356	0				MantaBND:1687:35:36:0:0:0:0																			248946124	242183533	0	0.03	245685380	11178177	256863557	inf								DISTANCE_VARIANCE,INTERSECTION_VARIANCE	call_468_1
BND	chr1	chr8		224200246	26358134	0				MantaBND:43393:0:1:0:0:0:1
BND	chr8	chr8		143014550	143014833	0				MantaBND:146633:0:0:0:0:0:0																			143462073	143418117	0	0.02	447523	403284	850807	inf								DISTANCE_VARIANCE,INTERSECTION_VARIANCE	call_4230_2
BND	chr18	chr18		80071908	80071247	0				MantaBND:176896:0:0:0:0:0:1																			15164520	15208112	0	0.01	64907388	64863135	129770523	inf								DISTANCE_VARIANCE,INTERSECTION_VARIANCE	call_5692_1
BND	chr20	chr20		29130122	29193550	0				MantaBND:98667:1:2:0:0:0:0																			31106734	31054933	0	0.03	1976612	1861383	3837995	inf								DISTANCE_VARIANCE,INTERSECTION_VARIANCE	call_122_2		31158318	31060719	0
BND	chr13	chr13		16218420	16215338	0				MantaBND:11:6:42:0:7:0:0																			21040255	21070932	0	0.02	4821835	4855594	9677429	inf								DISTANCE_VARIANCE,INTERSECTION_VARIANCE	call_2818_1
BND	chr5	chr5		46659024	46708836	0				MantaBND:104902:0:2:0:3:0:1																			46358132	46337181	0	0.02	300892	371655	672547	inf								DISTANCE_VARIANCE,INTERSECTION_VARIANCE	call_3806_2		788535	697240	0
BND	chr12	chr16		6403586	58232597	0				MantaBND:108729:1:3:0:1:0:0
BND	chrX	chrX		316001	315701	0				MantaBND:155981:0:0:0:4:0:1																			263901	294457	0	0.01	52100	21244	73344	inf								DISTANCE_VARIANCE,INTERSECTION_VARIANCE	call_11727_1
BND	chr11	chr11		55664075	55689813	0				MantaBND:86544:0:2:0:0:0:0																			59042255	59085812	0	0.02	3378180	3395999	6774179	inf								DISTANCE_VARIANCE,INTERSECTION_VARIANCE	call_1347_1		55597961	55678401	0
BND	chr12	chrX		118757684	125351226	0				MantaBND:154666:0:1:0:0:0:0																			133264914	156030758	0	0.02	14507230	30679532	45186762	inf								DISTANCE_VARIANCE,INTERSECTION_VARIANCE	call_778_1
BND	chr1	chr1		60822663	60822424	0				MantaBND:34517:0:1:0:0:0:0																			52322585	52407820	0	0	8500078	8414604	16914682	inf								DISTANCE_VARIANCE,INTERSECTION_VARIANCE	call_7906_1		100677468	100598902	0
BND	chr11	chr11		79480570	91299082	0				MantaBND:88293:0:1:0:0:0:1																			91044729	91093337	0	0.01	11564159	205745	11769904	inf								DISTANCE_VARIANCE,INTERSECTION_VARIANCE	call_2674_1		72181797	72143355	0
BND	chr12	chr12		132397160	132397426	0				MantaBND:155866:0:0:0:0:0:0																			103988768	125316625	0	0	28408392	7080801	35489193	inf								DISTANCE_VARIANCE,INTERSECTION_VARIANCE	call_8693_1		37732106	37646729	0
BND	chr19	chr19		465954	466281	0				MantaBND:91746:1:2:0:0:0:1																			20771266	20570756	0	0.01	20305312	20104475	40409787	inf								DISTANCE_VARIANCE,INTERSECTION_VARIANCE	call_9473_2		21145093	21085619	0
BND	chr3	chrX		49180649	31982956	0				MantaBND:119360:0:1:1:0:0:1
BND	chr1	chr1		124495171	124494830	0				MantaBND:38225:0:0:0:1:0:1																			149365031	146317085	0	0.14	24869860	21822255	46692115	inf								DISTANCE_VARIANCE,INTERSECTION_VARIANCE	call_221_2		143224226	143276170	0
BND	chr13	chr13		16358128	16653606	0				MantaBND:98743:1:4:0:0:0:1																			21040255	21070932	0	0.02	4682127	4417326	9099453	inf								DISTANCE_VARIANCE,INTERSECTION_VARIANCE	call_2818_1
BND	chr10	chr18		90467740	61898205	0				MantaBND:134960:0:2:0:0:0:0
BND	chr5	chr5		49676054	49680994	0				MantaBND:104992:0:1:0:0:0:1																			50187056	50256257	0	0.01	511002	575263	1086265	inf								DISTANCE_VARIANCE,INTERSECTION_VARIANCE	call_10673_1		788535	697240	0
BND	chr5	chr10		109343374	69213578	0				MantaBND:59069:1:2:0:1:0:1
BND	chrX	chrY		6220277	14530759	0				MantaBND:156887:0:1:0:0:0:0
BND	chr10	chr22		38744308	16534456	0				MantaBND:51260:1:2:0:0:0:0																			38918965	12694201	0	0.01	174657	3840255	4014912	-inf								DISTANCE_VARIANCE,INTERSECTION_VARIANCE	call_4741_1
BND	chr2	chr14		230693142	73353605	0				MantaBND:15446:0:1:0:0:0:1																			132243816	18223607	0	0.07	98449326	55129998	153579324	-inf								DISTANCE_VARIANCE,INTERSECTION_VARIANCE	call_170_1
BND	chr7	chr20		61106390	31001501	0				MantaBND:64589:0:1:0:2:0:0
BND	chr7	chr7		140489474	140490479	0				MantaBND:70092:0:1:0:0:0:0																			136613715	136570042	0	0.01	3875759	3920437	7796196	inf								DISTANCE_VARIANCE,INTERSECTION_VARIANCE	call_11300_2		142309937	142343370	0
BND	chr1	chr2		164271329	190134717	0				MantaBND:39521:1:2:0:0:0:1																			248946124	242183533	0	0.03	84674795	52048816	136723611	inf								DISTANCE_VARIANCE,INTERSECTION_VARIANCE	call_468_1
BND	chr7	chr7		148331595	148331228	0				MantaBND:70626:0:0:0:1:1:1																			150003837	154093657	0	0.02	1672242	5762429	7434671	inf								DISTANCE_VARIANCE,INTERSECTION_VARIANCE	call_7348_1		142461218	142498150	0
BND	chr20	chr20		28862238	29152394	0				MantaBND:98706:3:6:0:0:0:1																			31106734	31054933	0	0.03	2244496	1902539	4147035	inf								DISTANCE_VARIANCE,INTERSECTION_VARIANCE	call_122_2		31158318	31060719	0
BND	chr21	chr21		21411143	21412386	0				MantaBND:114418:0:2:0:0:0:0																			7955691	10703312	0	0	13455452	10709074	24164526	inf								DISTANCE_VARIANCE,INTERSECTION_VARIANCE	call_9943_1		10271786	10324424	0
BND	chr12	chr12		1122699	1122092	0				MantaBND:146836:0:0:2:5:0:0																			1721705	1688776	0	0.03	599006	566684	1165690	inf								DISTANCE_VARIANCE,INTERSECTION_VARIANCE	call_1382_2		11069443	11014354	0
BND	chr17	chr17		43359156	43365195	0				MantaBND:8915:0:1:0:1:0:1																			41263440	41310257	0	0.02	2095716	2054938	4150654	inf								DISTANCE_VARIANCE,INTERSECTION_VARIANCE	call_3091_1		46290697	45583252	0
BND	chr20	chr20		29853217	29859193	0				MantaBND:99160:0:1:0:0:0:0																			31106734	31054933	0	0.03	1253517	1195740	2449257	inf								DISTANCE_VARIANCE,INTERSECTION_VARIANCE	call_122_2		31158318	31060719	0
BND	chr2	chr10		117095806	3096803	0				MantaBND:52541:1:2:0:0:0:0																			89670016	38668403	0	0.01	27425790	35571600	62997390	-inf								DISTANCE_VARIANCE,INTERSECTION_VARIANCE	call_8208_1
BND	chr17	chr17		48539855	48538270	0				MantaBND:9235:0:1:1:0:0:1																			45573493	46489451	0	0.17	2966362	2048819	5015181	inf								DISTANCE_VARIANCE,INTERSECTION_VARIANCE	call_66_1		46290697	45583252	0
BND	chr16	chr16		36356638	38120334	0				MantaBND:51223:0:1:0:0:0:0																			34727285	34900663	0	0	1629353	3219671	4849024	inf								DISTANCE_VARIANCE,INTERSECTION_VARIANCE	call_9175_1		34726242	34573124	0
BND	chr20	chr20		29753665	29307518	0				MantaBND:99082:0:2:0:0:0:0																			31106734	31054933	0	0.03	1353069	1747415	3100484	inf								DISTANCE_VARIANCE,INTERSECTION_VARIANCE	call_122_2		31158318	31060719	0
BND	chr3	chrX		83707508	45813282	0				MantaBND:61886:1:3:0:0:0:1
BND	chr17	chr17		25541586	25631178	0				MantaBND:7642:0:1:0:0:0:1																			22065279	21638121	0	0.01	3476307	3993057	7469364	inf								DISTANCE_VARIANCE,INTERSECTION_VARIANCE	call_377_2		21688526	21401131	0
BND	chr4	chr4		1308038	138066925	0				MantaBND:17863:0:1:0:0:0:0																			9994	190122704	0	0.06	1298044	52055779	53353823	inf								DISTANCE_VARIANCE,INTERSECTION_VARIANCE	call_263_1		49149319	49657502	0
BND	chr2	chr5		68687824	65172153	0				MantaBND:33063:1:3:0:0:0:1
BND	chr9	chr9		41556349	41556667	0				MantaBND:166751:0:0:0:3:0:0																			41452965	40047833	0	0.01	103384	1508834	1612218	inf								DISTANCE_VARIANCE,INTERSECTION_VARIANCE	call_2237_2
BND	chr18	chr18		20640714	15754776	0				MantaBND:172881:1:2:0:0:0:1																			15164520	15208112	0	0.01	5476194	546664	6022858	inf								DISTANCE_VARIANCE,INTERSECTION_VARIANCE	call_5692_1
BND	chr16	chr16		65806154	65805785	0				MantaBND:190841:0:0:0:5:0:1																			70117401	74363964	0	0.02	4311247	8558179	12869426	inf								DISTANCE_VARIANCE,INTERSECTION_VARIANCE	call_845_1		34726242	34573124	0
BND	chr5	chr5		49723262	49895233	0				MantaBND:104986:1:2:0:0:0:0																			50187056	50256257	0	0.01	463794	361024	824818	inf								DISTANCE_VARIANCE,INTERSECTION_VARIANCE	call_10673_1		788535	697240	0
BND	chr9	chr21		43187479	12990371	0				MantaBND:113878:0:1:0:0:0:1
BND	chr7	chr7		61964150	58188984	0				MantaBND:64446:3:4:0:0:0:1																			63519247	57051448	0	0.07	1555097	1137536	2692633	-inf								DISTANCE_VARIANCE,INTERSECTION_VARIANCE	call_131_2		61025475	60935095	0
BND	chr1	chr1		24834889	111639407	0				MantaBND:32134:0:2:0:0:0:0																			35647384	35747782	0	0.01	10812495	75891625	86704120	inf								DISTANCE_VARIANCE,INTERSECTION_VARIANCE	call_7878_1		100598902	100677468	0
BND	chr16	chr16		36322174	36315705	0				MantaBND:189521:0:1:0:0:0:1																			34727285	34900663	0	0	1594889	1415042	3009931	inf								DISTANCE_VARIANCE,INTERSECTION_VARIANCE	call_9175_1		34726242	34573124	0
BND	chr16	chr16		37104019	37939296	0				MantaBND:189513:0:1:0:0:0:1																			34727285	34900663	0	0	2376734	3038633	5415367	inf								DISTANCE_VARIANCE,INTERSECTION_VARIANCE	call_9175_1		34726242	34573124	0
BND	chr7	chr7		62307367	62408622	0				MantaBND:64613:0:1:0:0:0:0																			62237010	61853954	0	0.01	70357	554668	625025	inf								DISTANCE_VARIANCE,INTERSECTION_VARIANCE	call_4051_2		60935095	61025475	0
BND	chr8	chr8		27918601	27919295	0				MantaBND:139781:0:1:0:0:0:0																			30932280	30888547	0	0.01	3013679	2969252	5982931	inf								DISTANCE_VARIANCE,INTERSECTION_VARIANCE	call_4147_2
BND	chr5	chr5		47172939	47226869	0				MantaBND:104975:0:1:0:0:0:0																			46358132	46337181	0	0.02	814807	889688	1704495	inf								DISTANCE_VARIANCE,INTERSECTION_VARIANCE	call_3806_2		788535	697240	0
BND	chr5	chr11		55105975	37445052	0				MantaBND:4013:2:7:1:0:0:0
BND	chr17	chr17		26640621	26644144	0				MantaBND:7678:0:4:1:0:0:0																			30456611	30426187	0	0.02	3815990	3782043	7598033	inf								DISTANCE_VARIANCE,INTERSECTION_VARIANCE	call_3079_2		21688526	21401131	0
BND	chr17	chr17		48539859	48538438	0				MantaBND:9235:0:1:0:0:0:1																			45573493	46489451	0	0.17	2966366	2048987	5015353	inf								DISTANCE_VARIANCE,INTERSECTION_VARIANCE	call_66_1		46290697	45583252	0
BND	chr21	chr21		45797711	45798716	0				MantaBND:116203:0:1:1:0:0:0																			33652923	33708875	0	0.01	12144788	12089841	24234629	inf								DISTANCE_VARIANCE,INTERSECTION_VARIANCE	call_6212_1		10271786	10324424	0
BND	chr8	chr13		110602088	46557573	0				MantaBND:144589:1:2:0:0:0:1
BND	chr11	chr11		1550942	1550640	0				MantaBND:83161:0:0:0:0:0:1																			19675051	19705545	0	0.02	18124109	18154905	36279014	inf								DISTANCE_VARIANCE,INTERSECTION_VARIANCE	call_4863_1		48933925	48913583	0
BND	chr12	chr12		43358857	31923479	0				MantaBND:149239:0:1:0:0:0:0																			37795630	37757168	0	0.03	5563227	5833689	11396916	-inf								DISTANCE_VARIANCE,INTERSECTION_VARIANCE	call_761_2		37732106	37646729	0
BND	chr3	chr7		75414275	6923009	0				MantaBND:61149:0:1:0:0:0:0
BND	chr3	chr3		46004380	46004638	0				MantaBND:119105:0:0:0:0:0:0																			48742473	48802528	0	0.01	2738093	2797890	5535983	inf								DISTANCE_VARIANCE,INTERSECTION_VARIANCE	call_10111_1		195614950	195720917	0
BND	chr11	chr11		52049680	51287178	0				MantaBND:86476:0:1:0:0:0:1																			48741280	48784564	0	0.02	3308400	2502614	5811014	inf								DISTANCE_VARIANCE,INTERSECTION_VARIANCE	call_2646_1		48933925	48913583	0
BND	chr8	chr8		12570301	12575327	0				MantaBND:138718:0:1:0:0:0:0																			12550233	12118389	0	0.01	20068	456938	477006	inf								DISTANCE_VARIANCE,INTERSECTION_VARIANCE	call_11360_2
BND	chr19	chr22		19521618	15630722	0				MantaBND:93497:0:1:0:0:0:0
BND	chr9	chr9		40880484	40879973	0				MantaBND:166720:0:0:0:4:0:1																			41452965	40047833	0	0.01	572481	832140	1404621	-inf								DISTANCE_VARIANCE,INTERSECTION_VARIANCE	call_2237_2
BND	chr3	chr7		27768003	138275565	0				MantaBND:69894:0:2:0:0:0:0
BND	chr7	chrX		101357972	37612109	0				MantaBND:67521:1:2:0:0:0:0
BND	chr3	chr19		90304692	27361435	0				MantaBND:94254:0:2:0:0:0:0
BND	chr13	chr13		16398289	16962282	0				MantaBND:177076:0:1:0:0:0:0																			21040255	21070932	0	0.02	4641966	4108650	8750616	inf								DISTANCE_VARIANCE,INTERSECTION_VARIANCE	call_2818_1
BND	chr17	chr17		26640351	26643832	0				MantaBND:7678:0:4:0:0:0:0																			30456611	30426187	0	0.02	3816260	3782355	7598615	inf								DISTANCE_VARIANCE,INTERSECTION_VARIANCE	call_3079_2		21688526	21401131	0
BND	chr12	chr12		103984749	103983389	0				MantaBND:153620:0:2:0:0:0:1																			103988768	125316625	0	0	4019	21333236	21337255	inf								DISTANCE_VARIANCE,INTERSECTION_VARIANCE	call_8693_1		37732106	37646729	0
BND	chr2	chr20		162753028	50666181	0				MantaBND:55372:0:1:0:1:0:0																			113578694	60128	0	0.01	49174334	50606053	99780387	-inf								DISTANCE_VARIANCE,INTERSECTION_VARIANCE	call_3296_1
BND	chr17	chr19		64106017	39795713	0				MantaBND:10349:0:1:0:0:0:0
BND	chr3	chr13		112659128	78685665	0				MantaBND:123151:0:1:0:1:0:1
BND	chrX	chrX		315492	316191	0				MantaBND:155981:0:0:2:0:0:1																			263901	294457	0	0.01	51591	21734	73325	inf								DISTANCE_VARIANCE,INTERSECTION_VARIANCE	call_11727_1
BND	chr6	chr6		52826658	52786163	0				MantaBND:59428:1:3:0:0:0:0																			52826664	52786046	0	0.02	6	117	123	-inf							PASS	INTERSECTION_VARIANCE	call_7021_2		32759327	32662384	0
BND	chr6	chr6		108719177	141449733	0				MantaBND:79020:0:1:0:0:0:1																			141282439	141352223	0	0.01	32563262	97510	32660772	inf								DISTANCE_VARIANCE,INTERSECTION_VARIANCE	call_7127_1		170141017	170265332	0
BND	chr13	chr13		17287597	16844850	0				MantaBND:177076:5:6:0:0:0:0																			21040255	21070932	0	0.02	3752658	4226082	7978740	inf								DISTANCE_VARIANCE,INTERSECTION_VARIANCE	call_2818_1
BND	chr20	chr20		29193565	29200566	0				MantaBND:98667:2:6:0:0:0:1																			31106734	31054933	0	0.03	1913169	1854367	3767536	inf								DISTANCE_VARIANCE,INTERSECTION_VARIANCE	call_122_2		31158318	31060719	0
BND	chr9	chr9		109524376	109523802	0				MantaBND:169717:0:1:1:0:0:1																			112316921	112269178	0	0.02	2792545	2745376	5537921	inf								DISTANCE_VARIANCE,INTERSECTION_VARIANCE	call_2265_2
BND	chr10	chr22		94531642	28537294	0				MantaBND:65033:1:2:0:0:0:1																			125905323	10710319	0	0	31373681	17826975	49200656	-inf								DISTANCE_VARIANCE,INTERSECTION_VARIANCE	call_8326_1
BND	chr7	chr7		76977857	76978135	0				MantaBND:65946:0:0:0:0:0:0																			66589391	66477051	0	0.03	10388466	10501084	20889550	inf								DISTANCE_VARIANCE,INTERSECTION_VARIANCE	call_631_2		60935095	61025475	0
BND	chr19	chr19		27397829	27363575	0				MantaBND:94158:0:1:0:0:0:1																			27290342	27244674	0	0.04	107487	118901	226388	inf								DISTANCE_VARIANCE,INTERSECTION_VARIANCE	call_875_2		27380124	27316853	0
BND	chr15	chr15		19345363	18841538	0				MantaBND:40:0:1:0:0:0:1																			20102305	21112134	0	0.05	756942	2270596	3027538	inf								DISTANCE_VARIANCE,INTERSECTION_VARIANCE	call_1492_1		20642755	21270873	0
BND	chr13	chr13		16208109	16225868	0				MantaBND:11:10:25:0:0:0:1																			21040255	21070932	0	0.02	4832146	4845064	9677210	inf								DISTANCE_VARIANCE,INTERSECTION_VARIANCE	call_2818_1
BND	chr1	chr7		241980558	1583577	0				MantaBND:27769:1:2:0:0:0:1
BND	chr3	chr3		93717355	93712677	0				MantaBND:121983:0:1:0:0:0:0																			93744246	93775447	0	0.02	26891	62770	89661	inf								DISTANCE_VARIANCE,INTERSECTION_VARIANCE	call_3563_1		195614950	195720917	0
BND	chr11	chr11		9317075	9316805	0				MantaBND:83745:0:0:0:0:0:1																			19675051	19705545	0	0.02	10357976	10388740	20746716	inf								DISTANCE_VARIANCE,INTERSECTION_VARIANCE	call_4863_1		48933925	48913583	0
BND	chr7	chr7		269684	269454	0				MantaBND:60609:0:0:0:0:0:1																			482840	528905	0	0.01	213156	259451	472607	inf								DISTANCE_VARIANCE,INTERSECTION_VARIANCE	call_7164_1		60935095	61025475	0
BND	chr13	chr13		16311774	16350173	0				MantaBND:98752:0:1:0:0:0:1																			21040255	21070932	0	0.02	4728481	4720759	9449240	inf								DISTANCE_VARIANCE,INTERSECTION_VARIANCE	call_2818_1
BND	chr1	chr19		28189161	23845140	0				MantaBND:32462:0:1:0:0:0:0
BND	chr2	chr5		241694905	139967846	0				MantaBND:60525:0:2:0:0:0:1
BND	chr11	chr11		54415936	54384192	0				MantaBND:86528:0:1:0:0:0:0																			59042255	59085812	0	0.02	4626319	4701620	9327939	inf								DISTANCE_VARIANCE,INTERSECTION_VARIANCE	call_1347_1		55678401	55597961	0
BND	chr8	chr17		30288107	7264571	0				MantaBND:6196:0:1:1:0:0:0
BND	chr2	chr2		87425556	87418333	0				MantaBND:50901:0:1:0:0:0:1																			87419162	87406477	0	0.05	6394	11856	18250	-inf								DISTANCE_VARIANCE,INTERSECTION_VARIANCE	call_889_2
BND	chr3	chr3		41985757	41983291	0				MantaBND:118868:0:1:1:0:0:1																			48742473	48802528	0	0.01	6756716	6819237	13575953	inf								DISTANCE_VARIANCE,INTERSECTION_VARIANCE	call_10111_1		195614950	195720917	0
BND	chr20	chr20		2379911	2379283	0				MantaBND:97008:0:1:1:0:0:0																			22424375	22472094	0	0.03	20044464	20092811	40137275	inf								DISTANCE_VARIANCE,INTERSECTION_VARIANCE	call_1750_1		26081426	25775166	0
BND	chr1	chr8		224200247	26358133	0				MantaBND:43393:0:1:0:0:0:0
BND	chr11	chr11		54544062	54548201	0				MantaBND:86559:0:2:0:0:0:1																			59042255	59085812	0	0.02	4498193	4537611	9035804	inf								DISTANCE_VARIANCE,INTERSECTION_VARIANCE	call_1347_1		55678401	55597961	0
BND	chr11	chr11		120061948	120061468	0				MantaBND:90774:0:1:0:0:0:0																			110651824	110562283	0	0.01	9410124	9499185	18909309	inf								DISTANCE_VARIANCE,INTERSECTION_VARIANCE	call_4973_2		72181797	72143355	0
BND	chr4	chr4		85549226	109467043	0				MantaBND:23458:0:2:0:0:0:0																			89852981	89888842	0	0.01	4303755	19578201	23881956	inf								DISTANCE_VARIANCE,INTERSECTION_VARIANCE	call_6596_1		49657502	49149319	0
BND	chr11	chr13		83415611	90667390	0				MantaBND:88495:0:2:0:0:0:1																			108682718	21155720	0	0.01	25267107	69511670	94778777	inf								DISTANCE_VARIANCE,INTERSECTION_VARIANCE	call_2685_1
BND	chr14	chr14		37162402	37302023	0				MantaBND:13137:0:1:0:1:0:1																			19161109	18609496	0	0.01	18001293	18692527	36693820	inf								DISTANCE_VARIANCE,INTERSECTION_VARIANCE	call_2889_2		105569344	105689263	0
BND	chr12	chr12		108764965	108768105	0				MantaBND:153965:0:2:0:0:0:0																			103988768	125316625	0	0	4776197	16548520	21324717	inf								DISTANCE_VARIANCE,INTERSECTION_VARIANCE	call_8693_1		37732106	37646729	0
BND	chr5	chr5		55105988	55106263	0				MantaBND:4013:2:2:1:0:0:0																			50187056	50256257	0	0.01	4918932	4850006	9768938	inf								DISTANCE_VARIANCE,INTERSECTION_VARIANCE	call_10673_1		788535	697240	0
BND	chr16	chr16		8565077	8562594	0				MantaBND:187538:0:2:0:0:0:1																			14768590	15326674	0	0.03	6203513	6764080	12967593	inf								DISTANCE_VARIANCE,INTERSECTION_VARIANCE	call_3002_1		34726242	34573124	0
BND	chr17	chr17		83213065	83213276	0				MantaBND:11936:0:0:0:5:0:0																			82946617	82992734	0	0.01	266448	220542	486990	inf								DISTANCE_VARIANCE,INTERSECTION_VARIANCE	call_9330_1		46290697	45583252	0
BND	chr13	chr13		16168589	16202498	0				MantaBND:177062:0:1:0:1:0:0																			21040255	21070932	0	0.02	4871666	4868434	9740100	inf								DISTANCE_VARIANCE,INTERSECTION_VARIANCE	call_2818_1
BND	chr14	chr14		39644680	39645471	0				MantaBND:13301:0:1:0:0:0:1																			19161109	18609496	0	0.01	20483571	21035975	41519546	inf								DISTANCE_VARIANCE,INTERSECTION_VARIANCE	call_2889_2		105569344	105689263	0
BND	chr13	chr13		16178347	16188278	0				MantaBND:177087:0:1:0:2:0:0																			21040255	21070932	0	0.02	4861908	4882654	9744562	inf								DISTANCE_VARIANCE,INTERSECTION_VARIANCE	call_2818_1
BND	chr8	chr18		1969575	53427957	0				MantaBND:137939:0:1:0:0:0:0
BND	chr1	chr19		226227773	44272062	0				MantaBND:43546:0:2:0:0:0:1
BND	chr6	chr22		24683760	32532573	0				MantaBND:73307:0:2:0:0:0:0
BND	chr11	chr11		78499215	61377730	0				MantaBND:86989:0:1:1:0:0:1																			71068942	70927520	0	0.01	7430273	9549790	16980063	-inf								DISTANCE_VARIANCE,INTERSECTION_VARIANCE	call_2661_2		72181797	72143355	0
BND	chr10	chr18		90467754	61898191	0				MantaBND:134960:0:2:0:0:0:1
BND	chr14	chrX		40413696	21092112	0				MantaBND:13355:0:2:0:0:0:0
BND	chr4	chr4		109467043	85549226	0				MantaBND:23458:0:2:0:0:0:1																			89888842	89852981	0	0.01	19578201	4303755	23881956	-inf								DISTANCE_VARIANCE,INTERSECTION_VARIANCE	call_6596_2		49657502	49149319	0
BND	chr5	chr5		46556261	46501779	0				MantaBND:104958:0:1:0:0:0:1																			46358132	46337181	0	0.02	198129	164598	362727	inf								DISTANCE_VARIANCE,INTERSECTION_VARIANCE	call_3806_2		788535	697240	0
BND	chr11	chr11		1171056	1170660	0				MantaBND:83135:0:0:0:7:0:1																			19675051	19705545	0	0.02	18503995	18534885	37038880	inf								DISTANCE_VARIANCE,INTERSECTION_VARIANCE	call_4863_1		48933925	48913583	0
BND	chr21	chr21		12973122	12973631	0				MantaBND:113821:1:1:2:2:0:0																			7955691	10703312	0	0	5017431	2270319	7287750	inf								DISTANCE_VARIANCE,INTERSECTION_VARIANCE	call_9943_1		10271786	10324424	0
BND	chr12	chr12		1122701	1121678	0				MantaBND:146836:0:0:6:1:0:0																			1721705	1688776	0	0.03	599004	567098	1166102	inf								DISTANCE_VARIANCE,INTERSECTION_VARIANCE	call_1382_2		11069443	11014354	0
BND	chr3	chr3		90977769	91192568	0				MantaBND:121895:0:1:0:0:0:0																			93744246	93775447	0	0.02	2766477	2582879	5349356	inf								DISTANCE_VARIANCE,INTERSECTION_VARIANCE	call_3563_1		195614950	195720917	0
BND	chr20	chr20		18262323	18261069	0				MantaBND:98068:0:1:0:0:0:0																			22424375	22472094	0	0.03	4162052	4211025	8373077	inf								DISTANCE_VARIANCE,INTERSECTION_VARIANCE	call_1750_1		26081426	25775166	0
BND	chr5	chr8		174117953	6678940	0				MantaBND:112294:0:1:0:0:0:1
BND	chr16	chr16		36315366	36315706	0				MantaBND:189521:1:1:0:2:0:0																			34727285	34900663	0	0	1588081	1415043	3003124	inf								DISTANCE_VARIANCE,INTERSECTION_VARIANCE	call_9175_1		34726242	34573124	0
BND	chr3	chr3		195711331	195710500	0				MantaBND:128254:0:1:0:0:0:1																			195720941	195614869	0	0.07	9610	95631	105241	-inf								DISTANCE_VARIANCE,INTERSECTION_VARIANCE	call_218_2		195720917	195614950	0
BND	chr2	chr2		87428435	87410553	0				MantaBND:38427:7:11:0:0:0:1																			87419162	87406477	0	0.05	9273	4076	13349	-inf								DISTANCE_VARIANCE,INTERSECTION_VARIANCE	call_889_2
BND	chr20	chr20		64088941	64088723	0				MantaBND:101725:0:0:0:2:0:1																			31306859	31234228	0	0.01	32782082	32854495	65636577	inf								DISTANCE_VARIANCE,INTERSECTION_VARIANCE	call_9901_2		31158078	31241794	0
BND	chr5	chr5		144135486	144132924	0				MantaBND:110396:0:1:0:0:0:1																			141214899	141178765	0	0.02	2920587	2954159	5874746	inf								DISTANCE_VARIANCE,INTERSECTION_VARIANCE	call_6903_2		788535	697240	0
BND	chr3	chr3		71193186	71193488	0				MantaBND:120740:0:0:0:0:0:0																			74644467	74603968	0	0.02	3451281	3410480	6861761	inf								DISTANCE_VARIANCE,INTERSECTION_VARIANCE	call_3548_2		195614950	195720917	0
BND	chr1	chr14		9061394	93246136	0				MantaBND:16671:0:1:0:0:0:0
BND	chr2	chr2		93061353	93061696	0				MantaBND:51215:0:0:0:1:0:0																			91784492	94292791	0	0.02	1276861	1231095	2507956	inf								DISTANCE_VARIANCE,INTERSECTION_VARIANCE	call_1685_1
BND	chr16	chr16		89908571	89907873	0				MantaBND:192578:1:2:0:0:0:0																			86172490	86121897	0	0.02	3736081	3785976	7522057	inf								DISTANCE_VARIANCE,INTERSECTION_VARIANCE	call_3060_2		34726242	34573124	0
BND	chr2	chr14		132243864	18223696	0				MantaBND:11960:0:1:0:0:0:1																			132243816	18223607	0	0.07	48	89	137	-inf							PASS	INTERSECTION_VARIANCE	call_170_1
BND	chr13	chr13		17882629	17553245	0				MantaBND:177124:0:1:0:1:0:1																			21040255	21070932	0	0.02	3157626	3517687	6675313	inf								DISTANCE_VARIANCE,INTERSECTION_VARIANCE	call_2818_1
BND	chr1	chr1		124980186	124978327	0				MantaBND:38226:0:1:1:0:0:0																			149365031	146317085	0	0.14	24384845	21338758	45723603	inf								DISTANCE_VARIANCE,INTERSECTION_VARIANCE	call_221_2		143224226	143276170	0
BND	chr19	chr19		21152069	21090047	0				MantaBND:93779:0:1:0:0:0:1																			20915396	20880240	0	0.04	236673	209807	446480	inf								DISTANCE_VARIANCE,INTERSECTION_VARIANCE	call_872_2		21145093	21085619	0
BND	chr20	chr20		29197266	29152359	0				MantaBND:98706:3:8:0:0:0:1																			31106734	31054933	0	0.03	1909468	1902574	3812042	inf								DISTANCE_VARIANCE,INTERSECTION_VARIANCE	call_122_2		31158318	31060719	0
BND	chr13	chr13		16201392	16225869	0				MantaBND:11:10:62:0:0:0:1																			21040255	21070932	0	0.02	4838863	4845063	9683926	inf								DISTANCE_VARIANCE,INTERSECTION_VARIANCE	call_2818_1
BND	chr1	chr2		28247158	216785351	0				MantaBND:32410:0:1:0:0:0:0																			248946124	242183533	0	0.03	220698966	25398182	246097148	inf								DISTANCE_VARIANCE,INTERSECTION_VARIANCE	call_468_1
BND	chr5	chr5		145493243	145492341	0				MantaBND:110438:0:1:0:0:0:1																			141214899	141178765	0	0.02	4278344	4313576	8591920	inf								DISTANCE_VARIANCE,INTERSECTION_VARIANCE	call_6903_2		788535	697240	0
BND	chr7	chr7		155335663	155335871	0				MantaBND:71100:0:0:0:5:0:0																			154129974	150003157	0	0.04	1205689	5332714	6538403	inf								DISTANCE_VARIANCE,INTERSECTION_VARIANCE	call_1114_2		142461218	142498150	0
BND	chr2	chr14		53884155	39848126	0				MantaBND:13358:0:1:0:0:0:0																			132243816	18223607	0	0.07	78359661	21624519	99984180	-inf								DISTANCE_VARIANCE,INTERSECTION_VARIANCE	call_170_1
BND	chr15	chr15		23440753	23440317	0				MantaBND:287:0:0:0:4:0:1																			23327481	23129783	0	0.01	113272	310534	423806	inf								DISTANCE_VARIANCE,INTERSECTION_VARIANCE	call_9027_2		20669580	21270873	0
BND	chr17	chr20		21667957	25930488	0				MantaBND:7235:0:1:0:0:0:1
BND	chr13	chr13		16177983	16201188	0				MantaBND:11:62:64:0:0:0:0																			21040255	21070932	0	0.02	4862272	4869744	9732016	inf								DISTANCE_VARIANCE,INTERSECTION_VARIANCE	call_2818_1
BND	chr6	chr6		160456780	160535347	0				MantaBND:82153:0:3:0:0:0:1																			166125144	166079787	0	0.01	5668364	5544440	11212804	inf								DISTANCE_VARIANCE,INTERSECTION_VARIANCE	call_11102_2		170141017	170265332	0
BND	chr7	chr7		142890669	142890392	0				MantaBND:70323:0:0:0:2:0:1																			136613715	136570042	0	0.01	6276954	6320350	12597304	inf								DISTANCE_VARIANCE,INTERSECTION_VARIANCE	call_11300_2		142461218	142498150	0
BND	chr16	chr16		89907873	89908571	0				MantaBND:192578:1:2:0:0:0:1																			86172490	86121897	0	0.02	3735383	3786674	7522057	inf								DISTANCE_VARIANCE,INTERSECTION_VARIANCE	call_3060_2		34726242	34573124	0
BND	chr7	chr7		138718678	138718410	0				MantaBND:69991:0:0:0:0:1:1																			136613715	136570042	0	0.01	2104963	2148368	4253331	inf								DISTANCE_VARIANCE,INTERSECTION_VARIANCE	call_11300_2		142309937	142343370	0
BND	chr7	chr9		138275585	83907247	0				MantaBND:69894:0:3:0:0:0:0																			142767504	33802843	0	0.04	4491919	50104404	54596323	-inf								DISTANCE_VARIANCE,INTERSECTION_VARIANCE	call_11312_1
BND	chr19	chr19		52683531	52978766	0				MantaBND:96205:0:1:0:0:0:0																			53522211	53670055	0	0	838680	691289	1529969	inf								DISTANCE_VARIANCE,INTERSECTION_VARIANCE	call_9532_1		52808764	52916235	0
BND	chr13	chr13		16344785	16358429	0				MantaBND:98743:1:2:0:0:0:1																			21040255	21070932	0	0.02	4695470	4712503	9407973	inf								DISTANCE_VARIANCE,INTERSECTION_VARIANCE	call_2818_1
BND	chr13	chr13		21161875	21167988	0				MantaBND:177397:0:1:0:0:0:0																			21040255	21070932	0	0.02	121620	97056	218676	inf								DISTANCE_VARIANCE,INTERSECTION_VARIANCE	call_2818_1
BND	chr1	chr5		223119948	55106021	0				MantaBND:4013:2:3:0:0:0:1
BND	chr16	chr20		34171028	30928557	0				MantaBND:99428:0:1:0:0:0:1
BND	chr3	chr7		141191389	483417	0				MantaBND:5906:1:5:0:0:0:1
BND	chr11	chr13		108715038	21153595	0				MantaBND:89991:0:1:0:0:0:1																			108682718	21155720	0	0.01	32320	2125	34445	-inf								DISTANCE_VARIANCE,INTERSECTION_VARIANCE	call_2685_1
BND	chr13	chr13		16185171	16212231	0				MantaBND:11:17:18:0:0:0:0																			21040255	21070932	0	0.02	4855084	4858701	9713785	inf								DISTANCE_VARIANCE,INTERSECTION_VARIANCE	call_2818_1
BND	chr6	chr6		52786163	52826658	0				MantaBND:59428:1:3:0:0:0:1																			52786046	52826664	0	0.02	117	6	123	inf							PASS	INTERSECTION_VARIANCE	call_7021_1		32759327	32662384	0
BND	chr2	chr13		207233	100059029	0				MantaBND:669:664:667:0:0:0:0
BND	chr3	chr3		140902266	140903516	0				MantaBND:124791:1:2:0:0:0:0																			130811798	130764760	0	0.01	10090468	10138756	20229224	inf								DISTANCE_VARIANCE,INTERSECTION_VARIANCE	call_10243_2		195614950	195720917	0
BND	chr13	chr13		16190321	16197648	0				MantaBND:11:24:32:0:0:0:0																			21040255	21070932	0	0.02	4849934	4873284	9723218	inf								DISTANCE_VARIANCE,INTERSECTION_VARIANCE	call_2818_1
BND	chr2	chr14		193680343	64980573	0				MantaBND:12085:1:2:0:0:0:1																			132243816	18223607	0	0.07	61436527	46756966	108193493	-inf								DISTANCE_VARIANCE,INTERSECTION_VARIANCE	call_170_1
BND	chr7	chr7		26206510	26208393	0				MantaBND:62442:0:1:0:0:0:1																			632298	592117	0	0.03	25574212	25616276	51190488	inf								DISTANCE_VARIANCE,INTERSECTION_VARIANCE	call_2097_2		60935095	61025475	0
BND	chr3	chr6		114261174	160235393	0				MantaBND:22347:1:5:0:0:0:0
BND	chr13	chr13		16057035	16031322	0				MantaBND:177053:0:1:0:0:0:0																			21040255	21070932	0	0.02	4983220	5039610	10022830	inf								DISTANCE_VARIANCE,INTERSECTION_VARIANCE	call_2818_1
BND	chrX	chrX		89743216	89740951	0				MantaBND:160704:0:1:0:0:0:0																			71458463	71495024	0	0.01	18284753	18245927	36530680	inf								DISTANCE_VARIANCE,INTERSECTION_VARIANCE	call_7732_1
BND	chr16	chr16		78004642	78007478	0				MantaBND:191588:0:2:0:1:0:1																			72673096	72582453	0	0.03	5331546	5425025	10756571	inf								DISTANCE_VARIANCE,INTERSECTION_VARIANCE	call_1555_2		34726242	34573124	0
BND	chr9	chr9		133772912	133773135	0				MantaBND:171350:0:0:0:0:0:0																			134422504	134383117	0	0.01	649592	609982	1259574	inf								DISTANCE_VARIANCE,INTERSECTION_VARIANCE	call_7651_2
BND	chr20	chr22		29851973	11373693	0				MantaBND:99198:0:1:0:0:0:1																			30840157	11547380	0	0.19	988184	173687	1161871	-inf								DISTANCE_VARIANCE,INTERSECTION_VARIANCE	call_27_1		30839941	11547397	0
BND	chr19	chr19		18689479	13893455	0				MantaBND:93145:0:1:0:0:0:0																			20771266	20570756	0	0.01	2081787	6677301	8759088	inf								DISTANCE_VARIANCE,INTERSECTION_VARIANCE	call_9473_2		21145093	21085619	0
BND	chr18	chr18		70738575	70720006	0				MantaBND:176127:0:1:0:0:0:1																			15164520	15208112	0	0.01	55574055	55511894	111085949	inf								DISTANCE_VARIANCE,INTERSECTION_VARIANCE	call_5692_1
BND	chr2	chr2		130065047	130065686	0				MantaBND:53401:0:0:0:2:0:0																			112288052	86936069	0	0.01	17776995	43129617	60906612	inf								DISTANCE_VARIANCE,INTERSECTION_VARIANCE	call_3275_2
BND	chr4	chr13		151731933	26806335	0				MantaBND:27382:0:1:0:0:0:1
BND	chr14	chr14		39644797	39645518	0				MantaBND:13301:1:2:0:0:0:0																			19161109	18609496	0	0.01	20483688	21036022	41519710	inf								DISTANCE_VARIANCE,INTERSECTION_VARIANCE	call_2889_2		105569344	105689263	0
BND	chr9	chr9		40838229	40835960	0				MantaBND:166632:0:1:0:0:0:1																			41452965	40047833	0	0.01	614736	788127	1402863	-inf								DISTANCE_VARIANCE,INTERSECTION_VARIANCE	call_2237_2
BND	chr18	chr18		80071247	80071908	0				MantaBND:176896:0:0:0:0:0:0																			15164520	15208112	0	0.01	64906727	64863796	129770523	inf								DISTANCE_VARIANCE,INTERSECTION_VARIANCE	call_5692_1
BND	chr1	chr17		88507127	33736831	0				MantaBND:8257:0:1:0:0:0:0
BND	chr11	chr11		52308218	51124983	0				MantaBND:86473:0:1:0:0:0:0																			48741280	48784564	0	0.02	3566938	2340419	5907357	inf								DISTANCE_VARIANCE,INTERSECTION_VARIANCE	call_2646_1		48933925	48913583	0
BND	chr12	chr12		103983389	103984749	0				MantaBND:153620:0:2:0:0:0:0																			103988768	125316625	0	0	5379	21331876	21337255	inf								DISTANCE_VARIANCE,INTERSECTION_VARIANCE	call_8693_1		37732106	37646729	0
BND	chr3	chr3		91036744	90816532	0				MantaBND:121915:0:1:0:0:0:0																			93744246	93775447	0	0.02	2707502	2958915	5666417	inf								DISTANCE_VARIANCE,INTERSECTION_VARIANCE	call_3563_1		195614950	195720917	0
BND	chr22	chrX		47379373	56771688	0				MantaBND:159236:0:1:0:0:0:1
BND	chr2	chr21		94527364	12967852	0				MantaBND:51374:0:1:0:0:0:0																			94527309	12967875	0	0.01	55	23	78	-inf							PASS	INTERSECTION_VARIANCE	call_5945_1
BND	chr9	chr9		67798722	67799034	0				MantaBND:167218:0:0:0:2:0:0																			69275774	69346011	0	0.01	1477052	1546977	3024029	inf								DISTANCE_VARIANCE,INTERSECTION_VARIANCE	call_7583_1
BND	chr7	chr7		58189331	58175505	0				MantaBND:64446:2:3:0:0:0:1																			61430821	61104232	0	0.01	3241490	2928727	6170217	inf								DISTANCE_VARIANCE,INTERSECTION_VARIANCE	call_11183_2		60935095	61025475	0
BND	chr12	chr12		103976915	103966057	0				MantaBND:153637:0:1:0:0:0:1																			103988768	125316625	0	0	11853	21350568	21362421	inf								DISTANCE_VARIANCE,INTERSECTION_VARIANCE	call_8693_1		37732106	37646729	0
BND	chr14	chr21		16105463	10725593	0				MantaBND:14:75:82:0:0:0:0
BND	chr19	chr19		39898878	39898333	0				MantaBND:95094:0:0:0:0:0:1																			27290342	27244674	0	0.04	12608536	12653659	25262195	inf								DISTANCE_VARIANCE,INTERSECTION_VARIANCE	call_875_2		27316853	27380124	0
BND	chr8	chr13		15431858	73739725	0				MantaBND:138980:0:2:0:0:0:1
BND	chr13	chr13		16212255	16202321	0				MantaBND:11:18:20:0:1:0:1																			21040255	21070932	0	0.02	4828000	4868611	9696611	inf								DISTANCE_VARIANCE,INTERSECTION_VARIANCE	call_2818_1
BND	chr5	chr21		101161559	24841708	0				MantaBND:107902:0:1:0:0:0:0
BND	chr11	chr11		2873395	9663279	0				MantaBND:83260:0:1:1:0:0:1																			19675051	19705545	0	0.02	16801656	10042266	26843922	inf								DISTANCE_VARIANCE,INTERSECTION_VARIANCE	call_4863_1		48933925	48913583	0
BND	chr4	chr17		29645927	44129460	0				MantaBND:9035:0:1:0:0:0:0
BND	chr5	chr5		49622636	49621617	0				MantaBND:105000:0:1:0:0:0:1																			50187056	50256257	0	0.01	564420	634640	1199060	inf								DISTANCE_VARIANCE,INTERSECTION_VARIANCE	call_10673_1		788535	697240	0
BND	chr11	chr11		29946031	29946920	0				MantaBND:85175:0:1:0:0:0:0																			19675051	19705545	0	0.02	10270980	10241375	20512355	inf								DISTANCE_VARIANCE,INTERSECTION_VARIANCE	call_4863_1		48933925	48913583	0
BND	chr1	chr2		28247131	216785378	0				MantaBND:32410:0:1:0:0:0:1																			248946124	242183533	0	0.03	220698993	25398155	246097148	inf								DISTANCE_VARIANCE,INTERSECTION_VARIANCE	call_468_1
BND	chr3	chr14		83154872	53895118	0				MantaBND:14271:0:1:0:0:0:1
BND	chr2	chr16		91412045	46404721	0				MantaBND:51183:0:2:0:0:0:0
BND	chr4	chr4		188503997	188507262	0				MantaBND:30060:1:2:0:0:0:1																			190204559	190122730	0	0.01	1700562	1615468	3316030	inf								DISTANCE_VARIANCE,INTERSECTION_VARIANCE	call_6734_2		154212773	154156944	0
BND	chr13	chr20		16256178	28781252	0				MantaBND:26:6:7:0:0:0:1
BND	chrX	chrX		316191	315492	0				MantaBND:155981:0:0:2:0:0:0																			263901	294457	0	0.01	52290	21035	73325	inf								DISTANCE_VARIANCE,INTERSECTION_VARIANCE	call_11727_1
BND	chr3	chr3		125170629	130219581	0				MantaBND:123859:0:1:0:0:0:1																			129553387	129618688	0	0.01	4382758	600893	4983651	inf								DISTANCE_VARIANCE,INTERSECTION_VARIANCE	call_10239_1		195614950	195720917	0
BND	chr8	chr13		110601740	46557527	0				MantaBND:144589:0:1:0:0:0:0
BND	chr2	chr19		17946385	29910087	0				MantaBND:669:670:671:0:0:0:0
BND	chr10	chr10		133065865	133065585	0				MantaBND:137736:0:0:0:0:0:1																			133338820	133316780	0	0.03	272955	251195	524150	inf								DISTANCE_VARIANCE,INTERSECTION_VARIANCE	call_1317_2		41896880	41859963	0
BND	chr7	chr7		60039021	60527130	0				MantaBND:64517:0:1:0:0:0:0																			61430821	61104232	0	0.01	1391800	577102	1968902	inf								DISTANCE_VARIANCE,INTERSECTION_VARIANCE	call_11183_2		60935095	61025475	0
BND	chr2	chr2		87421777	87420968	0				MantaBND:50887:0:0:0:1:0:1																			87419162	87406477	0	0.05	2615	14491	17106	inf								DISTANCE_VARIANCE,INTERSECTION_VARIANCE	call_889_2
BND	chr2	chr9		115619092	128694863	0				MantaBND:52466:0:1:0:0:0:0																			94517704	65049029	0	0.04	21101388	63645834	84747222	inf								DISTANCE_VARIANCE,INTERSECTION_VARIANCE	call_890_1
BND	chr7	chr7		109595886	109591823	0				MantaBND:68133:0:2:0:0:0:0																			107294749	107330922	0	0.01	2301137	2260901	4562038	inf								DISTANCE_VARIANCE,INTERSECTION_VARIANCE	call_11263_1		142309937	142343370	0
BND	chr10	chr10		87689297	87689519	0				MantaBND:134810:0:1:0:0:0:1																			82548553	82582678	0	0.01	5140744	5106841	10247585	inf								DISTANCE_VARIANCE,INTERSECTION_VARIANCE	call_8270_1		41896880	41859963	0
BND	chr12	chr12		35320887	36636635	0				MantaBND:149403:0:1:0:0:0:1																			37609371	37646155	0	0.02	2288484	1009520	3298004	inf								DISTANCE_VARIANCE,INTERSECTION_VARIANCE	call_5042_1		37732106	37646729	0
BND	chr1	chr1		64477933	64492379	0				MantaBND:17875:1:2:0:0:0:1																			73040389	73087871	0	0.01	8562456	8595492	17157948	inf								DISTANCE_VARIANCE,INTERSECTION_VARIANCE	call_7936_1		100677468	100598902	0
BND	chr2	chr4		77864794	173123064	0				MantaBND:28871:0:1:1:0:0:1
BND	chr13	chr13		16217570	16190510	0				MantaBND:11:24:48:0:0:0:1																			21040255	21070932	0	0.02	4822685	4880422	9703107	inf								DISTANCE_VARIANCE,INTERSECTION_VARIANCE	call_2818_1
BND	chr19	chr19		27315708	27310528	0				MantaBND:86375:3:6:1:0:0:1																			27290342	27244674	0	0.04	25366	65854	91220	inf								DISTANCE_VARIANCE,INTERSECTION_VARIANCE	call_875_2		27316853	27380124	0
BND	chr3	chr6		188011108	92387488	0				MantaBND:78016:1:2:0:0:0:0
BND	chr14	chr14		105590300	105590567	0				MantaBND:17625:0:0:0:1:0:0																			91153948	91197066	0	0.01	14436352	14393501	28829853	inf								DISTANCE_VARIANCE,INTERSECTION_VARIANCE	call_5383_1		105569344	105689263	0
BND	chr4	chr4		7387876	7387520	0				MantaBND:18303:0:0:0:0:0:1																			4763203	4693475	0	0.01	2624673	2694045	5318718	inf								DISTANCE_VARIANCE,INTERSECTION_VARIANCE	call_1889_2		49097171	49119062	0
BND	chr1	chr1		29055665	29055954	0				MantaBND:32510:0:0:0:0:0:0																			23840337	23829652	0	0.03	5215328	5226302	10441630	inf								DISTANCE_VARIANCE,INTERSECTION_VARIANCE	call_1183_2		100677468	100598902	0
BND	chr8	chr8		27919066	134243209	0				MantaBND:139781:1:2:0:0:0:0																			92218661	92311266	0	0	64299595	41931943	106231538	inf								DISTANCE_VARIANCE,INTERSECTION_VARIANCE	call_11477_1
BND	chr19	chr19		3310253	3311013	0				MantaBND:91987:0:1:0:0:0:1																			20771266	20570756	0	0.01	17461013	17259743	34720756	inf								DISTANCE_VARIANCE,INTERSECTION_VARIANCE	call_9473_2		21145093	21085619	0
BND	chr5	chr5		46534121	46505540	0				MantaBND:104966:0:1:0:2:0:0																			46358132	46337181	0	0.02	175989	168359	344348	inf								DISTANCE_VARIANCE,INTERSECTION_VARIANCE	call_3806_2		788535	697240	0
BND	chr20	chr20		64088723	64088941	0				MantaBND:101725:0:0:0:2:0:0																			31306859	31234228	0	0.01	32781864	32854713	65636577	inf								DISTANCE_VARIANCE,INTERSECTION_VARIANCE	call_9901_2		31158078	31241794	0
BND	chr1	chr1		53129932	53129453	0				MantaBND:34022:0:0:0:0:0:1																			52322585	52407820	0	0	807347	721633	1528980	inf								DISTANCE_VARIANCE,INTERSECTION_VARIANCE	call_7906_1		100677468	100598902	0
BND	chr6	chr19		147050431	13737645	0				MantaBND:81196:0:1:0:0:0:0
BND	chr20	chr20		18261069	18262323	0				MantaBND:98068:0:1:0:0:0:1																			22424375	22472094	0	0.03	4163306	4209771	8373077	inf								DISTANCE_VARIANCE,INTERSECTION_VARIANCE	call_1750_1		26081426	25775166	0
BND	chr10	chr11		39409882	55215825	0				MantaBND:86621:0:1:0:0:0:0
BND	chr13	chr13		17287665	16962191	0				MantaBND:177076:1:5:0:0:0:1																			21040255	21070932	0	0.02	3752590	4108741	7861331	inf								DISTANCE_VARIANCE,INTERSECTION_VARIANCE	call_2818_1
BND	chr20	chr20		30138215	29955828	0				MantaBND:38242:2:6:0:0:0:1																			31106734	31054933	0	0.03	968519	1099105	2067624	inf								DISTANCE_VARIANCE,INTERSECTION_VARIANCE	call_122_2		31158318	31060719	0
BND	chr20	chr20		18262525	18261083	0				MantaBND:98068:0:1:1:0:0:1																			22424375	22472094	0	0.03	4161850	4211011	8372861	inf								DISTANCE_VARIANCE,INTERSECTION_VARIANCE	call_1750_1		26081426	25775166	0
BND	chr8	chr8		134243209	27919066	0				MantaBND:139781:1:2:0:0:0:1																			92311266	92218661	0	0	41931943	64299595	106231538	-inf								DISTANCE_VARIANCE,INTERSECTION_VARIANCE	call_11477_2
BND	chr6	chr6		52826654	52787715	0				MantaBND:59428:2:3:0:0:0:1																			52826664	52786046	0	0.02	10	1669	1679	-inf								DISTANCE_VARIANCE,INTERSECTION_VARIANCE	call_7021_2		32759327	32662384	0
BND	chr11	chr11		31895497	31895167	0				MantaBND:85279:0:0:0:0:0:1																			19675051	19705545	0	0.02	12220446	12189622	24410068	inf								DISTANCE_VARIANCE,INTERSECTION_VARIANCE	call_4863_1		48933925	48913583	0
BND	chr14	chr16		37300397	61045381	0				MantaBND:13165:0:1:0:1:0:0
BND	chr2	chrX		47092143	154456620	0				MantaBND:48534:0:1:0:0:0:0																			242070109	156030002	0	0	194977966	1573382	196551348	inf								DISTANCE_VARIANCE,INTERSECTION_VARIANCE	call_9858_1
BND	chr1	chr19		168056494	23850376	0				MantaBND:39766:1:2:0:0:0:1
BND	chr1	chr1		206924354	206924597	0				MantaBND:42259:0:0:1:0:0:0																			206653402	206747980	0	0.01	270952	176617	447569	inf								DISTANCE_VARIANCE,INTERSECTION_VARIANCE	call_2469_1		143224226	143276170	0
BND	chr11	chr11		63931436	63934182	0				MantaBND:87097:0:1:0:0:0:0																			59042255	59085812	0	0.02	4889181	4848370	9737551	inf								DISTANCE_VARIANCE,INTERSECTION_VARIANCE	call_1347_1		72181797	72143355	0
BND	chr5	chr5		159924192	24370657	0				MantaBND:103538:2:3:0:0:0:1																			34193888	21496786	0	0.01	125730304	2873871	128604175	-inf								DISTANCE_VARIANCE,INTERSECTION_VARIANCE	call_1969_2		788535	697240	0
BND	chr10	chr10		39228367	39230252	0				MantaBND:131657:0:1:0:0:0:1																			39158266	39229915	0	0.01	70101	337	70438	inf								DISTANCE_VARIANCE,INTERSECTION_VARIANCE	call_4743_1		39431079	39487841	0
BND	chr13	chr13		16527039	17146627	0				MantaBND:177089:0:2:0:0:0:0																			21040255	21070932	0	0.02	4513216	3924305	8437521	inf								DISTANCE_VARIANCE,INTERSECTION_VARIANCE	call_2818_1
BND	chrX	chrX		315701	316001	0				MantaBND:155981:0:0:0:4:0:0																			263901	294457	0	0.01	51800	21544	73344	inf								DISTANCE_VARIANCE,INTERSECTION_VARIANCE	call_11727_1
BND	chr1	chr1		20545096	27030487	0				MantaBND:31877:0:1:0:0:0:1																			23345634	23379479	0	0.04	2800538	3651008	6451546	inf								DISTANCE_VARIANCE,INTERSECTION_VARIANCE	call_672_1		100677468	100598902	0
BND	chr13	chr13		17148539	16697761	0				MantaBND:98743:3:10:0:0:0:1																			21040255	21070932	0	0.02	3891716	4373171	8264887	inf								DISTANCE_VARIANCE,INTERSECTION_VARIANCE	call_2818_1
BND	chr16	chr20		3039302	63630125	0				MantaBND:101730:0:1:0:0:0:0
BND	chr2	chr2		1093885	1094090	0				MantaBND:45427:0:1:0:0:0:0																			26146404	26192581	0	0.01	25052519	25098491	50151010	inf								DISTANCE_VARIANCE,INTERSECTION_VARIANCE	call_9572_1
BND	chr21	chrX		37677772	2304261	0				MantaBND:115521:0:2:0:1:0:1																			46699838	156030760	0	0.02	9022066	153726499	162748565	inf								DISTANCE_VARIANCE,INTERSECTION_VARIANCE	call_936_1
BND	chr4	chr8		182335515	70023705	0				MantaBND:29539:1:2:0:0:0:1
BND	chr13	chr13		21161790	21159987	0				MantaBND:177377:0:1:0:0:0:1																			21040255	21070932	0	0.02	121535	89055	210590	inf								DISTANCE_VARIANCE,INTERSECTION_VARIANCE	call_2818_1
BND	chrX	chrX		30795343	30801736	0				MantaBND:158049:0:1:0:0:0:0																			45958514	45936262	0	0.04	15163171	15134526	30297697	inf								DISTANCE_VARIANCE,INTERSECTION_VARIANCE	call_2291_2
BND	chr8	chr13		15431849	73739925	0				MantaBND:138980:0:1:0:0:0:0
BND	chr19	chr19		41803700	41807214	0				MantaBND:95231:0:1:0:0:0:0																			53522211	53670055	0	0	11718511	11862841	23581352	inf								DISTANCE_VARIANCE,INTERSECTION_VARIANCE	call_9532_1		52776224	52681660	0
BND	chr13	chr13		16271466	16277279	0				MantaBND:177064:0:3:0:0:0:0																			21040255	21070932	0	0.02	4768789	4793653	9562442	inf								DISTANCE_VARIANCE,INTERSECTION_VARIANCE	call_2818_1
BND	chr10	chr19		17106248	43665725	0				MantaBND:95456:0:2:1:0:0:1
BND	chr13	chr13		16906910	17146864	0				MantaBND:177089:3:4:0:1:0:0																			21040255	21070932	0	0.02	4133345	3924068	8057413	inf								DISTANCE_VARIANCE,INTERSECTION_VARIANCE	call_2818_1
BND	chr11	chr11		120061468	120061948	0				MantaBND:90774:0:1:0:0:0:1																			110651824	110562283	0	0.01	9409644	9499665	18909309	inf								DISTANCE_VARIANCE,INTERSECTION_VARIANCE	call_4973_2		72181797	72143355	0
BND	chr2	chr4		11789892	161132098	0				MantaBND:28065:0:1:0:1:0:1
BND	chr17	chr17		26859725	26864178	0				MantaBND:14:70:73:0:0:0:0																			30456611	30426187	0	0.02	3596886	3562009	7158895	inf								DISTANCE_VARIANCE,INTERSECTION_VARIANCE	call_3079_2		21688526	21401131	0
BND	chr11	chr11		53716708	51142584	0				MantaBND:86473:2:4:0:0:0:1																			48741280	48784564	0	0.02	4975428	2358020	7333448	inf								DISTANCE_VARIANCE,INTERSECTION_VARIANCE	call_2646_1		55678401	55597961	0
BND	chr11	chr11		54369438	54423801	0				MantaBND:86521:0:2:0:0:0:1																			59042255	59085812	0	0.02	4672817	4662011	9334828	inf								DISTANCE_VARIANCE,INTERSECTION_VARIANCE	call_1347_1		55678401	55597961	0
BND	chr5	chr5		115902990	115913360	0				MantaBND:108752:0:1:0:0:0:0																			127619514	127651759	0	0.03	11716524	11738399	23454923	inf								DISTANCE_VARIANCE,INTERSECTION_VARIANCE	call_2012_1		788535	697240	0
BND	chr15	chr15		17090481	17103488	0				MantaBND:0:0:2:0:0:0:1																			20102305	21112134	0	0.05	3011824	4008646	7020470	inf								DISTANCE_VARIANCE,INTERSECTION_VARIANCE	call_1492_1		20642755	21270873	0
BND	chr1	chr10		58739640	100210065	0				MantaBND:34447:0:1:0:0:0:1
BND	chr2	chr2		119660912	119659504	0				MantaBND:52716:0:1:0:0:0:0																			112288052	86936069	0	0.01	7372860	32723435	40096295	inf								DISTANCE_VARIANCE,INTERSECTION_VARIANCE	call_3275_2
INV	chr14	chr14		40906834	40907551	717				MantaINV:13385:1:2:0:0:0																			40735374	40768652	33278	0.03	171460	138899	310359	4.5648					32561	0.02		DISTANCE_VARIANCE,INTERSECTION_VARIANCE,SIZE_PROPORTION	call_800		42725561	42763011	37450
INV	chrX	chrX		14711416	14713198	1782				MantaINV:157284:0:1:1:0:0	103979831	104052791	72960	1	89268415	89339593	178608008	1194.83	72960.0				71178	0.02		DISTANCE_VARIANCE,INTERSECTION_VARIANCE,SIZE_PROPORTION	7741		15093055	15152643	59588	0.01	381639	439445	821084	6.68964					57806	0.03		DISTANCE_VARIANCE,INTERSECTION_VARIANCE,SIZE_PROPORTION	call_11758		16198529	16253966	55437
INV	chr8	chr8		102423260	102423778	518				MantaINV:144158:0:1:0:0:0	12460698	12606301	145603	0.97	89962562	89817477	179780039	615.175	RNU6-1084P;LOC100420404;USP17L7;SOX7;ZNF705D;NEIL2;OR7E158P;PPP1R3B;FAM90A5P;LINC00529;DEFB103A;LOC124902082;LOC124902085;MTMR9;GATA4;LOC101929400;FAM86B3P;ERI1;LOC105379235;LOC105379237;LOC105379231;LOC105379230;FDFT1;DEFB104A;LINC03022;RPL10P19;RPS3AP34;MSRA;LOC105379228;LOC105379227;ZNF705CP;LOC105379224;FAM66E;FAM66D;LOC105379225;LOC105379220;XKR6;LOC105379222;DEFB105B;PRR23D2;TRE-CTC11-1;SNR…				145085	0		DISTANCE_VARIANCE,INTERSECTION_VARIANCE,SIZE_PROPORTION	3428		103350946	103437759	86813	0	927686	1013981	1941667	11.1167					86295	0.01		DISTANCE_VARIANCE,INTERSECTION_VARIANCE,SIZE_PROPORTION	call_11493		99985893	100074732	88839
INV	chr18	chr18		20578689	20635875	57186				MantaINV:172954:0:1:0:0:0																			21339002	21396018	57016	0.01	760313	760143	1520456	6.65688					-170	1		DISTANCE_VARIANCE,INTERSECTION_VARIANCE	call_5694		21213951	21269173	55222
INV	chrX	chrX		108855045	115436034	6580989				MantaINV:161529:0:1:0:0:0	103979831	104052791	72960	1	4875214	11383243	16258457	1.22172	72960.0				-6508029	0.01		DISTANCE_VARIANCE,INTERSECTION_VARIANCE,SIZE_PROPORTION	7741		112463352	112591517	128165	0	3608307	2844517	6452824	0.480897					-6452824	0.02		DISTANCE_VARIANCE,SIZE_PROPORTION	call_11903		112731107	112838182	107075
INV	chr12	chr12		39466324	39466530	206				MantaINV:149552:0:0:1:0:0																			39601811	39636989	35178	0.02	135487	170459	305946	4.32325					34972	0.01		DISTANCE_VARIANCE,INTERSECTION_VARIANCE,SIZE_PROPORTION	call_763		39805835	39878191	72356
INV	chr6	chr6		131563685	131563793	108				MantaINV:80340:0:0:0:0:0																			130503069	130569335	66266	0.01	1060616	994458	2055074	15.481					66158	0		DISTANCE_VARIANCE,INTERSECTION_VARIANCE,SIZE_PROPORTION	call_7114		134030747	134101938	71191
INV	chr16	chr16		85155135	85156196	1061				MantaINV:192168:0:2:0:0:0	21557960	22706670	1148710	0.95	63597175	62449526	126046701	54.8138	-				1147649	0		DISTANCE_VARIANCE,INTERSECTION_VARIANCE,SIZE_PROPORTION	5880		85157241	85231508	74267	0	2106	75312	77418	0.513886					73206	0.01		DISTANCE_VARIANCE,INTERSECTION_VARIANCE,SIZE_PROPORTION	call_9222		84099358	84138903	39545
INV	chr1	chr1		207119017	207119084	67				MantaINV:42236:1:1:1:0:0	146327104	146893917	566813	0.52	60791913	60225167	121017080	106.74	TRV-CAC1-7;RNU1-1;MTMR11;LOC102723321;TRR-CCT8-1;H2AC19;LOC105371406;OTUD7B;LOC105371403;RPL6P31;CCT8P1;H2AC18;LOC124904407;LOC124904409;TRF-GAA9-1;H2BC20P;SSBL4P;LOC112268274;GJA5;ACP6;H2BC21;OR13Z2P;HYDIN2;TRN-GTT25-1;GJA8;PRKAB2;RNU1-68P;RNA5SP536;NBPF10;BOLA1;NBPF12;CHD1L;LOC391092;H2BC18;LOC124904634;SEC22B4P;PDE4DIPP7;LOC100129586;FAM91A2P;H4C15;H4C14;OR13Z3P;LINC02988;PLEKHO1;LOC644060;SF3…				566746	0		DISTANCE_VARIANCE,INTERSECTION_VARIANCE,SIZE_PROPORTION	433		207235439	207272437	36998	0.01	116422	153353	269775	3.63924					36931	0		DISTANCE_VARIANCE,INTERSECTION_VARIANCE,SIZE_PROPORTION	call_8098		205784827	205845534	60707
INV	chr7	chr7		31547412	31550692	3280				MantaINV:62734:0:1:0:0:0	5986390	6738295	751905	0.87	25561022	24812397	50373419	33.3517	OCM				748625	0		DISTANCE_VARIANCE,INTERSECTION_VARIANCE,SIZE_PROPORTION	2925		31800784	31844552	43768	0.01	253372	293860	547232	5.8157					40488	0.07		DISTANCE_VARIANCE,INTERSECTION_VARIANCE	call_7211		33008339	33041584	33245
INV	chr11	chr11		50165616	50425115	259499				MantaINV:86487:0:1:0:0:0	50139496	50339042	199546	0.1	26120	86073	112193	0.122205	LINC02750				-59953	0.77	PASS	DISTANCE_VARIANCE	4691		50165625	50425118	259493	0.02	9	3	12	1.34877e-05					-6	1	PASS		call_209		50135577	50365049	229472
INV	chr2	chr2		128927603	128928541	938				MantaINV:53330:0:1:1:0:0	130129407	130335869	206462	0.04	1201804	1407328	2609132	6.2901	RAB6C;KLF2P1;CYP4F27P;PLAC9P1;MED15P9;RAB6C-AS1;LOC100422513;LOC646674;FAR2P1;POTEF-AS1;SMPD4;ARHGAP42P2;CCDC74B;POTEF;LINC01856;RNU6-1049P;RPL22P7				205524	0		DISTANCE_VARIANCE,INTERSECTION_VARIANCE,SIZE_PROPORTION	1044		133051006	133267119	216113	0	4123403	4338578	8461981	19.4931					215175	0		DISTANCE_VARIANCE,INTERSECTION_VARIANCE,SIZE_PROPORTION	call_9715		129482972	129515222	32250
INV	chr16	chr16		35157737	35523366	365629				MantaINV:189404:0:1:0:0:0	35227666	35501342	273676	0.47	69929	22024	91953	0.0719179	LOC102724181				-91953	0.75	PASS	DISTANCE_VARIANCE	5972		35157747	35523373	365626	0.02	10	7	17	1.29914e-05					-3	1	PASS		call_280		35161761	35230410	68649
INV	chr2	chr2		4157844	4165086	7242				MantaINV:45628:1:2:0:0:0	89537247	90216214	678967	0.37	85379403	86051128	171430531	124.911	IGKV1-16;IGKV2-29;IGKV1-17;IGKV2-28;IGKV2-26;IGKV1-12;IGKV1-13;IGKV2-24;IGKV2-23;IGKV3-34;IGKV3-31;IGKV2-4;LOC124904399;IGKV1D-39;IGKV1-27;ABCD1P1;IGKV4-1;IGKV2-36;IGKV1-22;IGKV2-30;IGKDEL;NKAIN1P1;PABPC1P8;LOC124907856;LOC105374862;IGKC;IGKV1-37;IGKV3-15;IGKV1-35;IGKV1-32;IGKV1-33;PGBD4P5;IGKV3-11;IGKV2D-38;IGKV6-21;IGKV7-3;IGKV3-7;IGKV1-9;IGKV1-8;IGKV2D-40;IGKV5-2;IGKV1-6;IGKV1-5;MALLP2;IGKV2-1…				671725	0.01		DISTANCE_VARIANCE,INTERSECTION_VARIANCE,SIZE_PROPORTION	878		4248122	4273975	25853	0.03	90278	108889	199167	3.00905					18611	0.28		DISTANCE_VARIANCE,INTERSECTION_VARIANCE	call_3229		3436461	3501112	64651
INV	chr6	chr6		137955856	139947572	1991716				MantaINV:80702:1:2:0:0:0																			138802401	138858381	55980	0.02	846545	1089191	1935736	0.472662					-1935736	0.03		DISTANCE_VARIANCE,SIZE_PROPORTION	call_3994		136428343	136477882	49539
INV	chr3	chr3		48210453	71550634	23340181				MantaINV:3376:6:7:0:0:0																			54221751	54489617	267866	0	6011298	17061017	23072315	0.488654					-23072315	0.01		DISTANCE_VARIANCE,SIZE_PROPORTION	call_10121		48483565	48601276	117711
INV	chr2	chr2		128927598	128928242	644				MantaINV:53330:0:1:0:0:0	130129407	130335869	206462	0.04	1201809	1407627	2609436	6.29976	RAB6C;KLF2P1;CYP4F27P;PLAC9P1;MED15P9;RAB6C-AS1;LOC100422513;LOC646674;FAR2P1;POTEF-AS1;SMPD4;ARHGAP42P2;CCDC74B;POTEF;LINC01856;RNU6-1049P;RPL22P7				205818	0		DISTANCE_VARIANCE,INTERSECTION_VARIANCE,SIZE_PROPORTION	1044		133051006	133267119	216113	0	4123408	4338877	8462285	19.5202					215469	0		DISTANCE_VARIANCE,INTERSECTION_VARIANCE,SIZE_PROPORTION	call_9715		129482972	129515222	32250
INV	chr14	chr14		40906699	40907554	855				MantaINV:13385:0:1:0:0:0																			40735374	40768652	33278	0.03	171325	138902	310227	4.54441					32423	0.03		DISTANCE_VARIANCE,INTERSECTION_VARIANCE,SIZE_PROPORTION	call_800		42725561	42763011	37450
INV	chr2	chr2		131129003	131129733	730				MantaINV:53459:0:1:0:0:0	131243087	131446339	203252	0.25	114084	316606	430690	1.05571	CYP4F27P;MTND2P22;MTCO2P7;FAR2P2;FAR2P1;POTEF-AS1;MTATP6P7;CYP4F62P;SMPD4;FAR2P3;CYCSP8;POTEI;POTEJ;RNU6-848P;POTEF;RNU6-1049P;CYP4F30P;CFC1B;RAB6C;KLF2P2;KLF2P1;CCDC115;LOC105373616;PLAC9P1;IMP4;RAB6C-AS1;TEKT4P3;LOC100422513;LOC105373618;MZT2B;CCDC74B;LINC01856;PRSS40A;KLF2P3;TRE-TTC1-1;PRSS40B;LOC124907891;LOC124907890;AMER3;MTND3P15;MTND4P27;MTCO3P7;MTCO1P7;LOC646674;TUBA3E;RPL19P4;NMTRQ-TTG7…				202522	0		DISTANCE_VARIANCE,INTERSECTION_VARIANCE,SIZE_PROPORTION	1039		133051006	133267119	216113	0	1922003	2137386	4059389	9.36021					215383	0		DISTANCE_VARIANCE,INTERSECTION_VARIANCE,SIZE_PROPORTION	call_9715		131776065	131821601	45536
INV	chr1	chr1		16619297	16951955	332658				MantaINV:31523:0:1:0:1:0	16701787	16795670	93883	0.94	82490	156285	238775	0.279899	TRV-CAC11-2;TRG-CCC1-2;LOC124903860;LOC112267871;TRN-GTT4-1;PDE4DIPP9;NBPF1;RNU1-5P;LOC105376805;LOC101056699;LOC105376832;LOC107985101;MIR3675;TRE-TTC3-1				-238775	0.28	PASS	DISTANCE_VARIANCE	156		16674118	16753260	79142	0.07	54821	198695	253516	0.307817					-253516	0.24	PASS	DISTANCE_VARIANCE	call_180		17056878	17106160	49282
INV	chr7	chr7		105520478	105521179	701				MantaINV:67900:0:1:0:0:0	5986390	6738295	751905	0.87	99534088	98782884	198316972	131.754	OCM				751204	0		DISTANCE_VARIANCE,INTERSECTION_VARIANCE,SIZE_PROPORTION	2925		105528275	105561326	33051	0.04	7797	40147	47944	0.710269					32350	0.02		DISTANCE_VARIANCE,INTERSECTION_VARIANCE,SIZE_PROPORTION	call_1104		107075285	107116864	41579
INV	chr13	chr13		81782733	81782828	95				MantaINV:181335:0:0:2:0:0	52271523	52505311	233788	0.17	29511210	29277517	58788727	125.68	-				233693	0		DISTANCE_VARIANCE,INTERSECTION_VARIANCE,SIZE_PROPORTION	5268		82126511	82171255	44744	0.02	343778	388427	732205	8.16485					44649	0		DISTANCE_VARIANCE,INTERSECTION_VARIANCE,SIZE_PROPORTION	call_789		80954667	81040481	85814
INV	chr6	chr6		6312550	9433762	3121212				MantaINV:71994:0:1:0:0:0																			6317465	6382812	65347	0.01	4915	3050950	3055865	0.479493					-3055865	0.02		DISTANCE_VARIANCE,SIZE_PROPORTION	call_10865		4843344	4882833	39489
INV	chr15	chr15		97356226	97356338	112				MantaINV:5165:0:0:1:1:0	21245548	21771945	526397	0.99	76110678	75584393	151695071	144.057	CYFIP1;RN7SL759P;MPHOSPH10P9;LOC283683;ELMO2P1;MPHOSPH10P5;LOC102723564;HERC2P6;ABCB10P1;LOC100132817;ABCB10P3;LOC102723623;MIR1233-1;LOC729900;GOLGA8S;LOC105370729;MIR4509-2;MIR4509-1;LOC101060118;RN7SL536P;NIPA1;GOLGA6L2;NIPA2;GOLGA6L1;RN7SL106P;LOC105370726;LOC100421667;LOC124903446;LOC124900355;LOC105370728;GOLGA8DP;LOC102723534;LOC105376698;TUBGCP5				526285	0		DISTANCE_VARIANCE,INTERSECTION_VARIANCE,SIZE_PROPORTION	5600		97376546	97416883	40337	0.02	20320	60545	80865	0.999617					40225	0		DISTANCE_VARIANCE,INTERSECTION_VARIANCE,SIZE_PROPORTION	call_1521		99416619	99481453	64834
INV	chr1	chr1		6558914	6559653	739				MantaINV:30707:0:2:0:0:0	16701787	16795670	93883	0.94	10142873	10236017	20378890	107.686	TRV-CAC11-2;TRG-CCC1-2;LOC124903860;LOC112267871;TRN-GTT4-1;PDE4DIPP9;NBPF1;RNU1-5P;LOC105376805;LOC101056699;LOC105376832;LOC107985101;MIR3675;TRE-TTC3-1				93144	0.01		DISTANCE_VARIANCE,INTERSECTION_VARIANCE,SIZE_PROPORTION	156		6402712	6445127	42415	0.03	156202	114526	270728	3.13679					41676	0.02		DISTANCE_VARIANCE,INTERSECTION_VARIANCE,SIZE_PROPORTION	call_2331		6454308	6485401	31093
INV	chr1	chr1		229416418	231831894	2415476				MantaINV:43742:0:1:0:0:0	146327104	146893917	566813	0.52	83089314	84937977	168027291	28.1709	TRV-CAC1-7;RNU1-1;MTMR11;LOC102723321;TRR-CCT8-1;H2AC19;LOC105371406;OTUD7B;LOC105371403;RPL6P31;CCT8P1;H2AC18;LOC124904407;LOC124904409;TRF-GAA9-1;H2BC20P;SSBL4P;LOC112268274;GJA5;ACP6;H2BC21;OR13Z2P;HYDIN2;TRN-GTT25-1;GJA8;PRKAB2;RNU1-68P;RNA5SP536;NBPF10;BOLA1;NBPF12;CHD1L;LOC391092;H2BC18;LOC124904634;SEC22B4P;PDE4DIPP7;LOC100129586;FAM91A2P;H4C15;H4C14;OR13Z3P;LINC02988;PLEKHO1;LOC644060;SF3…				-1848663	0.23		DISTANCE_VARIANCE,INTERSECTION_VARIANCE	433		231455905	231561497	105592	0.01	2039487	270397	2309884	0.458117					-2309884	0.04		DISTANCE_VARIANCE,SIZE_PROPORTION	call_4685		226400589	226438762	38173
INV	chr4	chr4		22041577	35481795	13440218				MantaINV:19281:0:2:0:0:0																			25028280	25162503	134223	0	2986703	10319292	13305995	0.490112					-13305995	0.01		DISTANCE_VARIANCE,SIZE_PROPORTION	call_10365		33692141	33787350	95209
INV	chr10	chr10		27316787	27333917	17130				MantaINV:130628:0:1:0:0:0	46991592	48034623	1043031	0.55	19674805	20700706	40375511	19.0422	-				1025901	0.02		DISTANCE_VARIANCE,INTERSECTION_VARIANCE,SIZE_PROPORTION	4370		27567921	27610471	42550	0.01	251134	276554	527688	4.421					25420	0.4		DISTANCE_VARIANCE,INTERSECTION_VARIANCE	call_4727		26171042	26250696	79654
INV	chr12	chr12		12391942	12393670	1728				MantaINV:147797:0:1:0:0:0																			12144967	12184015	39048	0.01	246975	209655	456630	5.59927					37320	0.04		DISTANCE_VARIANCE,INTERSECTION_VARIANCE,SIZE_PROPORTION	call_5012_3		11025418	11128885	103467
INV	chr6	chr6		131563658	131563821	163				MantaINV:80340:0:0:4:0:0																			130503069	130569335	66266	0.01	1060589	994486	2055075	15.4682					66103	0		DISTANCE_VARIANCE,INTERSECTION_VARIANCE,SIZE_PROPORTION	call_7114		134030747	134101938	71191
INV	chr2	chr2		97194618	97545970	351352				MantaINV:51387:0:1:0:0:0	89537247	90216214	678967	0.37	7657371	7329756	14987127	7.27305	IGKV1-16;IGKV2-29;IGKV1-17;IGKV2-28;IGKV2-26;IGKV1-12;IGKV1-13;IGKV2-24;IGKV2-23;IGKV3-34;IGKV3-31;IGKV2-4;LOC124904399;IGKV1D-39;IGKV1-27;ABCD1P1;IGKV4-1;IGKV2-36;IGKV1-22;IGKV2-30;IGKDEL;NKAIN1P1;PABPC1P8;LOC124907856;LOC105374862;IGKC;IGKV1-37;IGKV3-15;IGKV1-35;IGKV1-32;IGKV1-33;PGBD4P5;IGKV3-11;IGKV2D-38;IGKV6-21;IGKV7-3;IGKV3-7;IGKV1-9;IGKV1-8;IGKV2D-40;IGKV5-2;IGKV1-6;IGKV1-5;MALLP2;IGKV2-1…				327615	0.52		DISTANCE_VARIANCE,INTERSECTION_VARIANCE	878		97194686	97545960	351274	0.13	68	10	78	5.69293e-05					-78	1	PASS		call_40		97666817	97718862	52045
INV	chr5	chr5		10906514	10907992	1478				MantaINV:102609:0:1:0:0:0	69703662	70408836	705174	0.56	58797148	59500844	118297992	83.7031	-				703696	0		DISTANCE_VARIANCE,INTERSECTION_VARIANCE,SIZE_PROPORTION	2157		11134112	11199886	65774	0.01	227598	291894	519492	3.86229					64296	0.02		DISTANCE_VARIANCE,INTERSECTION_VARIANCE,SIZE_PROPORTION	call_10618		9353550	9470367	116817
INV	chr21	chr21		26001843	26002385	542				MantaINV:114709:0:0:3:0:0	5605389	5794499	189110	0.8	20396454	20207886	40604340	107.05	-				188568	0		DISTANCE_VARIANCE,INTERSECTION_VARIANCE,SIZE_PROPORTION	6977		26410278	26446973	36695	0.02	408435	444588	853023	11.454					36153	0.01		DISTANCE_VARIANCE,INTERSECTION_VARIANCE,SIZE_PROPORTION	call_6199		27099790	27184551	84761
INV	chr7	chr7		61063475	62446452	1382977				MantaINV:64623:0:2:0:0:0	62308387	62332055	23668	0.43	1244912	114397	1359309	0.483175	-				-1359309	0.02		DISTANCE_VARIANCE,SIZE_PROPORTION	3115		62260467	62430771	170304	0	1196992	15681	1212673	0.390359					-1212673	0.12	PASS	DISTANCE_VARIANCE	call_7236		62346460	62442942	96482
INV	chr12	chr12		39466250	39466497	247				MantaINV:149552:0:0:2:0:0																			39601811	39636989	35178	0.02	135561	170492	306053	4.31976					34931	0.01		DISTANCE_VARIANCE,INTERSECTION_VARIANCE,SIZE_PROPORTION	call_763		39805835	39878191	72356
INV	chr11	chr11		55676539	55690284	13745				MantaINV:86544:0:3:0:0:0	50139496	50339042	199546	0.1	5537043	5351242	10888285	25.5245	LINC02750				185801	0.07		DISTANCE_VARIANCE,INTERSECTION_VARIANCE	4691		55374803	55425672	50869	0.02	301736	264612	566348	4.38256					37124	0.27		DISTANCE_VARIANCE,INTERSECTION_VARIANCE	call_4901		54897334	54926225	28891
INV	chr11	chr11		126632763	126632862	99				MantaINV:91174:0:0:1:0:0	50139496	50339042	199546	0.1	76493267	76293820	152787087	382.647	LINC02750				199447	0		DISTANCE_VARIANCE,INTERSECTION_VARIANCE,SIZE_PROPORTION	4691		126112694	126153995	41301	0.01	520069	478867	998936	12.0645					41202	0		DISTANCE_VARIANCE,INTERSECTION_VARIANCE,SIZE_PROPORTION	call_8514		125784067	125864595	80528
INV	chr7	chr7		40839776	40840870	1094				MantaINV:63344:0:1:2:0:0	5986390	6738295	751905	0.87	34853386	34102575	68955961	45.7876	OCM				750811	0		DISTANCE_VARIANCE,INTERSECTION_VARIANCE,SIZE_PROPORTION	2925		41021453	41055561	34108	0.02	181677	214691	396368	5.62994					33014	0.03		DISTANCE_VARIANCE,INTERSECTION_VARIANCE,SIZE_PROPORTION	call_7222		40047099	40114955	67856
INV	chr6	chr6		137955722	139947580	1991858				MantaINV:80702:0:1:0:0:0																			138802401	138858381	55980	0.02	846679	1089199	1935878	0.472664					-1935878	0.03		DISTANCE_VARIANCE,SIZE_PROPORTION	call_3994		136428343	136477882	49539
INV	chr20	chr20		29565353	30318814	753461				MantaINV:99080:0:1:0:0:0	29217154	29888492	671338	0.97	348199	430322	778521	0.273205	-				-82123	0.89	PASS	DISTANCE_VARIANCE	6823		30305273	30362607	57334	0.01	739920	43793	783713	0.4833					-696127	0.08	PASS	DISTANCE_VARIANCE	call_9896		31106006	31241754	135748
INV	chr9	chr9		40912657	60518469	19605812				MantaINV:166673:0:1:0:0:0	41058437	41293385	234948	0.15	145780	19225084	19370864	0.488158	SNX18P8;LOC642929;CBWD5;ANKRD20A3P;GXYLT1P3;LOC107987020;LOC100419690;ATP5F1AP7;IGKV1OR-3;PTGER4P2-CDK2AP2P2;LOC112268033;SDR42E1P2;XLOC_007697;LOC105379252;GLIDR;RPL7AP76;LOC124902171;LOC105376050;CNTNAP3P1;RBPJP6;LOC107987073;MIR4477B;CDK2AP2P2;LOC124900278;LOC107987071;MIR4477A;CYP4F61P;CNN2P2;MEP1AP3;LOC112268045;FAM88C;LOC105376057;FAM88B;LINC01410;FOXD4L4;ADGRF5P1;AQP7P3;RNA5SP283;LERFS;LOC…				-19370864	0.01		DISTANCE_VARIANCE,SIZE_PROPORTION	3801		42566640	42728388	161748	0.09	1653983	17790081	19444064	0.491818					-19444064	0.01		DISTANCE_VARIANCE,SIZE_PROPORTION	call_267		36522864	36561059	38195
INV	chr13	chr13		81782741	81782841	100				MantaINV:181335:0:0:1:1:0	52271523	52505311	233788	0.17	29511218	29277530	58788748	125.677	-				233688	0		DISTANCE_VARIANCE,INTERSECTION_VARIANCE,SIZE_PROPORTION	5268		82126511	82171255	44744	0.02	343770	388414	732184	8.1637					44644	0		DISTANCE_VARIANCE,INTERSECTION_VARIANCE,SIZE_PROPORTION	call_789		80954667	81040481	85814
INV	chr1	chr1		36267981	36268941	960				MantaINV:33025:0:1:0:0:0	146327104	146893917	566813	0.52	110059123	110624976	220684099	194.342	TRV-CAC1-7;RNU1-1;MTMR11;LOC102723321;TRR-CCT8-1;H2AC19;LOC105371406;OTUD7B;LOC105371403;RPL6P31;CCT8P1;H2AC18;LOC124904407;LOC124904409;TRF-GAA9-1;H2BC20P;SSBL4P;LOC112268274;GJA5;ACP6;H2BC21;OR13Z2P;HYDIN2;TRN-GTT25-1;GJA8;PRKAB2;RNU1-68P;RNA5SP536;NBPF10;BOLA1;NBPF12;CHD1L;LOC391092;H2BC18;LOC124904634;SEC22B4P;PDE4DIPP7;LOC100129586;FAM91A2P;H4C15;H4C14;OR13Z3P;LINC02988;PLEKHO1;LOC644060;SF3…				565853	0		DISTANCE_VARIANCE,INTERSECTION_VARIANCE,SIZE_PROPORTION	433		37102696	37152260	49564	0.03	834715	883319	1718034	17.0022					48604	0.02		DISTANCE_VARIANCE,INTERSECTION_VARIANCE,SIZE_PROPORTION	call_2354		36462681	36539316	76635
INV	chr5	chr5		29069205	29069523	318				MantaINV:103869:0:0:1:0:0	69703662	70408836	705174	0.56	40634457	41339313	81973770	58.0969	-				704856	0		DISTANCE_VARIANCE,INTERSECTION_VARIANCE,SIZE_PROPORTION	2157		29705099	29740352	35253	0.01	635894	670829	1306723	18.3678					34935	0.01		DISTANCE_VARIANCE,INTERSECTION_VARIANCE,SIZE_PROPORTION	call_10647		27328933	27396850	67917
INV	chr2	chr2		16225019	16226390	1371				MantaINV:46412:0:1:1:0:0	89537247	90216214	678967	0.37	73312228	73989824	147302052	108.257	IGKV1-16;IGKV2-29;IGKV1-17;IGKV2-28;IGKV2-26;IGKV1-12;IGKV1-13;IGKV2-24;IGKV2-23;IGKV3-34;IGKV3-31;IGKV2-4;LOC124904399;IGKV1D-39;IGKV1-27;ABCD1P1;IGKV4-1;IGKV2-36;IGKV1-22;IGKV2-30;IGKDEL;NKAIN1P1;PABPC1P8;LOC124907856;LOC105374862;IGKC;IGKV1-37;IGKV3-15;IGKV1-35;IGKV1-32;IGKV1-33;PGBD4P5;IGKV3-11;IGKV2D-38;IGKV6-21;IGKV7-3;IGKV3-7;IGKV1-9;IGKV1-8;IGKV2D-40;IGKV5-2;IGKV1-6;IGKV1-5;MALLP2;IGKV2-1…				677596	0		DISTANCE_VARIANCE,INTERSECTION_VARIANCE,SIZE_PROPORTION	878		16113077	16156803	43726	0.02	111942	69587	181529	2.01267					42355	0.03		DISTANCE_VARIANCE,INTERSECTION_VARIANCE,SIZE_PROPORTION	call_5856		14788659	14847739	59080
INV	chr7	chr7		150003169	154093578	4090409				MantaINV:70671:0:1:0:0:0	143712074	143808972	96898	0.57	6291095	10284606	16575701	1.97928	TRB;TRBV5-5;TRBV6-7;TRBV7-5				-3993511	0.02		DISTANCE_VARIANCE,INTERSECTION_VARIANCE,SIZE_PROPORTION	3300		152453361	152535552	82191	0.02	2450192	1558026	4008218	0.480302					-4008218	0.02		DISTANCE_VARIANCE,SIZE_PROPORTION	call_4122		150322078	150386829	64751
INV	chr20	chr20		29538684	30344293	805609				MantaINV:99011:3:5:0:0:0	29217154	29888492	671338	0.97	321530	455801	777331	0.263155	-				-134271	0.83	PASS	DISTANCE_VARIANCE	6823		30305273	30362607	57334	0.01	766589	18314	784903	0.454784					-748275	0.07	PASS	DISTANCE_VARIANCE	call_9896		31106006	31241754	135748
INV	chr1	chr1		207119001	207119850	849				MantaINV:42236:0:1:0:0:0	146327104	146893917	566813	0.52	60791897	60225933	121017830	106.593	TRV-CAC1-7;RNU1-1;MTMR11;LOC102723321;TRR-CCT8-1;H2AC19;LOC105371406;OTUD7B;LOC105371403;RPL6P31;CCT8P1;H2AC18;LOC124904407;LOC124904409;TRF-GAA9-1;H2BC20P;SSBL4P;LOC112268274;GJA5;ACP6;H2BC21;OR13Z2P;HYDIN2;TRN-GTT25-1;GJA8;PRKAB2;RNU1-68P;RNA5SP536;NBPF10;BOLA1;NBPF12;CHD1L;LOC391092;H2BC18;LOC124904634;SEC22B4P;PDE4DIPP7;LOC100129586;FAM91A2P;H4C15;H4C14;OR13Z3P;LINC02988;PLEKHO1;LOC644060;SF3…				565964	0		DISTANCE_VARIANCE,INTERSECTION_VARIANCE,SIZE_PROPORTION	433		207235439	207272437	36998	0.01	116438	152587	269025	3.55414					36149	0.02		DISTANCE_VARIANCE,INTERSECTION_VARIANCE,SIZE_PROPORTION	call_8098		205784827	205845534	60707
INV	chr4	chr4		162657498	162657724	226				MantaINV:28145:0:0:6:1:0																			162547846	162604933	57087	0.01	109652	52791	162443	1.41717					56861	0		DISTANCE_VARIANCE,INTERSECTION_VARIANCE,SIZE_PROPORTION	call_10566		161775231	161822745	47514
INV	chr15	chr15		22591265	24346090	1754825				MantaINV:179:0:1:0:0:0	21245548	21771945	526397	0.99	1345717	2574145	3919862	0.859159	CYFIP1;RN7SL759P;MPHOSPH10P9;LOC283683;ELMO2P1;MPHOSPH10P5;LOC102723564;HERC2P6;ABCB10P1;LOC100132817;ABCB10P3;LOC102723623;MIR1233-1;LOC729900;GOLGA8S;LOC105370729;MIR4509-2;MIR4509-1;LOC101060118;RN7SL536P;NIPA1;GOLGA6L2;NIPA2;GOLGA6L1;RN7SL106P;LOC105370726;LOC100421667;LOC124903446;LOC124900355;LOC105370728;GOLGA8DP;LOC102723534;LOC105376698;TUBGCP5				-1228428	0.3		DISTANCE_VARIANCE,INTERSECTION_VARIANCE	5600		24135382	24192382	57000	0.02	1544117	153708	1697825	0.468541					-1697825	0.03		DISTANCE_VARIANCE,SIZE_PROPORTION	call_2935		24577056	24629320	52264
INV	chr19	chr19		57521695	57526505	4810				MantaINV:96776:0:1:0:0:0																			57824115	58014684	190569	0	302420	488179	790599	2.02325					185759	0.03		DISTANCE_VARIANCE,INTERSECTION_VARIANCE,SIZE_PROPORTION	call_9540		58490402	58596176	105774
INV	chr3	chr3		162807952	162829855	21903				MantaINV:126071:0:1:0:0:0																			163243975	163300391	56416	0.03	436023	470536	906559	5.78762					34513	0.39		DISTANCE_VARIANCE,INTERSECTION_VARIANCE	call_985		162807955	162829857	21902
INV	chr5	chr5		148174676	148175215	539				MantaINV:110652:0:0:1:0:0	69703662	70408836	705174	0.56	78471014	77766379	156237393	110.695	-				704635	0		DISTANCE_VARIANCE,INTERSECTION_VARIANCE,SIZE_PROPORTION	2157		148160337	148216480	56143	0.01	14339	41265	55604	0.490508					55604	0.01		DISTANCE_VARIANCE,SIZE_PROPORTION	call_6914		148524609	148572602	47993
INV	chr7	chr7		40839776	40840871	1095				MantaINV:63344:0:1:0:0:0	5986390	6738295	751905	0.87	34853386	34102576	68955962	45.7875	OCM				750810	0		DISTANCE_VARIANCE,INTERSECTION_VARIANCE,SIZE_PROPORTION	2925		41021453	41055561	34108	0.02	181677	214690	396367	5.62976					33013	0.03		DISTANCE_VARIANCE,INTERSECTION_VARIANCE,SIZE_PROPORTION	call_7222		40047099	40114955	67856
INV	chr10	chr10		57142449	96751874	39609425				MantaINV:132863:0:1:0:1:0	46991592	48034623	1043031	0.55	10150857	48717251	58868108	0.724041	-				-38566394	0.03		DISTANCE_VARIANCE,INTERSECTION_VARIANCE,SIZE_PROPORTION	4370		79531148	79745460	214312	0	22388699	17006414	39395113	0.494619					-39395113	0.01		DISTANCE_VARIANCE,SIZE_PROPORTION	call_8266		79646881	79806948	160067
INV	chr16	chr16		29226758	29227272	514				MantaINV:1687:101:101:6:0:0	21557960	22706670	1148710	0.95	7668798	6520602	14189400	6.17347	-				1148196	0		DISTANCE_VARIANCE,INTERSECTION_VARIANCE,SIZE_PROPORTION	5880		29716606	29778966	62360	0	489848	551694	1041542	8.28279					61846	0.01		DISTANCE_VARIANCE,INTERSECTION_VARIANCE,SIZE_PROPORTION	call_9163		28789555	28890834	101279
INV	chr5	chr5		94362525	94362627	102				MantaINV:107491:0:0:5:0:0	69703662	70408836	705174	0.56	24658863	23953791	48612654	34.4636	-				705072	0		DISTANCE_VARIANCE,INTERSECTION_VARIANCE,SIZE_PROPORTION	2157		94395158	94427836	32678	0.02	32633	65209	97842	1.49243					32576	0		DISTANCE_VARIANCE,INTERSECTION_VARIANCE,SIZE_PROPORTION	call_1053		95938999	95974075	35076
INV	chr7	chr7		61027255	62301494	1274239				MantaINV:64607:0:2:0:0:0	62308387	62332055	23668	0.43	1281132	30561	1311693	0.505312	-				-1250571	0.02		DISTANCE_VARIANCE,INTERSECTION_VARIANCE,SIZE_PROPORTION	3115		62125391	62203508	78117	0.01	1098136	97986	1196122	0.442237					-1196122	0.06	PASS	DISTANCE_VARIANCE	call_11185_3		61019034	61053453	34419
INV	chr4	chr4		87926011	87937547	11536				MantaINV:23588:0:1:0:0:0																			88057415	88098955	41540	0.01	131404	161408	292812	2.75844					30004	0.28		DISTANCE_VARIANCE,INTERSECTION_VARIANCE	call_6592		86731227	86789045	57818
INV	chr14	chr14		93459920	93460094	174				MantaINV:16804:0:0:2:0:0																			93457492	93510111	52619	0.02	2428	50017	52445	0.496723					52445	0		DISTANCE_VARIANCE,SIZE_PROPORTION	call_2931		93503026	93555190	52164
INV	chr2	chr2		124294182	124295337	1155				MantaINV:53004:1:2:0:1:0	130129407	130335869	206462	0.04	5835225	6040532	11875757	28.6002	RAB6C;KLF2P1;CYP4F27P;PLAC9P1;MED15P9;RAB6C-AS1;LOC100422513;LOC646674;FAR2P1;POTEF-AS1;SMPD4;ARHGAP42P2;CCDC74B;POTEF;LINC01856;RNU6-1049P;RPL22P7				205307	0.01		DISTANCE_VARIANCE,INTERSECTION_VARIANCE,SIZE_PROPORTION	1044		124356326	124413459	57133	0.01	62144	118122	180266	1.54636					55978	0.02		DISTANCE_VARIANCE,INTERSECTION_VARIANCE,SIZE_PROPORTION	call_9707		124423492	124454654	31162
INV	chr12	chr12		127906515	127907399	884				MantaINV:155387:1:2:0:0:0																			127330797	127403647	72850	0.01	575718	503752	1079470	7.32004					71966	0.01		DISTANCE_VARIANCE,INTERSECTION_VARIANCE,SIZE_PROPORTION	call_8724		126610818	126653137	42319
INV	chr1	chr1		6558910	6559723	813				MantaINV:30707:0:1:0:2:0	16701787	16795670	93883	0.94	10142877	10235947	20378824	107.601	TRV-CAC11-2;TRG-CCC1-2;LOC124903860;LOC112267871;TRN-GTT4-1;PDE4DIPP9;NBPF1;RNU1-5P;LOC105376805;LOC101056699;LOC105376832;LOC107985101;MIR3675;TRE-TTC3-1				93070	0.01		DISTANCE_VARIANCE,INTERSECTION_VARIANCE,SIZE_PROPORTION	156		6402712	6445127	42415	0.03	156198	114596	270794	3.13218					41602	0.02		DISTANCE_VARIANCE,INTERSECTION_VARIANCE,SIZE_PROPORTION	call_2331		6454308	6485401	31093
INV	chr8	chr8		117862979	117863358	379				MantaINV:144969:1:1:1:0:0	12460698	12606301	145603	0.97	105402281	105257057	210659338	721.525	RNU6-1084P;LOC100420404;USP17L7;SOX7;ZNF705D;NEIL2;OR7E158P;PPP1R3B;FAM90A5P;LINC00529;DEFB103A;LOC124902082;LOC124902085;MTMR9;GATA4;LOC101929400;FAM86B3P;ERI1;LOC105379235;LOC105379237;LOC105379231;LOC105379230;FDFT1;DEFB104A;LINC03022;RPL10P19;RPS3AP34;MSRA;LOC105379228;LOC105379227;ZNF705CP;LOC105379224;FAM66E;FAM66D;LOC105379225;LOC105379220;XKR6;LOC105379222;DEFB105B;PRR23D2;TRE-CTC11-1;SNR…				145224	0		DISTANCE_VARIANCE,INTERSECTION_VARIANCE,SIZE_PROPORTION	3428		118131475	118242543	111068	0	268496	379185	647681	2.90579					110689	0		DISTANCE_VARIANCE,INTERSECTION_VARIANCE,SIZE_PROPORTION	call_11513		117090207	117132400	42193
INV	chr1	chr1		52041099	149920128	97879029				MantaINV:33997:0:1:0:0:0	146327104	146893917	566813	0.52	94286005	3026211	97312216	0.494242	TRV-CAC1-7;RNU1-1;MTMR11;LOC102723321;TRR-CCT8-1;H2AC19;LOC105371406;OTUD7B;LOC105371403;RPL6P31;CCT8P1;H2AC18;LOC124904407;LOC124904409;TRF-GAA9-1;H2BC20P;SSBL4P;LOC112268274;GJA5;ACP6;H2BC21;OR13Z2P;HYDIN2;TRN-GTT25-1;GJA8;PRKAB2;RNU1-68P;RNA5SP536;NBPF10;BOLA1;NBPF12;CHD1L;LOC391092;H2BC18;LOC124904634;SEC22B4P;PDE4DIPP7;LOC100129586;FAM91A2P;H4C15;H4C14;OR13Z3P;LINC02988;PLEKHO1;LOC644060;SF3…				-97312216	0.01		DISTANCE_VARIANCE,SIZE_PROPORTION	433		143311322	143502123	190801	0.04	91270223	6418005	97688228	0.498054					-97688228	0		DISTANCE_VARIANCE,SIZE_PROPORTION	call_1221_3		90814816	90947273	132457
INV	chr5	chr5		170170691	170171747	1056				MantaINV:112032:1:2:0:0:0	69703662	70408836	705174	0.56	100467029	99762911	200229940	141.76	-				704118	0		DISTANCE_VARIANCE,INTERSECTION_VARIANCE,SIZE_PROPORTION	2157		170744913	170803134	58221	0.02	574222	631387	1205609	10.1693					57165	0.02		DISTANCE_VARIANCE,INTERSECTION_VARIANCE,SIZE_PROPORTION	call_6941		166182219	166221080	38861
INV	chr1	chr1		205209502	205209706	204				MantaINV:42158:0:0:3:0:0	146327104	146893917	566813	0.52	58882398	58315789	117198187	103.346	TRV-CAC1-7;RNU1-1;MTMR11;LOC102723321;TRR-CCT8-1;H2AC19;LOC105371406;OTUD7B;LOC105371403;RPL6P31;CCT8P1;H2AC18;LOC124904407;LOC124904409;TRF-GAA9-1;H2BC20P;SSBL4P;LOC112268274;GJA5;ACP6;H2BC21;OR13Z2P;HYDIN2;TRN-GTT25-1;GJA8;PRKAB2;RNU1-68P;RNA5SP536;NBPF10;BOLA1;NBPF12;CHD1L;LOC391092;H2BC18;LOC124904634;SEC22B4P;PDE4DIPP7;LOC100129586;FAM91A2P;H4C15;H4C14;OR13Z3P;LINC02988;PLEKHO1;LOC644060;SF3…				566609	0		DISTANCE_VARIANCE,INTERSECTION_VARIANCE,SIZE_PROPORTION	433		205023053	205069571	46518	0.02	186449	140135	326584	3.49499					46314	0		DISTANCE_VARIANCE,INTERSECTION_VARIANCE,SIZE_PROPORTION	call_2467		205784826	205845533	60707
INV	chrX	chrX		1284727	1288436	3709				MantaINV:156216:0:2:0:0:0	103979831	104052791	72960	1	102695104	102764355	205459459	1339.91	72960.0				69251	0.05		DISTANCE_VARIANCE,INTERSECTION_VARIANCE	7741		1244591	1280907	36316	0.02	40136	7529	47665	0.595465					32607	0.1		DISTANCE_VARIANCE,INTERSECTION_VARIANCE	call_11733		2211306	2243365	32059
INV	chr1	chr1		181074773	181074952	179				MantaINV:40523:2:2:2:1:0	146327104	146893917	566813	0.52	34747669	34181035	68928704	60.7845	TRV-CAC1-7;RNU1-1;MTMR11;LOC102723321;TRR-CCT8-1;H2AC19;LOC105371406;OTUD7B;LOC105371403;RPL6P31;CCT8P1;H2AC18;LOC124904407;LOC124904409;TRF-GAA9-1;H2BC20P;SSBL4P;LOC112268274;GJA5;ACP6;H2BC21;OR13Z2P;HYDIN2;TRN-GTT25-1;GJA8;PRKAB2;RNU1-68P;RNA5SP536;NBPF10;BOLA1;NBPF12;CHD1L;LOC391092;H2BC18;LOC124904634;SEC22B4P;PDE4DIPP7;LOC100129586;FAM91A2P;H4C15;H4C14;OR13Z3P;LINC02988;PLEKHO1;LOC644060;SF3…				566634	0		DISTANCE_VARIANCE,INTERSECTION_VARIANCE,SIZE_PROPORTION	433		181090801	181165517	74716	0	16028	90565	106593	0.71163					74537	0		DISTANCE_VARIANCE,INTERSECTION_VARIANCE,SIZE_PROPORTION	call_8049		182793503	182850825	57322
INV	chr12	chr12		71139498	71139972	474				MantaINV:151623:1:2:0:0:0																			71143220	71192087	48867	0.01	3722	52115	55837	0.565848					48393	0.01		DISTANCE_VARIANCE,INTERSECTION_VARIANCE,SIZE_PROPORTION	call_5093		71855209	71887463	32254
INV	chr1	chr1		237402803	237402907	104				MantaINV:44394:0:0:2:1:0	146327104	146893917	566813	0.52	91075699	90508990	181584689	160.151	TRV-CAC1-7;RNU1-1;MTMR11;LOC102723321;TRR-CCT8-1;H2AC19;LOC105371406;OTUD7B;LOC105371403;RPL6P31;CCT8P1;H2AC18;LOC124904407;LOC124904409;TRF-GAA9-1;H2BC20P;SSBL4P;LOC112268274;GJA5;ACP6;H2BC21;OR13Z2P;HYDIN2;TRN-GTT25-1;GJA8;PRKAB2;RNU1-68P;RNA5SP536;NBPF10;BOLA1;NBPF12;CHD1L;LOC391092;H2BC18;LOC124904634;SEC22B4P;PDE4DIPP7;LOC100129586;FAM91A2P;H4C15;H4C14;OR13Z3P;LINC02988;PLEKHO1;LOC644060;SF3…				566709	0		DISTANCE_VARIANCE,INTERSECTION_VARIANCE,SIZE_PROPORTION	433		237405621	237484829	79208	0.01	2818	81922	84740	0.534232					79104	0		DISTANCE_VARIANCE,INTERSECTION_VARIANCE,SIZE_PROPORTION	call_2494		237370288	237406850	36562
INV	chrX	chrX		26781998	26803637	21639				MantaINV:157767:0:2:0:0:0	103979831	104052791	72960	1	77197833	77249154	154446987	816.325	72960.0				51321	0.3		DISTANCE_VARIANCE,INTERSECTION_VARIANCE	7741		28853854	28927200	73346	0.01	2071856	2123563	4195419	22.0847					51707	0.3		DISTANCE_VARIANCE,INTERSECTION_VARIANCE	call_11777		27681285	27711398	30113
INV	chr2	chr2		122719025	122724931	5906				MantaINV:52855:1:2:0:0:0	130129407	130335869	206462	0.04	7410382	7610938	15021320	35.3663	RAB6C;KLF2P1;CYP4F27P;PLAC9P1;MED15P9;RAB6C-AS1;LOC100422513;LOC646674;FAR2P1;POTEF-AS1;SMPD4;ARHGAP42P2;CCDC74B;POTEF;LINC01856;RNU6-1049P;RPL22P7				200556	0.03		DISTANCE_VARIANCE,INTERSECTION_VARIANCE,SIZE_PROPORTION	1044		122682122	122750957	68835	0.01	36903	26026	62929	0.420994					62929	0.09	PASS	DISTANCE_VARIANCE	call_9705		121923584	121970749	47165
INV	chr7	chr7		156594383	156594524	141				MantaINV:71105:0:0:1:0:0	143712074	143808972	96898	0.57	12882309	12785552	25667861	132.255	TRB;TRBV5-5;TRBV6-7;TRBV7-5				96757	0		DISTANCE_VARIANCE,INTERSECTION_VARIANCE,SIZE_PROPORTION	3300		157498581	157551513	52932	0.01	904198	956989	1861187	17.5342					52791	0		DISTANCE_VARIANCE,INTERSECTION_VARIANCE,SIZE_PROPORTION	call_4125		159133079	159163828	30749
INV	chrX	chrX		70909568	70917407	7839				MantaINV:159751:2:3:0:0:0	103979831	104052791	72960	1	33070263	33135384	66205647	409.693	72960.0				65121	0.11		DISTANCE_VARIANCE,INTERSECTION_VARIANCE	7741		71800048	71926684	126636	0	890480	1009277	1899757	7.06361					118797	0.06		DISTANCE_VARIANCE,INTERSECTION_VARIANCE	call_11842		71308099	71375123	67024
INV	chrX	chrX		52729132	52729395	263				MantaINV:159061:0:0:0:0:0	52499959	52507887	7928	0.52	229173	221508	450681	27.5109	10447.0				7665	0.03		DISTANCE_VARIANCE,INTERSECTION_VARIANCE,SIZE_PROPORTION	7631		52658252	52710804	52552	0.02	70880	18591	89471	0.847042					52289	0.01		DISTANCE_VARIANCE,INTERSECTION_VARIANCE,SIZE_PROPORTION	call_4389		52820134	52854593	34459
INV	chr5	chr5		79750489	79753717	3228				MantaINV:106733:0:2:0:0:0	69703662	70408836	705174	0.56	10046827	9344881	19391708	13.6869	-				701946	0		DISTANCE_VARIANCE,INTERSECTION_VARIANCE,SIZE_PROPORTION	2157		79869176	79908281	39105	0.01	118687	154564	273251	3.22742					35877	0.08		DISTANCE_VARIANCE,INTERSECTION_VARIANCE	call_6819		80137286	80199382	62096
INV	chr1	chr1		29619742	204269328	174649586				MantaINV:32500:0:1:0:0:0	146327104	146893917	566813	0.52	116707362	57375411	174082773	0.496765	TRV-CAC1-7;RNU1-1;MTMR11;LOC102723321;TRR-CCT8-1;H2AC19;LOC105371406;OTUD7B;LOC105371403;RPL6P31;CCT8P1;H2AC18;LOC124904407;LOC124904409;TRF-GAA9-1;H2BC20P;SSBL4P;LOC112268274;GJA5;ACP6;H2BC21;OR13Z2P;HYDIN2;TRN-GTT25-1;GJA8;PRKAB2;RNU1-68P;RNA5SP536;NBPF10;BOLA1;NBPF12;CHD1L;LOC391092;H2BC18;LOC124904634;SEC22B4P;PDE4DIPP7;LOC100129586;FAM91A2P;H4C15;H4C14;OR13Z3P;LINC02988;PLEKHO1;LOC644060;SF3…				-174082773	0		DISTANCE_VARIANCE,SIZE_PROPORTION	433		143311322	143502123	190801	0.04	113691580	60767205	174458785	0.498909					-174458785	0		DISTANCE_VARIANCE,SIZE_PROPORTION	call_1221_3		90814816	90947273	132457
INV	chr14	chr14		54915500	55646547	731047				MantaINV:11670:1:4:0:1:0																			53932704	53966558	33854	0.01	982796	1679989	2662785	1.74061					-697193	0.05		DISTANCE_VARIANCE,INTERSECTION_VARIANCE,SIZE_PROPORTION	call_8941		55975646	56018267	42621
INV	chr1	chr1		168216947	182305180	14088233				MantaINV:39875:0:1:0:0:0	146327104	146893917	566813	0.52	21889843	35411263	57301106	1.955	TRV-CAC1-7;RNU1-1;MTMR11;LOC102723321;TRR-CCT8-1;H2AC19;LOC105371406;OTUD7B;LOC105371403;RPL6P31;CCT8P1;H2AC18;LOC124904407;LOC124904409;TRF-GAA9-1;H2BC20P;SSBL4P;LOC112268274;GJA5;ACP6;H2BC21;OR13Z2P;HYDIN2;TRN-GTT25-1;GJA8;PRKAB2;RNU1-68P;RNA5SP536;NBPF10;BOLA1;NBPF12;CHD1L;LOC391092;H2BC18;LOC124904634;SEC22B4P;PDE4DIPP7;LOC100129586;FAM91A2P;H4C15;H4C14;OR13Z3P;LINC02988;PLEKHO1;LOC644060;SF3…				-13521420	0.04		DISTANCE_VARIANCE,INTERSECTION_VARIANCE,SIZE_PROPORTION	433		172289340	172394059	104719	0.01	4072393	9911121	13983514	0.492622					-13983514	0.01		DISTANCE_VARIANCE,SIZE_PROPORTION	call_8044		176775750	176889093	113343
INV	chr20	chr20		25908722	29651788	3743066				MantaINV:98582:0:1:0:0:0	29217154	29888492	671338	0.97	3308432	236704	3545136	0.401542	-				-3071728	0.18	PASS	DISTANCE_VARIANCE	6823		25811806	26005327	193521	0	96916	3646461	3743377	0.47546					-3549545	0.05	PASS	DISTANCE_VARIANCE	call_6131		24629747	24713259	83512
INV	chr9	chr9		128694772	128694859	87				MantaINV:52466:1:1:1:0:0	41058437	41293385	234948	0.15	87636335	87401474	175037809	372.365	SNX18P8;LOC642929;CBWD5;ANKRD20A3P;GXYLT1P3;LOC107987020;LOC100419690;ATP5F1AP7;IGKV1OR-3;PTGER4P2-CDK2AP2P2;LOC112268033;SDR42E1P2;XLOC_007697;LOC105379252;GLIDR;RPL7AP76;LOC124902171;LOC105376050;CNTNAP3P1;RBPJP6;LOC107987073;MIR4477B;CDK2AP2P2;LOC124900278;LOC107987071;MIR4477A;CYP4F61P;CNN2P2;MEP1AP3;LOC112268045;FAM88C;LOC105376057;FAM88B;LINC01410;FOXD4L4;ADGRF5P1;AQP7P3;RNA5SP283;LERFS;LOC…				234861	0		DISTANCE_VARIANCE,INTERSECTION_VARIANCE,SIZE_PROPORTION	3801		128782329	128814582	32253	0.03	87557	119723	207280	3.20473					32166	0		DISTANCE_VARIANCE,INTERSECTION_VARIANCE,SIZE_PROPORTION	call_7642		128851176	128929954	78778
INV	chr21	chr21		5317395	10777996	5460601				MantaINV:98768:2:4:1:0:0	5605389	5794499	189110	0.8	287994	4983497	5271491	0.466528	-				-5271491	0.03		DISTANCE_VARIANCE,SIZE_PROPORTION	6977		10497476	10541445	43969	0.02	5180081	236551	5416632	0.492012					-5416632	0.01		DISTANCE_VARIANCE,SIZE_PROPORTION	call_3438_3		8816100	8875815	59715
INV	chr2	chr2		88860605	90210528	1349923				MantaINV:51016:1:2:0:0:0	89537247	90216214	678967	0.37	676642	5686	682328	0.168154	IGKV1-16;IGKV2-29;IGKV1-17;IGKV2-28;IGKV2-26;IGKV1-12;IGKV1-13;IGKV2-24;IGKV2-23;IGKV3-34;IGKV3-31;IGKV2-4;LOC124904399;IGKV1D-39;IGKV1-27;ABCD1P1;IGKV4-1;IGKV2-36;IGKV1-22;IGKV2-30;IGKDEL;NKAIN1P1;PABPC1P8;LOC124907856;LOC105374862;IGKC;IGKV1-37;IGKV3-15;IGKV1-35;IGKV1-32;IGKV1-33;PGBD4P5;IGKV3-11;IGKV2D-38;IGKV6-21;IGKV7-3;IGKV3-7;IGKV1-9;IGKV1-8;IGKV2D-40;IGKV5-2;IGKV1-6;IGKV1-5;MALLP2;IGKV2-1…				-670956	0.5	PASS	DISTANCE_VARIANCE	878		89849113	89886023	36910	0.02	988508	324505	1313013	0.473386					-1313013	0.03		DISTANCE_VARIANCE,SIZE_PROPORTION	call_3277_1		89578156	89658794	80638
INV	chr2	chr2		154962470	154968628	6158				MantaINV:54906:0:1:0:0:0	89537247	90216214	678967	0.37	65425223	64752414	130177637	95.0028	IGKV1-16;IGKV2-29;IGKV1-17;IGKV2-28;IGKV2-26;IGKV1-12;IGKV1-13;IGKV2-24;IGKV2-23;IGKV3-34;IGKV3-31;IGKV2-4;LOC124904399;IGKV1D-39;IGKV1-27;ABCD1P1;IGKV4-1;IGKV2-36;IGKV1-22;IGKV2-30;IGKDEL;NKAIN1P1;PABPC1P8;LOC124907856;LOC105374862;IGKC;IGKV1-37;IGKV3-15;IGKV1-35;IGKV1-32;IGKV1-33;PGBD4P5;IGKV3-11;IGKV2D-38;IGKV6-21;IGKV7-3;IGKV3-7;IGKV1-9;IGKV1-8;IGKV2D-40;IGKV5-2;IGKV1-6;IGKV1-5;MALLP2;IGKV2-1…				672809	0.01		DISTANCE_VARIANCE,INTERSECTION_VARIANCE,SIZE_PROPORTION	878		155361826	155403374	41548	0.01	399356	434746	834102	8.74213					35390	0.15		DISTANCE_VARIANCE,INTERSECTION_VARIANCE	call_6004		155018406	155127452	109046
INV	chrX	chrX		14711418	14713197	1779				MantaINV:157284:0:1:0:0:0	103979831	104052791	72960	1	89268413	89339594	178608007	1194.88	72960.0				71181	0.02		DISTANCE_VARIANCE,INTERSECTION_VARIANCE,SIZE_PROPORTION	7741		15093055	15152643	59588	0.01	381637	439446	821083	6.68996					57809	0.03		DISTANCE_VARIANCE,INTERSECTION_VARIANCE,SIZE_PROPORTION	call_11758		16198529	16253966	55437
INV	chr5	chr5		170170463	170171751	1288				MantaINV:112032:0:1:0:0:0	69703662	70408836	705174	0.56	100466801	99762915	200229716	141.713	-				703886	0		DISTANCE_VARIANCE,INTERSECTION_VARIANCE,SIZE_PROPORTION	2157		170744913	170803134	58221	0.02	574450	631383	1205833	10.1315					56933	0.02		DISTANCE_VARIANCE,INTERSECTION_VARIANCE,SIZE_PROPORTION	call_6941		166182219	166221080	38861
INV	chr2	chr2		133786713	218711876	84925163				MantaINV:53653:0:2:0:0:0	131243087	131446339	203252	0.25	2543626	87265537	89809163	0.527492	CYP4F27P;MTND2P22;MTCO2P7;FAR2P2;FAR2P1;POTEF-AS1;MTATP6P7;CYP4F62P;SMPD4;FAR2P3;CYCSP8;POTEI;POTEJ;RNU6-848P;POTEF;RNU6-1049P;CYP4F30P;CFC1B;RAB6C;KLF2P2;KLF2P1;CCDC115;LOC105373616;PLAC9P1;IMP4;RAB6C-AS1;TEKT4P3;LOC100422513;LOC105373618;MZT2B;CCDC74B;LINC01856;PRSS40A;KLF2P3;TRE-TTC1-1;PRSS40B;LOC124907891;LOC124907890;AMER3;MTND3P15;MTND4P27;MTCO3P7;MTCO1P7;LOC646674;TUBA3E;RPL19P4;NMTRQ-TTG7…				-84721911	0		DISTANCE_VARIANCE,INTERSECTION_VARIANCE,SIZE_PROPORTION	1039		212546558	212752431	205873	0	78759845	5959445	84719290	0.497582					-84719290	0		DISTANCE_VARIANCE,SIZE_PROPORTION	call_9810		136261386	136398721	137335
INV	chr16	chr16		48871899	48872327	428				MantaINV:189627:1:1:1:0:0	21557960	22706670	1148710	0.95	27313939	26165657	53479596	23.2694	-				1148282	0		DISTANCE_VARIANCE,INTERSECTION_VARIANCE,SIZE_PROPORTION	5880		48186834	48243069	56235	0.01	685065	629258	1314323	11.5977					55807	0.01		DISTANCE_VARIANCE,INTERSECTION_VARIANCE,SIZE_PROPORTION	call_9186_3		47556868	47631061	74193
INV	chr15	chr15		19345283	19787925	442642				MantaINV:40:1:2:0:0:0	21245548	21771945	526397	0.99	1900265	1984020	3884285	2.0042	CYFIP1;RN7SL759P;MPHOSPH10P9;LOC283683;ELMO2P1;MPHOSPH10P5;LOC102723564;HERC2P6;ABCB10P1;LOC100132817;ABCB10P3;LOC102723623;MIR1233-1;LOC729900;GOLGA8S;LOC105370729;MIR4509-2;MIR4509-1;LOC101060118;RN7SL536P;NIPA1;GOLGA6L2;NIPA2;GOLGA6L1;RN7SL106P;LOC105370726;LOC100421667;LOC124903446;LOC124900355;LOC105370728;GOLGA8DP;LOC102723534;LOC105376698;TUBGCP5				83755	0.84		DISTANCE_VARIANCE,INTERSECTION_VARIANCE	5600		20461520	20503610	42090	0.04	1116237	715685	1831922	1.88963					-400552	0.1		DISTANCE_VARIANCE,INTERSECTION_VARIANCE	call_1494_1		24577056	24629320	52264
INV	chr5	chr5		99223678	135778809	36555131				MantaINV:107759:2:3:0:0:0	70727234	71062231	334997	0.28	28496444	64716578	93213022	1.26339	-				-36220134	0.01		DISTANCE_VARIANCE,INTERSECTION_VARIANCE,SIZE_PROPORTION	2232		130978677	131161929	183252	0	31754999	4616880	36371879	0.495012					-36371879	0.01		DISTANCE_VARIANCE,SIZE_PROPORTION	call_10785		108756006	108838037	82031
INV	chr2	chr2		154150373	166690582	12540209				MantaINV:54836:0:1:0:0:0	131243087	131446339	203252	0.25	22907286	35244243	58151529	2.28162	CYP4F27P;MTND2P22;MTCO2P7;FAR2P2;FAR2P1;POTEF-AS1;MTATP6P7;CYP4F62P;SMPD4;FAR2P3;CYCSP8;POTEI;POTEJ;RNU6-848P;POTEF;RNU6-1049P;CYP4F30P;CFC1B;RAB6C;KLF2P2;KLF2P1;CCDC115;LOC105373616;PLAC9P1;IMP4;RAB6C-AS1;TEKT4P3;LOC100422513;LOC105373618;MZT2B;CCDC74B;LINC01856;PRSS40A;KLF2P3;TRE-TTC1-1;PRSS40B;LOC124907891;LOC124907890;AMER3;MTND3P15;MTND4P27;MTCO3P7;MTCO1P7;LOC646674;TUBA3E;RPL19P4;NMTRQ-TTG7…				-12336957	0.02		DISTANCE_VARIANCE,INTERSECTION_VARIANCE,SIZE_PROPORTION	1039		160592867	160726580	133713	0	6442494	5964002	12406496	0.48945					-12406496	0.01		DISTANCE_VARIANCE,SIZE_PROPORTION	call_9742		155018406	155127452	109046
INV	chr12	chr12		10579530	10579695	165				MantaINV:147654:0:0:0:0:0																			10468877	10517477	48600	0.01	110653	62218	172871	1.77251					48435	0		DISTANCE_VARIANCE,INTERSECTION_VARIANCE,SIZE_PROPORTION	call_8540		10612821	10673433	60612
INV	chr2	chr2		154150596	166689307	12538711				MantaINV:54836:2:3:0:0:0	131243087	131446339	203252	0.25	22907509	35242968	58150477	2.28185	CYP4F27P;MTND2P22;MTCO2P7;FAR2P2;FAR2P1;POTEF-AS1;MTATP6P7;CYP4F62P;SMPD4;FAR2P3;CYCSP8;POTEI;POTEJ;RNU6-848P;POTEF;RNU6-1049P;CYP4F30P;CFC1B;RAB6C;KLF2P2;KLF2P1;CCDC115;LOC105373616;PLAC9P1;IMP4;RAB6C-AS1;TEKT4P3;LOC100422513;LOC105373618;MZT2B;CCDC74B;LINC01856;PRSS40A;KLF2P3;TRE-TTC1-1;PRSS40B;LOC124907891;LOC124907890;AMER3;MTND3P15;MTND4P27;MTCO3P7;MTCO1P7;LOC646674;TUBA3E;RPL19P4;NMTRQ-TTG7…				-12335459	0.02		DISTANCE_VARIANCE,INTERSECTION_VARIANCE,SIZE_PROPORTION	1039		160592867	160726580	133713	0	6442271	5962727	12404998	0.489449					-12404998	0.01		DISTANCE_VARIANCE,SIZE_PROPORTION	call_9742		155018406	155127452	109046
INV	chr3	chr3		152031059	176727181	24696122				MantaINV:125440:0:1:0:0:0																			155814026	155944487	130461	0	3782967	20782694	24565661	0.494745					-24565661	0.01		DISTANCE_VARIANCE,SIZE_PROPORTION	call_10276		160790639	160923110	132471
INV	chr7	chr7		156594388	156601626	7238				MantaINV:71105:0:1:0:0:0	143712074	143808972	96898	0.57	12882314	12792654	25674968	123.276	TRB;TRBV5-5;TRBV6-7;TRBV7-5				89660	0.07		DISTANCE_VARIANCE,INTERSECTION_VARIANCE	3300		157498581	157551513	52932	0.01	904193	949887	1854080	15.407					45694	0.14		DISTANCE_VARIANCE,INTERSECTION_VARIANCE	call_4125		159133079	159163828	30749
INV	chr5	chr5		45498250	46372730	874480				MantaINV:104910:0:1:0:0:0	69703662	70408836	705174	0.56	24205412	24036106	48241518	15.2696	-				-169306	0.81		DISTANCE_VARIANCE,INTERSECTION_VARIANCE	2157		46139730	46205215	65485	0.01	641480	167515	808995	0.430334					-808995	0.07	PASS	DISTANCE_VARIANCE	call_10671		45667194	45698704	31510
INV	chr1	chr1		92796716	92796799	83				MantaINV:36505:0:0:1:0:0	146327104	146893917	566813	0.52	53530388	54097118	107627506	94.927	TRV-CAC1-7;RNU1-1;MTMR11;LOC102723321;TRR-CCT8-1;H2AC19;LOC105371406;OTUD7B;LOC105371403;RPL6P31;CCT8P1;H2AC18;LOC124904407;LOC124904409;TRF-GAA9-1;H2BC20P;SSBL4P;LOC112268274;GJA5;ACP6;H2BC21;OR13Z2P;HYDIN2;TRN-GTT25-1;GJA8;PRKAB2;RNU1-68P;RNA5SP536;NBPF10;BOLA1;NBPF12;CHD1L;LOC391092;H2BC18;LOC124904634;SEC22B4P;PDE4DIPP7;LOC100129586;FAM91A2P;H4C15;H4C14;OR13Z3P;LINC02988;PLEKHO1;LOC644060;SF3…				566730	0		DISTANCE_VARIANCE,INTERSECTION_VARIANCE,SIZE_PROPORTION	433		92959451	93016237	56786	0.01	162735	219438	382173	3.36013					56703	0		DISTANCE_VARIANCE,INTERSECTION_VARIANCE,SIZE_PROPORTION	call_2402		93187706	93282735	95029
INV	chr2	chr2		10685912	10687069	1157				MantaINV:45986:1:2:0:0:0	89537247	90216214	678967	0.37	78851335	79529145	158380480	116.435	IGKV1-16;IGKV2-29;IGKV1-17;IGKV2-28;IGKV2-26;IGKV1-12;IGKV1-13;IGKV2-24;IGKV2-23;IGKV3-34;IGKV3-31;IGKV2-4;LOC124904399;IGKV1D-39;IGKV1-27;ABCD1P1;IGKV4-1;IGKV2-36;IGKV1-22;IGKV2-30;IGKDEL;NKAIN1P1;PABPC1P8;LOC124907856;LOC105374862;IGKC;IGKV1-37;IGKV3-15;IGKV1-35;IGKV1-32;IGKV1-33;PGBD4P5;IGKV3-11;IGKV2D-38;IGKV6-21;IGKV7-3;IGKV3-7;IGKV1-9;IGKV1-8;IGKV2D-40;IGKV5-2;IGKV1-6;IGKV1-5;MALLP2;IGKV2-1…				677810	0		DISTANCE_VARIANCE,INTERSECTION_VARIANCE,SIZE_PROPORTION	878		11341290	11452530	111240	0	655378	765461	1420839	6.32064					110083	0.01		DISTANCE_VARIANCE,INTERSECTION_VARIANCE,SIZE_PROPORTION	call_9554		13191196	13287973	96777
INV	chr3	chr3		46508648	46509328	680				MantaINV:119150:1:2:0:0:0																			46516668	46551040	34372	0.03	8020	41712	49732	0.709432					33692	0.02		DISTANCE_VARIANCE,INTERSECTION_VARIANCE,SIZE_PROPORTION	call_958		48483565	48601276	117711
INV	chr7	chr7		23776046	23798545	22499				MantaINV:62288:0:1:0:0:0	5986390	6738295	751905	0.87	17789656	17060250	34849906	22.5011	OCM				729406	0.03		DISTANCE_VARIANCE,INTERSECTION_VARIANCE,SIZE_PROPORTION	2925		23798548	23848030	49482	0.01	22502	49485	71987	0.500056					26983	0.45		DISTANCE_VARIANCE,INTERSECTION_VARIANCE	call_7196		22397330	22427702	30372
INV	chr20	chr20		29315055	29538870	223815				MantaINV:99011:0:3:0:0:0	29217154	29888492	671338	0.97	97901	349622	447523	0.249971	-				447523	0.33	PASS	DISTANCE_VARIANCE	6823		30305273	30362607	57334	0.01	990218	823737	1813955	3.22597					-166481	0.26		DISTANCE_VARIANCE,INTERSECTION_VARIANCE	call_9896		31106006	31241754	135748
INV	chr1	chr1		114103332	114111749	8417				MantaINV:37708:1:2:0:0:0	120316952	120521831	204879	0.21	6213620	6410082	12623702	29.592	PDE4DIPP2;LOC107985524				196462	0.04		DISTANCE_VARIANCE,INTERSECTION_VARIANCE,SIZE_PROPORTION	386		114070623	114145378	74755	0.01	32709	33629	66338	0.398812					66338	0.11	PASS	DISTANCE_VARIANCE	call_8003		112043332	112106181	62849
INV	chr12	chr12		103988764	125316618	21327854				MantaINV:153602:0:1:0:0:0																			111993865	112165806	171941	0	8005101	13150812	21155913	0.492003					-21155913	0.01		DISTANCE_VARIANCE,SIZE_PROPORTION	call_8700		111162717	111255863	93146
INV	chr5	chr5		116011041	116015208	4167				MantaINV:108703:0:1:0:0:0	69703662	70408836	705174	0.56	46307379	45606372	91913751	64.7881	-				701007	0.01		DISTANCE_VARIANCE,INTERSECTION_VARIANCE,SIZE_PROPORTION	2157		115819249	115867184	47935	0.01	191792	148024	339816	3.26108					43768	0.09		DISTANCE_VARIANCE,INTERSECTION_VARIANCE	call_10760		113556745	113596712	39967
INV	chr5	chr5		10906313	10908001	1688				MantaINV:102609:0:1:1:0:0	69703662	70408836	705174	0.56	58797349	59500835	118298184	83.6784	-				703486	0		DISTANCE_VARIANCE,INTERSECTION_VARIANCE,SIZE_PROPORTION	2157		11134112	11199886	65774	0.01	227799	291885	519684	3.85169					64086	0.03		DISTANCE_VARIANCE,INTERSECTION_VARIANCE,SIZE_PROPORTION	call_10618		9353550	9470367	116817
INV	chr6	chr6		94031356	94031699	343				MantaINV:78090:0:0:0:0:0																			94056810	94097183	40373	0.01	25454	65484	90938	1.11676					40030	0.01		DISTANCE_VARIANCE,INTERSECTION_VARIANCE,SIZE_PROPORTION	call_7070		96052836	96132359	79523
INV	chr4	chr4		115245748	115250879	5131				MantaINV:25084:1:2:0:0:0																			115531930	115581237	49307	0.02	286182	330358	616540	5.66279					44176	0.1		DISTANCE_VARIANCE,INTERSECTION_VARIANCE	call_1009		112475956	112577061	101105
INV	chr10	chr10		130837426	130840411	2985				MantaINV:137497:0:1:0:0:0	46991592	48034623	1043031	0.55	83845834	82805788	166651622	79.6602	-				1040046	0		DISTANCE_VARIANCE,INTERSECTION_VARIANCE,SIZE_PROPORTION	4370		130912186	130967449	55263	0.01	74760	127038	201798	1.73225					52278	0.05		DISTANCE_VARIANCE,INTERSECTION_VARIANCE	call_8337		131440647	131498051	57404
INV	chr10	chr10		57497185	57498185	1000				MantaINV:132866:0:1:0:0:0	46991592	48034623	1043031	0.55	10505593	9463562	19969155	9.56349	-				1042031	0		DISTANCE_VARIANCE,INTERSECTION_VARIANCE,SIZE_PROPORTION	4370		57156205	57198393	42188	0.02	340980	299792	640772	7.41843					41188	0.02		DISTANCE_VARIANCE,INTERSECTION_VARIANCE,SIZE_PROPORTION	call_8235		58704988	58746314	41326
INV	chr2	chr2		88860605	88886154	25549				MantaINV:51016:0:2:0:0:0	89537247	90216214	678967	0.37	676642	1330060	2006702	1.42417	IGKV1-16;IGKV2-29;IGKV1-17;IGKV2-28;IGKV2-26;IGKV1-12;IGKV1-13;IGKV2-24;IGKV2-23;IGKV3-34;IGKV3-31;IGKV2-4;LOC124904399;IGKV1D-39;IGKV1-27;ABCD1P1;IGKV4-1;IGKV2-36;IGKV1-22;IGKV2-30;IGKDEL;NKAIN1P1;PABPC1P8;LOC124907856;LOC105374862;IGKC;IGKV1-37;IGKV3-15;IGKV1-35;IGKV1-32;IGKV1-33;PGBD4P5;IGKV3-11;IGKV2D-38;IGKV6-21;IGKV7-3;IGKV3-7;IGKV1-9;IGKV1-8;IGKV2D-40;IGKV5-2;IGKV1-6;IGKV1-5;MALLP2;IGKV2-1…				653418	0.04		DISTANCE_VARIANCE,INTERSECTION_VARIANCE,SIZE_PROPORTION	878		91840003	92060118	220115	0.01	2979398	3173964	6153362	12.5239					194566	0.12		DISTANCE_VARIANCE,INTERSECTION_VARIANCE	call_1686		88942254	88995398	53144
INV	chr1	chr1		175231430	175232801	1371				MantaINV:40258:0:1:0:0:0	146327104	146893917	566813	0.52	28904326	28338884	57243210	50.3738	TRV-CAC1-7;RNU1-1;MTMR11;LOC102723321;TRR-CCT8-1;H2AC19;LOC105371406;OTUD7B;LOC105371403;RPL6P31;CCT8P1;H2AC18;LOC124904407;LOC124904409;TRF-GAA9-1;H2BC20P;SSBL4P;LOC112268274;GJA5;ACP6;H2BC21;OR13Z2P;HYDIN2;TRN-GTT25-1;GJA8;PRKAB2;RNU1-68P;RNA5SP536;NBPF10;BOLA1;NBPF12;CHD1L;LOC391092;H2BC18;LOC124904634;SEC22B4P;PDE4DIPP7;LOC100129586;FAM91A2P;H4C15;H4C14;OR13Z3P;LINC02988;PLEKHO1;LOC644060;SF3…				565442	0		DISTANCE_VARIANCE,INTERSECTION_VARIANCE,SIZE_PROPORTION	433		175236223	175269292	33069	0.02	4793	36491	41284	0.59939					31698	0.04		DISTANCE_VARIANCE,INTERSECTION_VARIANCE,SIZE_PROPORTION	call_4623		176775749	176889092	113343
INV	chr3	chr3		162827574	162829870	2296				MantaINV:126071:1:2:0:0:0																			163243975	163300391	56416	0.03	416401	470521	886922	7.55317					54120	0.04		DISTANCE_VARIANCE,INTERSECTION_VARIANCE,SIZE_PROPORTION	call_985		162807956	162829858	21902
INV	chr7	chr7		105520429	105521463	1034				MantaINV:67900:1:2:0:1:0	5986390	6738295	751905	0.87	99534039	98783168	198317207	131.695	OCM				750871	0		DISTANCE_VARIANCE,INTERSECTION_VARIANCE,SIZE_PROPORTION	2925		105528275	105561326	33051	0.04	7846	39863	47709	0.699883					32017	0.03		DISTANCE_VARIANCE,INTERSECTION_VARIANCE,SIZE_PROPORTION	call_1104		107075285	107116864	41579
INV	chr7	chr7		57496323	65489620	7993297				MantaINV:64428:0:1:0:0:0	62308387	62332055	23668	0.43	4812064	3157565	7969629	0.497048	-				-7969629	0		DISTANCE_VARIANCE,SIZE_PROPORTION	3115		62260467	62430771	170304	0	4764144	3058849	7822993	0.479139					-7822993	0.02		DISTANCE_VARIANCE,SIZE_PROPORTION	call_7236		64578528	64680188	101660
INV	chr17	chr17		5691962	5692237	275				MantaINV:5992:1:1:1:0:0	21692279	21765597	73318	0.57	16000317	16073360	32073677	217.913	-				73043	0		DISTANCE_VARIANCE,INTERSECTION_VARIANCE,SIZE_PROPORTION	6126		5779821	5874166	94345	0	87859	181929	269788	1.42565					94070	0		DISTANCE_VARIANCE,INTERSECTION_VARIANCE,SIZE_PROPORTION	call_9239		4247776	4287009	39233
INV	chr2	chr2		4157678	4175888	18210				MantaINV:45628:0:1:0:0:0	89537247	90216214	678967	0.37	85379569	86040326	171419895	122.939	IGKV1-16;IGKV2-29;IGKV1-17;IGKV2-28;IGKV2-26;IGKV1-12;IGKV1-13;IGKV2-24;IGKV2-23;IGKV3-34;IGKV3-31;IGKV2-4;LOC124904399;IGKV1D-39;IGKV1-27;ABCD1P1;IGKV4-1;IGKV2-36;IGKV1-22;IGKV2-30;IGKDEL;NKAIN1P1;PABPC1P8;LOC124907856;LOC105374862;IGKC;IGKV1-37;IGKV3-15;IGKV1-35;IGKV1-32;IGKV1-33;PGBD4P5;IGKV3-11;IGKV2D-38;IGKV6-21;IGKV7-3;IGKV3-7;IGKV1-9;IGKV1-8;IGKV2D-40;IGKV5-2;IGKV1-6;IGKV1-5;MALLP2;IGKV2-1…				660757	0.03		DISTANCE_VARIANCE,INTERSECTION_VARIANCE,SIZE_PROPORTION	878		4248122	4273975	25853	0.03	90444	98087	188531	2.13936					7643	0.7		DISTANCE_VARIANCE,INTERSECTION_VARIANCE	call_3229		3436461	3501112	64651
INV	chr16	chr16		25192757	25193249	492				MantaINV:188937:0:1:0:0:0	21557960	22706670	1148710	0.95	3634797	2486579	6121376	2.66332	-				1148218	0		DISTANCE_VARIANCE,INTERSECTION_VARIANCE,SIZE_PROPORTION	5880		25079398	25113126	33728	0.03	113359	80123	193482	2.82706					33236	0.01		DISTANCE_VARIANCE,INTERSECTION_VARIANCE,SIZE_PROPORTION	call_3011		28789555	28890834	101279
INV	chr2	chr2		183704449	183707282	2833				MantaINV:56634:0:1:0:0:0	89537247	90216214	678967	0.37	94167202	93491068	187658270	137.62	IGKV1-16;IGKV2-29;IGKV1-17;IGKV2-28;IGKV2-26;IGKV1-12;IGKV1-13;IGKV2-24;IGKV2-23;IGKV3-34;IGKV3-31;IGKV2-4;LOC124904399;IGKV1D-39;IGKV1-27;ABCD1P1;IGKV4-1;IGKV2-36;IGKV1-22;IGKV2-30;IGKDEL;NKAIN1P1;PABPC1P8;LOC124907856;LOC105374862;IGKC;IGKV1-37;IGKV3-15;IGKV1-35;IGKV1-32;IGKV1-33;PGBD4P5;IGKV3-11;IGKV2D-38;IGKV6-21;IGKV7-3;IGKV3-7;IGKV1-9;IGKV1-8;IGKV2D-40;IGKV5-2;IGKV1-6;IGKV1-5;MALLP2;IGKV2-1…				676134	0		DISTANCE_VARIANCE,INTERSECTION_VARIANCE,SIZE_PROPORTION	878		183340575	183377636	37061	0.02	363874	329646	693520	8.69206					34228	0.08		DISTANCE_VARIANCE,INTERSECTION_VARIANCE	call_1717		184210981	184257812	46831
INV	chr2	chr2		45221269	45221702	433				MantaINV:48453:1:2:0:0:0	89537247	90216214	678967	0.37	44315978	44994512	89310490	65.7275	IGKV1-16;IGKV2-29;IGKV1-17;IGKV2-28;IGKV2-26;IGKV1-12;IGKV1-13;IGKV2-24;IGKV2-23;IGKV3-34;IGKV3-31;IGKV2-4;LOC124904399;IGKV1D-39;IGKV1-27;ABCD1P1;IGKV4-1;IGKV2-36;IGKV1-22;IGKV2-30;IGKDEL;NKAIN1P1;PABPC1P8;LOC124907856;LOC105374862;IGKC;IGKV1-37;IGKV3-15;IGKV1-35;IGKV1-32;IGKV1-33;PGBD4P5;IGKV3-11;IGKV2D-38;IGKV6-21;IGKV7-3;IGKV3-7;IGKV1-9;IGKV1-8;IGKV2D-40;IGKV5-2;IGKV1-6;IGKV1-5;MALLP2;IGKV2-1…				678534	0		DISTANCE_VARIANCE,INTERSECTION_VARIANCE,SIZE_PROPORTION	878		45236277	45274329	38052	0.01	15008	52627	67635	0.878745					37619	0.01		DISTANCE_VARIANCE,INTERSECTION_VARIANCE,SIZE_PROPORTION	call_9603		45409387	45493292	83905
INV	chr7	chr7		7543884	10668800	3124916				MantaINV:61202:0:2:0:0:0	5986390	6738295	751905	0.87	1557494	3930505	5487999	0.707797	OCM				-2373011	0.24		DISTANCE_VARIANCE,INTERSECTION_VARIANCE	2925		8593030	8663422	70392	0.01	1049146	2005378	3054524	0.477971					-3054524	0.02		DISTANCE_VARIANCE,SIZE_PROPORTION	call_7175		7543646	7601185	57539
INV	chr4	chr4		184990265	186324790	1334525				MantaINV:29744:0:2:0:0:0																			185881678	185924729	43051	0.01	891413	400061	1291474	0.468749					-1291474	0.03		DISTANCE_VARIANCE,SIZE_PROPORTION	call_6729		185658574	185730609	72035
INV	chr8	chr8		72111384	72111629	245				MantaINV:142340:0:0:1:0:0	12460698	12606301	145603	0.97	59650686	59505328	119156014	408.494	RNU6-1084P;LOC100420404;USP17L7;SOX7;ZNF705D;NEIL2;OR7E158P;PPP1R3B;FAM90A5P;LINC00529;DEFB103A;LOC124902082;LOC124902085;MTMR9;GATA4;LOC101929400;FAM86B3P;ERI1;LOC105379235;LOC105379237;LOC105379231;LOC105379230;FDFT1;DEFB104A;LINC03022;RPL10P19;RPS3AP34;MSRA;LOC105379228;LOC105379227;ZNF705CP;LOC105379224;FAM66E;FAM66D;LOC105379225;LOC105379220;XKR6;LOC105379222;DEFB105B;PRR23D2;TRE-CTC11-1;SNR…				145358	0		DISTANCE_VARIANCE,INTERSECTION_VARIANCE,SIZE_PROPORTION	3428		72307969	72408674	100705	0	196585	297045	493630	2.44493					100460	0		DISTANCE_VARIANCE,INTERSECTION_VARIANCE,SIZE_PROPORTION	call_11449		71466278	71543133	76855
INV	chr16	chr16		69728226	69728986	760				MantaINV:190986:0:1:0:0:0	21557960	22706670	1148710	0.95	48170266	47022316	95192582	41.4072	-				1147950	0		DISTANCE_VARIANCE,INTERSECTION_VARIANCE,SIZE_PROPORTION	5880		69074735	69176489	101754	0.01	653491	552497	1205988	5.88207					100994	0.01		DISTANCE_VARIANCE,INTERSECTION_VARIANCE,SIZE_PROPORTION	call_9208		70190519	70338828	148309
INV	chr11	chr11		58199876	78657985	20458109				MantaINV:86718:0:1:0:0:0	50139496	50339042	199546	0.1	8060380	28318943	36379323	0.880529	LINC02750				-20258563	0.01		DISTANCE_VARIANCE,INTERSECTION_VARIANCE,SIZE_PROPORTION	4691		61976987	62066253	89266	0	3777111	16591732	20368843	0.495656					-20368843	0		DISTANCE_VARIANCE,SIZE_PROPORTION	call_8430_1		70837715	71064003	226288
INV	chr14	chr14		46648664	62759565	16110901				MantaINV:12708:2:4:0:0:0																			49044665	49159406	114741	0.01	2396001	13600159	15996160	0.492928					-15996160	0.01		DISTANCE_VARIANCE,SIZE_PROPORTION	call_5328		57688222	57796240	108018
INV	chr5	chr5		37602260	130997692	93395432				MantaINV:104545:0:1:0:0:0	69703662	70408836	705174	0.56	32101402	60588856	92690258	0.492506	-				-92690258	0.01		DISTANCE_VARIANCE,SIZE_PROPORTION	2157		121443193	121546313	103120	0.01	83840933	9451379	93292312	0.498897					-93292312	0		DISTANCE_VARIANCE,SIZE_PROPORTION	call_3850_3		87320598	87419836	99238
INV	chr1	chr1		81194663	81195685	1022				MantaINV:35777:0:1:1:0:0	146327104	146893917	566813	0.52	65132441	65698232	130830673	115.201	TRV-CAC1-7;RNU1-1;MTMR11;LOC102723321;TRR-CCT8-1;H2AC19;LOC105371406;OTUD7B;LOC105371403;RPL6P31;CCT8P1;H2AC18;LOC124904407;LOC124904409;TRF-GAA9-1;H2BC20P;SSBL4P;LOC112268274;GJA5;ACP6;H2BC21;OR13Z2P;HYDIN2;TRN-GTT25-1;GJA8;PRKAB2;RNU1-68P;RNA5SP536;NBPF10;BOLA1;NBPF12;CHD1L;LOC391092;H2BC18;LOC124904634;SEC22B4P;PDE4DIPP7;LOC100129586;FAM91A2P;H4C15;H4C14;OR13Z3P;LINC02988;PLEKHO1;LOC644060;SF3…				565791	0		DISTANCE_VARIANCE,INTERSECTION_VARIANCE,SIZE_PROPORTION	433		81345851	81405730	59879	0.01	151188	210045	361233	2.96576					58857	0.02		DISTANCE_VARIANCE,INTERSECTION_VARIANCE,SIZE_PROPORTION	call_4545		84472968	84538241	65273
INV	chr7	chr7		152071074	155151709	3080635				MantaINV:70817:0:1:0:0:0	143712074	143808972	96898	0.57	8359000	11342737	19701737	3.10016	TRB;TRBV5-5;TRBV6-7;TRBV7-5				-2983737	0.03		DISTANCE_VARIANCE,INTERSECTION_VARIANCE,SIZE_PROPORTION	3300		152453361	152535552	82191	0.02	382287	2616157	2998444	0.474014					-2998444	0.03		DISTANCE_VARIANCE,SIZE_PROPORTION	call_4122		150322078	150386829	64751
INV	chr11	chr11		8977349	62074169	53096820				MantaINV:15985:2:3:0:0:0	50139496	50339042	199546	0.1	41162147	11735127	52897274	0.496256	LINC02750				-52897274	0		DISTANCE_VARIANCE,SIZE_PROPORTION	4691		50165625	50425118	259493	0.02	41188276	11649051	52837327	0.495137					-52837327	0		DISTANCE_VARIANCE,SIZE_PROPORTION	call_209		50135577	50365049	229472
INV	chr19	chr19		7322066	7322512	446				MantaINV:92478:0:0:3:0:0																			7389484	7433347	43863	0.01	67418	110835	178253	2.0115					43417	0.01		DISTANCE_VARIANCE,INTERSECTION_VARIANCE,SIZE_PROPORTION	call_9449		9546550	9589600	43050
INV	chr13	chr13		98601927	98605235	3308				MantaINV:182553:0:1:0:1:0	52271523	52505311	233788	0.17	46330404	46099924	92430328	194.922	-				230480	0.01		DISTANCE_VARIANCE,INTERSECTION_VARIANCE,SIZE_PROPORTION	5268		98598795	98636869	38074	0.02	3132	31634	34766	0.420086					34766	0.09	PASS	DISTANCE_VARIANCE	call_5274		99614502	99672000	57498
INV	chr21	chr21		26001836	26002391	555				MantaINV:114709:0:0:0:1:0	5605389	5794499	189110	0.8	20396447	20207892	40604339	107.042	-				188555	0		DISTANCE_VARIANCE,INTERSECTION_VARIANCE,SIZE_PROPORTION	6977		26410278	26446973	36695	0.02	408442	444582	853024	11.45					36140	0.02		DISTANCE_VARIANCE,INTERSECTION_VARIANCE,SIZE_PROPORTION	call_6199		27099790	27184551	84761
INV	chr6	chr6		150843	170743690	170592847				MantaINV:71535:0:1:0:0:0																			32378612	32573019	194407	0	32227769	138170671	170398440	0.498862					-170398440	0		DISTANCE_VARIANCE,SIZE_PROPORTION	call_10903_1		78121990	78334662	212672
INV	chrX	chrX		5811084	5812751	1667				MantaINV:156884:0:1:0:0:0	103979831	104052791	72960	1	98168747	98240040	196408787	1315.94	72960.0				71293	0.02		DISTANCE_VARIANCE,INTERSECTION_VARIANCE,SIZE_PROPORTION	7741		5804091	5847532	43441	0.01	6993	34781	41774	0.463066					41774	0.04		DISTANCE_VARIANCE,SIZE_PROPORTION	call_4352		6356231	6421566	65335
INV	chr11	chr11		15339668	15998434	658766				MantaINV:84166:0:1:0:0:0	50139496	50339042	199546	0.1	34799828	34340608	69140436	40.277	LINC02750				-459220	0.3		DISTANCE_VARIANCE,INTERSECTION_VARIANCE	4691		15007580	15040192	32612	0.02	332088	958242	1290330	0.93316					-626154	0.05		DISTANCE_VARIANCE,INTERSECTION_VARIANCE,SIZE_PROPORTION	call_2621		14740500	14780653	40153
INV	chr16	chr16		21583121	22699430	1116309				MantaINV:188600:0:1:0:0:0	21557960	22706670	1148710	0.95	25161	7240	32401	0.00715292	-				32401	0.97	PASS	DISTANCE_VARIANCE	5880		22463097	22527980	64883	0.05	879976	171450	1051426	0.445071					-1051426	0.06	PASS	DISTANCE_VARIANCE	call_838		22306177	22362643	56466
INV	chr19	chr19		4739350	4739544	194				MantaINV:92000:0:0:1:0:0																			4767214	4811232	44018	0.02	27864	71688	99552	1.12587					43824	0		DISTANCE_VARIANCE,INTERSECTION_VARIANCE,SIZE_PROPORTION	call_3177		3754771	3809713	54942
INV	chr2	chr2		124294179	124295663	1484				MantaINV:53004:0:1:0:0:0	130129407	130335869	206462	0.04	5835228	6040206	11875434	28.5541	RAB6C;KLF2P1;CYP4F27P;PLAC9P1;MED15P9;RAB6C-AS1;LOC100422513;LOC646674;FAR2P1;POTEF-AS1;SMPD4;ARHGAP42P2;CCDC74B;POTEF;LINC01856;RNU6-1049P;RPL22P7				204978	0.01		DISTANCE_VARIANCE,INTERSECTION_VARIANCE,SIZE_PROPORTION	1044		124356326	124413459	57133	0.01	62147	117796	179943	1.53492					55649	0.03		DISTANCE_VARIANCE,INTERSECTION_VARIANCE,SIZE_PROPORTION	call_9707		124423492	124454654	31162
INV	chr5	chr5		53826941	53829655	2714				MantaINV:105194:1:2:0:0:0	69703662	70408836	705174	0.56	15876721	16579181	32455902	22.9245	-				702460	0		DISTANCE_VARIANCE,INTERSECTION_VARIANCE,SIZE_PROPORTION	2157		53957798	53989492	31694	0.02	130857	159837	290694	4.22425					28980	0.09		DISTANCE_VARIANCE,INTERSECTION_VARIANCE	call_10682		55362680	55427307	64627
INV	chr2	chr2		45221176	45221706	530				MantaINV:48453:0:1:0:0:0	89537247	90216214	678967	0.37	44316071	44994508	89310579	65.7182	IGKV1-16;IGKV2-29;IGKV1-17;IGKV2-28;IGKV2-26;IGKV1-12;IGKV1-13;IGKV2-24;IGKV2-23;IGKV3-34;IGKV3-31;IGKV2-4;LOC124904399;IGKV1D-39;IGKV1-27;ABCD1P1;IGKV4-1;IGKV2-36;IGKV1-22;IGKV2-30;IGKDEL;NKAIN1P1;PABPC1P8;LOC124907856;LOC105374862;IGKC;IGKV1-37;IGKV3-15;IGKV1-35;IGKV1-32;IGKV1-33;PGBD4P5;IGKV3-11;IGKV2D-38;IGKV6-21;IGKV7-3;IGKV3-7;IGKV1-9;IGKV1-8;IGKV2D-40;IGKV5-2;IGKV1-6;IGKV1-5;MALLP2;IGKV2-1…				678437	0		DISTANCE_VARIANCE,INTERSECTION_VARIANCE,SIZE_PROPORTION	878		45236277	45274329	38052	0.01	15101	52623	67724	0.877689					37522	0.01		DISTANCE_VARIANCE,INTERSECTION_VARIANCE,SIZE_PROPORTION	call_9603		45409387	45493292	83905
INV	chr5	chr5		79750308	79755840	5532				MantaINV:106733:0:1:0:0:0	69703662	70408836	705174	0.56	10046646	9347004	19393650	13.6439	-				699642	0.01		DISTANCE_VARIANCE,INTERSECTION_VARIANCE,SIZE_PROPORTION	2157		79869176	79908281	39105	0.01	118868	152441	271309	3.03908					33573	0.14		DISTANCE_VARIANCE,INTERSECTION_VARIANCE	call_6819		80137286	80199382	62096
INV	chr1	chr1		205209478	205209646	168				MantaINV:42158:0:0:1:0:0	146327104	146893917	566813	0.52	58882374	58315729	117198103	103.353	TRV-CAC1-7;RNU1-1;MTMR11;LOC102723321;TRR-CCT8-1;H2AC19;LOC105371406;OTUD7B;LOC105371403;RPL6P31;CCT8P1;H2AC18;LOC124904407;LOC124904409;TRF-GAA9-1;H2BC20P;SSBL4P;LOC112268274;GJA5;ACP6;H2BC21;OR13Z2P;HYDIN2;TRN-GTT25-1;GJA8;PRKAB2;RNU1-68P;RNA5SP536;NBPF10;BOLA1;NBPF12;CHD1L;LOC391092;H2BC18;LOC124904634;SEC22B4P;PDE4DIPP7;LOC100129586;FAM91A2P;H4C15;H4C14;OR13Z3P;LINC02988;PLEKHO1;LOC644060;SF3…				566645	0		DISTANCE_VARIANCE,INTERSECTION_VARIANCE,SIZE_PROPORTION	433		205023053	205069571	46518	0.02	186425	140075	326500	3.49679					46350	0		DISTANCE_VARIANCE,INTERSECTION_VARIANCE,SIZE_PROPORTION	call_2467		205784826	205845533	60707
INV	chr10	chr10		57497898	57498226	328				MantaINV:132866:0:0:1:0:0	46991592	48034623	1043031	0.55	10506306	9463603	19969909	9.57001	-				1042703	0		DISTANCE_VARIANCE,INTERSECTION_VARIANCE,SIZE_PROPORTION	4370		57156205	57198393	42188	0.02	341693	299833	641526	7.54455					41860	0.01		DISTANCE_VARIANCE,INTERSECTION_VARIANCE,SIZE_PROPORTION	call_8235		58704988	58746314	41326
INV	chr3	chr3		32674911	154869181	122194270				MantaINV:62817:1:3:0:1:0																			54221751	54489617	267866	0	21546840	100379564	121926404	0.497813					-121926404	0		DISTANCE_VARIANCE,SIZE_PROPORTION	call_10121		48483565	48601276	117711
INV	chr17	chr17		5691377	5692236	859				MantaINV:5992:1:2:0:0:0	21692279	21765597	73318	0.57	16000902	16073361	32074263	216.201	-				72459	0.01		DISTANCE_VARIANCE,INTERSECTION_VARIANCE,SIZE_PROPORTION	6126		5779821	5874166	94345	0	88444	181930	270374	1.41998					93486	0.01		DISTANCE_VARIANCE,INTERSECTION_VARIANCE,SIZE_PROPORTION	call_9239		4247776	4287009	39233
INV	chr11	chr11		738454	740185	1731				MantaINV:82994:0:1:0:0:0	50139496	50339042	199546	0.1	49401042	49598857	98999899	245.929	LINC02750				197815	0.01		DISTANCE_VARIANCE,INTERSECTION_VARIANCE,SIZE_PROPORTION	4691		1625153	1678728	53575	0.01	886699	938543	1825242	16.5013					51844	0.03		DISTANCE_VARIANCE,INTERSECTION_VARIANCE,SIZE_PROPORTION	call_8344		1870850	1975066	104216
INV	chr10	chr10		125501848	125512532	10684				MantaINV:137112:0:1:0:0:0	46991592	48034623	1043031	0.55	78510256	77477909	155988165	74.0182	-				1032347	0.01		DISTANCE_VARIANCE,INTERSECTION_VARIANCE,SIZE_PROPORTION	4370		125306928	125344881	37953	0.02	194920	167651	362571	3.72734					27269	0.28		DISTANCE_VARIANCE,INTERSECTION_VARIANCE	call_8325		131440647	131498051	57404
INV	chr12	chr12		9480107	31201027	21720920				MantaINV:147566:0:1:0:0:0																			17770492	17860066	89574	0.52	8290385	13340961	21631346	0.495893					-21631346	0		DISTANCE_VARIANCE,SIZE_PROPORTION	call_25		11025418	11128885	103467
INV	chr16	chr16		48871380	48872316	936				MantaINV:189627:0:1:0:0:0	21557960	22706670	1148710	0.95	27313420	26165646	53479066	23.2589	-				1147774	0		DISTANCE_VARIANCE,INTERSECTION_VARIANCE,SIZE_PROPORTION	5880		48186834	48243069	56235	0.01	684546	629247	1313793	11.49					55299	0.02		DISTANCE_VARIANCE,INTERSECTION_VARIANCE,SIZE_PROPORTION	call_9186_3		47556868	47631061	74193
INV	chr8	chr8		117861523	117863098	1575				MantaINV:144969:0:1:1:0:0	12460698	12606301	145603	0.97	105400825	105256797	210657622	715.656	RNU6-1084P;LOC100420404;USP17L7;SOX7;ZNF705D;NEIL2;OR7E158P;PPP1R3B;FAM90A5P;LINC00529;DEFB103A;LOC124902082;LOC124902085;MTMR9;GATA4;LOC101929400;FAM86B3P;ERI1;LOC105379235;LOC105379237;LOC105379231;LOC105379230;FDFT1;DEFB104A;LINC03022;RPL10P19;RPS3AP34;MSRA;LOC105379228;LOC105379227;ZNF705CP;LOC105379224;FAM66E;FAM66D;LOC105379225;LOC105379220;XKR6;LOC105379222;DEFB105B;PRR23D2;TRE-CTC11-1;SNR…				144028	0.01		DISTANCE_VARIANCE,INTERSECTION_VARIANCE,SIZE_PROPORTION	3428		118131475	118242543	111068	0	269952	379445	649397	2.88255					109493	0.01		DISTANCE_VARIANCE,INTERSECTION_VARIANCE,SIZE_PROPORTION	call_11513		117090207	117132400	42193
INV	chr11	chr11		738461	741111	2650				MantaINV:82994:0:2:0:0:0	50139496	50339042	199546	0.1	49401035	49597931	98998966	244.809	LINC02750				196896	0.01		DISTANCE_VARIANCE,INTERSECTION_VARIANCE,SIZE_PROPORTION	4691		1625153	1678728	53575	0.01	886692	937617	1824309	16.2233					50925	0.05		DISTANCE_VARIANCE,INTERSECTION_VARIANCE,SIZE_PROPORTION	call_8344		1870850	1975066	104216
INV	chr17	chr17		21317870	21778359	460489				MantaINV:7136:0:1:0:3:0	21692279	21765597	73318	0.57	374409	12762	387171	0.362653	-				-387171	0.16	PASS	DISTANCE_VARIANCE	6126		21543904	21610166	66262	0.01	226034	168193	394227	0.374208					-394227	0.14	PASS	DISTANCE_VARIANCE	call_9263_1		21786373	21831383	45010
INV	chr20	chr20		37001785	47554551	10552766				MantaINV:99818:0:1:0:0:0	29217154	29888492	671338	0.97	7784631	17666059	25450690	1.13375	-				-9881428	0.06		DISTANCE_VARIANCE,INTERSECTION_VARIANCE	6823		38757860	38845549	87689	0.01	1756075	8709002	10465077	0.491759					-10465077	0.01		DISTANCE_VARIANCE,SIZE_PROPORTION	call_3415		41369460	41474554	105094
INV	chr2	chr2		132910189	132916919	6730				MantaINV:53588:0:1:0:0:0	131243087	131446339	203252	0.25	1667102	1470580	3137682	7.47132	CYP4F27P;MTND2P22;MTCO2P7;FAR2P2;FAR2P1;POTEF-AS1;MTATP6P7;CYP4F62P;SMPD4;FAR2P3;CYCSP8;POTEI;POTEJ;RNU6-848P;POTEF;RNU6-1049P;CYP4F30P;CFC1B;RAB6C;KLF2P2;KLF2P1;CCDC115;LOC105373616;PLAC9P1;IMP4;RAB6C-AS1;TEKT4P3;LOC100422513;LOC105373618;MZT2B;CCDC74B;LINC01856;PRSS40A;KLF2P3;TRE-TTC1-1;PRSS40B;LOC124907891;LOC124907890;AMER3;MTND3P15;MTND4P27;MTCO3P7;MTCO1P7;LOC646674;TUBA3E;RPL19P4;NMTRQ-TTG7…				196522	0.03		DISTANCE_VARIANCE,INTERSECTION_VARIANCE,SIZE_PROPORTION	1039		133051006	133267119	216113	0	140817	350200	491017	1.10172					209383	0.03		DISTANCE_VARIANCE,INTERSECTION_VARIANCE,SIZE_PROPORTION	call_9715		134007355	134059735	52380
INV	chr1	chr1		16725228	234776440	218051212				MantaINV:31551:0:1:0:0:0	146327104	146893917	566813	0.52	129601876	87882523	217484399	0.497407	TRV-CAC1-7;RNU1-1;MTMR11;LOC102723321;TRR-CCT8-1;H2AC19;LOC105371406;OTUD7B;LOC105371403;RPL6P31;CCT8P1;H2AC18;LOC124904407;LOC124904409;TRF-GAA9-1;H2BC20P;SSBL4P;LOC112268274;GJA5;ACP6;H2BC21;OR13Z2P;HYDIN2;TRN-GTT25-1;GJA8;PRKAB2;RNU1-68P;RNA5SP536;NBPF10;BOLA1;NBPF12;CHD1L;LOC391092;H2BC18;LOC124904634;SEC22B4P;PDE4DIPP7;LOC100129586;FAM91A2P;H4C15;H4C14;OR13Z3P;LINC02988;PLEKHO1;LOC644060;SF3…				-217484399	0		DISTANCE_VARIANCE,SIZE_PROPORTION	433		143311322	143502123	190801	0.04	126586094	91274317	217860411	0.499126					-217860411	0		DISTANCE_VARIANCE,SIZE_PROPORTION	call_1221_3		90814816	90947273	132457
INV	chr3	chr3		131098037	131117257	19220				MantaINV:124198:0:1:1:1:0																			130420791	130524301	103510	0	677246	592956	1270202	5.17479					84290	0.19		DISTANCE_VARIANCE,INTERSECTION_VARIANCE	call_10242		129434906	129516045	81139
INV	chr21	chr21		10271819	10324372	52553				MantaINV:113314:0:1:0:0:0	9252125	9354926	102801	0.14	1019694	969446	1989140	6.40197	LOC124905061;LOC105379514;LOC102723668;NCOR1P4;LOC105379565				50248	0.51		DISTANCE_VARIANCE,INTERSECTION_VARIANCE	7033		10497475	10541444	43969	0.02	225656	217072	442728	2.29341					-8584	0.84		DISTANCE_VARIANCE,INTERSECTION_VARIANCE	call_3438_1		8816100	8875815	59715
INV	chr4	chr4		64853884	64855228	1344				MantaINV:22177:2:3:0:0:0																			64831893	64876475	44582	0.01	21991	21247	43238	0.470757					43238	0.03		DISTANCE_VARIANCE,SIZE_PROPORTION	call_10427_1		69241564	69306751	65187
INV	chr10	chr10		125502109	125508653	6544				MantaINV:137112:1:3:0:0:0	46991592	48034623	1043031	0.55	78510517	77474030	155984547	74.3084	-				1036487	0.01		DISTANCE_VARIANCE,INTERSECTION_VARIANCE,SIZE_PROPORTION	4370		125306928	125344881	37953	0.02	195181	163772	358953	4.03347					31409	0.17		DISTANCE_VARIANCE,INTERSECTION_VARIANCE	call_8325		131440647	131498051	57404
INV	chr12	chr12		12391919	12393683	1764				MantaINV:147797:0:1:1:0:0																			12144967	12184015	39048	0.01	246952	209668	456620	5.59421					37284	0.05		DISTANCE_VARIANCE,INTERSECTION_VARIANCE,SIZE_PROPORTION	call_5012_3		11025418	11128885	103467
INV	chr2	chr2		88861923	88897786	35863				MantaINV:51017:0:1:0:0:0	89537247	90216214	678967	0.37	675324	1318428	1993752	1.39457	IGKV1-16;IGKV2-29;IGKV1-17;IGKV2-28;IGKV2-26;IGKV1-12;IGKV1-13;IGKV2-24;IGKV2-23;IGKV3-34;IGKV3-31;IGKV2-4;LOC124904399;IGKV1D-39;IGKV1-27;ABCD1P1;IGKV4-1;IGKV2-36;IGKV1-22;IGKV2-30;IGKDEL;NKAIN1P1;PABPC1P8;LOC124907856;LOC105374862;IGKC;IGKV1-37;IGKV3-15;IGKV1-35;IGKV1-32;IGKV1-33;PGBD4P5;IGKV3-11;IGKV2D-38;IGKV6-21;IGKV7-3;IGKV3-7;IGKV1-9;IGKV1-8;IGKV2D-40;IGKV5-2;IGKV1-6;IGKV1-5;MALLP2;IGKV2-1…				643104	0.05		DISTANCE_VARIANCE,INTERSECTION_VARIANCE	878		91840003	92060118	220115	0.01	2978080	3162332	6140412	11.994					184252	0.16		DISTANCE_VARIANCE,INTERSECTION_VARIANCE	call_1686		88942254	88995398	53144
INV	chrX	chrX		6219008	6220343	1335				MantaINV:156887:0:2:1:0:0	103979831	104052791	72960	1	97760823	97832448	195593271	1316.33	72960.0				71625	0.02		DISTANCE_VARIANCE,INTERSECTION_VARIANCE,SIZE_PROPORTION	7741		5804091	5847532	43441	0.01	414917	372811	787728	8.79634					42106	0.03		DISTANCE_VARIANCE,INTERSECTION_VARIANCE,SIZE_PROPORTION	call_4352		6288121	6320053	31932
INV	chr3	chr3		152031044	176726883	24695839				MantaINV:125440:0:2:0:0:0																			155814026	155944487	130461	0	3782982	20782396	24565378	0.494745					-24565378	0.01		DISTANCE_VARIANCE,SIZE_PROPORTION	call_10276		160790639	160923110	132471
INV	chr2	chr2		202527586	226661421	24133835				MantaINV:57753:1:2:0:0:0	131243087	131446339	203252	0.25	71284499	95215082	166499581	3.4207	CYP4F27P;MTND2P22;MTCO2P7;FAR2P2;FAR2P1;POTEF-AS1;MTATP6P7;CYP4F62P;SMPD4;FAR2P3;CYCSP8;POTEI;POTEJ;RNU6-848P;POTEF;RNU6-1049P;CYP4F30P;CFC1B;RAB6C;KLF2P2;KLF2P1;CCDC115;LOC105373616;PLAC9P1;IMP4;RAB6C-AS1;TEKT4P3;LOC100422513;LOC105373618;MZT2B;CCDC74B;LINC01856;PRSS40A;KLF2P3;TRE-TTC1-1;PRSS40B;LOC124907891;LOC124907890;AMER3;MTND3P15;MTND4P27;MTCO3P7;MTCO1P7;LOC646674;TUBA3E;RPL19P4;NMTRQ-TTG7…				-23930583	0.01		DISTANCE_VARIANCE,INTERSECTION_VARIANCE,SIZE_PROPORTION	1039		226093236	226317534	224298	0	23565650	343887	23909537	0.490792					-23909537	0.01		DISTANCE_VARIANCE,SIZE_PROPORTION	call_9834		224227789	224299354	71565
INV	chr1	chr1		80328938	80329426	488				MantaINV:35764:0:1:0:1:0	146327104	146893917	566813	0.52	65998166	66564491	132562657	116.836	TRV-CAC1-7;RNU1-1;MTMR11;LOC102723321;TRR-CCT8-1;H2AC19;LOC105371406;OTUD7B;LOC105371403;RPL6P31;CCT8P1;H2AC18;LOC124904407;LOC124904409;TRF-GAA9-1;H2BC20P;SSBL4P;LOC112268274;GJA5;ACP6;H2BC21;OR13Z2P;HYDIN2;TRN-GTT25-1;GJA8;PRKAB2;RNU1-68P;RNA5SP536;NBPF10;BOLA1;NBPF12;CHD1L;LOC391092;H2BC18;LOC124904634;SEC22B4P;PDE4DIPP7;LOC100129586;FAM91A2P;H4C15;H4C14;OR13Z3P;LINC02988;PLEKHO1;LOC644060;SF3…				566325	0		DISTANCE_VARIANCE,INTERSECTION_VARIANCE,SIZE_PROPORTION	433		80579428	80633166	53738	0.01	250490	303740	554230	5.11039					53250	0.01		DISTANCE_VARIANCE,INTERSECTION_VARIANCE,SIZE_PROPORTION	call_7951		84472968	84538241	65273
INV	chr5	chr5		116011018	116015368	4350				MantaINV:108703:1:2:0:0:0	69703662	70408836	705174	0.56	46307356	45606532	91913888	64.7715	-				700824	0.01		DISTANCE_VARIANCE,INTERSECTION_VARIANCE,SIZE_PROPORTION	2157		115819249	115867184	47935	0.01	191769	148184	339953	3.25098					43585	0.09		DISTANCE_VARIANCE,INTERSECTION_VARIANCE	call_10760		113556745	113596712	39967
INV	chr16	chr16		69727925	69728997	1072				MantaINV:190986:0:1:1:0:0	21557960	22706670	1148710	0.95	48169965	47022327	95192292	41.3958	-				1147638	0		DISTANCE_VARIANCE,INTERSECTION_VARIANCE,SIZE_PROPORTION	5880		69074735	69176489	101754	0.01	653190	552508	1205698	5.86282					100682	0.01		DISTANCE_VARIANCE,INTERSECTION_VARIANCE,SIZE_PROPORTION	call_9208		70190519	70338828	148309
INV	chr20	chr20		29258219	29888653	630434				MantaINV:98837:1:3:0:0:0	29217154	29888492	671338	0.97	41065	161	41226	0.0158353	-				40904	0.94	PASS	DISTANCE_VARIANCE	6823		30305273	30362607	57334	0.01	1047054	473954	1521008	1.10576					-573100	0.09		DISTANCE_VARIANCE,INTERSECTION_VARIANCE	call_9896		31106006	31241754	135748
INV	chr8	chr8		84953046	84962077	9031				MantaINV:143065:0:1:0:0:0	12460698	12606301	145603	0.97	72492348	72355776	144848124	468.358	RNU6-1084P;LOC100420404;USP17L7;SOX7;ZNF705D;NEIL2;OR7E158P;PPP1R3B;FAM90A5P;LINC00529;DEFB103A;LOC124902082;LOC124902085;MTMR9;GATA4;LOC101929400;FAM86B3P;ERI1;LOC105379235;LOC105379237;LOC105379231;LOC105379230;FDFT1;DEFB104A;LINC03022;RPL10P19;RPS3AP34;MSRA;LOC105379228;LOC105379227;ZNF705CP;LOC105379224;FAM66E;FAM66D;LOC105379225;LOC105379220;XKR6;LOC105379222;DEFB105B;PRR23D2;TRE-CTC11-1;SNR…				136572	0.06		DISTANCE_VARIANCE,INTERSECTION_VARIANCE	3428		84859469	84921664	62195	0.01	93577	40413	133990	0.940612					53164	0.15		DISTANCE_VARIANCE,INTERSECTION_VARIANCE	call_11469		84111145	84208805	97660
INV	chr14	chr14		46648974	62759571	16110597				MantaINV:12708:2:3:0:1:0																			49044665	49159406	114741	0.01	2395691	13600165	15995856	0.492928					-15995856	0.01		DISTANCE_VARIANCE,SIZE_PROPORTION	call_5328		57688222	57796240	108018
INV	chr16	chr16		27941594	27942245	651				MantaINV:189124:0:2:0:0:0	21557960	22706670	1148710	0.95	6383634	5235575	11619209	5.05464	-				1148059	0		DISTANCE_VARIANCE,INTERSECTION_VARIANCE,SIZE_PROPORTION	5880		27608229	27668093	59864	0.01	333365	274152	607517	5.01957					59213	0.01		DISTANCE_VARIANCE,INTERSECTION_VARIANCE,SIZE_PROPORTION	call_9162		28290832	28374449	83617
INV	chr16	chr16		85155107	85156198	1091				MantaINV:192168:0:2:1:0:0	21557960	22706670	1148710	0.95	63597147	62449528	126046675	54.8124	-				1147619	0		DISTANCE_VARIANCE,INTERSECTION_VARIANCE,SIZE_PROPORTION	5880		85157241	85231508	74267	0	2134	75310	77444	0.513854					73176	0.01		DISTANCE_VARIANCE,INTERSECTION_VARIANCE,SIZE_PROPORTION	call_9222		84099358	84138903	39545
INV	chrX	chrX		5811083	5812570	1487				MantaINV:156884:0:1:1:0:0	103979831	104052791	72960	1	98168748	98240221	196408969	1319.12	72960.0				71473	0.02		DISTANCE_VARIANCE,INTERSECTION_VARIANCE,SIZE_PROPORTION	7741		5804091	5847532	43441	0.01	6992	34962	41954	0.466925					41954	0.03		DISTANCE_VARIANCE,SIZE_PROPORTION	call_4352		6356231	6421566	65335
INV	chr2	chr2		48554707	65519326	16964619				MantaINV:48588:1:2:0:0:0	89537247	90216214	678967	0.37	40982540	24696888	65679428	1.86128	IGKV1-16;IGKV2-29;IGKV1-17;IGKV2-28;IGKV2-26;IGKV1-12;IGKV1-13;IGKV2-24;IGKV2-23;IGKV3-34;IGKV3-31;IGKV2-4;LOC124904399;IGKV1D-39;IGKV1-27;ABCD1P1;IGKV4-1;IGKV2-36;IGKV1-22;IGKV2-30;IGKDEL;NKAIN1P1;PABPC1P8;LOC124907856;LOC105374862;IGKC;IGKV1-37;IGKV3-15;IGKV1-35;IGKV1-32;IGKV1-33;PGBD4P5;IGKV3-11;IGKV2D-38;IGKV6-21;IGKV7-3;IGKV3-7;IGKV1-9;IGKV1-8;IGKV2D-40;IGKV5-2;IGKV1-6;IGKV1-5;MALLP2;IGKV2-1…				-16285652	0.04		DISTANCE_VARIANCE,INTERSECTION_VARIANCE,SIZE_PROPORTION	878		61035421	61136226	100805	0.01	12480714	4383100	16863814	0.494093					-16863814	0.01		DISTANCE_VARIANCE,SIZE_PROPORTION	call_5913		63717682	63772716	55034
INV	chr19	chr19		20619344	20700211	80867				MantaINV:93667:0:1:0:0:0																			20537448	20596275	58827	0.01	81896	103936	185832	0.665147					-22040	0.73		DISTANCE_VARIANCE,INTERSECTION_VARIANCE	call_5791		20619366	20700335	80969
INV	chr12	chr12		25106555	25107501	946				MantaINV:148725:0:3:0:0:0																			25138161	25211298	73137	0.01	31606	103797	135403	0.913874					72191	0.01		DISTANCE_VARIANCE,INTERSECTION_VARIANCE,SIZE_PROPORTION	call_8557		23449377	23516227	66850
INV	chr12	chr12		80454440	80461956	7516				MantaINV:152141:0:1:0:0:0																			80409687	80457007	47320	0.01	44753	4949	49702	0.453206					39804	0.16	PASS	DISTANCE_VARIANCE	call_2772		81070046	81129911	59865
INV	chr2	chr2		154968441	154973678	5237				MantaINV:54886:0:1:0:0:0	89537247	90216214	678967	0.37	65431194	64757464	130188658	95.1388	IGKV1-16;IGKV2-29;IGKV1-17;IGKV2-28;IGKV2-26;IGKV1-12;IGKV1-13;IGKV2-24;IGKV2-23;IGKV3-34;IGKV3-31;IGKV2-4;LOC124904399;IGKV1D-39;IGKV1-27;ABCD1P1;IGKV4-1;IGKV2-36;IGKV1-22;IGKV2-30;IGKDEL;NKAIN1P1;PABPC1P8;LOC124907856;LOC105374862;IGKC;IGKV1-37;IGKV3-15;IGKV1-35;IGKV1-32;IGKV1-33;PGBD4P5;IGKV3-11;IGKV2D-38;IGKV6-21;IGKV7-3;IGKV3-7;IGKV1-9;IGKV1-8;IGKV2D-40;IGKV5-2;IGKV1-6;IGKV1-5;MALLP2;IGKV2-1…				673730	0.01		DISTANCE_VARIANCE,INTERSECTION_VARIANCE,SIZE_PROPORTION	878		155361826	155403374	41548	0.01	393385	429696	823081	8.79644					36311	0.13		DISTANCE_VARIANCE,INTERSECTION_VARIANCE	call_6004		155018406	155127452	109046
INV	chr10	chr10		12825171	12825246	75				MantaINV:129602:0:0:1:1:0	46991592	48034623	1043031	0.55	34166421	35209377	69375798	33.2544	-				1042956	0		DISTANCE_VARIANCE,INTERSECTION_VARIANCE,SIZE_PROPORTION	4370		12979665	13025256	45591	0.01	154494	200010	354504	3.88151					45516	0		DISTANCE_VARIANCE,INTERSECTION_VARIANCE,SIZE_PROPORTION	call_4710		15839561	15891752	52191
INV	chr3	chr3		121193434	121858219	664785				MantaINV:123543:0:1:1:0:0																			121323661	121364391	40730	0.02	130227	493828	624055	0.442271					-624055	0.06	PASS	DISTANCE_VARIANCE	call_3586		120151466	120206360	54894
INV	chr12	chr12		37924384	37924723	339				MantaINV:149447:0:0:1:0:0																			37929729	37963920	34191	0.03	5345	39197	44542	0.645004					33852	0.01		DISTANCE_VARIANCE,INTERSECTION_VARIANCE,SIZE_PROPORTION	call_5045		37649151	37690099	40948
INV	chr1	chr1		187497343	187497600	257				MantaINV:40928:1:1:1:0:0	146327104	146893917	566813	0.52	41170239	40603683	81773922	72.1021	TRV-CAC1-7;RNU1-1;MTMR11;LOC102723321;TRR-CCT8-1;H2AC19;LOC105371406;OTUD7B;LOC105371403;RPL6P31;CCT8P1;H2AC18;LOC124904407;LOC124904409;TRF-GAA9-1;H2BC20P;SSBL4P;LOC112268274;GJA5;ACP6;H2BC21;OR13Z2P;HYDIN2;TRN-GTT25-1;GJA8;PRKAB2;RNU1-68P;RNA5SP536;NBPF10;BOLA1;NBPF12;CHD1L;LOC391092;H2BC18;LOC124904634;SEC22B4P;PDE4DIPP7;LOC100129586;FAM91A2P;H4C15;H4C14;OR13Z3P;LINC02988;PLEKHO1;LOC644060;SF3…				566556	0		DISTANCE_VARIANCE,INTERSECTION_VARIANCE,SIZE_PROPORTION	433		187020446	187051868	31422	0.02	476897	445732	922629	14.5622					31165	0.01		DISTANCE_VARIANCE,INTERSECTION_VARIANCE,SIZE_PROPORTION	call_2449		188110011	188163433	53422
INV	chrX	chrX		26782034	26792667	10633				MantaINV:157767:1:2:0:0:0	103979831	104052791	72960	1	77197797	77260124	154457921	923.869	72960.0				62327	0.15		DISTANCE_VARIANCE,INTERSECTION_VARIANCE	7741		28853854	28927200	73346	0.01	2071820	2134533	4206353	25.0441					62713	0.14		DISTANCE_VARIANCE,INTERSECTION_VARIANCE	call_11777		27681285	27711398	30113
INV	chr9	chr9		86540927	86541032	105				MantaINV:168378:1:1:2:0:0	62801168	62935061	133893	0.51	23739759	23605971	47345730	176.666	-				133788	0		DISTANCE_VARIANCE,INTERSECTION_VARIANCE,SIZE_PROPORTION	3988		86136582	86177663	41081	0.02	404345	363369	767714	9.32011					40976	0		DISTANCE_VARIANCE,INTERSECTION_VARIANCE,SIZE_PROPORTION	call_4288		91182162	91291388	109226
INV	chr12	chr12		71139013	71139974	961				MantaINV:151623:0:1:0:0:0																			71143220	71192087	48867	0.01	4207	52113	56320	0.565164					47906	0.02		DISTANCE_VARIANCE,INTERSECTION_VARIANCE,SIZE_PROPORTION	call_5093		71855209	71887463	32254
INV	chr1	chr1		194669488	194669563	75				MantaINV:41440:0:0:2:0:0	146327104	146893917	566813	0.52	48342384	47775646	96118030	84.7769	TRV-CAC1-7;RNU1-1;MTMR11;LOC102723321;TRR-CCT8-1;H2AC19;LOC105371406;OTUD7B;LOC105371403;RPL6P31;CCT8P1;H2AC18;LOC124904407;LOC124904409;TRF-GAA9-1;H2BC20P;SSBL4P;LOC112268274;GJA5;ACP6;H2BC21;OR13Z2P;HYDIN2;TRN-GTT25-1;GJA8;PRKAB2;RNU1-68P;RNA5SP536;NBPF10;BOLA1;NBPF12;CHD1L;LOC391092;H2BC18;LOC124904634;SEC22B4P;PDE4DIPP7;LOC100129586;FAM91A2P;H4C15;H4C14;OR13Z3P;LINC02988;PLEKHO1;LOC644060;SF3…				566738	0		DISTANCE_VARIANCE,INTERSECTION_VARIANCE,SIZE_PROPORTION	433		194575164	194612081	36917	0.04	94324	57482	151806	2.0519					36842	0		DISTANCE_VARIANCE,INTERSECTION_VARIANCE,SIZE_PROPORTION	call_462		194944323	194990033	45710
INV	chr16	chr16		36321488	36334685	13197				MantaINV:189443:1:4:0:1:0	35227666	35501342	273676	0.47	1093822	833343	1927165	3.35892	LOC102724181				260479	0.05		DISTANCE_VARIANCE,INTERSECTION_VARIANCE,SIZE_PROPORTION	5972		35157747	35523373	365626	0.02	1163741	811312	1975053	2.60683					352429	0.04		DISTANCE_VARIANCE,INTERSECTION_VARIANCE,SIZE_PROPORTION	call_280		35161761	35230410	68649
INV	chrX	chrX		154549227	154648642	99415				MantaINV:163895:0:1:0:0:0	149691604	149712758	21154	0.48	4857623	4935884	9793507	40.6137	34533.8				-78261	0.21		DISTANCE_VARIANCE,INTERSECTION_VARIANCE	7848		154549214	154648634	99420	0.12	13	8	21	5.78369e-05					5	1	PASS		call_126		154549277	154648689	99412
INV	chr12	chr12		37924183	37924725	542				MantaINV:149447:0:0:3:0:0																			37929729	37963920	34191	0.03	5546	39195	44741	0.644099					33649	0.02		DISTANCE_VARIANCE,INTERSECTION_VARIANCE,SIZE_PROPORTION	call_5045		37649151	37690099	40948
INV	chr1	chr1		36267649	36269041	1392				MantaINV:32965:0:1:0:0:0	146327104	146893917	566813	0.52	110059455	110624876	220684331	194.194	TRV-CAC1-7;RNU1-1;MTMR11;LOC102723321;TRR-CCT8-1;H2AC19;LOC105371406;OTUD7B;LOC105371403;RPL6P31;CCT8P1;H2AC18;LOC124904407;LOC124904409;TRF-GAA9-1;H2BC20P;SSBL4P;LOC112268274;GJA5;ACP6;H2BC21;OR13Z2P;HYDIN2;TRN-GTT25-1;GJA8;PRKAB2;RNU1-68P;RNA5SP536;NBPF10;BOLA1;NBPF12;CHD1L;LOC391092;H2BC18;LOC124904634;SEC22B4P;PDE4DIPP7;LOC100129586;FAM91A2P;H4C15;H4C14;OR13Z3P;LINC02988;PLEKHO1;LOC644060;SF3…				565421	0		DISTANCE_VARIANCE,INTERSECTION_VARIANCE,SIZE_PROPORTION	433		37102696	37152260	49564	0.03	835047	883219	1718266	16.8603					48172	0.03		DISTANCE_VARIANCE,INTERSECTION_VARIANCE,SIZE_PROPORTION	call_2354		36462681	36539316	76635
INV	chr1	chr1		81194663	81195873	1210				MantaINV:35777:0:1:0:0:0	146327104	146893917	566813	0.52	65132441	65698044	130830485	115.163	TRV-CAC1-7;RNU1-1;MTMR11;LOC102723321;TRR-CCT8-1;H2AC19;LOC105371406;OTUD7B;LOC105371403;RPL6P31;CCT8P1;H2AC18;LOC124904407;LOC124904409;TRF-GAA9-1;H2BC20P;SSBL4P;LOC112268274;GJA5;ACP6;H2BC21;OR13Z2P;HYDIN2;TRN-GTT25-1;GJA8;PRKAB2;RNU1-68P;RNA5SP536;NBPF10;BOLA1;NBPF12;CHD1L;LOC391092;H2BC18;LOC124904634;SEC22B4P;PDE4DIPP7;LOC100129586;FAM91A2P;H4C15;H4C14;OR13Z3P;LINC02988;PLEKHO1;LOC644060;SF3…				565603	0		DISTANCE_VARIANCE,INTERSECTION_VARIANCE,SIZE_PROPORTION	433		81345851	81405730	59879	0.01	151188	209857	361045	2.95509					58669	0.02		DISTANCE_VARIANCE,INTERSECTION_VARIANCE,SIZE_PROPORTION	call_4545		84472968	84538241	65273
INV	chr3	chr3		45042832	45042956	124				MantaINV:119028:0:0:1:0:0																			45676396	45739420	63024	0	633564	696464	1330028	10.5311					62900	0		DISTANCE_VARIANCE,INTERSECTION_VARIANCE,SIZE_PROPORTION	call_10110		44559569	44612335	52766
INV	chr4	chr4		184990077	186324975	1334898				MantaINV:29744:0:1:0:0:0																			185881678	185924729	43051	0.01	891601	400246	1291847	0.468758					-1291847	0.03		DISTANCE_VARIANCE,SIZE_PROPORTION	call_6729		185658574	185730609	72035
INV	chr16	chr16		36320744	36337604	16860				MantaINV:98743:15:16:0:0:0	35227666	35501342	273676	0.47	1093078	836262	1929340	3.32031	LOC102724181				256816	0.06		DISTANCE_VARIANCE,INTERSECTION_VARIANCE	5972		35157747	35523373	365626	0.02	1162997	814231	1977228	2.58471					348766	0.05		DISTANCE_VARIANCE,INTERSECTION_VARIANCE,SIZE_PROPORTION	call_280		35161761	35230410	68649
INV	chr9	chr9		105054355	105055067	712				MantaINV:169497:0:0:1:0:0	41058437	41293385	234948	0.15	63995918	63761682	127757600	271.063	SNX18P8;LOC642929;CBWD5;ANKRD20A3P;GXYLT1P3;LOC107987020;LOC100419690;ATP5F1AP7;IGKV1OR-3;PTGER4P2-CDK2AP2P2;LOC112268033;SDR42E1P2;XLOC_007697;LOC105379252;GLIDR;RPL7AP76;LOC124902171;LOC105376050;CNTNAP3P1;RBPJP6;LOC107987073;MIR4477B;CDK2AP2P2;LOC124900278;LOC107987071;MIR4477A;CYP4F61P;CNN2P2;MEP1AP3;LOC112268045;FAM88C;LOC105376057;FAM88B;LINC01410;FOXD4L4;ADGRF5P1;AQP7P3;RNA5SP283;LERFS;LOC…				234236	0		DISTANCE_VARIANCE,INTERSECTION_VARIANCE,SIZE_PROPORTION	3801		105070009	105102955	32946	0.02	15654	47888	63542	0.943966					32234	0.02		DISTANCE_VARIANCE,INTERSECTION_VARIANCE,SIZE_PROPORTION	call_4305		105324042	105365709	41667
INV	chr11	chr11		95633336	95634004	668				MantaINV:89164:0:1:1:0:0	50139496	50339042	199546	0.1	45493840	45294962	90788802	226.729	LINC02750				198878	0		DISTANCE_VARIANCE,INTERSECTION_VARIANCE,SIZE_PROPORTION	4691		95978800	96059329	80529	0	345464	425325	770789	4.74643					79861	0.01		DISTANCE_VARIANCE,INTERSECTION_VARIANCE,SIZE_PROPORTION	call_8468		96810832	96860542	49710
INV	chr1	chr1		187495696	187497595	1899				MantaINV:40928:0:1:0:0:0	146327104	146893917	566813	0.52	41168592	40603678	81772270	71.8925	TRV-CAC1-7;RNU1-1;MTMR11;LOC102723321;TRR-CCT8-1;H2AC19;LOC105371406;OTUD7B;LOC105371403;RPL6P31;CCT8P1;H2AC18;LOC124904407;LOC124904409;TRF-GAA9-1;H2BC20P;SSBL4P;LOC112268274;GJA5;ACP6;H2BC21;OR13Z2P;HYDIN2;TRN-GTT25-1;GJA8;PRKAB2;RNU1-68P;RNA5SP536;NBPF10;BOLA1;NBPF12;CHD1L;LOC391092;H2BC18;LOC124904634;SEC22B4P;PDE4DIPP7;LOC100129586;FAM91A2P;H4C15;H4C14;OR13Z3P;LINC02988;PLEKHO1;LOC644060;SF3…				564914	0		DISTANCE_VARIANCE,INTERSECTION_VARIANCE,SIZE_PROPORTION	433		187020446	187051868	31422	0.02	475250	445727	920977	13.8198					29523	0.06		DISTANCE_VARIANCE,INTERSECTION_VARIANCE	call_2449		186921250	186967144	45894
INV	chr6	chr6		51133506	51227374	93868				MantaINV:75580:0:1:0:0:0																			51133547	51227419	93872	0	41	45	86	0.000234367					4	1	PASS		call_10928		46347036	46466535	119499
INV	chr17	chr17		72236645	79483437	7246792				MantaINV:10916:0:1:0:0:0	21692279	21765597	73318	0.57	50544366	57717840	108262206	7.39485	-				-7173474	0.01		DISTANCE_VARIANCE,INTERSECTION_VARIANCE,SIZE_PROPORTION	6126		73069706	73176463	106757	0.01	833061	6306974	7140035	0.485482					-7140035	0.01		DISTANCE_VARIANCE,SIZE_PROPORTION	call_5664		74930047	74980184	50137
INV	chrX	chrX		70909424	70920183	10759				MantaINV:159751:0:1:0:0:0	103979831	104052791	72960	1	33070407	33132608	66203015	395.388	72960.0				62201	0.15		DISTANCE_VARIANCE,INTERSECTION_VARIANCE	7741		71800048	71926684	126636	0	890624	1006501	1897125	6.90392					115877	0.08		DISTANCE_VARIANCE,INTERSECTION_VARIANCE	call_11842		71308099	71375123	67024
INV	chr8	chr8		39842940	127487399	87644459				MantaINV:140604:0:1:0:0:0	12460698	12606301	145603	0.97	27382242	114881098	142263340	0.810247	RNU6-1084P;LOC100420404;USP17L7;SOX7;ZNF705D;NEIL2;OR7E158P;PPP1R3B;FAM90A5P;LINC00529;DEFB103A;LOC124902082;LOC124902085;MTMR9;GATA4;LOC101929400;FAM86B3P;ERI1;LOC105379235;LOC105379237;LOC105379231;LOC105379230;FDFT1;DEFB104A;LINC03022;RPL10P19;RPS3AP34;MSRA;LOC105379228;LOC105379227;ZNF705CP;LOC105379224;FAM66E;FAM66D;LOC105379225;LOC105379220;XKR6;LOC105379222;DEFB105B;PRR23D2;TRE-CTC11-1;SNR…				-87498856	0		DISTANCE_VARIANCE,INTERSECTION_VARIANCE,SIZE_PROPORTION	3428		68856393	68983586	127193	0	29013453	58503813	87517266	0.498551					-87517266	0		DISTANCE_VARIANCE,SIZE_PROPORTION	call_11440		55030239	55139409	109170
INV	chr3	chr3		45042822	45042969	147				MantaINV:119028:0:0:2:0:0																			45676396	45739420	63024	0	633574	696451	1330025	10.5272					62877	0		DISTANCE_VARIANCE,INTERSECTION_VARIANCE,SIZE_PROPORTION	call_10110		44559569	44612335	52766
INV	chr19	chr19		14774676	33757605	18982929				MantaINV:34978:1:3:0:3:0																			30459838	30574177	114339	0.01	15685162	3183428	18868590	0.494013					-18868590	0.01		DISTANCE_VARIANCE,SIZE_PROPORTION	call_5802		19815252	19918480	103228
INV	chr17	chr17		21795850	21825838	29988				MantaINV:7276:0:1:0:1:0	21692279	21765597	73318	0.57	103571	60241	163812	0.792858	-				43330	0.41		DISTANCE_VARIANCE,INTERSECTION_VARIANCE	6126		21543905	21610167	66262	0.01	251945	215671	467616	2.42918					36274	0.45		DISTANCE_VARIANCE,INTERSECTION_VARIANCE	call_9263_3		21786373	21831383	45010
INV	chrX	chrX		79667728	79670582	2854				MantaINV:160135:0:1:0:0:0	103979831	104052791	72960	1	24312103	24382209	48694312	321.143	72960.0				70106	0.04		DISTANCE_VARIANCE,INTERSECTION_VARIANCE,SIZE_PROPORTION	7741		79140383	79202556	62173	0.01	527345	468026	995371	7.65354					59319	0.05		DISTANCE_VARIANCE,INTERSECTION_VARIANCE,SIZE_PROPORTION	call_11854		78667027	78716301	49274
INV	chr3	chr3		188142665	193362813	5220148				MantaINV:127641:0:1:0:0:0																			188577293	188758035	180742	0	434628	4604778	5039406	0.466535					-5039406	0.03		DISTANCE_VARIANCE,SIZE_PROPORTION	call_10318		185519840	185560427	40587
INV	chr6	chr6		65617934	65694795	76861				MantaINV:76334:0:1:0:0:0																			65617675	65688186	70511	0.01	259	6609	6868	0.0233084					-6350	0.92	PASS	DISTANCE_VARIANCE	call_10954		65617908	65694710	76802
INV	chr10	chr10		13063037	13063272	235				MantaINV:129568:0:0:0:0:0	46991592	48034623	1043031	0.55	33928555	34971351	68899906	33.0213	-				1042796	0		DISTANCE_VARIANCE,INTERSECTION_VARIANCE,SIZE_PROPORTION	4370		12979665	13025256	45591	0.01	83372	38016	121388	1.32447					45356	0.01		DISTANCE_VARIANCE,INTERSECTION_VARIANCE,SIZE_PROPORTION	call_4710		15839561	15891752	52191
INV	chr11	chr11		99819752	99820576	824				MantaINV:89415:0:1:0:0:0	50139496	50339042	199546	0.1	49680256	49481534	99161790	247.447	LINC02750				198722	0		DISTANCE_VARIANCE,INTERSECTION_VARIANCE,SIZE_PROPORTION	4691		99867587	99899277	31690	0.02	47835	78701	126536	1.9459					30866	0.03		DISTANCE_VARIANCE,INTERSECTION_VARIANCE,SIZE_PROPORTION	call_2680		100114582	100164804	50222
INV	chr8	chr8		137336073	137337449	1376				MantaINV:146222:0:1:0:0:0	12460698	12606301	145603	0.97	124875375	124731148	249606523	849.123	RNU6-1084P;LOC100420404;USP17L7;SOX7;ZNF705D;NEIL2;OR7E158P;PPP1R3B;FAM90A5P;LINC00529;DEFB103A;LOC124902082;LOC124902085;MTMR9;GATA4;LOC101929400;FAM86B3P;ERI1;LOC105379235;LOC105379237;LOC105379231;LOC105379230;FDFT1;DEFB104A;LINC03022;RPL10P19;RPS3AP34;MSRA;LOC105379228;LOC105379227;ZNF705CP;LOC105379224;FAM66E;FAM66D;LOC105379225;LOC105379220;XKR6;LOC105379222;DEFB105B;PRR23D2;TRE-CTC11-1;SNR…				144227	0.01		DISTANCE_VARIANCE,INTERSECTION_VARIANCE,SIZE_PROPORTION	3428		137041561	137075302	33741	0.02	294512	262147	556659	7.92581					32365	0.04		DISTANCE_VARIANCE,INTERSECTION_VARIANCE,SIZE_PROPORTION	call_7518		136771218	136830340	59122
INV	chr19	chr19		15675291	15777590	102299				MantaINV:93294:0:2:0:1:0																			15814999	15845043	30044	0.02	139708	67453	207161	0.782675					-72255	0.29		DISTANCE_VARIANCE,INTERSECTION_VARIANCE	call_5789		15675248	15777532	102284
INV	chr19	chr19		37852414	37854327	1913				MantaINV:95064:0:1:0:0:0																			38174678	38215180	40502	0.02	322264	360853	683117	8.0528					38589	0.05		DISTANCE_VARIANCE,INTERSECTION_VARIANCE,SIZE_PROPORTION	call_3211		37995822	38032161	36339
INV	chr2	chr2		10685919	10686900	981				MantaINV:45986:0:1:0:0:0	89537247	90216214	678967	0.37	78851328	79529314	158380642	116.465	IGKV1-16;IGKV2-29;IGKV1-17;IGKV2-28;IGKV2-26;IGKV1-12;IGKV1-13;IGKV2-24;IGKV2-23;IGKV3-34;IGKV3-31;IGKV2-4;LOC124904399;IGKV1D-39;IGKV1-27;ABCD1P1;IGKV4-1;IGKV2-36;IGKV1-22;IGKV2-30;IGKDEL;NKAIN1P1;PABPC1P8;LOC124907856;LOC105374862;IGKC;IGKV1-37;IGKV3-15;IGKV1-35;IGKV1-32;IGKV1-33;PGBD4P5;IGKV3-11;IGKV2D-38;IGKV6-21;IGKV7-3;IGKV3-7;IGKV1-9;IGKV1-8;IGKV2D-40;IGKV5-2;IGKV1-6;IGKV1-5;MALLP2;IGKV2-1…				677986	0		DISTANCE_VARIANCE,INTERSECTION_VARIANCE,SIZE_PROPORTION	878		11341290	11452530	111240	0	655371	765630	1421001	6.33127					110259	0.01		DISTANCE_VARIANCE,INTERSECTION_VARIANCE,SIZE_PROPORTION	call_9554		13191196	13287973	96777
INV	chr3	chr3		121192983	121858670	665687				MantaINV:123543:0:1:0:0:0																			121323661	121364391	40730	0.02	130678	494279	624957	0.442344					-624957	0.06	PASS	DISTANCE_VARIANCE	call_3586		120151466	120206360	54894
INV	chr1	chr1		29552233	30655832	1103599				MantaINV:1687:11:12:0:0:0	16701787	16795670	93883	0.94	12850446	13860162	26710608	11.1528	TRV-CAC11-2;TRG-CCC1-2;LOC124903860;LOC112267871;TRN-GTT4-1;PDE4DIPP9;NBPF1;RNU1-5P;LOC105376805;LOC101056699;LOC105376832;LOC107985101;MIR3675;TRE-TTC3-1				-1009716	0.09		DISTANCE_VARIANCE,INTERSECTION_VARIANCE	156		29769286	29806770	37484	0.02	217053	849062	1066115	0.467151					-1066115	0.03		DISTANCE_VARIANCE,SIZE_PROPORTION	call_4478		29320826	29385225	64399
INV	chr11	chr11		55597041	55667022	69981				MantaINV:86544:1:5:0:0:0	50139496	50339042	199546	0.1	5457545	5327980	10785525	20.0082	LINC02750				129565	0.35		DISTANCE_VARIANCE,INTERSECTION_VARIANCE	4691		55374803	55425672	50869	0.02	222238	241350	463588	1.91804					-19112	0.73		DISTANCE_VARIANCE,INTERSECTION_VARIANCE	call_4901		54897334	54926225	28891
INV	chr7	chr7		31547157	31552381	5224				MantaINV:62734:1:2:0:0:0	5986390	6738295	751905	0.87	25560767	24814086	50374853	33.267	OCM				746681	0.01		DISTANCE_VARIANCE,INTERSECTION_VARIANCE,SIZE_PROPORTION	2925		31800784	31844552	43768	0.01	253627	292171	545798	5.5703					38544	0.12		DISTANCE_VARIANCE,INTERSECTION_VARIANCE	call_7211		33008339	33041584	33245
INV	chr5	chr5		148173476	148175052	1576				MantaINV:110652:0:1:0:0:0	69703662	70408836	705174	0.56	78469814	77766216	156236030	110.531	-				703598	0		DISTANCE_VARIANCE,INTERSECTION_VARIANCE,SIZE_PROPORTION	2157		148160337	148216480	56143	0.01	13139	41428	54567	0.472713					54567	0.03		DISTANCE_VARIANCE,SIZE_PROPORTION	call_6914		148524609	148572602	47993
INV	chr7	chr7		70961198	70973894	12696				MantaINV:65420:0:1:0:0:0	65527106	65613437	86331	0.05	5434092	5360457	10794549	54.5031	LOC105375324				73635	0.15		DISTANCE_VARIANCE,INTERSECTION_VARIANCE	3140		70856620	70888008	31388	0.02	104578	85886	190464	2.16026					18692	0.4		DISTANCE_VARIANCE,INTERSECTION_VARIANCE	call_11205		70979928	71018880	38952
INV	chr1	chr1		197787657	197788856	1199				MantaINV:41623:0:1:0:0:0	146327104	146893917	566813	0.52	51460553	50894939	102355492	90.0998	TRV-CAC1-7;RNU1-1;MTMR11;LOC102723321;TRR-CCT8-1;H2AC19;LOC105371406;OTUD7B;LOC105371403;RPL6P31;CCT8P1;H2AC18;LOC124904407;LOC124904409;TRF-GAA9-1;H2BC20P;SSBL4P;LOC112268274;GJA5;ACP6;H2BC21;OR13Z2P;HYDIN2;TRN-GTT25-1;GJA8;PRKAB2;RNU1-68P;RNA5SP536;NBPF10;BOLA1;NBPF12;CHD1L;LOC391092;H2BC18;LOC124904634;SEC22B4P;PDE4DIPP7;LOC100129586;FAM91A2P;H4C15;H4C14;OR13Z3P;LINC02988;PLEKHO1;LOC644060;SF3…				565614	0		DISTANCE_VARIANCE,INTERSECTION_VARIANCE,SIZE_PROPORTION	433		197776508	197884262	107754	0	11149	95406	106555	0.489004					106555	0.01		DISTANCE_VARIANCE,SIZE_PROPORTION	call_8079		196743361	196827740	84379
INV	chr20	chr20		26634313	26634795	482				MantaINV:98581:2:2:1:2:0	29217154	29888492	671338	0.97	2582841	3253697	5836538	4.34383	-				670856	0		DISTANCE_VARIANCE,INTERSECTION_VARIANCE,SIZE_PROPORTION	6823		25811806	26005327	193521	0	822507	629468	1451975	3.74215					193039	0		DISTANCE_VARIANCE,INTERSECTION_VARIANCE,SIZE_PROPORTION	call_6131		24629747	24713259	83512
INV	chr20	chr20		29204713	29888918	684205				MantaINV:98837:0:1:0:0:0	29217154	29888492	671338	0.97	12441	426	12867	0.00474681	-				-12867	0.98	PASS	DISTANCE_VARIANCE	6823		30305273	30362607	57334	0.01	1100560	473689	1574249	1.06148					-626871	0.08		DISTANCE_VARIANCE,INTERSECTION_VARIANCE	call_9896		31106006	31241754	135748
INV	chr16	chr16		29226832	29227199	367				MantaINV:1687:101:101:1:0:0	21557960	22706670	1148710	0.95	7668872	6520529	14189401	6.17426	-				1148343	0		DISTANCE_VARIANCE,INTERSECTION_VARIANCE,SIZE_PROPORTION	5880		29716606	29778966	62360	0	489774	551767	1041541	8.30219					61993	0.01		DISTANCE_VARIANCE,INTERSECTION_VARIANCE,SIZE_PROPORTION	call_9163		28789555	28890834	101279
INV	chr12	chr12		103965851	125316601	21350750				MantaINV:153602:1:2:0:0:0																			111993865	112165806	171941	0	8028014	13150795	21178809	0.492011					-21178809	0.01		DISTANCE_VARIANCE,SIZE_PROPORTION	call_8700		111162717	111255863	93146
INV	chr2	chr2		128946127	128964688	18561				MantaINV:53379:0:1:0:0:0	130129407	130335869	206462	0.04	1183280	1371181	2554461	5.676	RAB6C;KLF2P1;CYP4F27P;PLAC9P1;MED15P9;RAB6C-AS1;LOC100422513;LOC646674;FAR2P1;POTEF-AS1;SMPD4;ARHGAP42P2;CCDC74B;POTEF;LINC01856;RNU6-1049P;RPL22P7				187901	0.09		DISTANCE_VARIANCE,INTERSECTION_VARIANCE	1044		128001671	128042688	41017	0.02	944456	922000	1866456	15.664					22456	0.45		DISTANCE_VARIANCE,INTERSECTION_VARIANCE	call_9711		129482972	129515222	32250
INV	chr8	chr8		99145593	99145694	101				MantaINV:143861:0:0:3:0:0	12460698	12606301	145603	0.97	86684895	86539393	173224288	594.439	RNU6-1084P;LOC100420404;USP17L7;SOX7;ZNF705D;NEIL2;OR7E158P;PPP1R3B;FAM90A5P;LINC00529;DEFB103A;LOC124902082;LOC124902085;MTMR9;GATA4;LOC101929400;FAM86B3P;ERI1;LOC105379235;LOC105379237;LOC105379231;LOC105379230;FDFT1;DEFB104A;LINC03022;RPL10P19;RPS3AP34;MSRA;LOC105379228;LOC105379227;ZNF705CP;LOC105379224;FAM66E;FAM66D;LOC105379225;LOC105379220;XKR6;LOC105379222;DEFB105B;PRR23D2;TRE-CTC11-1;SNR…				145502	0		DISTANCE_VARIANCE,INTERSECTION_VARIANCE,SIZE_PROPORTION	3428		99030194	99079727	49533	0.01	115399	65967	181366	1.82705					49432	0		DISTANCE_VARIANCE,INTERSECTION_VARIANCE,SIZE_PROPORTION	call_11487		99985892	100074731	88839
INV	chr7	chr7		142651920	142652983	1063				MantaINV:70243:0:2:0:0:0	143712074	143808972	96898	0.57	1060154	1155989	2216143	11.3114	TRB;TRBV5-5;TRBV6-7;TRBV7-5				95835	0.01		DISTANCE_VARIANCE,INTERSECTION_VARIANCE,SIZE_PROPORTION	3300		142674593	142740325	65732	0	22673	87342	110015	0.823542					64669	0.02		DISTANCE_VARIANCE,INTERSECTION_VARIANCE,SIZE_PROPORTION	call_11311_1		142569132	142599699	30567
INV	chr9	chr9		105054698	105055060	362				MantaINV:169497:0:0:4:3:0	41058437	41293385	234948	0.15	63996261	63761675	127757936	271.467	SNX18P8;LOC642929;CBWD5;ANKRD20A3P;GXYLT1P3;LOC107987020;LOC100419690;ATP5F1AP7;IGKV1OR-3;PTGER4P2-CDK2AP2P2;LOC112268033;SDR42E1P2;XLOC_007697;LOC105379252;GLIDR;RPL7AP76;LOC124902171;LOC105376050;CNTNAP3P1;RBPJP6;LOC107987073;MIR4477B;CDK2AP2P2;LOC124900278;LOC107987071;MIR4477A;CYP4F61P;CNN2P2;MEP1AP3;LOC112268045;FAM88C;LOC105376057;FAM88B;LINC01410;FOXD4L4;ADGRF5P1;AQP7P3;RNA5SP283;LERFS;LOC…				234586	0		DISTANCE_VARIANCE,INTERSECTION_VARIANCE,SIZE_PROPORTION	3801		105070009	105102955	32946	0.02	15311	47895	63206	0.948841					32584	0.01		DISTANCE_VARIANCE,INTERSECTION_VARIANCE,SIZE_PROPORTION	call_4305		105324042	105365709	41667
INV	chr19	chr19		37852408	37852842	434				MantaINV:95064:0:0:0:0:0																			38174678	38215180	40502	0.02	322270	362338	684608	8.36196					40068	0.01		DISTANCE_VARIANCE,INTERSECTION_VARIANCE,SIZE_PROPORTION	call_3211		37995822	38032161	36339
INV	chr6	chr6		89213908	89214230	322				MantaINV:77787:0:0:0:1:0																			88815879	88877802	61923	0.01	398029	336428	734457	5.89974					61601	0.01		DISTANCE_VARIANCE,INTERSECTION_VARIANCE,SIZE_PROPORTION	call_10989		78121990	78334662	212672
INV	chr4	chr4		112475947	112577052	101105				MantaINV:24866:0:1:0:0:0																			112676797	112730900	54103	0.01	200850	153848	354698	1.14266					-47002	0.54		DISTANCE_VARIANCE,INTERSECTION_VARIANCE	call_6631		112475956	112577061	101105
INV	chrX	chrX		79666390	79667868	1478				MantaINV:160135:0:2:0:0:0	103979831	104052791	72960	1	24313441	24384923	48698364	327.107	72960.0				71482	0.02		DISTANCE_VARIANCE,INTERSECTION_VARIANCE,SIZE_PROPORTION	7741		79140383	79202556	62173	0.01	526007	465312	991319	7.78716					60695	0.02		DISTANCE_VARIANCE,INTERSECTION_VARIANCE,SIZE_PROPORTION	call_11854		78667027	78716301	49274
INV	chr1	chr1		221654475	248221831	26567356				MantaINV:43225:0:1:0:0:0	146327104	146893917	566813	0.52	75327371	101327914	176655285	3.25522	TRV-CAC1-7;RNU1-1;MTMR11;LOC102723321;TRR-CCT8-1;H2AC19;LOC105371406;OTUD7B;LOC105371403;RPL6P31;CCT8P1;H2AC18;LOC124904407;LOC124904409;TRF-GAA9-1;H2BC20P;SSBL4P;LOC112268274;GJA5;ACP6;H2BC21;OR13Z2P;HYDIN2;TRN-GTT25-1;GJA8;PRKAB2;RNU1-68P;RNA5SP536;NBPF10;BOLA1;NBPF12;CHD1L;LOC391092;H2BC18;LOC124904634;SEC22B4P;PDE4DIPP7;LOC100129586;FAM91A2P;H4C15;H4C14;OR13Z3P;LINC02988;PLEKHO1;LOC644060;SF3…				-26000543	0.02		DISTANCE_VARIANCE,INTERSECTION_VARIANCE,SIZE_PROPORTION	433		231455905	231561497	105592	0.01	9801430	16660334	26461764	0.496041					-26461764	0		DISTANCE_VARIANCE,SIZE_PROPORTION	call_4685		237469941	237571504	101563
INV	chr22	chr22		39114581	39114699	118				MantaINV:185825:0:1:0:0:0	18488981	19260268	771287	0.19	20625600	19854431	40480031	26.2379	KRT18P62;RPL34P35;LOC124900485;ZDHHC8;COMT;SMPD4P1;BCRP5;RPL7AP70;GSC2;LINC00895;LINC00896;LOC124905085;LOC124905083;LOC124905084;TANGO2;LOC101928824;LOC112268289;CLDN5;FAM230D;LOC100129262;FAM230G;TSSK2;C22ORF39;RTN4R;RTL10;LOC124905078;LOC124905079;ABHD17AP4;TRMT2A;ESS2;LOC100129254;CCDC74BP1;LOC112268297;CLTCL1;PRODH;LOC124905081;LOC124905082;LOC124905080;SNORA77B;KLHL22;MIR3618;DVL1P1;MIR185;…				771169	0		DISTANCE_VARIANCE,INTERSECTION_VARIANCE,SIZE_PROPORTION	7374		39020428	39076121	55693	0.01	94153	38578	132731	1.18913					55575	0		DISTANCE_VARIANCE,INTERSECTION_VARIANCE,SIZE_PROPORTION	call_10040		38926781	38964312	37531
INV	chr16	chr16		29227217	88192940	58965723				MantaINV:1687:10:101:0:0:0	32293033	32789296	496263	0.44	3065816	55403644	58469460	0.491654	IGHV3OR16-10;ABHD17AP9;LOC100419016;IGHV1OR16-1;LOC107984809;HERC2P5;BCAP31P2;LOC105369266;HERC2P8;LOC105371177;ACTR3BP3;TP53TG3;LOC107984013;SLC6A10P;LOC105371174;FAM153DP;IGHVIII-16-1;LOC101929814;LOC124903682;IGHV1-12;IGHVIII-13-1;IGHV2OR16-5;PABPC1P13;LOC112268181;SLC9B1P5;LOC107987232;ABCD1P3;IGHV3OR16-6;IGHV3OR16-8;IGHV3OR16-15;LOC101060048				-58469460	0.01		DISTANCE_VARIANCE,SIZE_PROPORTION	5956		35157747	35523373	365626	0.02	5930530	52669567	58600097	0.493838					-58600097	0.01		DISTANCE_VARIANCE,SIZE_PROPORTION	call_280		70190520	70338829	148309
INV	chr1	chr1		192830355	193073943	243588				MantaINV:41303:0:2:0:2:0	146327104	146893917	566813	0.52	46503251	46180026	92683277	57.1836	TRV-CAC1-7;RNU1-1;MTMR11;LOC102723321;TRR-CCT8-1;H2AC19;LOC105371406;OTUD7B;LOC105371403;RPL6P31;CCT8P1;H2AC18;LOC124904407;LOC124904409;TRF-GAA9-1;H2BC20P;SSBL4P;LOC112268274;GJA5;ACP6;H2BC21;OR13Z2P;HYDIN2;TRN-GTT25-1;GJA8;PRKAB2;RNU1-68P;RNA5SP536;NBPF10;BOLA1;NBPF12;CHD1L;LOC391092;H2BC18;LOC124904634;SEC22B4P;PDE4DIPP7;LOC100129586;FAM91A2P;H4C15;H4C14;OR13Z3P;LINC02988;PLEKHO1;LOC644060;SF3…				323225	0.43		DISTANCE_VARIANCE,INTERSECTION_VARIANCE	433		192924310	192956397	32087	0.02	93955	117546	211501	0.383609					-211501	0.13	PASS	DISTANCE_VARIANCE	call_1240		194944323	194990033	45710
INV	chr7	chr7		70955981	70973901	17920				MantaINV:65420:1:2:0:0:0	65527106	65613437	86331	0.05	5428875	5360464	10789339	51.7469	LOC105375324				68411	0.21		DISTANCE_VARIANCE,INTERSECTION_VARIANCE	3140		70856620	70888008	31388	0.02	99361	85893	185254	1.87856					13468	0.57		DISTANCE_VARIANCE,INTERSECTION_VARIANCE	call_11205		70979928	71018880	38952
INV	chr3	chr3		6604603	6608473	3870				MantaINV:116763:0:1:0:0:0																			6570103	6600365	30262	0.02	34500	8108	42608	0.624194					26392	0.13		DISTANCE_VARIANCE,INTERSECTION_VARIANCE	call_1807		7533343	7565437	32094
INV	chr10	chr10		13062976	13063277	301				MantaINV:129568:0:0:4:0:0	46991592	48034623	1043031	0.55	33928616	34971346	68899962	33.0192	-				1042730	0		DISTANCE_VARIANCE,INTERSECTION_VARIANCE,SIZE_PROPORTION	4370		12979665	13025256	45591	0.01	83311	38021	121332	1.32195					45290	0.01		DISTANCE_VARIANCE,INTERSECTION_VARIANCE,SIZE_PROPORTION	call_4710		15839561	15891752	52191
INV	chr3	chr3		44699498	44700793	1295				MantaINV:119051:0:1:0:0:0																			45676396	45739420	63024	0	976898	1038627	2015525	15.6682					61729	0.02		DISTANCE_VARIANCE,INTERSECTION_VARIANCE,SIZE_PROPORTION	call_10110		44559569	44612335	52766
INV	chr2	chr2		183705047	183706335	1288				MantaINV:56605:0:1:0:0:0	89537247	90216214	678967	0.37	94167800	93490121	187657921	137.932	IGKV1-16;IGKV2-29;IGKV1-17;IGKV2-28;IGKV2-26;IGKV1-12;IGKV1-13;IGKV2-24;IGKV2-23;IGKV3-34;IGKV3-31;IGKV2-4;LOC124904399;IGKV1D-39;IGKV1-27;ABCD1P1;IGKV4-1;IGKV2-36;IGKV1-22;IGKV2-30;IGKDEL;NKAIN1P1;PABPC1P8;LOC124907856;LOC105374862;IGKC;IGKV1-37;IGKV3-15;IGKV1-35;IGKV1-32;IGKV1-33;PGBD4P5;IGKV3-11;IGKV2D-38;IGKV6-21;IGKV7-3;IGKV3-7;IGKV1-9;IGKV1-8;IGKV2D-40;IGKV5-2;IGKV1-6;IGKV1-5;MALLP2;IGKV2-1…				677679	0		DISTANCE_VARIANCE,INTERSECTION_VARIANCE,SIZE_PROPORTION	878		183340575	183377636	37061	0.02	364472	328699	693171	9.03769					35773	0.03		DISTANCE_VARIANCE,INTERSECTION_VARIANCE,SIZE_PROPORTION	call_1717		184210981	184257812	46831
INV	chr8	chr8		99145581	99146021	440				MantaINV:143861:0:0:0:0:0	12460698	12606301	145603	0.97	86684883	86539720	173224603	593.06	RNU6-1084P;LOC100420404;USP17L7;SOX7;ZNF705D;NEIL2;OR7E158P;PPP1R3B;FAM90A5P;LINC00529;DEFB103A;LOC124902082;LOC124902085;MTMR9;GATA4;LOC101929400;FAM86B3P;ERI1;LOC105379235;LOC105379237;LOC105379231;LOC105379230;FDFT1;DEFB104A;LINC03022;RPL10P19;RPS3AP34;MSRA;LOC105379228;LOC105379227;ZNF705CP;LOC105379224;FAM66E;FAM66D;LOC105379225;LOC105379220;XKR6;LOC105379222;DEFB105B;PRR23D2;TRE-CTC11-1;SNR…				145163	0		DISTANCE_VARIANCE,INTERSECTION_VARIANCE,SIZE_PROPORTION	3428		99030194	99079727	49533	0.01	115387	66294	181681	1.81781					49093	0.01		DISTANCE_VARIANCE,INTERSECTION_VARIANCE,SIZE_PROPORTION	call_11487		99985892	100074731	88839
INV	chr5	chr5		46435844	46552263	116419				MantaINV:104935:0:1:0:0:0	69703662	70408836	705174	0.56	23267818	23856573	47124391	28.6787	-				588755	0.17		DISTANCE_VARIANCE,INTERSECTION_VARIANCE	2157		46344089	46392569	48480	0.01	91755	159694	251449	0.762439					-67939	0.42		DISTANCE_VARIANCE,INTERSECTION_VARIANCE	call_6783		45667195	45698705	31510
INV	chr11	chr11		55597948	55678392	80444				MantaINV:86555:0:1:0:0:0	50139496	50339042	199546	0.1	5458452	5339350	10797802	19.2825	LINC02750				119102	0.4		DISTANCE_VARIANCE,INTERSECTION_VARIANCE	4691		55374803	55425672	50869	0.02	223145	252720	475865	1.81196					-29575	0.63		DISTANCE_VARIANCE,INTERSECTION_VARIANCE	call_4901		54897334	54926225	28891
INV	chr2	chr2		122718994	122719803	809				MantaINV:52855:0:1:0:1:0	130129407	130335869	206462	0.04	7410413	7616066	15026479	36.2484	RAB6C;KLF2P1;CYP4F27P;PLAC9P1;MED15P9;RAB6C-AS1;LOC100422513;LOC646674;FAR2P1;POTEF-AS1;SMPD4;ARHGAP42P2;CCDC74B;POTEF;LINC01856;RNU6-1049P;RPL22P7				205653	0		DISTANCE_VARIANCE,INTERSECTION_VARIANCE,SIZE_PROPORTION	1044		122682122	122750957	68835	0.01	36872	31154	68026	0.488398					68026	0.01		DISTANCE_VARIANCE,SIZE_PROPORTION	call_9705		121923584	121970749	47165
INV	chr12	chr12		71546053	71547883	1830				MantaINV:151661:0:1:3:0:0																			71524277	71585608	61331	0.01	21776	37725	59501	0.471042					59501	0.03		DISTANCE_VARIANCE,SIZE_PROPORTION	call_8629		71855209	71887463	32254
INV	chr10	chr10		130837413	130837783	370				MantaINV:137497:0:0:0:0:0	46991592	48034623	1043031	0.55	83845821	82803160	166648981	79.8586	-				1042661	0		DISTANCE_VARIANCE,INTERSECTION_VARIANCE,SIZE_PROPORTION	4370		130912186	130967449	55263	0.01	74773	129666	204439	1.83741					54893	0.01		DISTANCE_VARIANCE,INTERSECTION_VARIANCE,SIZE_PROPORTION	call_8337		131440647	131498051	57404
INV	chr1	chr1		43593625	43594215	590				MantaINV:14502:1:2:0:0:0	146327104	146893917	566813	0.52	102733479	103299702	206033181	181.558	TRV-CAC1-7;RNU1-1;MTMR11;LOC102723321;TRR-CCT8-1;H2AC19;LOC105371406;OTUD7B;LOC105371403;RPL6P31;CCT8P1;H2AC18;LOC124904407;LOC124904409;TRF-GAA9-1;H2BC20P;SSBL4P;LOC112268274;GJA5;ACP6;H2BC21;OR13Z2P;HYDIN2;TRN-GTT25-1;GJA8;PRKAB2;RNU1-68P;RNA5SP536;NBPF10;BOLA1;NBPF12;CHD1L;LOC391092;H2BC18;LOC124904634;SEC22B4P;PDE4DIPP7;LOC100129586;FAM91A2P;H4C15;H4C14;OR13Z3P;LINC02988;PLEKHO1;LOC644060;SF3…				566223	0		DISTANCE_VARIANCE,INTERSECTION_VARIANCE,SIZE_PROPORTION	433		42847225	42960111	112886	0	746400	634104	1380504	6.08281					112296	0.01		DISTANCE_VARIANCE,INTERSECTION_VARIANCE,SIZE_PROPORTION	call_7888		43941911	43983161	41250
INV	chr5	chr5		53826783	53829681	2898				MantaINV:105194:0:1:0:0:0	69703662	70408836	705174	0.56	15876879	16579155	32456034	22.9186	-				702276	0		DISTANCE_VARIANCE,INTERSECTION_VARIANCE,SIZE_PROPORTION	2157		53957798	53989492	31694	0.02	131015	159811	290826	4.20369					28796	0.09		DISTANCE_VARIANCE,INTERSECTION_VARIANCE	call_10682		55362680	55427307	64627
INV	chr2	chr2		132910297	132914285	3988				MantaINV:53582:0:1:0:0:0	131243087	131446339	203252	0.25	1667210	1467946	3135156	7.56408	CYP4F27P;MTND2P22;MTCO2P7;FAR2P2;FAR2P1;POTEF-AS1;MTATP6P7;CYP4F62P;SMPD4;FAR2P3;CYCSP8;POTEI;POTEJ;RNU6-848P;POTEF;RNU6-1049P;CYP4F30P;CFC1B;RAB6C;KLF2P2;KLF2P1;CCDC115;LOC105373616;PLAC9P1;IMP4;RAB6C-AS1;TEKT4P3;LOC100422513;LOC105373618;MZT2B;CCDC74B;LINC01856;PRSS40A;KLF2P3;TRE-TTC1-1;PRSS40B;LOC124907891;LOC124907890;AMER3;MTND3P15;MTND4P27;MTCO3P7;MTCO1P7;LOC646674;TUBA3E;RPL19P4;NMTRQ-TTG7…				199264	0.02		DISTANCE_VARIANCE,INTERSECTION_VARIANCE,SIZE_PROPORTION	1039		133051006	133267119	216113	0	140709	352834	493543	1.12118					212125	0.02		DISTANCE_VARIANCE,INTERSECTION_VARIANCE,SIZE_PROPORTION	call_9715		134007355	134059735	52380
INV	chr1	chr1		197787658	197788856	1198				MantaINV:41623:0:1:1:0:0	146327104	146893917	566813	0.52	51460554	50894939	102355493	90.0999	TRV-CAC1-7;RNU1-1;MTMR11;LOC102723321;TRR-CCT8-1;H2AC19;LOC105371406;OTUD7B;LOC105371403;RPL6P31;CCT8P1;H2AC18;LOC124904407;LOC124904409;TRF-GAA9-1;H2BC20P;SSBL4P;LOC112268274;GJA5;ACP6;H2BC21;OR13Z2P;HYDIN2;TRN-GTT25-1;GJA8;PRKAB2;RNU1-68P;RNA5SP536;NBPF10;BOLA1;NBPF12;CHD1L;LOC391092;H2BC18;LOC124904634;SEC22B4P;PDE4DIPP7;LOC100129586;FAM91A2P;H4C15;H4C14;OR13Z3P;LINC02988;PLEKHO1;LOC644060;SF3…				565615	0		DISTANCE_VARIANCE,INTERSECTION_VARIANCE,SIZE_PROPORTION	433		197776508	197884262	107754	0	11150	95406	106556	0.489014					106556	0.01		DISTANCE_VARIANCE,SIZE_PROPORTION	call_8079		196743361	196827740	84379
INV	chr13	chr13		98605151	98606266	1115				MantaINV:182550:0:1:0:0:0	52271523	52505311	233788	0.17	46333628	46100955	92434583	196.751	-				232673	0		DISTANCE_VARIANCE,INTERSECTION_VARIANCE,SIZE_PROPORTION	5268		98598795	98636869	38074	0.02	6356	30603	36959	0.471574					36959	0.03		DISTANCE_VARIANCE,SIZE_PROPORTION	call_5274		99614502	99672000	57498
INV	chr7	chr7		61063374	62446701	1383327				MantaINV:64623:0:1:0:0:0	62308387	62332055	23668	0.43	1245013	114646	1359659	0.483179	-				-1359659	0.02		DISTANCE_VARIANCE,SIZE_PROPORTION	3115		62260467	62430771	170304	0	1197093	15930	1213023	0.390384					-1213023	0.12	PASS	DISTANCE_VARIANCE	call_7236		62346460	62442942	96482
INV	chr8	chr8		137336066	137337676	1610				MantaINV:146222:0:1:1:0:0	12460698	12606301	145603	0.97	124875368	124731375	249606743	847.774	RNU6-1084P;LOC100420404;USP17L7;SOX7;ZNF705D;NEIL2;OR7E158P;PPP1R3B;FAM90A5P;LINC00529;DEFB103A;LOC124902082;LOC124902085;MTMR9;GATA4;LOC101929400;FAM86B3P;ERI1;LOC105379235;LOC105379237;LOC105379231;LOC105379230;FDFT1;DEFB104A;LINC03022;RPL10P19;RPS3AP34;MSRA;LOC105379228;LOC105379227;ZNF705CP;LOC105379224;FAM66E;FAM66D;LOC105379225;LOC105379220;XKR6;LOC105379222;DEFB105B;PRR23D2;TRE-CTC11-1;SNR…				143993	0.01		DISTANCE_VARIANCE,INTERSECTION_VARIANCE,SIZE_PROPORTION	3428		137041561	137075302	33741	0.02	294505	262374	556879	7.87645					32131	0.05		DISTANCE_VARIANCE,INTERSECTION_VARIANCE,SIZE_PROPORTION	call_7518		136771218	136830340	59122
INV	chr15	chr15		51972382	51972597	215				MantaINV:1988:0:1:0:0:0	21245548	21771945	526397	0.99	30726834	30200652	60927486	57.8486	CYFIP1;RN7SL759P;MPHOSPH10P9;LOC283683;ELMO2P1;MPHOSPH10P5;LOC102723564;HERC2P6;ABCB10P1;LOC100132817;ABCB10P3;LOC102723623;MIR1233-1;LOC729900;GOLGA8S;LOC105370729;MIR4509-2;MIR4509-1;LOC101060118;RN7SL536P;NIPA1;GOLGA6L2;NIPA2;GOLGA6L1;RN7SL106P;LOC105370726;LOC100421667;LOC124903446;LOC124900355;LOC105370728;GOLGA8DP;LOC102723534;LOC105376698;TUBGCP5				526182	0		DISTANCE_VARIANCE,INTERSECTION_VARIANCE,SIZE_PROPORTION	5600		51895961	51958227	62266	0.01	76421	14370	90791	0.726565					62051	0		DISTANCE_VARIANCE,INTERSECTION_VARIANCE,SIZE_PROPORTION	call_5443		51715982	51794939	78957
INV	chr9	chr9		86539642	86541015	1373				MantaINV:168378:0:1:0:0:0	62801168	62935061	133893	0.51	23738474	23605954	47344428	175.005	-				132520	0.01		DISTANCE_VARIANCE,INTERSECTION_VARIANCE,SIZE_PROPORTION	3988		86136582	86177663	41081	0.02	403060	363352	766412	9.02641					39708	0.03		DISTANCE_VARIANCE,INTERSECTION_VARIANCE,SIZE_PROPORTION	call_4288		91182162	91291388	109226
INV	chr2	chr2		202527925	226661374	24133449				MantaINV:57753:0:1:0:0:0	131243087	131446339	203252	0.25	71284838	95215035	166499873	3.42076	CYP4F27P;MTND2P22;MTCO2P7;FAR2P2;FAR2P1;POTEF-AS1;MTATP6P7;CYP4F62P;SMPD4;FAR2P3;CYCSP8;POTEI;POTEJ;RNU6-848P;POTEF;RNU6-1049P;CYP4F30P;CFC1B;RAB6C;KLF2P2;KLF2P1;CCDC115;LOC105373616;PLAC9P1;IMP4;RAB6C-AS1;TEKT4P3;LOC100422513;LOC105373618;MZT2B;CCDC74B;LINC01856;PRSS40A;KLF2P3;TRE-TTC1-1;PRSS40B;LOC124907891;LOC124907890;AMER3;MTND3P15;MTND4P27;MTCO3P7;MTCO1P7;LOC646674;TUBA3E;RPL19P4;NMTRQ-TTG7…				-23930197	0.01		DISTANCE_VARIANCE,INTERSECTION_VARIANCE,SIZE_PROPORTION	1039		226093236	226317534	224298	0	23565311	343840	23909151	0.490792					-23909151	0.01		DISTANCE_VARIANCE,SIZE_PROPORTION	call_9834		224227789	224299354	71565
INV	chr11	chr11		104240549	104240660	111				MantaINV:89758:0:1:0:0:0	50139496	50339042	199546	0.1	54101053	53901618	108002671	270.471	LINC02750				199435	0		DISTANCE_VARIANCE,INTERSECTION_VARIANCE,SIZE_PROPORTION	4691		104306343	104406506	100163	0.01	65794	165846	231640	1.15505					100052	0		DISTANCE_VARIANCE,INTERSECTION_VARIANCE,SIZE_PROPORTION	call_8479		103715993	103784961	68968
INV	chr12	chr12		127906520	127907285	765				MantaINV:155387:0:2:0:0:0																			127330797	127403647	72850	0.01	575723	503638	1079361	7.33113					72085	0.01		DISTANCE_VARIANCE,INTERSECTION_VARIANCE,SIZE_PROPORTION	call_8724		126610818	126653137	42319
INV	chr17	chr17		21613976	22089413	475437				MantaINV:7118:0:1:0:0:0	21692279	21765597	73318	0.57	78303	323816	402119	0.366394	-				-402119	0.15	PASS	DISTANCE_VARIANCE	6126		21543905	21610167	66262	0.01	70071	479246	549317	0.507033					-409175	0.14		DISTANCE_VARIANCE,INTERSECTION_VARIANCE	call_9263_3		21786373	21831383	45010
DUP	chr2	chr2		87412024	87416008	3984				MantaDUP:TANDEM:50903:0:2:0:0:0	168863730	168871760	8030	0.46	81451706	81455752	162907458	6779.9	LOC105373734				4046	0.5		DISTANCE_VARIANCE,INTERSECTION_VARIANCE	1178		89533047	89641619	108572	0	2121023	2225611	4346634	19.3088					104588	0.04		DISTANCE_VARIANCE,INTERSECTION_VARIANCE,SIZE_PROPORTION	call_5943		51512365	51720439	208074
DUP	chr3	chr3		95749272	95752156	2884				MantaDUP:TANDEM:122090:0:1:0:0:0	195622809	195712029	89220	0.53	99873537	99959873	199833410	1084.82	-				86336	0.03		DISTANCE_VARIANCE,INTERSECTION_VARIANCE,SIZE_PROPORTION	1577		96454465	96490283	35818	0.01	705193	738127	1443320	18.6466					32934	0.08		DISTANCE_VARIANCE,INTERSECTION_VARIANCE	call_10187		124401369	124484709	83340
DUP	chr9	chr9		77155055	77162578	7523				MantaDUP:TANDEM:93443:2:4:1:0:0	64410913	67900622	3489709	1	12744142	9261956	22006098	3.14622	-				3482186	0		DISTANCE_VARIANCE,INTERSECTION_VARIANCE,SIZE_PROPORTION	4022		62560450	62925348	364898	0	14594605	14237230	28831835	38.7087					357375	0.02		DISTANCE_VARIANCE,INTERSECTION_VARIANCE,SIZE_PROPORTION	call_11631_1		65660000	65950000	290000
DUP	chr13	chr13		16279161	16280707	1546				MantaDUP:TANDEM:46:70:75:0:0:0	57137198	57156443	19245	0.55	40858037	40875736	81733773	1965.6	-				17699	0.08		DISTANCE_VARIANCE,INTERSECTION_VARIANCE	5266		18171352	18336193	164841	0.02	1892191	2055486	3947677	11.8629					163295	0.01		DISTANCE_VARIANCE,INTERSECTION_VARIANCE,SIZE_PROPORTION	call_1426
DUP	chr16	chr16		9026620	9027832	1212				MantaDUP:TANDEM:187712:0:1:0:0:0	29463027	30202372	739345	0.06	20436407	21174540	41610947	28.0944	BOLA2-SMG1P6;SMG1P2;MVP;QPRT;MAZ;LOC124903673;NPIPB12;NPIPB11;SMG1P6;LOC124903796;LOC124903675;SEZ6L2;LOC124903676;LOC124903797;SPN;LOC112268170;PAGR1;MIR3680-2;LOC105371159;LOC112268174;CDIPTOSP;CDIPT;SULT1A4;LOC102723708;RN7SKP127;C16ORF54;PRRT2;SLX1B;SNX29P2;CA5AP1;KIF22;LOC101928188;LOC101929894;LOC606724;LOC105371167;ASPHD1;LOC100996247;LOC105371168;BOLA2;SLC7A5P1;LOC388242;KCTD13;SLX1B-SULT…				738133	0		DISTANCE_VARIANCE,INTERSECTION_VARIANCE,SIZE_PROPORTION	5933		9746310	9782566	36256	0.02	719690	754734	1474424	19.6758					35044	0.03		DISTANCE_VARIANCE,INTERSECTION_VARIANCE,SIZE_PROPORTION	call_2996		35240000	35510000	270000
DUP	chr20	chr20		29711977	29713854	1877				MantaDUP:TANDEM:99107:0:1:0:0:0																			30456166	30602871	146705	0	744189	889017	1633206	5.49598					144828	0.01		DISTANCE_VARIANCE,INTERSECTION_VARIANCE,SIZE_PROPORTION	call_9897_1		22349861	22471850	121989
DUP	chr20	chr20		28835153	28842149	6996				MantaDUP:TANDEM:98653:10:14:0:5:0																			30456166	30602871	146705	0	1621013	1760722	3381735	11.001					139709	0.05		DISTANCE_VARIANCE,INTERSECTION_VARIANCE,SIZE_PROPORTION	call_9897_1		22349861	22471850	121989
DUP	chr2	chr2		94507201	94514749	7548				MantaDUP:TANDEM:51326:0:1:0:0:0	168863730	168871760	8030	0.46	74356529	74357011	148713540	4773.19	LOC105373734				482	0.94		DISTANCE_VARIANCE,INTERSECTION_VARIANCE	1178		95425033	95649448	224415	0	917832	1134699	2052531	4.42427					216867	0.03		DISTANCE_VARIANCE,INTERSECTION_VARIANCE,SIZE_PROPORTION	call_5947		51512365	51720439	208074
DUP	chr11	chr11		48832276	48833965	1689				MantaDUP:TANDEM:86395:0:1:0:0:0	50106190	50169345	63155	0.5	1273914	1335380	2609294	20.1198	OR4C12;OR4C13				61466	0.03		DISTANCE_VARIANCE,INTERSECTION_VARIANCE,SIZE_PROPORTION	4685		48835141	48869071	33930	0.02	2865	35106	37971	0.533044					32241	0.05		DISTANCE_VARIANCE,INTERSECTION_VARIANCE,SIZE_PROPORTION	call_8414		90823501	90918043	94542
DUP	chr12	chr12		79761109	79768989	7880				MantaDUP:TANDEM:152156:0:1:0:0:0																			81791820	81837268	45448	0.01	2030711	2068279	4098990	38.4319					37568	0.17		DISTANCE_VARIANCE,INTERSECTION_VARIANCE	call_8652		17729053	17852960	123907
DUP	chr8	chr8		46613324	46633279	19955				MantaDUP:TANDEM:140964:0:1:0:0:0																			43574269	43661063	86794	0.01	3039055	2972216	6011271	28.1561					66839	0.23		DISTANCE_VARIANCE,INTERSECTION_VARIANCE	call_11411
DUP	chr5	chr5		17712708	17715744	3036				MantaDUP:TANDEM:103081:0:2:0:0:0																			24456434	24680851	224417	0	6743726	6965107	13708833	30.1355					221381	0.01		DISTANCE_VARIANCE,INTERSECTION_VARIANCE,SIZE_PROPORTION	call_10638		141101555	141183616	82061
DUP	chr11	chr11		1016618	1017797	1179				MantaDUP:TANDEM:83050:0:1:0:2:0	50106190	50169345	63155	0.5	49089572	49151548	98241120	763.524	OR4C12;OR4C13				61976	0.02		DISTANCE_VARIANCE,INTERSECTION_VARIANCE,SIZE_PROPORTION	4685		2041070	2252801	211731	0	1024452	1235004	2259456	5.30613					210552	0.01		DISTANCE_VARIANCE,INTERSECTION_VARIANCE,SIZE_PROPORTION	call_8345		90823501	90918043	94542
DUP	chr11	chr11		54929759	54937260	7501				MantaDUP:TANDEM:86604:0:1:0:0:0	50106190	50169345	63155	0.5	4823569	4767915	9591484	67.8745	OR4C12;OR4C13				55654	0.12		DISTANCE_VARIANCE,INTERSECTION_VARIANCE	4685		55104141	55216669	112528	0	174382	279409	453791	1.89035					105027	0.07		DISTANCE_VARIANCE,INTERSECTION_VARIANCE	call_8422		90823501	90918043	94542
DUP	chr13	chr13		16014659	16018576	3917				MantaDUP:TANDEM:53631:4:6:0:0:0	57137198	57156443	19245	0.55	41122539	41137867	82260406	1775.76	-				15328	0.2		DISTANCE_VARIANCE,INTERSECTION_VARIANCE	5266		18171352	18336193	164841	0.02	2156693	2317617	4474310	13.2566					160924	0.02		DISTANCE_VARIANCE,INTERSECTION_VARIANCE,SIZE_PROPORTION	call_1426
DUP	chr13	chr13		16256849	16257874	1025				MantaDUP:TANDEM:26:3:7:2:3:0	57137198	57156443	19245	0.55	40880349	40898569	81778918	2017.24	-				18220	0.05		DISTANCE_VARIANCE,INTERSECTION_VARIANCE	5266		18171352	18336193	164841	0.02	1914503	2078319	3992822	12.0363					163816	0.01		DISTANCE_VARIANCE,INTERSECTION_VARIANCE,SIZE_PROPORTION	call_1426
DUP	chr6	chr6		32525923	32586244	60321				MantaDUP:TANDEM:74092:0:1:0:0:0	32372773	32383703	10930	0.06	153150	202541	355691	2.49606	HLA-DRB6;RNU1-61P				-49391	0.18		DISTANCE_VARIANCE,INTERSECTION_VARIANCE	2619		32438011	32578669	140658	0.01	87912	7575	95487	0.23756					80337	0.43	PASS	DISTANCE_VARIANCE	call_615_1		270000	370000	100000
DUP	chr2	chr2		16225124	16226720	1596				MantaDUP:TANDEM:46412:0:2:0:0:0	168863730	168871760	8030	0.46	152638606	152645040	305283646	15857.2	LOC105373734				6434	0.2		DISTANCE_VARIANCE,INTERSECTION_VARIANCE	1178		31588005	31782523	194518	0	15362881	15555803	30918684	78.8283					192922	0.01		DISTANCE_VARIANCE,INTERSECTION_VARIANCE,SIZE_PROPORTION	call_9580		10220	138133	127913
DUP	chr13	chr13		49803998	49805087	1089				MantaDUP:TANDEM:179516:0:1:1:0:0	57137198	57156443	19245	0.55	7333200	7351356	14684556	361.084	-				18156	0.06		DISTANCE_VARIANCE,INTERSECTION_VARIANCE	5266		50376105	50586589	210484	0	572107	781502	1353609	3.19892					209395	0.01		DISTANCE_VARIANCE,INTERSECTION_VARIANCE,SIZE_PROPORTION	call_8787
DUP	chr19	chr19		24896809	24897824	1015				MantaDUP:TANDEM:64595:1:1:9:0:0	47904701	47961916	57215	0.42	23007892	23064092	46071984	395.604	PPP1R37;EIF5AP3;GEMIN7;GEMIN7-AS1				56200	0.02		DISTANCE_VARIANCE,INTERSECTION_VARIANCE,SIZE_PROPORTION	6639		27249095	27398769	149674	0.01	2352286	2500945	4853231	16.1035					148659	0.01		DISTANCE_VARIANCE,INTERSECTION_VARIANCE,SIZE_PROPORTION	call_1633_1		54760000	54830000	70000
DUP	chr1	chr1		124799774	124802883	3109				MantaDUP:TANDEM:38231:0:1:0:0:0	16592649	16653300	60651	0.12	108207125	108149583	216356708	1696.65	CROCCP2;NBPF1				57542	0.05		DISTANCE_VARIANCE,INTERSECTION_VARIANCE	155		120230021	120651726	421705	0	4569753	4151157	8720910	10.2644					418596	0.01		DISTANCE_VARIANCE,INTERSECTION_VARIANCE,SIZE_PROPORTION	call_8014		149746109	149890652	144543
DUP	chr19	chr19		27363659	27398099	34440				MantaDUP:TANDEM:94158:0:2:0:0:0	47904701	47961916	57215	0.42	20541042	20563817	41104859	224.237	PPP1R37;EIF5AP3;GEMIN7;GEMIN7-AS1				22775	0.6		DISTANCE_VARIANCE,INTERSECTION_VARIANCE	6639		27249095	27398769	149674	0.01	114564	670	115234	0.312947					115234	0.23	PASS	DISTANCE_VARIANCE	call_1633_1		54760000	54830000	70000
DUP	chr6	chr6		32528897	32588441	59544				MantaDUP:TANDEM:74170:0:1:1:0:0	32372773	32383703	10930	0.06	156124	204738	360862	2.56026	HLA-DRB6;RNU1-61P				-48614	0.18		DISTANCE_VARIANCE,INTERSECTION_VARIANCE	2619		32438011	32578669	140658	0.01	90886	9772	100658	0.251396					81114	0.42	PASS	DISTANCE_VARIANCE	call_615_1		270000	370000	100000
DUP	chr2	chr2		89774746	89781584	6838				MantaDUP:TANDEM:51110:0:1:0:0:0	168863730	168871760	8030	0.46	79088984	79090176	158179160	5319.45	LOC105373734				1192	0.85		DISTANCE_VARIANCE,INTERSECTION_VARIANCE	1178		89533047	89641619	108572	0	241699	139965	381664	1.65352					101734	0.06		DISTANCE_VARIANCE,INTERSECTION_VARIANCE	call_5943		51512365	51720439	208074
DUP	chr3	chr3		195782755	195785903	3148				MantaDUP:TANDEM:128273:1:1:1:0:0	195622809	195712029	89220	0.53	159946	73874	233820	1.26571	-				86072	0.04		DISTANCE_VARIANCE,INTERSECTION_VARIANCE,SIZE_PROPORTION	1577		196416348	196462205	45857	0.01	633593	676302	1309895	13.3649					42709	0.07		DISTANCE_VARIANCE,INTERSECTION_VARIANCE	call_6481		177887305	177964678	77373
DUP	chr20	chr20		47894825	47895998	1173				MantaDUP:TANDEM:100482:0:3:0:4:0																			48128013	48323727	195714	0	233188	427729	660917	1.67842					194541	0.01		DISTANCE_VARIANCE,INTERSECTION_VARIANCE,SIZE_PROPORTION	call_9919		22349861	22471850	121989
DUP	chr10	chr10		39365526	39375955	10429				MantaDUP:TANDEM:131746:0:1:0:0:0	45887775	49856910	3969135	0.06	6522249	10480955	17003204	2.13632	ANKRD54P1;ZFAND4;FAM25C;LOC107001062;FRMPD2;FAM21FP;RN7SL248P;WASHC2C;LOC124902421;LOC124902420;LOC124902423;AGAP12P;LOC124902422;RNU6-1207P;FAM25G;FAM25E;LINC02675;MIR4294;ANTXRLP1;RPL13AP19;CEP164P1;AGAP13P;GPRIN2;LOC124902418;LOC124902419;RBP3;RN7SL453P;ANTXRL;SHLD2P1;SHLD2P3;RPS6P14;WDFY4;DUSP8P1;MIR3156-1;DUSP8P2;GLUD1P2;AGAP10P;AGAP4;LOC101927584;ARHGAP22;FAM245B;LINC03029;HNRNPA1P33;GDF2;B…				3958706	0		DISTANCE_VARIANCE,INTERSECTION_VARIANCE,SIZE_PROPORTION	4366		37251073	37444974	193901	0	2114453	1930981	4045434	9.89927					183472	0.05		DISTANCE_VARIANCE,INTERSECTION_VARIANCE	call_8205		63790601	63852866	62265
DUP	chr6	chr6		85927215	85931110	3895				MantaDUP:TANDEM:77591:0:1:0:0:0	32372773	32383703	10930	0.06	53554442	53547407	107101849	3612.2	HLA-DRB6;RNU1-61P				7035	0.36		DISTANCE_VARIANCE,INTERSECTION_VARIANCE	2619		86084130	86132761	48631	0.01	156915	201651	358566	3.41324					44736	0.08		DISTANCE_VARIANCE,INTERSECTION_VARIANCE	call_10984		96503985	96599759	95774
DUP	chr13	chr13		16016895	16022536	5641				MantaDUP:TANDEM:2:7:9:0:0:0	57137198	57156443	19245	0.55	41120303	41133907	82254210	1652.62	-				13604	0.29		DISTANCE_VARIANCE,INTERSECTION_VARIANCE	5266		18171352	18336193	164841	0.02	2154457	2313657	4468114	13.1044					159200	0.03		DISTANCE_VARIANCE,INTERSECTION_VARIANCE,SIZE_PROPORTION	call_1426
DUP	chr13	chr13		112286842	112289494	2652				MantaDUP:TANDEM:183465:0:1:0:0:0	57137198	57156443	19245	0.55	55149644	55133051	110282695	2518.21	-				16593	0.14		DISTANCE_VARIANCE,INTERSECTION_VARIANCE	5266		111666654	111790924	124270	0.02	620188	498570	1118758	4.40727					121618	0.02		DISTANCE_VARIANCE,INTERSECTION_VARIANCE,SIZE_PROPORTION	call_8886
DUP	chrX	chrX		49017567	49018675	1108				MantaDUP:TANDEM:158918:0:1:0:0:0	49552233	49599964	47731	0.53	534666	581289	1115955	11.4249	47731.0				46623	0.02		DISTANCE_VARIANCE,INTERSECTION_VARIANCE,SIZE_PROPORTION	7574		51846060	52039988	193928	0	2828493	3021313	5849806	14.9967					192820	0.01		DISTANCE_VARIANCE,INTERSECTION_VARIANCE,SIZE_PROPORTION	call_11810		52081215	52227541	146326
DUP	chrX	chrX		101800345	101812815	12470				MantaDUP:TANDEM:161191:0:1:0:0:0	49552233	49599964	47731	0.53	52248112	52212851	104460963	867.602	47731.0				35261	0.26		DISTANCE_VARIANCE,INTERSECTION_VARIANCE	7574		101865912	101930504	64592	0.01	65567	117689	183256	1.18903					52122	0.19		DISTANCE_VARIANCE,INTERSECTION_VARIANCE	call_11887		103988027	104142965	154938
DUP	chr6	chr6		35786783	35799008	12225				MantaDUP:TANDEM:74604:0:1:0:0:0	32372773	32383703	10930	0.06	3414010	3415305	6829315	147.47	HLA-DRB6;RNU1-61P				-1295	0.89		DISTANCE_VARIANCE,INTERSECTION_VARIANCE	2619		36887489	36964861	77372	0.01	1100706	1165853	2266559	12.6486					65147	0.16		DISTANCE_VARIANCE,INTERSECTION_VARIANCE	call_7004		270000	370000	100000
DUP	chr6	chr6		54059859	54063911	4052				MantaDUP:TANDEM:75702:1:2:0:0:0	32372773	32383703	10930	0.06	21687086	21680208	43367294	1447.31	HLA-DRB6;RNU1-61P				6878	0.37		DISTANCE_VARIANCE,INTERSECTION_VARIANCE	2619		50325829	50367164	41335	0.01	3734030	3696747	7430777	81.8602					37283	0.1		DISTANCE_VARIANCE,INTERSECTION_VARIANCE	call_3928		96503985	96599759	95774
DUP	chr12	chr12		37253877	37255316	1439				MantaDUP:TANDEM:149421:3:4:0:0:0																			39122027	39293214	171187	0	1868150	2037898	3906048	11.3136					169748	0.01		DISTANCE_VARIANCE,INTERSECTION_VARIANCE,SIZE_PROPORTION	call_8582		17729053	17852960	123907
DUP	chr7	chr7		97773327	97791166	17839				MantaDUP:TANDEM:67244:0:1:0:0:0	102495938	102673605	177667	0.41	4722611	4882439	9605050	24.5646	FIS1;EMSLR;MOGAT3;DGAT2L7P;AZGP1P2;PLOD3;NAT16;IFT22;ZNHIT1;CLDN15;RNU6-1104P;RPSAP46;LNCPRESS1				159828	0.1		DISTANCE_VARIANCE,INTERSECTION_VARIANCE	3233		76498780	76998024	499244	0.02	21274547	20793142	42067689	40.6779					481405	0.04		DISTANCE_VARIANCE,INTERSECTION_VARIANCE,SIZE_PROPORTION	call_114		66785577	66887139	101562
DUP	chr22	chr22		23710390	23719831	9441				MantaDUP:TANDEM:184639:0:1:0:0:0	18746350	18876658	130308	0.21	4964040	4843173	9807213	35.0887	LOC105372853;LOC124905076;USP18;ARL2BPP10;FAM230J;PEX26;TUBA8				120867	0.07		DISTANCE_VARIANCE,INTERSECTION_VARIANCE	7381		18386703	18877518	490815	0.01	5323687	4842313	10166000	10.1608					481374	0.02		DISTANCE_VARIANCE,INTERSECTION_VARIANCE,SIZE_PROPORTION	call_1790_1		12190032	12725786	535754
DUP	chr3	chr3		146672617	146677378	4761				MantaDUP:TANDEM:125160:0:1:0:0:0	195622809	195712029	89220	0.53	48950192	49034651	97984843	521.301	-				84459	0.05		DISTANCE_VARIANCE,INTERSECTION_VARIANCE	1577		136590135	136805897	215762	0	10082482	9871481	19953963	45.2424					211001	0.02		DISTANCE_VARIANCE,INTERSECTION_VARIANCE,SIZE_PROPORTION	call_10250		124401369	124484709	83340
DUP	chr10	chr10		89035037	89042484	7447				MantaDUP:TANDEM:134878:0:1:0:0:0	45887775	49856910	3969135	0.06	43147262	39185574	82332836	10.3522	ANKRD54P1;ZFAND4;FAM25C;LOC107001062;FRMPD2;FAM21FP;RN7SL248P;WASHC2C;LOC124902421;LOC124902420;LOC124902423;AGAP12P;LOC124902422;RNU6-1207P;FAM25G;FAM25E;LINC02675;MIR4294;ANTXRLP1;RPL13AP19;CEP164P1;AGAP13P;GPRIN2;LOC124902418;LOC124902419;RBP3;RN7SL453P;ANTXRL;SHLD2P1;SHLD2P3;RPS6P14;WDFY4;DUSP8P1;MIR3156-1;DUSP8P2;GLUD1P2;AGAP10P;AGAP4;LOC101927584;ARHGAP22;FAM245B;LINC03029;HNRNPA1P33;GDF2;B…				3961688	0		DISTANCE_VARIANCE,INTERSECTION_VARIANCE,SIZE_PROPORTION	4366		88848216	88907273	59057	0.01	186821	135211	322032	2.42116					51610	0.13		DISTANCE_VARIANCE,INTERSECTION_VARIANCE	call_8280		63790601	63852866	62265
DUP	chr20	chr20		28896374	29130209	233835				MantaDUP:TANDEM:98667:0:1:0:0:0																			30456166	30602871	146705	0	1559792	1472662	3032454	3.98441					-87130	0.63		DISTANCE_VARIANCE,INTERSECTION_VARIANCE	call_9897_1		22349861	22471850	121989
DUP	chrX	chrX		56802048	56803106	1058				MantaDUP:TANDEM:159243:0:1:0:0:0	49552233	49599964	47731	0.53	7249815	7203142	14452957	148.117	47731.0				46673	0.02		DISTANCE_VARIANCE,INTERSECTION_VARIANCE,SIZE_PROPORTION	7574		57319321	57408449	89128	0	517273	605343	1122616	6.2239					88070	0.01		DISTANCE_VARIANCE,INTERSECTION_VARIANCE,SIZE_PROPORTION	call_11821		52081215	52227541	146326
DUP	chr4	chr4		34681879	34687036	5157				MantaDUP:TANDEM:20079:0:1:0:0:0																			34758924	34864165	105241	0.02	77045	177129	254174	1.15118					100084	0.05		DISTANCE_VARIANCE,INTERSECTION_VARIANCE,SIZE_PROPORTION	call_598
DUP	chr1	chr1		10991220	10994550	3330				MantaDUP:TANDEM:31078:0:1:0:0:0	16592649	16653300	60651	0.12	5601429	5658750	11260179	87.9963	CROCCP2;NBPF1				57321	0.05		DISTANCE_VARIANCE,INTERSECTION_VARIANCE	155		10345857	10409147	63290	0	645363	585403	1230766	9.23723					59960	0.05		DISTANCE_VARIANCE,INTERSECTION_VARIANCE	call_7844		12289718	12390661	100943
DUP	chr20	chr20		28840404	29159559	319155				MantaDUP:TANDEM:98659:0:1:0:0:0																			30456166	30602871	146705	0	1615762	1443312	3059074	3.28326					-172450	0.46		DISTANCE_VARIANCE,INTERSECTION_VARIANCE	call_9897_1		22349861	22471850	121989
DUP	chr20	chr20		61511	63140	1629				MantaDUP:TANDEM:96871:0:1:0:0:0																			1746890	1789230	42340	0.02	1685379	1726090	3411469	38.794					40711	0.04		DISTANCE_VARIANCE,INTERSECTION_VARIANCE,SIZE_PROPORTION	call_6111		22349861	22471850	121989
DUP	chr10	chr10		39545937	39550200	4263				MantaDUP:TANDEM:131747:0:1:0:0:0	45887775	49856910	3969135	0.06	6341838	10306710	16648548	2.095	ANKRD54P1;ZFAND4;FAM25C;LOC107001062;FRMPD2;FAM21FP;RN7SL248P;WASHC2C;LOC124902421;LOC124902420;LOC124902423;AGAP12P;LOC124902422;RNU6-1207P;FAM25G;FAM25E;LINC02675;MIR4294;ANTXRLP1;RPL13AP19;CEP164P1;AGAP13P;GPRIN2;LOC124902418;LOC124902419;RBP3;RN7SL453P;ANTXRL;SHLD2P1;SHLD2P3;RPS6P14;WDFY4;DUSP8P1;MIR3156-1;DUSP8P2;GLUD1P2;AGAP10P;AGAP4;LOC101927584;ARHGAP22;FAM245B;LINC03029;HNRNPA1P33;GDF2;B…				3964872	0		DISTANCE_VARIANCE,INTERSECTION_VARIANCE,SIZE_PROPORTION	4366		37251073	37444974	193901	0	2294864	2105226	4400090	11.1021					189638	0.02		DISTANCE_VARIANCE,INTERSECTION_VARIANCE,SIZE_PROPORTION	call_8205		63790601	63852866	62265
DUP	chr3	chr3		197390188	197391392	1204				MantaDUP:TANDEM:128407:0:1:0:2:0	195622809	195712029	89220	0.53	1767379	1679363	3446742	19.0588	-				88016	0.01		DISTANCE_VARIANCE,INTERSECTION_VARIANCE,SIZE_PROPORTION	1577		197075221	197110142	34921	0.01	314967	281250	596217	8.25217					33717	0.03		DISTANCE_VARIANCE,INTERSECTION_VARIANCE,SIZE_PROPORTION	call_10330		177887305	177964678	77373
DUP	chr4	chr4		49510093	49516547	6454				MantaDUP:TANDEM:21126:0:1:1:0:0																			49096699	49119109	22410	0.26	413394	397438	810832	14.0458					15956	0.29		DISTANCE_VARIANCE,INTERSECTION_VARIANCE	call_2_1
DEL	chr18	chr18		2997378	2997459	81				MantaDEL:172080:0:1:0:0:0	13140739	13156745	16006	0.55	10143361	10159286	20302647	631.027	SEH1L;CEP192				15925	0.01		DISTANCE_VARIANCE,INTERSECTION_VARIANCE,SIZE_PROPORTION	6328		2997379	2997460	81		1	1	2	0.0123457					0	1	PASS		call_605		2997378	2997459	81
DEL	chr2	chr2		139184767	139184817	50				MantaDEL:53959:0:0:0:0:0	89883901	90223625	339724	0.25	49300866	48961192	98262058	144.599	LOC101927984;LOC101929815;LOC388996;KMT2CP4;LOC124904399;RNA5SP533;NKAIN1P1;IGKV1OR2-118;LOC107985797;LOC107987365;LOC107985911;LOC105379523;LOC105379203				339674	0		DISTANCE_VARIANCE,INTERSECTION_VARIANCE,SIZE_PROPORTION	895		97068343	97393491	325148	0.01	42116424	41791326	83907750	129.01					325098	0		DISTANCE_VARIANCE,INTERSECTION_VARIANCE,SIZE_PROPORTION	call_893		139184767	139184817	50
DEL	chr4	chr4		104581695	104581907	212				MantaDEL:24483:0:1:0:0:0	103144580	103159794	15214	0.53	1437115	1422113	2859228	92.6757	DAPP1				15002	0.01		DISTANCE_VARIANCE,INTERSECTION_VARIANCE,SIZE_PROPORTION	1778		104581696	104581908	212		1	1	2	0.00471698					0	1	PASS		call_1290		104581695	104581907	212
DEL	chr10	chr10		112352423	112356900	4477				MantaDEL:136255:0:1:0:0:0	112351989	112371365	19376	1	434	14465	14899	0.312351	LOC105378485				14899	0.23	PASS	DISTANCE_VARIANCE	4431		112352426	112356899	4473	0.06	3	1	4	0.000335196					-4	1	PASS		call_2441		112352428	112356897	4469
DEL	chr11	chr11		131265146	131265290	144				MantaDEL:91511:0:0:0:0:1	134728656	134761075	32419	0.46	3463510	3495785	6959295	106.859	LINC02706				32275	0		DISTANCE_VARIANCE,INTERSECTION_VARIANCE,SIZE_PROPORTION	4826		90011153	89816975	194178	0.05	41253993	41448315	82702308	211.798					194034	0		DISTANCE_VARIANCE,INTERSECTION_VARIANCE,SIZE_PROPORTION	call_305_2		89820000	90100000	280000
DEL	chr21	chr21		40563605	40563774	169				MantaDEL:115682:0:0:0:0:0	6367712	8806814	2439102	0.09	34195893	31756960	65952853	13.519	LOC105379271;LOC105379272;ANKRD20A16P;LOC124905314;LOC107987360;CDC27P11;VN1R7P;SNX18P23;LOC105379557;RNU2-42P;LOC124900509;MTCO3P26;RNA5-8SN1;VN1R111P;MLLT10P1;LOC729369;LINC01666;EIF3FP1;LOC124904994;PCMTD1P6;CTBP2P1;LOC107987395;SNX18P18;LOC124904996;SNX18P16;LOC124900699;LOC102724902;MTCO1P1;SNX18P10;FRG1DP;RNA18SN2;LOC107985475;ASNSP2;MTCO1P34;MTCO3P39				2438933	0		DISTANCE_VARIANCE,INTERSECTION_VARIANCE,SIZE_PROPORTION	6995		44094969	44153724	58755	0.03	3531364	3589950	7121314	60.428					58586	0		DISTANCE_VARIANCE,INTERSECTION_VARIANCE,SIZE_PROPORTION	call_9996		43020000	43580000	560000
DEL	chr11	chr11		34027050	34027256	206				MantaDEL:85455:0:0:0:0:0	55599743	55694866	95123	0.52	21572693	21667610	43240303	226.795	OR5D3P;OR4P1P;OR4C6;OR5D2P;OR5D17P;OR4V1P				94917	0		DISTANCE_VARIANCE,INTERSECTION_VARIANCE,SIZE_PROPORTION	4697		34027049	34027253	204		1	3	4	0.00731707					-2	0.99	PASS		call_376		34027049	34027256	207
DEL	chr3	chr3		33511697	33512583	886				MantaDEL:118389:0:1:0:0:0	33507544	33512856	5312	0.49	4153	273	4426	0.357212	CLASP2				4426	0.17	PASS	DISTANCE_VARIANCE	1359		33511716	33512580	864	0.04	19	3	22	0.00685714					-22	0.98	PASS		call_2501		33259447	33259755	308
DEL	chr9	chr9		111869466	111869785	319				MantaDEL:169894:0:0:0:0:0	62935061	65657315	2722254	0.25	48934405	46212470	95146875	17.4737	-				2721935	0		DISTANCE_VARIANCE,INTERSECTION_VARIANCE,SIZE_PROPORTION	3985		111869467	111869786	319		1	1	2	0.0031348					0	1	PASS		call_1697		111869466	111869785	319
DEL	chr7	chr7		57898009	57899701	1692				MantaDEL:64456:0:1:0:0:0	57897704	57929180	31476	1	305	29479	29784	0.449017	-				29784	0.05	PASS	DISTANCE_VARIANCE	3063		57891473	57910174	18701	0.01	6536	10473	17009	0.417079					17009	0.09	PASS	DISTANCE_VARIANCE	call_3096		57898045	57899617	1572
DEL	chr4	chr4		132898442	132898765	323				MantaDEL:26263:0:0:2:0:0	131719825	131788230	68405	0.36	1178617	1110535	2289152	16.6537	LINC02615				68082	0		DISTANCE_VARIANCE,INTERSECTION_VARIANCE,SIZE_PROPORTION	1896		132898443	132898766	323		1	1	2	0.00309598					0	1	PASS		call_575		132898442	132898765	323
DEL	chr1	chr1		36283616	36283668	52				MantaDEL:32930:0:0:0:0:0	146145397	148777894	2632497	0.34	109861781	112494226	222356007	42.2321	RNVU1-3;RNU1-1;RNVU1-1;RNVU1-2;TRN-GTT23-1;LOC102723321;TRQ-CTG3-2;TRQ-CTG7-1;TRN-GTT9-2;LOC112268274;GJA5;OR13Z2P;GJA8;RNVU1-22;RNVU1-21;PRKAB2;LOC124904397;LOC124904396;RNU1-129P;CHD1L;PDE4DIPP6;PDE4DIPP1;OR13Z3P;ABHD17AP1;MIR6077;LOC644060;LINC01731;PFN1P4;LOC101927468;PFN1P8;TRE-TTC14-1;TRH-GTG1-2;LOC105371229;LOC105371227;RNA5SP57;TRQ-CTG4-1;LOC105371233;PPIAL4H;LOC105371230;LOC105371235;TRN…				2632445	0		DISTANCE_VARIANCE,INTERSECTION_VARIANCE,SIZE_PROPORTION	417		12938666	13225010	286344	0.02	23344950	23058658	46403608	81.013					286292	0		DISTANCE_VARIANCE,INTERSECTION_VARIANCE,SIZE_PROPORTION	call_1180		36283616	36283668	52
DEL	chr4	chr4		150029875	150030197	322				MantaDEL:27257:0:0:0:0:0	151414767	151425371	10604	0.53	1384892	1395174	2780066	127.223	NR3C2				10282	0.03		DISTANCE_VARIANCE,INTERSECTION_VARIANCE,SIZE_PROPORTION	1906		150029876	150030198	322		1	1	2	0.00310559					0	1	PASS		call_890		150029875	150030197	322
[truncated: 11,210 more rows]
[truncated: 87 more columns]

## Sheet: Supplementary Table 5C
Supplementary Table 5: A) Summary of structural variants (SVs) detected by SRS (=base) and confirmed by LRS-ONT, LRS-PacBio, LRS-ICLR, LRS-TELL-Seq, LRS-10x and OGM in NA12878 and SKBR3 cell lines and P3 and S48 diagnostic samples for both hg38 and T2T-CHM13 references. List of SVs for hg38 reference in B) NA12878, C) SKBR3 cell lines and D) P3 tissue and E) S48 tissue diagnostic samples and for …
[truncated: 5,326 more rows]
[truncated: 33 more columns]

[truncated: 6 more sheets: Supplementary Table 5D, Supplementary Table 5E, Supplementary Table 5F, Supplementary Table 5G, Supplementary Table 5H, Supplementary Table 5I]
