# Supplementary material for: Multiplatform comparisons and annotation of structural variants highlight the utility of the T2T reference genome in human diagnostics
Source: Gigascience. 2026 Mar 9;15:giag027. doi: 10.1093/gigascience/giag027 (PMC13137335; doi:10.1093/gigascience/giag027)
Supplement: giag027_Supplemental_Files [file giag027_supplemental_files.zip › Supplementary Table 6.xlsx]

## Sheet: Supplementary Table 6A
Supplementary Table 6: A) Summary of structural variants (SVs) detected by OGM (=base) and confirmed by SRS, LRS-ONT, LRS-PacBio, LRS-ICLR, LRS-TELL-Seq, and LRS-10x in NA12878 and SKBR3 cell lines and P3, S48 diagnostic samples. List of SVs in B) NA12878, C) SKBR3 cell lines, D) P3 tissue and E) S48 tissue diagnostic samples using hg38 reference and F) NA12878, G) SKBR3 cell lines and H) P3 tiss…
Sample	Technology	Reference	sv_type	sv_count_total	sv_count_passed	sv_count_passed_pct	dist_var_50000	dist_var_pct_50000	intersect_var_0.5	intersect_var_pct_0.5
NA12878	LRS-10x	hg38	BND	0	0	0	0	0	0	0
NA12878	LRS-10x	hg38	INV	64	26	40.63	5	7.81	26	40.63
NA12878	LRS-10x	hg38	DUP	44	13	29.55	2	4.55	13	29.55
NA12878	LRS-10x	hg38	DEL	1283	828	64.54	793	61.81	812	63.29
NA12878	LRS-10x	hg38	INS	2556	0	0	0	0	0	0
NA12878	LRS-10x	hg38	UNK	0	0	0	0	0	0	0
NA12878	TELL-Seq	hg38	BND	0	0	0	0	0	0	0
NA12878	TELL-Seq	hg38	INV	64	11	17.19	3	4.69	11	17.19
NA12878	TELL-Seq	hg38	DUP	44	4	9.09	1	2.27	4	9.09
NA12878	TELL-Seq	hg38	DEL	1283	643	50.12	571	44.51	628	48.95
NA12878	TELL-Seq	hg38	INS	2556	0	0	0	0	0	0
NA12878	TELL-Seq	hg38	UNK	0	0	0	0	0	0	0
NA12878	LRS-PacBio	hg38	BND	0	0	0	0	0	0	0
NA12878	LRS-PacBio	hg38	INV	64	14	21.88	2	3.13	14	21.88
NA12878	LRS-PacBio	hg38	DUP	44	2	4.55	2	4.55	2	4.55
NA12878	LRS-PacBio	hg38	DEL	1283	1001	78.02	989	77.08	993	77.4
NA12878	LRS-PacBio	hg38	INS	2556	2041	79.85	2026	79.26	1982	77.54
NA12878	LRS-PacBio	hg38	UNK	0	0	0	0	0	0	0
NA12878	LRS-ONT	hg38	BND	0	0	0	0	0	0	0
NA12878	LRS-ONT	hg38	INV	64	13	20.31	2	3.13	13	20.31
NA12878	LRS-ONT	hg38	DUP	44	0	0	0	0	0	0
NA12878	LRS-ONT	hg38	DEL	1283	1028	80.12	1016	79.19	1019	79.42
NA12878	LRS-ONT	hg38	INS	2556	2118	82.86	2096	82	2064	80.75
NA12878	LRS-ONT	hg38	UNK	0	0	0	0	0	0	0
NA12878	LRS-ICLR	hg38	BND	0	0	0	0	0	0	0
NA12878	LRS-ICLR	hg38	INV	64	10	15.63	1	1.56	10	15.63
NA12878	LRS-ICLR	hg38	DUP	44	0	0	0	0	0	0
NA12878	LRS-ICLR	hg38	DEL	1283	787	61.34	782	60.95	775	60.41
NA12878	LRS-ICLR	hg38	INS	2556	322	12.6	320	12.52	270	10.56
NA12878	LRS-ICLR	hg38	UNK	0	0	0	0	0	0	0
NA12878	SRS	hg38	BND	0	0	0	0	0	0	0
NA12878	SRS	hg38	INV	64	14	21.88	2	3.13	14	21.88
NA12878	SRS	hg38	DUP	44	0	0	0	0	0	0
NA12878	SRS	hg38	DEL	1283	787	61.34	770	60.02	773	60.25
NA12878	SRS	hg38	INS	2556	880	34.43	880	34.43	67	2.62
NA12878	SRS	hg38	UNK	0	0	0	0	0	0	0
NA12878	LRS-ICLR+SRS	hg38	BND	0	0	0	0	0	0	0
NA12878	LRS-ICLR+SRS	hg38	INV	64	16	25	2	3.13	16	25
NA12878	LRS-ICLR+SRS	hg38	DUP	44	0	0	0	0	0	0
NA12878	LRS-ICLR+SRS	hg38	DEL	1283	873	68.04	856	66.72	863	67.26
NA12878	LRS-ICLR+SRS	hg38	INS	2556	942	36.85	940	36.78	313	12.25
NA12878	LRS-ICLR+SRS	hg38	UNK	0	0	0	0	0	0	0
NA12878	LRS-10x	T2T-CHM13	BND	65	2	3.08	2	3.08	0	0
NA12878	LRS-10x	T2T-CHM13	INV	42	25	59.52	11	26.19	25	59.52
NA12878	LRS-10x	T2T-CHM13	DUP	38	17	44.74	6	15.79	17	44.74
NA12878	LRS-10x	T2T-CHM13	DEL	1414	805	56.93	743	52.55	788	55.73
NA12878	LRS-10x	T2T-CHM13	INS	1523	0	0	0	0	0	0
NA12878	LRS-10x	T2T-CHM13	UNK	0	0	0	0	0	0	0
NA12878	TELL-Seq	T2T-CHM13	BND	65	0	0	0	0	0	0
NA12878	TELL-Seq	T2T-CHM13	INV	42	10	23.81	3	7.14	10	23.81
NA12878	TELL-Seq	T2T-CHM13	DUP	38	4	10.53	0	0	4	10.53
NA12878	TELL-Seq	T2T-CHM13	DEL	1414	373	26.38	314	22.21	363	25.67
NA12878	TELL-Seq	T2T-CHM13	INS	1523	0	0	0	0	0	0
NA12878	TELL-Seq	T2T-CHM13	UNK	0	0	0	0	0	0	0
NA12878	LRS-PacBio	T2T-CHM13	BND	65	0	0	0	0	0	0
NA12878	LRS-PacBio	T2T-CHM13	INV	42	4	9.52	1	2.38	4	9.52
NA12878	LRS-PacBio	T2T-CHM13	DUP	38	3	7.89	2	5.26	3	7.89
NA12878	LRS-PacBio	T2T-CHM13	DEL	1414	1085	76.73	1061	75.04	1072	75.81
NA12878	LRS-PacBio	T2T-CHM13	INS	1523	1029	67.56	1023	67.17	994	65.27
NA12878	LRS-PacBio	T2T-CHM13	UNK	0	0	0	0	0	0	0
NA12878	LRS-ONT	T2T-CHM13	BND	65	0	0	0	0	0	0
NA12878	LRS-ONT	T2T-CHM13	INV	42	3	7.14	1	2.38	3	7.14
NA12878	LRS-ONT	T2T-CHM13	DUP	38	2	5.26	1	2.63	2	5.26
NA12878	LRS-ONT	T2T-CHM13	DEL	1414	1082	76.52	1058	74.82	1071	75.74
NA12878	LRS-ONT	T2T-CHM13	INS	1523	1100	72.23	1091	71.63	1064	69.86
NA12878	LRS-ONT	T2T-CHM13	UNK	0	0	0	0	0	0	0
NA12878	SRS	T2T-CHM13	BND	65	1	1.54	1	1.54	0	0
NA12878	SRS	T2T-CHM13	INV	42	10	23.81	5	11.9	10	23.81
NA12878	SRS	T2T-CHM13	DUP	38	4	10.53	1	2.63	4	10.53
NA12878	SRS	T2T-CHM13	DEL	1414	639	45.19	629	44.48	627	44.34
NA12878	SRS	T2T-CHM13	INS	1523	179	11.75	179	11.75	6	0.39
NA12878	SRS	T2T-CHM13	UNK	0	0	0	0	0	0	0
SKBR3	LRS-10x	hg38	BND	182	121	66.48	121	66.48	0	0
SKBR3	LRS-10x	hg38	INV	98	15	15.31	2	2.04	15	15.31
SKBR3	LRS-10x	hg38	DUP	64	23	35.94	11	17.19	23	35.94
SKBR3	LRS-10x	hg38	DEL	1283	766	59.7	699	54.48	755	58.85
SKBR3	LRS-10x	hg38	INS	2403	0	0	0	0	0	0
SKBR3	LRS-10x	hg38	UNK	0	0	0	0	0	0	0
SKBR3	LRS-PacBio	hg38	BND	182	36	19.78	36	19.78	0	0
SKBR3	LRS-PacBio	hg38	INV	98	33	33.67	2	2.04	33	33.67
SKBR3	LRS-PacBio	hg38	DUP	64	12	18.75	10	15.63	12	18.75
SKBR3	LRS-PacBio	hg38	DEL	1283	945	73.66	934	72.8	933	72.72
SKBR3	LRS-PacBio	hg38	INS	2403	1934	80.48	1915	79.69	1860	77.4
SKBR3	LRS-PacBio	hg38	UNK	0	0	0	0	0	0	0
SKBR3	LRS-ONT	hg38	BND	182	33	18.13	33	18.13	0	0
SKBR3	LRS-ONT	hg38	INV	98	31	31.63	1	1.02	31	31.63
SKBR3	LRS-ONT	hg38	DUP	64	9	14.06	7	10.94	9	14.06
SKBR3	LRS-ONT	hg38	DEL	1283	991	77.24	978	76.23	979	76.31
SKBR3	LRS-ONT	hg38	INS	2403	1889	78.61	1875	78.03	1843	76.7
SKBR3	LRS-ONT	hg38	UNK	0	0	0	0	0	0	0
SKBR3	SRS	hg38	BND	182	14	7.69	14	7.69	0	0
SKBR3	SRS	hg38	INV	98	27	27.55	1	1.02	27	27.55
SKBR3	SRS	hg38	DUP	64	11	17.19	7	10.94	11	17.19
SKBR3	SRS	hg38	DEL	1283	707	55.11	690	53.78	693	54.01
SKBR3	SRS	hg38	INS	2403	119	4.95	119	4.95	4	0.17
SKBR3	SRS	hg38	UNK	0	0	0	0	0	0	0
SKBR3	LRS-10x	T2T-CHM13	BND	103	37	35.92	37	35.92	0	0
SKBR3	LRS-10x	T2T-CHM13	INV	66	16	24.24	4	6.06	16	24.24
SKBR3	LRS-10x	T2T-CHM13	DUP	60	32	53.33	11	18.33	32	53.33
SKBR3	LRS-10x	T2T-CHM13	DEL	1413	737	52.16	653	46.21	723	51.17
SKBR3	LRS-10x	T2T-CHM13	INS	1365	0	0	0	0	0	0
SKBR3	LRS-10x	T2T-CHM13	UNK	0	0	0	0	0	0	0
SKBR3	LRS-PacBio	T2T-CHM13	BND	103	37	35.92	37	35.92	0	0
SKBR3	LRS-PacBio	T2T-CHM13	INV	66	26	39.39	1	1.52	26	39.39
SKBR3	LRS-PacBio	T2T-CHM13	DUP	60	15	25	10	16.67	15	25
SKBR3	LRS-PacBio	T2T-CHM13	DEL	1413	992	70.21	977	69.14	981	69.43
SKBR3	LRS-PacBio	T2T-CHM13	INS	1365	920	67.4	913	66.89	860	63
SKBR3	LRS-PacBio	T2T-CHM13	UNK	0	0	0	0	0	0	0
SKBR3	LRS-ONT	T2T-CHM13	BND	103	31	30.1	31	30.1	0	0
SKBR3	LRS-ONT	T2T-CHM13	INV	66	25	37.88	0	0	25	37.88
SKBR3	LRS-ONT	T2T-CHM13	DUP	60	14	23.33	8	13.33	14	23.33
SKBR3	LRS-ONT	T2T-CHM13	DEL	1413	1017	71.97	1000	70.77	1006	71.2
SKBR3	LRS-ONT	T2T-CHM13	INS	1365	896	65.64	891	65.27	859	62.93
SKBR3	LRS-ONT	T2T-CHM13	UNK	0	0	0	0	0	0	0
SKBR3	SRS	T2T-CHM13	BND	103	15	14.56	15	14.56	0	0
SKBR3	SRS	T2T-CHM13	INV	66	18	27.27	0	0	18	27.27
SKBR3	SRS	T2T-CHM13	DUP	60	15	25	8	13.33	15	25
SKBR3	SRS	T2T-CHM13	DEL	1413	647	45.79	632	44.73	641	45.36
SKBR3	SRS	T2T-CHM13	INS	1365	84	6.15	84	6.15	0	0
SKBR3	SRS	T2T-CHM13	UNK	0	0	0	0	0	0	0
P3	TELL-Seq	hg38	BND	21	2	9.52	2	9.52	0	0
P3	TELL-Seq	hg38	INV	71	19	26.76	7	9.86	19	26.76
P3	TELL-Seq	hg38	DUP	84	13	15.48	4	4.76	13	15.48
P3	TELL-Seq	hg38	DEL	1262	481	38.11	429	33.99	469	37.16
P3	TELL-Seq	hg38	INS	2638	0	0	0	0	0	0
P3	TELL-Seq	hg38	UNK	0	0	0	0	0	0	0
P3	LRS-ICLR	hg38	BND	21	4	19.05	4	19.05	0	0
P3	LRS-ICLR	hg38	INV	71	10	14.08	4	5.63	10	14.08
P3	LRS-ICLR	hg38	DUP	84	7	8.33	7	8.33	7	8.33
P3	LRS-ICLR	hg38	DEL	1262	729	57.77	729	57.77	711	56.34
P3	LRS-ICLR	hg38	INS	2638	288	10.92	288	10.92	241	9.14
P3	LRS-ICLR	hg38	UNK	0	0	0	0	0	0	0
P3	SRS	hg38	BND	21	10	47.62	10	47.62	0	0
P3	SRS	hg38	INV	71	16	22.54	6	8.45	16	22.54
P3	SRS	hg38	DUP	84	10	11.9	10	11.9	10	11.9
P3	SRS	hg38	DEL	1262	732	58	727	57.61	718	56.89
P3	SRS	hg38	INS	2638	882	33.43	882	33.43	65	2.46
P3	SRS	hg38	UNK	0	0	0	0	0	0	0
P3	LRS-ICLR+SRS	hg38	BND	21	11	52.38	11	52.38	0	0
P3	LRS-ICLR+SRS	hg38	INV	71	18	25.35	6	8.45	18	25.35
P3	LRS-ICLR+SRS	hg38	DUP	84	13	15.48	13	15.48	13	15.48
P3	LRS-ICLR+SRS	hg38	DEL	1262	831	65.85	826	65.45	817	64.74
P3	LRS-ICLR+SRS	hg38	INS	2638	938	35.56	938	35.56	287	10.88
P3	LRS-ICLR+SRS	hg38	UNK	0	0	0	0	0	0	0
P3	TELL-Seq	T2T-CHM13	BND	72	1	1.39	1	1.39	0	0
P3	TELL-Seq	T2T-CHM13	INV	34	9	26.47	5	14.71	9	26.47
P3	TELL-Seq	T2T-CHM13	DUP	64	10	15.63	5	7.81	10	15.63
P3	TELL-Seq	T2T-CHM13	DEL	1335	470	35.21	416	31.16	451	33.78
P3	TELL-Seq	T2T-CHM13	INS	1625	0	0	0	0	0	0
P3	TELL-Seq	T2T-CHM13	UNK	0	0	0	0	0	0	0
P3	SRS	T2T-CHM13	BND	72	10	13.89	10	13.89	0	0
P3	SRS	T2T-CHM13	INV	34	4	11.76	2	5.88	4	11.76
P3	SRS	T2T-CHM13	DUP	64	17	26.56	15	23.44	17	26.56
P3	SRS	T2T-CHM13	DEL	1335	599	44.87	586	43.9	582	43.6
P3	SRS	T2T-CHM13	INS	1625	162	9.97	162	9.97	8	0.49
P3	SRS	T2T-CHM13	UNK	0	0	0	0	0	0	0
S48	TELL-Seq	hg38	BND	12	4	33.33	4	33.33	0	0
S48	TELL-Seq	hg38	INV	72	12	16.67	1	1.39	12	16.67
S48	TELL-Seq	hg38	DUP	55	10	18.18	6	10.91	10	18.18
S48	TELL-Seq	hg38	DEL	1225	633	51.67	575	46.94	616	50.29
S48	TELL-Seq	hg38	INS	2432	0	0	0	0	0	0
S48	TELL-Seq	hg38	UNK	0	0	0	0	0	0	0
S48	LRS-ICLR	hg38	BND	12	4	33.33	4	33.33	0	0
S48	LRS-ICLR	hg38	INV	72	4	5.56	0	0	4	5.56
S48	LRS-ICLR	hg38	DUP	55	2	3.64	1	1.82	2	3.64
S48	LRS-ICLR	hg38	DEL	1225	745	60.82	740	60.41	731	59.67
S48	LRS-ICLR	hg38	INS	2432	339	13.94	339	13.94	289	11.88
S48	LRS-ICLR	hg38	UNK	0	0	0	0	0	0	0
S48	SRS	hg38	BND	12	7	58.33	7	58.33	0	0
S48	SRS	hg38	INV	72	11	15.28	1	1.39	11	15.28
S48	SRS	hg38	DUP	55	5	9.09	4	7.27	5	9.09
S48	SRS	hg38	DEL	1225	762	62.2	756	61.71	749	61.14
S48	SRS	hg38	INS	2432	927	38.12	927	38.12	81	3.33
S48	SRS	hg38	UNK	0	0	0	0	0	0	0
S48	LRS-ICLR+SRS	hg38	BND	12	7	58.33	7	58.33	0	0
S48	LRS-ICLR+SRS	hg38	INV	72	11	15.28	1	1.39	11	15.28
S48	LRS-ICLR+SRS	hg38	DUP	55	5	9.09	4	7.27	5	9.09
S48	LRS-ICLR+SRS	hg38	DEL	1225	848	69.22	841	68.65	835	68.16
S48	LRS-ICLR+SRS	hg38	INS	2432	982	40.38	982	40.38	340	13.98
S48	LRS-ICLR+SRS	hg38	UNK	0	0	0	0	0	0	0
S48	TELL-Seq	T2T-CHM13	BND	40	1	2.5	1	2.5	0	0
S48	TELL-Seq	T2T-CHM13	INV	44	12	27.27	5	11.36	12	27.27
S48	TELL-Seq	T2T-CHM13	DUP	46	12	26.09	3	6.52	12	26.09
S48	TELL-Seq	T2T-CHM13	DEL	1326	569	42.91	496	37.41	558	42.08
S48	TELL-Seq	T2T-CHM13	INS	1421	0	0	0	0	0	0
S48	TELL-Seq	T2T-CHM13	UNK	0	0	0	0	0	0	0
S48	SRS	T2T-CHM13	BND	40	4	10	4	10	0	0
S48	SRS	T2T-CHM13	INV	44	8	18.18	4	9.09	8	18.18
S48	SRS	T2T-CHM13	DUP	46	10	21.74	5	10.87	10	21.74
S48	SRS	T2T-CHM13	DEL	1326	660	49.77	652	49.17	655	49.4
S48	SRS	T2T-CHM13	INS	1421	226	15.9	226	15.9	11	0.77
S48	SRS	T2T-CHM13	UNK	0	0	0	0	0	0	0

## Sheet: Supplementary Table 6B
Supplementary Table 6: A) Summary of structural variants (SVs) detected by OGM (=base) and confirmed by SRS, LRS-ONT, LRS-PacBio, LRS-ICLR, LRS-TELL-Seq, and LRS-10x in NA12878 and SKBR3 cell lines and P3, S48 diagnostic samples. List of SVs in B) NA12878, C) SKBR3 cell lines, D) P3 tissue and E) S48 tissue diagnostic samples using hg38 reference and F) NA12878, G) SKBR3 cell lines and H) P3 tiss…
sv_type	src_chr	dst_chr	OGM_filter	OGM_src_pos	OGM_dst_pos	OGM_sv_size	OGM_sv_fraction	OGM_gene	OGM_gene_annotation	OGM_id	NA12878_LRS-10x_hg38_src_pos	NA12878_LRS-10x_hg38_dst_pos	NA12878_LRS-10x_hg38_sv_size	NA12878_LRS-10x_hg38_sv_fraction	NA12878_LRS-10x_hg38_src_pos_dist	NA12878_LRS-10x_hg38_dst_pos_dist	NA12878_LRS-10x_hg38_dist_var	NA12878_LRS-10x_hg38_intersect_var	NA12878_LRS-10x_hg38_gene	NA12878_LRS-10x_hg38_gene_annotation	NA12878_LRS-10x_hg38_common_genes	NA12878_LRS-10x_hg38_common_genes_annotation	NA12878_LRS-10x_hg38_size_difference	NA12878_LRS-10x_hg38_size_proportion	NA12878_LRS-10x_hg38_filter	NA12878_LRS-10x_hg38_filter_name	NA12878_LRS-10x_hg38_id	NA12878_LRS-10x_hg38_info	NA12878_LRS-TELL-Seq_hg38_src_pos	NA12878_LRS-TELL-Seq_hg38_dst_pos	NA12878_LRS-TELL-Seq_hg38_sv_size	NA12878_LRS-TELL-Seq_hg38_sv_fraction	NA12878_LRS-TELL-Seq_hg38_src_pos_dist	NA12878_LRS-TELL-Seq_hg38_dst_pos_dist	NA12878_LRS-TELL-Seq_hg38_dist_var	NA12878_LRS-TELL-Seq_hg38_intersect_var	NA12878_LRS-TELL-Seq_hg38_gene	NA12878_LRS-TELL-Seq_hg38_gene_annotation	NA12878_LRS-TELL-Seq_hg38_common_genes	NA12878_LRS-TELL-Seq_hg38_common_genes_annotation	NA12878_LRS-TELL-Seq_hg38_size_difference	NA12878_LRS-TELL-Seq_hg38_size_proportion	NA12878_LRS-TELL-Seq_hg38_filter	NA12878_LRS-TELL-Seq_hg38_filter_name	NA12878_LRS-TELL-Seq_hg38_id	NA12878_LRS-TELL-Seq_hg38_info	NA12878_LRS-PacBio_hg38_src_pos	NA12878_LRS-PacBio_hg38_dst_pos	NA12878_LRS-PacBio_hg38_sv_size
INV	chr2	chr2		91957500	92018025	60525	0.22	LOC105378924;KMT5AP2;IGSF3P2;RNA5SP100;KMT2CP5;LOC124904399;NKAIN1P2;LSP1P4;DRD5P1		929	91840003	92060118	220115	0.01	117497	42093	159590	0.284336					159590	0.27	PASS	DISTANCE_VARIANCE	call_1686		94189223	94498025	308802	0.18	2231723	2480000	4711723	6.3788					248277	0.2		DISTANCE_VARIANCE,INTERSECTION_VARIANCE	call_390_1		89753994	131810766	42056772
INV	chr8	chr8		12460698	12606301	145603	0.97	RNU6-1084P;LOC100420404;USP17L7;SOX7;ZNF705D;NEIL2;OR7E158P;PPP1R3B;FAM90A5P;LINC00529;DEFB103A;LOC124902082;LOC124902085;MTMR9;GATA4;LOC101929400;FAM86B3P;ERI1;LOC105379235;LOC105379237;LOC105379231;LOC105379230;FDFT1;DEFB104A;LINC03022;RPL10P19;RPS3AP34;MSRA;LOC105379228;LOC105379227;ZNF705CP;LOC105379224;FAM66E;FAM66D;LOC105379225;LOC105379220;XKR6;LOC105379222;DEFB105B;PRR23D2;TRE-CTC11-1;SNR…		3428	12559231	12595542	36311	0.03	98533	10759	109292	0.3004					-109292	0.25	PASS	DISTANCE_VARIANCE	call_2179		10229857	10358406	128549	0.02	2230841	2247895	4478736	8.16835					-17054	0.88		DISTANCE_VARIANCE,INTERSECTION_VARIANCE	call_2164_3		7614701	12018006	4403305
INV	chr20	chr20		28566169	28624804	58635	0.53	LOC110467535;MIR663B;LOC124904969;LOC105372586;CFTRP3;FRG1CP;LOC348210;LOC110467526;LOC105379482;LOC105379481;LOC110467523;MIR4477B;LOC107987393;PCMTD1P8;LOC124904996;PCMTD1P4;MIR4477A;FAM242A;LOC100240734;LOC105373622;ASNSP2;MTCO1P33;MTCO1P32;LOC102723618;DUX4L38;DUX4L39;RNA5SP283;LOC124907892;RNA5SP528;LOC107987280;LOC124904986;CDRT15P6;MLLT10P1;MYO5BP1;LOC121676924;MTCO3P32;ANKRD20A21P;LOC1249…		6793	25811806	26005327	193521	0	2754363	2619477	5373840	10.6558					134886	0.3		DISTANCE_VARIANCE,INTERSECTION_VARIANCE	call_6131		31106006	31241754	135748	0.04	2539837	2616950	5156787	13.2645					77113	0.43		DISTANCE_VARIANCE,INTERSECTION_VARIANCE	call_2137_1		29204769	29888898	684129
INV	chr9	chr9		62801168	62935061	133893	0.51	-		3988	62534768	62569006	34238	0.08	266400	366055	632455	1.88085					-99655	0.26		DISTANCE_VARIANCE,INTERSECTION_VARIANCE	call_240_3		70391252	70439526	48274	0.12	7590084	7504465	15094549	41.4305					-85619	0.36		DISTANCE_VARIANCE,INTERSECTION_VARIANCE	call_1221_1		62806329	62818564	12235
INV	chr10	chr10		46991592	48034623	1043031	0.55	-		4370	47932985	47988659	55674	0.04	941393	45964	987357	0.449329					-987357	0.05	PASS	DISTANCE_VARIANCE	call_1272		46951394	47084870	133476	0.02	40198	949753	989951	0.420717					-909555	0.13	PASS	DISTANCE_VARIANCE	call_2100		27316837	27333870	17033
INV	chr16	chr16		32293033	32597486	304453	0.44	IGHV3OR16-10;TP53TG3D;LOC390705;ABHD17AP9;LOC100419016;IGHV1OR16-1;LOC107984809;HERC2P5;BCAP31P2;LOC105369266;HERC2P8;LOC105371177;ACTR3BP3;TP53TG3;LOC107984013;LOC105371191;SLC6A10P;LOC105371174;FAM153DP;IGHVIII-16-1;LOC101929814;LOC124903682;IGHV1-12;IGHVIII-13-1;IGHV2OR16-5;PABPC1P13;LOC112268181;LOC100507221;SLC9B1P5;LOC107987232;ABCD1P3;LOC105379466;IGHV3OR16-6;IGHV3OR16-8;IGHV3OR16-15;LOC10…		5948	32493989	32544986	50997	0.03	200956	52500	253456	0.356531					-253456	0.17	PASS	DISTANCE_VARIANCE	call_3020		31937870	32035180	97310	0.06	355163	562306	917469	1.14181					-207143	0.32		DISTANCE_VARIANCE,INTERSECTION_VARIANCE	call_2028_3		35157741	35523370	365629
INV	chr16	chr16		35227666	35501342	273676	0.47	LOC102724181		5972	35157747	35523373	365626	0.02	69919	22031	91950	0.0719159					91950	0.75	PASS	DISTANCE_VARIANCE	call_280		35215327	35251398	36071	0.13	12339	249944	262283	0.423386					-237605	0.13	PASS	DISTANCE_VARIANCE	call_1016		35157741	35523370	365629
INV	chr11	chr11		50139496	50339042	199546	0.1	LINC02750		4691	50165625	50425118	259493	0.02	26129	86076	112205	0.122219					59947	0.77	PASS	DISTANCE_VARIANCE	call_209		50135577	50365049	229472	0.1	3919	26007	29926	0.0348797					29926	0.87	PASS		call_144		50165619	50425118	259499
INV	chr22	chr22		18488981	19260268	771287	0.19	KRT18P62;RPL34P35;LOC124900485;ZDHHC8;COMT;SMPD4P1;BCRP5;RPL7AP70;GSC2;LINC00895;LINC00896;LOC124905085;LOC124905083;LOC124905084;TANGO2;LOC101928824;LOC112268289;CLDN5;FAM230D;LOC100129262;FAM230G;TSSK2;C22ORF39;RTN4R;RTL10;LOC124905078;LOC124905079;ABHD17AP4;TRMT2A;ESS2;LOC100129254;CCDC74BP1;LOC112268297;CLTCL1;PRODH;LOC124905081;LOC124905082;LOC124905080;SNORA77B;KLHL22;MIR3618;DVL1P1;MIR185;…		7374	19533249	19584357	51108	0.01	1044268	324089	1368357	0.831935					-720179	0.07		DISTANCE_VARIANCE,INTERSECTION_VARIANCE	call_10014		22492346	22544249	51903	0.13	4003365	3283981	7287346	4.42629					-719384	0.07		DISTANCE_VARIANCE,INTERSECTION_VARIANCE	call_1888		10781361	11068988	287627
INV	chr2	chr2		130129407	130335869	206462	0.04	RAB6C;KLF2P1;CYP4F27P;PLAC9P1;MED15P9;RAB6C-AS1;LOC100422513;LOC646674;FAR2P1;POTEF-AS1;SMPD4;ARHGAP42P2;CCDC74B;POTEF;LINC01856;RNU6-1049P;RPL22P7		1044	131692999	131727665	34666	0.03	1563592	1391796	2955388	6.12826					-171796	0.17		DISTANCE_VARIANCE,INTERSECTION_VARIANCE	call_3303		129482973	129515223	32250	0.12	646434	820646	1467080	3.07291					-174212	0.16		DISTANCE_VARIANCE,INTERSECTION_VARIANCE	call_1170_3		89753994	131810766	42056772
INV	chr1	chr1		16566162	16608671	42509	0.93	TRV-CAC11-2;TRG-CCC1-2;LOC124903860;LOC112267871;TRN-GTT4-1;PDE4DIPP9;NBPF1;RNU1-5P;LOC105376805;LOC101056699;LOC105376832;LOC107985101;MIR3675;TRE-TTC3-1		131	16674118	16753260	79142	0.07	107956	144589	252545	1.038					36633	0.54		DISTANCE_VARIANCE,INTERSECTION_VARIANCE	call_180		17056878	17106160	49282	0.11	490716	497489	988205	5.38292					6773	0.86		DISTANCE_VARIANCE,INTERSECTION_VARIANCE	call_1244_1		16567543	149551136	132983593
INV	chr1	chr1		16592649	16653300	60651	0.93	RNU1-2;TRV-CAC11-2;TRG-CCC1-2;LOC124903860;LOC112267871;TRN-GTT4-1;PDE4DIPP9;NBPF1;RNU1-5P;LOC105376805;SDHB;LOC105376806;LOC101056699;CROCC;LOC105376832;LOC107985101;MFAP2;MIR3675;ATP13A2;TRE-TTC3-1		146	16674118	16753260	79142	0.07	81469	99960	181429	0.648927					18491	0.77		DISTANCE_VARIANCE,INTERSECTION_VARIANCE	call_180		17056878	17106160	49282	0.11	464229	452860	917089	4.17114					-11369	0.81		DISTANCE_VARIANCE,INTERSECTION_VARIANCE	call_1244_1		16567543	149551136	132983593
INV	chr5	chr5		69981285	70152362	171077	0.29	-		2140	69407741	69450046	42305	0.01	573544	702316	1275860	2.98962					-128772	0.25		DISTANCE_VARIANCE,INTERSECTION_VARIANCE	call_10710		71367088	71431337	64249	0.09	1385803	1278975	2664778	5.66189					-106828	0.38		DISTANCE_VARIANCE,INTERSECTION_VARIANCE	call_1693		21497261	34197344	12700083
INV	chr22	chr22		18746350	18876658	130308	0.42	LOC124905075;LOC124905160;MICAL3;MIR3198-1;LOC101929372;MIR648;CECR2;LOC105372850;BCL2L13;SLC25A18;RHEBP3;LOC105372853;LINC00528;LINC01634;ATP6V1E1;BID		7363	19533249	19584357	51108	0.01	786899	707699	1494598	4.11926					-79200	0.39		DISTANCE_VARIANCE,INTERSECTION_VARIANCE	call_10014		10783941	11068999	285058	0.32	7962409	7807659	15770068	18.9833					154750	0.46		DISTANCE_VARIANCE,INTERSECTION_VARIANCE	call_128_3		10781361	11068988	287627
INV	chr16	chr16		15322465	15532011	209546	0.1	ABCC1;NDE1;ABCC6;LOC124903651;LOC124903650;LOC105371100;MARF1;RPL15P20;LOC124903649;MIR6506;MIR484;RPL17P40;BMERB1;MYH11;CEP20;RNU6-213P;LOC107984869		5862	15685593	15727459	41866	0.01	363128	195448	558576	1.11088					-167680	0.2		DISTANCE_VARIANCE,INTERSECTION_VARIANCE	call_5521		14687745	14783725	95980	0.29	634720	748286	1383006	2.26332					-113566	0.46		DISTANCE_VARIANCE,INTERSECTION_VARIANCE	call_2113_3		14917179	15030408	113229
INV	chr16	chr16		22462050	22708167	246117	0.95	SMG1P1;TRL-AAG2-4;SMG1P4;NPIPB13;OTOAP1;LOC105371129;LOC100420644;LOC105371131;MFSD13B;OTOA;EEF2K;RRN3P1;LOC112268174;LOC112268175;ABCA3P1;PDZD9;RRN3P3;CDR2;TRL-TAG3-1;SDR42E2;LOC124903664;VWA3A;LOC124903666;LOC124903665;LOC100420536;LOC124903802;MOSMO;LOC124903801;LOC105371126;POLR3E;CDR2-DT;UQCRC2;NPIPB5		5891	22463097	22527980	64883	0.05	1047	180187	181234	0.291376					-181234	0.26	PASS	DISTANCE_VARIANCE	call_838		22306177	22362643	56466	0.07	155873	345524	501397	0.828531					-189651	0.23		DISTANCE_VARIANCE,INTERSECTION_VARIANCE	call_1653_3		21583122	22699431	1116309
INV	chr9	chr9		62801168	62884787	83619	0.51	-		3986	62534768	62569006	34238	0.08	266400	315781	582181	2.46987					-49381	0.41		DISTANCE_VARIANCE,INTERSECTION_VARIANCE	call_240_3		70391252	70439526	48274	0.12	7590084	7554739	15144823	57.4133					-35345	0.58		DISTANCE_VARIANCE,INTERSECTION_VARIANCE	call_1221_1		62806329	62818564	12235
INV	chr7	chr7		65527106	65613437	86331	0.05	LOC105375324		3140	65549703	65638612	88909	0.02	22597	25175	47772	0.13631					2578	0.97	PASS		call_432_1		65359320	65405006	45686	0.13	167786	208431	376217	1.42489					-40645	0.53		DISTANCE_VARIANCE,INTERSECTION_VARIANCE	call_790_3		65583875	65681642	97767
INV	chr16	chr16		22244874	22438802	193928	0.05	SDR42E2;VWA3A;LOC105371129;LOC124903666;LOC124903665;LOC100420644;LOC100420536;MOSMO;EEF2K;UQCRC2;PDZD9;TRL-TAG3-1		5901	22463097	22527980	64883	0.05	218223	89178	307401	0.593875					-129045	0.33		DISTANCE_VARIANCE,INTERSECTION_VARIANCE	call_838		22306177	22362643	56466	0.07	61303	76159	137462	0.274495					-137462	0.29	PASS	DISTANCE_VARIANCE	call_1653_3		21583122	22699431	1116309
INV	chr7	chr7		62308387	62332055	23668	0.43	-		3115	62260467	62430771	170304	0	47920	98716	146636	0.377988					146636	0.14	PASS	DISTANCE_VARIANCE	call_7236		62346460	62442942	96482	0.07	38073	110887	148960	0.6199					72814	0.25		DISTANCE_VARIANCE,INTERSECTION_VARIANCE	call_1907_1		45814318	56375182	10560864
INV	chr21	chr21		9256817	9354926	98109	0.14	LOC124905061;LOC105379514;LOC102723668;NCOR1P4;LINC01262;LOC105379565		7060	9768638	9808523	39885	0.01	511821	453597	965418	3.49805					-58224	0.41		DISTANCE_VARIANCE,INTERSECTION_VARIANCE	call_3436		8816100	8875815	59715	0.18	440717	479111	919828	2.9141					-38394	0.61		DISTANCE_VARIANCE,INTERSECTION_VARIANCE	call_1972		40022892	40039161	16269
INV	chr20	chr20		28559432	28637427	77995	0.53	LOC110467535;MIR663B;LOC124904969;LOC105372586;CFTRP3;FRG1CP;LOC348210;LOC110467526;LOC105379482;LOC105379481;LOC110467523;MIR4477B;LOC107987393;PCMTD1P8;LOC124904996;PCMTD1P4;MIR4477A;FAM242A;LOC100240734;LOC105373622;ASNSP2;MTCO1P33;MTCO1P32;LOC102723618;DUX4L38;DUX4L39;RNA5SP283;LOC124907892;RNA5SP528;LOC107987280;LOC124904986;CDRT15P6;MLLT10P1;MYO5BP1;LOC121676924;MTCO3P32;ANKRD20A21P;LOC1249…		6784	25811806	26005327	193521	0	2747626	2632100	5379726	9.90683					115526	0.4		DISTANCE_VARIANCE,INTERSECTION_VARIANCE	call_6131		31106006	31241754	135748	0.04	2546574	2604327	5150901	12.0493					57753	0.57		DISTANCE_VARIANCE,INTERSECTION_VARIANCE	call_2137_1		29204769	29888898	684129
INV	chr21	chr21		5697830	5754820	56990	0.8	-		6957	7221662	7255178	33516	0.06	1523832	1500358	3024190	16.7071					-23474	0.59		DISTANCE_VARIANCE,INTERSECTION_VARIANCE	call_1775		8816100	8875815	59715	0.18	3118270	3120995	6239265	26.7309					2725	0.95		DISTANCE_VARIANCE,INTERSECTION_VARIANCE	call_1972		40022892	40039161	16269
INV	chr9	chr9		62824320	62879128	54808	0.51	-		3992	62534768	62569006	34238	0.08	289552	310122	599674	3.36723					-20570	0.62		DISTANCE_VARIANCE,INTERSECTION_VARIANCE	call_240_3		70391252	70439526	48274	0.12	7566932	7560398	15127330	73.3752					-6534	0.88		DISTANCE_VARIANCE,INTERSECTION_VARIANCE	call_1221_1		62814085	62822795	8710
INV	chr5	chr5		70498473	70727234	228761	0.55	SERF1A;GUSBP13;NAIPP2;LOC101929599;LOC124900951;LOC124900996;CDH12P2;LOC107986373;LOC107986345;LOC107986355;SMN2;LOC105379016		2228	71547763	71592363	44600	0.01	1049290	865129	1914419	3.50164					-184161	0.19		DISTANCE_VARIANCE,INTERSECTION_VARIANCE	call_6802		71367088	71431337	64249	0.09	868615	704103	1572718	2.68373					-164512	0.28		DISTANCE_VARIANCE,INTERSECTION_VARIANCE	call_1693		21497261	34197344	12700083
INV	chr1	chr1		108309733	108384641	74908	0.48	SLC25A24P2		346	108800258	108850121	49863	0.01	490525	465480	956005	3.83105					-25045	0.67		DISTANCE_VARIANCE,INTERSECTION_VARIANCE	call_4580		109893561	109938843	45282	0.12	1583828	1554202	3138030	13.0545					-29626	0.6		DISTANCE_VARIANCE,INTERSECTION_VARIANCE	call_1511		16567543	149551136	132983593
INV	chr13	chr13		52271523	52505311	233788	0.17	-		5268	52472806	52517946	45140	0.01	201283	12635	213918	0.383468					-188648	0.19	PASS	DISTANCE_VARIANCE	call_8789		52330354	52364839	34485	0.17	58831	140472	199303	0.371459					-199303	0.15	PASS	DISTANCE_VARIANCE	call_290_1
INV	chr1	chr1		120316952	120521831	204879	0.21	PDE4DIPP2;LOC107985524		386	120032387	120083461	51074	0.01	284565	438370	722935	1.41225					-153805	0.25		DISTANCE_VARIANCE,INTERSECTION_VARIANCE	call_4590		121312679	121402312	89633	0.06	995727	880481	1876208	3.18529					-115246	0.44		DISTANCE_VARIANCE,INTERSECTION_VARIANCE	call_2007		16567543	149551136	132983593
INV	chr16	chr16		21505521	22433445	927924	0.95	LOC105371126		5896	22463097	22527980	64883	0.05	957576	94535	1052111	0.529868					-863041	0.07		DISTANCE_VARIANCE,INTERSECTION_VARIANCE	call_838		22306177	22362643	56466	0.07	800656	70802	871458	0.44264					-871458	0.06	PASS	DISTANCE_VARIANCE	call_1653_3		21583122	22699431	1116309
INV	chr5	chr5		70464942	70544570	79628	0.56	SUMO2P4;CHCHD2P2;RN7SL616P;GTF2H2C;MRPS36;CCDC125;TAF9;SNORD13B-1;AK6;CCNB1;MARVELD2;RPS27P14;LOC100130639;NDUFB9P1;LOC101928924;SLC30A5;NAIPP1;LOC124901203;LOC112267932;CDK7;OCLN;LOC728488;CENPH;RNU6-724P;RAD17;SNORA50D;CFL1P5		2160	71547763	71592363	44600	0.01	1082821	1047793	2130614	8.57543					-35028	0.56		DISTANCE_VARIANCE,INTERSECTION_VARIANCE	call_6802		71367088	71431337	64249	0.09	902146	886767	1788913	6.21682					-15379	0.81		DISTANCE_VARIANCE,INTERSECTION_VARIANCE	call_1693		21497261	34197344	12700083
INV	chr22	chr22		18488981	18835592	346611	0.19	E2F6P2;KRT18P62;RPL34P35;LOC124900485;ZDHHC8;COMT;SMPD4P1;BCRP5;LOC101060852;BCRP7;RPL7AP70;GSC2;LINC00895;LINC02556;LINC00896;LOC124905085;LOC124905083;LOC124905084;TANGO2;POM121L15P;LOC101928824;LOC112268289;CLDN5;FAM230D;FAM230A;LOC100129262;FAM230G;FAM230F;FAM230E;TSSK2;FAM230J;C22ORF39;RTN4R;LOC102724151;RTL10;LOC124905078;LOC124905079;ABHD17AP4;TRMT2A;ESS2;LOC105379518;LOC107987325;LOC10012…		7368	17959251	17991909	32658	0.02	529730	843683	1373413	1.81061					-313953	0.09		DISTANCE_VARIANCE,INTERSECTION_VARIANCE	call_10012		22492346	22544249	51903	0.13	4003365	3708657	7712022	9.67598					-294708	0.15		DISTANCE_VARIANCE,INTERSECTION_VARIANCE	call_1888		10781361	11068988	287627
INV	chr16	chr16		32293033	32470152	177119	0.44	IGHV3OR16-10;ABHD17AP8;TP53TG3D;LOC390705;ABHD17AP9;LOC100419016;IGHV1OR16-1;LOC107984809;HERC2P5;HERC2P4;BCAP31P2;LOC105369266;HERC2P8;LOC105371177;ACTR3BP3;TP53TG3;LOC107984013;LOC105371191;SLC6A10P;LOC105371174;FAM153DP;IGHVIII-16-1;LOC101929814;LOC124903682;IGHV1-12;IGHVIII-13-1;IGHV2OR16-5;LOC124903764;LOC112268181;PABPC1P13;LOC100507221;SLC9B1P5;LOC107987232;ABCD1P3;LOC105379466;IGHV3OR16-6…		5946	32282314	32333500	51186	0.04	10719	136652	147371	0.322755					-125933	0.29	PASS	DISTANCE_VARIANCE	call_1534_3		31937870	32035180	97310	0.06	355163	434972	790135	1.4396					-79809	0.55		DISTANCE_VARIANCE,INTERSECTION_VARIANCE	call_2028_3		35157741	35523370	365629
INV	chr16	chr16		22509457	22706670	197213	0.95	SMG1P1;TRL-AAG2-4;SMG1P4;NPIPB13;OTOAP1;LOC105371129;LOC100420644;LOC105371131;MFSD13B;OTOA;EEF2K;RRN3P1;LOC112268174;LOC112268175;ABCA3P1;PDZD9;RRN3P3;CDR2;TRL-TAG3-1;SDR42E2;LOC124903664;VWA3A;LOC124903666;LOC124903665;LOC100420536;LOC124903802;MOSMO;LOC124903801;LOC105371126;POLR3E;CDR2-DT;UQCRC2;NPIPB5		5893	22630447	22661649	31202	0.02	120990	45021	166011	0.363402					-166011	0.16	PASS	DISTANCE_VARIANCE	call_523		22306177	22362643	56466	0.07	203280	344027	547307	1.07874					-140747	0.29		DISTANCE_VARIANCE,INTERSECTION_VARIANCE	call_1653_3		21583122	22699431	1116309
INV	chr5	chr5		69703662	70408836	705174	0.56	-		2157	69407741	69450046	42305	0.01	295921	958790	1254711	0.839296					-662869	0.06		DISTANCE_VARIANCE,INTERSECTION_VARIANCE	call_10710		71367088	71431337	64249	0.09	1663426	1022501	2685927	1.74542					-640925	0.09		DISTANCE_VARIANCE,INTERSECTION_VARIANCE	call_1693		21497261	34197344	12700083
INV	chr22	chr22		12491863	12641252	149389	0.37	RPSAP32;DUX4L49;DUX4L48;FRG1GP;MIR4477B;DUX4L41;PCMTD1P6;MLLT10P1;MIR4477A;PCMTD1P4;DUX4L40		7299	12224958	12708900	483942	0.03	266905	67648	334553	0.264123					334553	0.31	PASS	DISTANCE_VARIANCE	call_577_1		12375403	12489199	113796	0.06	116460	152053	268513	0.510126					-35593	0.76		DISTANCE_VARIANCE,INTERSECTION_VARIANCE	call_1974_3		11337702	11547338	209636
INV	chr16	chr16		21557960	22706670	1148710	0.95	-		5880	22463097	22527980	64883	0.05	905137	178690	1083827	0.446537					-1083827	0.06	PASS	DISTANCE_VARIANCE	call_838		22306177	22362643	56466	0.07	748217	344027	1092244	0.453148					-1092244	0.05		DISTANCE_VARIANCE,SIZE_PROPORTION	call_1653_3		21583122	22699431	1116309
INV	chrX	chrX		103979831	104052791	72960	1	72960.0		7741	103955947	104050815	94868	0.05	23884	1976	25860	0.0770491					21908	0.77	PASS		call_220		104508256	104543368	35112	0.14	528425	490577	1019002	4.71447					-37848	0.48		DISTANCE_VARIANCE,INTERSECTION_VARIANCE	call_962_1		46413482	112604902	66191420
INV	chr1	chr1		16754161	16795670	41509	0.94	RNU1-2;TRV-CAC11-2;TRG-CCC1-2;LOC124903860;LOC112267871;TRN-GTT4-1;PDE4DIPP9;NBPF1;RNU1-5P;LOC105376805;LOC101056699;CROCC;LOC105376832;LOC107985101;MIR3675;TRE-TTC3-1		148	16674118	16753260	79142	0.07	80043	42410	122453	0.507476					37633	0.52		DISTANCE_VARIANCE,INTERSECTION_VARIANCE	call_180		17056878	17106160	49282	0.11	302717	310490	613207	3.37704					7773	0.84		DISTANCE_VARIANCE,INTERSECTION_VARIANCE	call_1244_1		16567543	149551136	132983593
INV	chrX	chrX		149691604	149712758	21154	0.48	34533.8		7848	149578210	149620424	42214	0.02	113394	92334	205728	1.6233					21060	0.5		DISTANCE_VARIANCE,INTERSECTION_VARIANCE	call_7822		149649923	149717778	67855	0.15	41681	5020	46701	0.26235					46701	0.31	PASS		call_1502_1		46413482	112604902	66191420
INV	chrX	chrX		52499959	52507887	7928	0.52	10447.0		7631	52077012	52214007	136995	0.03	422947	293880	716827	2.47314					129067	0.06		DISTANCE_VARIANCE,INTERSECTION_VARIANCE	call_294		52931909	53003278	71369	0.07	431950	495391	927341	5.84728					63441	0.11		DISTANCE_VARIANCE,INTERSECTION_VARIANCE	call_1918_1		46413482	112604902	66191420
INV	chr2	chr2		89537247	90216214	678967	0.37	IGKV1-16;IGKV2-29;IGKV1-17;IGKV2-28;IGKV2-26;IGKV1-12;IGKV1-13;IGKV2-24;IGKV2-23;IGKV3-34;IGKV3-31;IGKV2-4;LOC124904399;IGKV1D-39;IGKV1-27;ABCD1P1;IGKV4-1;IGKV2-36;IGKV1-22;IGKV2-30;IGKDEL;NKAIN1P1;PABPC1P8;LOC124907856;LOC105374862;IGKC;IGKV1-37;IGKV3-15;IGKV1-35;IGKV1-32;IGKV1-33;PGBD4P5;IGKV3-11;IGKV2D-38;IGKV6-21;IGKV7-3;IGKV3-7;IGKV1-9;IGKV1-8;IGKV2D-40;IGKV5-2;IGKV1-6;IGKV1-5;MALLP2;IGKV2-1…		878	89849113	89886023	36910	0.02	311866	330191	642057	0.448442					-642057	0.05	PASS	DISTANCE_VARIANCE	call_3277_1		89578156	89658794	80638	0.06	40909	557420	598329	0.393844					-598329	0.12	PASS	DISTANCE_VARIANCE	call_2128_3		88860606	90210529	1349923
INV	chr20	chr20		29217154	29888492	671338	0.97	-		6823	30305273	30362607	57334	0.01	1088119	474115	1562234	1.07197					-614004	0.09		DISTANCE_VARIANCE,INTERSECTION_VARIANCE	call_9896		31106006	31241754	135748	0.04	1888852	1353262	3242114	2.00853					-535590	0.2		DISTANCE_VARIANCE,INTERSECTION_VARIANCE	call_2137_1		29208327	29885345	677018
INV	chr2	chr2		91834734	92018025	183291	0.22	LSP1P4		932	91840003	92060118	220115	0.01	5269	42093	47362	0.0587051					36824	0.83	PASS		call_1686		94189223	94498025	308802	0.18	2354489	2480000	4834489	4.91217					125511	0.59		DISTANCE_VARIANCE,INTERSECTION_VARIANCE	call_390_1		89753994	131810766	42056772
INV	chr21	chr21		9300760	9354926	54166	0.14	LOC124905061;LOC105379514;LOC102723668;NCOR1P4;LINC01262;LOC105379565		7043	9768638	9808523	39885	0.01	467878	453597	921475	4.89882					-14281	0.74		DISTANCE_VARIANCE,INTERSECTION_VARIANCE	call_3436		8816100	8875815	59715	0.18	484660	479111	963771	4.23149					5549	0.91		DISTANCE_VARIANCE,INTERSECTION_VARIANCE	call_1972		40022892	40039161	16269
INV	chr1	chr1		16701787	16795670	93883	0.94	TRV-CAC11-2;TRG-CCC1-2;LOC124903860;LOC112267871;TRN-GTT4-1;PDE4DIPP9;NBPF1;RNU1-5P;LOC105376805;LOC101056699;LOC105376832;LOC107985101;MIR3675;TRE-TTC3-1		156	16674118	16753260	79142	0.07	27669	42410	70079	0.202517					-14741	0.84	PASS	DISTANCE_VARIANCE	call_180		17056878	17106160	49282	0.11	355091	310490	665581	2.32453					-44601	0.52		DISTANCE_VARIANCE,INTERSECTION_VARIANCE	call_1244_1		16567543	149551136	132983593
INV	chr1	chr1		16566162	16653300	87138	0.93	RNU1-2;TRV-CAC11-2;TRG-CCC1-2;LOC124903860;LOC112267871;TRN-GTT4-1;PDE4DIPP9;NBPF1;RNU1-5P;LOC105376805;SDHB;LOC105376806;LOC101056699;CROCC;LOC105376832;LOC107985101;MFAP2;MIR3675;ATP13A2;TRE-TTC3-1		127	16674118	16753260	79142	0.07	107956	99960	207916	0.625204					-7996	0.91		DISTANCE_VARIANCE,INTERSECTION_VARIANCE	call_180		17056878	17106160	49282	0.11	490716	452860	943576	3.45836					-37856	0.57		DISTANCE_VARIANCE,INTERSECTION_VARIANCE	call_1244_1		16567543	149551136	132983593
INV	chr7	chr7		5986390	6738295	751905	0.87	OCM		2925	6043727	6065258	21531	0.02	57337	673037	730374	0.472163					-730374	0.03		DISTANCE_VARIANCE,SIZE_PROPORTION	call_1088		7140292	7181407	41115	0.14	1153902	443112	1597014	1.00692					-710790	0.05		DISTANCE_VARIANCE,INTERSECTION_VARIANCE	call_783_1		45814318	56375182	10560864
INV	chr21	chr21		6215576	6367712	152136	0.64	LOC105379271;LOC105379272;ANKRD20A16P;LOC124905314;LOC107987360;VN1R7P;SNX18P23;LOC105379557;RNU2-42P;LOC124900509;MTCO3P26;VN1R111P;LOC729369;LINC01666;EIF3FP1;LOC124904994;CTBP2P1;SNX18P18;LOC124904996;SNX18P16;LOC124900699;MTCO1P1;SNX18P10;LOC107985475;ASNSP2;MTCO1P34;MTCO3P39		6993	7221662	7255178	33516	0.06	1006086	887466	1893552	5.09974					-118620	0.22		DISTANCE_VARIANCE,INTERSECTION_VARIANCE	call_1775		8816100	8875815	59715	0.18	2600524	2508103	5108627	12.0571					-92421	0.39		DISTANCE_VARIANCE,INTERSECTION_VARIANCE	call_1972		40022892	40039161	16269
INV	chr21	chr21		9252125	9354926	102801	0.14	LOC124905061;LOC105379514;LOC102723668;NCOR1P4;LOC105379565		7033	9768638	9808523	39885	0.01	516513	453597	970110	3.39946					-62916	0.39		DISTANCE_VARIANCE,INTERSECTION_VARIANCE	call_3436		8816100	8875815	59715	0.18	436025	479111	915136	2.81553					-43086	0.58		DISTANCE_VARIANCE,INTERSECTION_VARIANCE	call_1972		40022892	40039161	16269
INV	chr7	chr7		62308387	62331085	22698	0.43	-		3111	62260467	62430771	170304	0	47920	99686	147606	0.3824					147606	0.13	PASS	DISTANCE_VARIANCE	call_7236		62346460	62442942	96482	0.07	38073	111857	149930	0.629015					73784	0.24		DISTANCE_VARIANCE,INTERSECTION_VARIANCE	call_1907_1		45814318	56375182	10560864
INV	chr16	chr16		14806491	14924980	118489	0.94	PKD1P6-NPIPP1;RRN3;MIR6770-1;PDXDC1;LOC100505915;NPIPP1;PKD1P6;LOC100288162;NTAN1;MIR3180-4;PKD1P3;MIR3670-2;MIR6511B2;LOC124903706;MIR1972-1;NPIPA1;LOC105371096;PKD1P3-NPIPA1;LOC728138;LOC105371097		5848	14894766	14937573	42807	0.09	88275	12593	100868	0.312686					-75682	0.36	PASS	DISTANCE_VARIANCE	call_184_1		14687745	14783725	95980	0.29	118746	141255	260001	0.606155					-22509	0.81		DISTANCE_VARIANCE,INTERSECTION_VARIANCE	call_2113_3		14894753	14937517	42764
INV	chr16	chr16		32293033	32789296	496263	0.44	IGHV3OR16-10;ABHD17AP9;LOC100419016;IGHV1OR16-1;LOC107984809;HERC2P5;BCAP31P2;LOC105369266;HERC2P8;LOC105371177;ACTR3BP3;TP53TG3;LOC107984013;SLC6A10P;LOC105371174;FAM153DP;IGHVIII-16-1;LOC101929814;LOC124903682;IGHV1-12;IGHVIII-13-1;IGHV2OR16-5;PABPC1P13;LOC112268181;SLC9B1P5;LOC107987232;ABCD1P3;IGHV3OR16-6;IGHV3OR16-8;IGHV3OR16-15;LOC101060048		5956	32493989	32544986	50997	0.03	200956	244310	445266	0.406816					-445266	0.1	PASS	DISTANCE_VARIANCE	call_3020		32007988	32059875	51887	0.08	285045	729421	1014466	0.925356					-444376	0.1		DISTANCE_VARIANCE,INTERSECTION_VARIANCE	call_2114_3		35157741	35523370	365629
INV	chr13	chr13		52307268	52505311	198043	0.18	-		5227	52472806	52517946	45140	0.01	165538	12635	178173	0.366339					-152903	0.23	PASS	DISTANCE_VARIANCE	call_8789		52330354	52364839	34485	0.17	23086	140472	163558	0.3517					-163558	0.17	PASS	DISTANCE_VARIANCE	call_290_1
INV	chr15	chr15		21245548	21771945	526397	0.99	CYFIP1;RN7SL759P;MPHOSPH10P9;LOC283683;ELMO2P1;MPHOSPH10P5;LOC102723564;HERC2P6;ABCB10P1;LOC100132817;ABCB10P3;LOC102723623;MIR1233-1;LOC729900;GOLGA8S;LOC105370729;MIR4509-2;MIR4509-1;LOC101060118;RN7SL536P;NIPA1;GOLGA6L2;NIPA2;GOLGA6L1;RN7SL106P;LOC105370726;LOC100421667;LOC124903446;LOC124900355;LOC105370728;GOLGA8DP;LOC102723534;LOC105376698;TUBGCP5		5600	21422028	21532216	110188	0.01	176480	239729	416209	0.326909					-416209	0.21	PASS	DISTANCE_VARIANCE	call_5406		24577056	24629320	52264	0.1	3331508	2857375	6188883	5.34759					-474133	0.1		DISTANCE_VARIANCE,INTERSECTION_VARIANCE	call_1417_1		28424899	28498139	73240
INV	chr2	chr2		131243087	131446339	203252	0.25	CYP4F27P;MTND2P22;MTCO2P7;FAR2P2;FAR2P1;POTEF-AS1;MTATP6P7;CYP4F62P;SMPD4;FAR2P3;CYCSP8;POTEI;POTEJ;RNU6-848P;POTEF;RNU6-1049P;CYP4F30P;CFC1B;RAB6C;KLF2P2;KLF2P1;CCDC115;LOC105373616;PLAC9P1;IMP4;RAB6C-AS1;TEKT4P3;LOC100422513;LOC105373618;MZT2B;CCDC74B;LINC01856;PRSS40A;KLF2P3;TRE-TTC1-1;PRSS40B;LOC124907891;LOC124907890;AMER3;MTND3P15;MTND4P27;MTCO3P7;MTCO1P7;LOC646674;TUBA3E;RPL19P4;NMTRQ-TTG7…		1039	131692999	131727665	34666	0.03	449912	281326	731238	1.53675					-168586	0.17		DISTANCE_VARIANCE,INTERSECTION_VARIANCE	call_3303		131776065	131821601	45536	0.1	532978	375262	908240	1.82533					-157716	0.22		DISTANCE_VARIANCE,INTERSECTION_VARIANCE	call_2042_1		89753994	131810766	42056772
INV	chr1	chr1		146327104	146893917	566813	0.52	TRV-CAC1-7;RNU1-1;MTMR11;LOC102723321;TRR-CCT8-1;H2AC19;LOC105371406;OTUD7B;LOC105371403;RPL6P31;CCT8P1;H2AC18;LOC124904407;LOC124904409;TRF-GAA9-1;H2BC20P;SSBL4P;LOC112268274;GJA5;ACP6;H2BC21;OR13Z2P;HYDIN2;TRN-GTT25-1;GJA8;PRKAB2;RNU1-68P;RNA5SP536;NBPF10;BOLA1;NBPF12;CHD1L;LOC391092;H2BC18;LOC124904634;SEC22B4P;PDE4DIPP7;LOC100129586;FAM91A2P;H4C15;H4C14;OR13Z3P;LINC02988;PLEKHO1;LOC644060;SF3…		433	145949905	146000255	50350	0.02	377199	893662	1270861	1.0296					-516463	0.09		DISTANCE_VARIANCE,INTERSECTION_VARIANCE	call_1222		146734389	146767634	33245	0.21	407285	126283	533568	0.444599					-533568	0.06	PASS	DISTANCE_VARIANCE	call_1255_3		16567543	149551136	132983593
INV	chr21	chr21		5605389	5794499	189110	0.8	-		6977	7221662	7255178	33516	0.06	1616273	1460679	3076952	6.91059					-155594	0.18		DISTANCE_VARIANCE,INTERSECTION_VARIANCE	call_1775		8816100	8875815	59715	0.18	3210711	3081316	6292027	12.6435					-129395	0.32		DISTANCE_VARIANCE,INTERSECTION_VARIANCE	call_1972		40022892	40039161	16269
INV	chr9	chr9		41058437	41293385	234948	0.15	SNX18P8;LOC642929;CBWD5;ANKRD20A3P;GXYLT1P3;LOC107987020;LOC100419690;ATP5F1AP7;IGKV1OR-3;PTGER4P2-CDK2AP2P2;LOC112268033;SDR42E1P2;XLOC_007697;LOC105379252;GLIDR;RPL7AP76;LOC124902171;LOC105376050;CNTNAP3P1;RBPJP6;LOC107987073;MIR4477B;CDK2AP2P2;LOC124900278;LOC107987071;MIR4477A;CYP4F61P;CNN2P2;MEP1AP3;LOC112268045;FAM88C;LOC105376057;FAM88B;LINC01410;FOXD4L4;ADGRF5P1;AQP7P3;RNA5SP283;LERFS;LOC…		3801	42097873	42134673	36800	0.03	1039436	841288	1880724	3.46042					-198148	0.16		DISTANCE_VARIANCE,INTERSECTION_VARIANCE	call_2241_1		36347704	36466217	118513	0.05	4710733	4827168	9537901	13.4922					-116435	0.5		DISTANCE_VARIANCE,INTERSECTION_VARIANCE	call_1913_3		62806329	62818564	12235
INV	chr1	chr1		103711691	103734414	22723	0.49	LOC124904594		344	103466418	103518568	52150	0.01	245273	215846	461119	3.07935					29427	0.44		DISTANCE_VARIANCE,INTERSECTION_VARIANCE	call_4577		103072215	103121248	49033	0.1	639476	613166	1252642	8.7285					26310	0.46		DISTANCE_VARIANCE,INTERSECTION_VARIANCE	call_1252_3		16567543	149551136	132983593
INV	chr7	chr7		54231802	54310600	78798	1	-		3002	54231021	54321227	90206	0.22	781	10627	11408	0.0337566					11408	0.87	PASS		call_73		54234016	54322622	88606	0.43	2214	12022	14236	0.0425259					9808	0.89	PASS		call_118		45814318	56375182	10560864
INV	chr5	chr5		70727234	71062231	334997	0.28	-		2232	71547763	71592363	44600	0.01	820529	530132	1350661	1.77907					-290397	0.13		DISTANCE_VARIANCE,INTERSECTION_VARIANCE	call_6802		71367088	71431337	64249	0.09	639854	369106	1008960	1.26358					-270748	0.19		DISTANCE_VARIANCE,INTERSECTION_VARIANCE	call_1693		21497261	34197344	12700083
INV	chr17	chr17		21692279	21765597	73318	0.57	-		6126	21543905	21610167	66262	0.01	148374	155430	303804	1.08829					-7056	0.9		DISTANCE_VARIANCE,INTERSECTION_VARIANCE	call_9263_3		21786373	21831383	45010	0.18	94094	65786	159880	0.675588					-28308	0.61		DISTANCE_VARIANCE,INTERSECTION_VARIANCE	call_1957		43232909	43323925	91016
INV	chr7	chr7		143712074	143808972	96898	0.57	TRB;TRBV5-5;TRBV6-7;TRBV7-5		3300	143728018	143841240	113222	0.1	15944	32268	48212	0.11473					16324	0.86	PASS		call_132		143888775	143943547	54772	0.08	176701	134575	311276	1.02617					-42126	0.57		DISTANCE_VARIANCE,INTERSECTION_VARIANCE	call_1596_1		45814318	56375182	10560864
INV	chr16	chr16		14931610	15322465	390855	0.94	LOC101927469;MIR3670-1;ABCC6P2;MIR6511A1;MIR3179-1;LOC100288162;MIR3180-1;PKD1P3-NPIPA1;NOMO1;PKD1P3		5842	14916858	15030334	113476	0.06	14752	292131	306883	0.30425					-277379	0.29	PASS	DISTANCE_VARIANCE	call_185_3		14687745	14783725	95980	0.29	243865	538740	782605	0.80377					-294875	0.25		DISTANCE_VARIANCE,INTERSECTION_VARIANCE	call_2113_3		14917179	15030408	113229
DUP	chr16	chr16		29498408	29579236	80828	0.46	LOC105371159;LOC124903676;LOC101928188;LOC102723708		5931	29593714	29638910	45196	0.01	95306	59674	154980	0.614891					-35632	0.56		DISTANCE_VARIANCE,INTERSECTION_VARIANCE	call_3017		35240000	35510000	270000		5741592	5930764	11672356	16.6354					189172	0.3		DISTANCE_VARIANCE,INTERSECTION_VARIANCE	call_13		26374059	26374955	896
DUP	chr15	chr15		28414248	28424089	9841	0.4	ARHGAP11B;ARHGAP11B-DT		5643	28396691	28513240	116549	0.01	17557	89151	106708	0.422146					106708	0.08	PASS	DISTANCE_VARIANCE	call_5418_1		20200000	20410000	210000		8214248	8014089	16228337	36.9093					200159	0.05		DISTANCE_VARIANCE,INTERSECTION_VARIANCE,SIZE_PROPORTION	call_48		28419211	28424899	5688
DUP	chrX	chrX		9406290	9415332	9042	0.3	9042.0		7538	7979402	8025417	46015	0.01	1426888	1389915	2816803	25.5808					36973	0.2		DISTANCE_VARIANCE,INTERSECTION_VARIANCE	call_7670_1		52081215	52227541	146326	0.01	42674925	42812209	85487134	275.112					137284	0.06		DISTANCE_VARIANCE,INTERSECTION_VARIANCE	call_2177		268182	270107	1925
DUP	chr16	chr16		21394702	21826674	431972	0.05	SMG1P1;SMG1P3;LOC124903662;OTOAP1;LOC646828;LOC124903802;MIR3680-1;LOC105371131;MFSD13B;LOC112268175;SLC7A5P2;RRN3P3;NPIPB5		5895	21529660	21576889	47229	0	134958	249785	384743	0.401444					-384743	0.11	PASS	DISTANCE_VARIANCE	call_5526		18255126	18313919	58793	0.07	3139576	3512755	6652331	6.77751					-373179	0.14		DISTANCE_VARIANCE,INTERSECTION_VARIANCE	call_1954		26374059	26374955	896
DUP	chr19	chr19		7038141	7056602	18461	0.54	MBD3L2;MBD3L3		6492	7229031	7278291	49260	0.01	190890	221689	412579	3.04618					30799	0.37		DISTANCE_VARIANCE,INTERSECTION_VARIANCE	call_9447		54760000	54830000	70000		47721859	47773398	95495257	539.759					51539	0.26		DISTANCE_VARIANCE,INTERSECTION_VARIANCE	call_2186		54224852	54244640	19788
DUP	chr16	chr16		22433445	22708167	274722	0.03	OTOA;IGSF6;LOC105371126;LOC101927814;SLC7A5P2;LOC124903662;LOC124903663;RNU6-1005P;METTL9;RNU6-196P;LOC646828		5904	21529660	21576889	47229	0	903785	1131278	2035063	3.16052					-227493	0.17		DISTANCE_VARIANCE,INTERSECTION_VARIANCE	call_5526		18255126	18313919	58793	0.07	4178319	4394248	8572567	12.8518					-215929	0.21		DISTANCE_VARIANCE,INTERSECTION_VARIANCE	call_1954		26374059	26374955	896
DUP	chrX	chrX		49552233	49599964	47731	0.53	47731.0		7574	51846060	52039988	193928	0	2293827	2440024	4733851	9.79449					146197	0.25		DISTANCE_VARIANCE,INTERSECTION_VARIANCE	call_11810		52081215	52227541	146326	0.01	2528982	2627577	5156559	13.2862					98595	0.33		DISTANCE_VARIANCE,INTERSECTION_VARIANCE	call_2177		101800349	101812819	12470
DUP	chr7	chr7		102574533	102673605	99072	0.47	EMSLR;IFT22;RNU6-1104P;AZGP1P2;LNCPRESS1		3211	106381485	106425588	44103	0.02	3806952	3751983	7558935	26.3975					-54969	0.45		DISTANCE_VARIANCE,INTERSECTION_VARIANCE	call_4090		66785577	66887139	101562	0.01	35788956	35786466	71575422	178.373					2490	0.98		DISTANCE_VARIANCE,INTERSECTION_VARIANCE	call_2162_1		100993053	101004222	11169
DUP	chr22	chr22		18746350	18876658	130308	0.21	LOC105372853;LOC124905076;USP18;ARL2BPP10;FAM230J;PEX26;TUBA8		7381	18386703	18877518	490815	0.01	359647	860	360507	0.290207					360507	0.27	PASS	DISTANCE_VARIANCE	call_1790_1		15580000	15870000	290000		3166350	3006658	6173008	7.34344					159692	0.45		DISTANCE_VARIANCE,INTERSECTION_VARIANCE	call_18		17876889	17877609	720
DUP	chr15	chr15		82421341	82500045	78704	0.16	SEC11A		5739	84373050	84512305	139255	0.01	1951709	2012260	3963969	9.09339					60551	0.57		DISTANCE_VARIANCE,INTERSECTION_VARIANCE	call_9099		58982026	59075730	93704	0.01	23439315	23424315	46863630	135.909					15000	0.84		DISTANCE_VARIANCE,INTERSECTION_VARIANCE	call_2111_1		28413286	28418987	5701
DUP	chr7	chr7		102574533	102660827	86294	0.06	EMSLR;IFT22;RNU6-1104P;AZGP1P2;LNCPRESS1		3236	106381485	106425588	44103	0.02	3806952	3764761	7571713	29.0333					-42191	0.51		DISTANCE_VARIANCE,INTERSECTION_VARIANCE	call_4090		66785577	66887139	101562	0.01	35788956	35773688	71562644	190.472					15268	0.85		DISTANCE_VARIANCE,INTERSECTION_VARIANCE	call_2162_1		100993053	101004222	11169
DUP	chr13	chr13		57137198	57156443	19245	0.55	-		5266	56385043	56418402	33359	0.01	752155	738041	1490196	14.1643					14114	0.58		DISTANCE_VARIANCE,INTERSECTION_VARIANCE	call_8793																				16228633	16247423	18790
DUP	chr1	chr1		16592649	16653300	60651	0.12	CROCCP2;NBPF1		155	16506928	16659875	152947	0.03	85721	6575	92296	0.216055					92296	0.4	PASS	DISTANCE_VARIANCE	call_100_1		16673866	16732750	58884	0.06	81217	79450	160667	0.672058					-1767	0.97		DISTANCE_VARIANCE,INTERSECTION_VARIANCE	call_1838_1		2652037	2656972	4935
DUP	chrX	chrX		9405245	9414081	8836	0.21	8836.0		7533	7979402	8025417	46015	0.01	1425843	1388664	2814507	25.6559					37179	0.19		DISTANCE_VARIANCE,INTERSECTION_VARIANCE	call_7670_1		52081215	52227541	146326	0.01	42675970	42813460	85489430	275.484					137490	0.06		DISTANCE_VARIANCE,INTERSECTION_VARIANCE	call_2177		268182	270107	1925
DUP	chr17	chr17		46093800	46292706	198906	0.29	FMNL1;SPATA32;RNA5SP443;LOC124904011;LOC105371796;MAP3K14-AS1;PLEKHM1;LOC124904016;ARHGAP27;MAP3K14		6198	46087993	46356067	268074	0.01	5807	63361	69168	0.074061					69168	0.74	PASS	DISTANCE_VARIANCE	call_538_1		46090000	46250000	160000		3800	42706	46506	0.0647913					-38906	0.8	PASS		call_90		45512139	45520122	7983
DUP	chr11	chr11		50106190	50169345	63155	0.5	OR4C12;OR4C13		4685	48835141	48869071	33930	0.02	1271049	1300274	2571323	13.2426					-29225	0.54		DISTANCE_VARIANCE,INTERSECTION_VARIANCE	call_8414		90823501	90918043	94542	0.01	40717311	40748698	81466009	258.299					31387	0.67		DISTANCE_VARIANCE,INTERSECTION_VARIANCE	call_2014_1		51080045	51083462	3417
DUP	chr15	chr15		28414248	28423111	8863	0.47	ARHGAP11B;ARHGAP11B-DT		5633	28396691	28513240	116549	0.01	17557	90129	107686	0.429337					107686	0.08	PASS	DISTANCE_VARIANCE	call_5418_1		20200000	20410000	210000		8214248	8013111	16227359	37.072					201137	0.04		DISTANCE_VARIANCE,INTERSECTION_VARIANCE,SIZE_PROPORTION	call_48		28413286	28418987	5701
DUP	chr21	chr21		8400681	8463668	62987	0.53	-		7011	8662514	8704993	42479	0.04	261833	241325	503158	2.38541					-20508	0.67		DISTANCE_VARIANCE,INTERSECTION_VARIANCE	call_3434_1		10010000	13040000	3030000		1609319	4576332	6185651	0.999948					2967013	0.02		DISTANCE_VARIANCE,INTERSECTION_VARIANCE,SIZE_PROPORTION	call_15		39974442	39974886	444
DUP	chr6	chr6		32372773	32383703	10930	0.06	HLA-DRB6;RNU1-61P		2619	32438011	32578669	140658	0.01	65238	194966	260204	0.858267					129728	0.08		DISTANCE_VARIANCE,INTERSECTION_VARIANCE	call_615_1		270000	370000	100000		32102773	32013703	64116476	288.995					89070	0.11		DISTANCE_VARIANCE,INTERSECTION_VARIANCE	call_86		35786784	35799009	12225
DUP	chr19	chr19		47909327	47947306	37979	0.28	PPP1R37;GEMIN7;GEMIN7-AS1		6654	46069096	46296404	227308	0	1840231	1650902	3491133	6.57992					189329	0.17		DISTANCE_VARIANCE,INTERSECTION_VARIANCE	call_9511		54760000	54830000	70000		6850673	6882694	13733367	63.5928					32021	0.54		DISTANCE_VARIANCE,INTERSECTION_VARIANCE	call_2186		43323947	43329387	5440
DUP	chr7	chr7		65527106	65566699	39593	0.45	ZNF736;TRIM60P18		3128	65513590	65715832	202242	0	13516	149133	162649	0.336285					162649	0.2	PASS	DISTANCE_VARIANCE	call_7246_1		66785577	66887139	101562	0.01	1258471	1320440	2578911	9.13504					61969	0.39		DISTANCE_VARIANCE,INTERSECTION_VARIANCE	call_2162_1		60118139	61964170	1846031
DUP	chr19	chr19		47903968	47947306	43338	0.28	PPP1R37;GEMIN7;GEMIN7-AS1		6655	46069096	46296404	227308	0	1834872	1650902	3485774	6.43973					183970	0.19		DISTANCE_VARIANCE,INTERSECTION_VARIANCE	call_9511		54760000	54830000	70000		6856032	6882694	13738726	60.6095					26662	0.62		DISTANCE_VARIANCE,INTERSECTION_VARIANCE	call_2186		43323947	43329387	5440
DUP	chr15	chr15		82467968	82500045	32077	0.05	SEC11A		5740	84373050	84512305	139255	0.01	1905082	2012260	3917342	11.432					107178	0.23		DISTANCE_VARIANCE,INTERSECTION_VARIANCE	call_9099		58982026	59075730	93704	0.01	23485942	23424315	46910257	186.476					61627	0.34		DISTANCE_VARIANCE,INTERSECTION_VARIANCE	call_2111_1		28413286	28418987	5701
DUP	chr16	chr16		30238376	30289695	51319	0.46	INO80E;HIRIP3;DOC2A;TAOK2;TMEM219;LOC124903762		5934	30196659	30284839	88180	0.05	41717	4856	46573	0.166937					36861	0.58	PASS		call_212		35240000	35510000	270000		5001624	5220305	10221929	15.9062					218681	0.19		DISTANCE_VARIANCE,INTERSECTION_VARIANCE	call_13		33336011	33339417	3406
DUP	chr19	chr19		50104770	50141673	36903	0.35	C5AR1		6674	51429356	51486994	57638	0.01	1324586	1345321	2669907	14.1204					20735	0.64		DISTANCE_VARIANCE,INTERSECTION_VARIANCE	call_9522		54760000	54830000	70000		4655230	4688327	9343557	43.7011					33097	0.53		DISTANCE_VARIANCE,INTERSECTION_VARIANCE	call_2186		54224852	54244640	19788
DUP	chr9	chr9		64333290	67823001	3489711	0.18	-		4021	65393143	65578573	185430	0.01	1059853	2244428	3304281	0.449545					-3304281	0.05	PASS	DISTANCE_VARIANCE	call_2249_1		65660000	65950000	290000		1326710	1873001	3199711	0.423275					-3199711	0.08	PASS	DISTANCE_VARIANCE	call_226		77155056	77162579	7523
DUP	chr21	chr21		8375614	8463668	88054	0.16	-		7008	8662514	8704993	42479	0.04	286900	241325	528225	2.02335					-45575	0.48		DISTANCE_VARIANCE,INTERSECTION_VARIANCE	call_3434_1		10010000	13040000	3030000		1634386	4576332	6210718	0.995929					2941946	0.03		DISTANCE_VARIANCE,INTERSECTION_VARIANCE,SIZE_PROPORTION	call_15		39974442	39974886	444
DUP	chr19	chr19		47904701	47961916	57215	0.42	PPP1R37;EIF5AP3;GEMIN7;GEMIN7-AS1		6639	46069096	46296404	227308	0	1835605	1665512	3501117	6.15261					170093	0.25		DISTANCE_VARIANCE,INTERSECTION_VARIANCE	call_9511		54760000	54830000	70000		6855299	6868084	13723383	53.9378					12785	0.82		DISTANCE_VARIANCE,INTERSECTION_VARIANCE	call_2186		43323947	43329387	5440
DUP	chr3	chr3		195622809	195712029	89220	0.53	-		1577	196416348	196462205	45857	0.01	793539	750176	1543715	5.71421					-43363	0.51		DISTANCE_VARIANCE,INTERSECTION_VARIANCE	call_6481		177887305	177964678	77373	0.01	17735504	17747351	35482855	106.496					-11847	0.87		DISTANCE_VARIANCE,INTERSECTION_VARIANCE	call_2056_1		195778850	195786194	7344
DUP	chr2	chr2		168863730	168871760	8030	0.46	LOC105373734		1178	174669036	174826139	157103	0	5805306	5954379	11759685	35.6067					149073	0.05		DISTANCE_VARIANCE,INTERSECTION_VARIANCE	call_9756		177474148	177566127	91979	0.01	8610418	8694367	17304785	86.5161					83949	0.09		DISTANCE_VARIANCE,INTERSECTION_VARIANCE	call_1969_1		166637829	166644781	6952
DUP	chr7	chr7		102495938	102673605	177667	0.41	FIS1;EMSLR;MOGAT3;DGAT2L7P;AZGP1P2;PLOD3;NAT16;IFT22;ZNHIT1;CLDN15;RNU6-1104P;RPSAP46;LNCPRESS1		3233	106381485	106425588	44103	0.02	3885547	3751983	7637530	17.2195					-133564	0.25		DISTANCE_VARIANCE,INTERSECTION_VARIANCE	call_4090		66785577	66887139	101562	0.01	35710361	35786466	71496827	128.025					-76105	0.57		DISTANCE_VARIANCE,INTERSECTION_VARIANCE	call_2162_1		100993053	101004222	11169
DUP	chr9	chr9		64410913	67900622	3489709	1	-		4022	65393143	65578573	185430	0.01	982230	2322049	3304279	0.449545					-3304279	0.05	PASS	DISTANCE_VARIANCE	call_2249_1		65660000	65950000	290000		1249087	1950622	3199709	0.423275					-3199709	0.08	PASS	DISTANCE_VARIANCE	call_226		77155056	77162579	7523
DUP	chr10	chr10		45887775	49856910	3969135	0.06	ANKRD54P1;ZFAND4;FAM25C;LOC107001062;FRMPD2;FAM21FP;RN7SL248P;WASHC2C;LOC124902421;LOC124902420;LOC124902423;AGAP12P;LOC124902422;RNU6-1207P;FAM25G;FAM25E;LINC02675;MIR4294;ANTXRLP1;RPL13AP19;CEP164P1;AGAP13P;GPRIN2;LOC124902418;LOC124902419;RBP3;RN7SL453P;ANTXRL;SHLD2P1;SHLD2P3;RPS6P14;WDFY4;DUSP8P1;MIR3156-1;DUSP8P2;GLUD1P2;AGAP10P;AGAP4;LOC101927584;ARHGAP22;FAM245B;LINC03029;HNRNPA1P33;GDF2;B…		4366	46106672	46283215	176543	0.01	218897	3573695	3792592	0.457415					-3792592	0.04		DISTANCE_VARIANCE,SIZE_PROPORTION	call_717		63790601	63852866	62265	0.01	17902826	13995956	31898782	3.95629					-3906870	0.02		DISTANCE_VARIANCE,INTERSECTION_VARIANCE,SIZE_PROPORTION	call_2010		39366981	39377420	10439
DUP	chr10	chr10		37177540	37201111	23571	0.43	ANKRD30A		4284	37251073	37444974	193901	0	73533	243863	317396	0.729745					170330	0.12		DISTANCE_VARIANCE,INTERSECTION_VARIANCE	call_8205		63790601	63852866	62265	0.01	26613061	26651755	53264816	310.271					38694	0.38		DISTANCE_VARIANCE,INTERSECTION_VARIANCE	call_2010		39366981	39377420	10439
DUP	chr19	chr19		50104770	50136873	32103	0.31	C5AR1		6675	51429356	51486994	57638	0.01	1324586	1350121	2674707	14.9024					25535	0.56		DISTANCE_VARIANCE,INTERSECTION_VARIANCE	call_9522		54760000	54830000	70000		4655230	4693127	9348357	45.7791					37897	0.46		DISTANCE_VARIANCE,INTERSECTION_VARIANCE	call_2186		54224852	54244640	19788
DUP	chrX	chrX		9405245	9415332	10087	0.21	10087.0		7516	7979402	8025417	46015	0.01	1425843	1389915	2815758	25.095					35928	0.22		DISTANCE_VARIANCE,INTERSECTION_VARIANCE	call_7670_1		52081215	52227541	146326	0.01	42675970	42812209	85488179	273.277					136239	0.07		DISTANCE_VARIANCE,INTERSECTION_VARIANCE	call_2177		268182	270107	1925
DUP	chr15	chr15		74068131	74090533	22402	0.46	TMEM266;ETFA		5697	72311734	72362138	50404	0.02	1756397	1728395	3484792	23.9321					28002	0.44		DISTANCE_VARIANCE,INTERSECTION_VARIANCE	call_9091		58982026	59075730	93704	0.01	15086105	15014803	30100908	129.627					71302	0.24		DISTANCE_VARIANCE,INTERSECTION_VARIANCE	call_2111_1		28413286	28418987	5701
DUP	chr7	chr7		144306700	144375240	68540	0.4	KEL		3299	142031115	142124808	93693	0.01	2275585	2250432	4526017	13.9491					25153	0.73		DISTANCE_VARIANCE,INTERSECTION_VARIANCE	call_11310		143728271	143851270	122999	0.05	578429	523970	1102399	2.87775					54459	0.56		DISTANCE_VARIANCE,INTERSECTION_VARIANCE	call_2076		60118139	61964170	1846031
DUP	chr19	chr19		47903968	47957338	53370	0.27	PPP1R37;EIF5AP3;GEMIN7;GEMIN7-AS1		6657	46069096	46296404	227308	0	1834872	1660934	3495806	6.22743					173938	0.23		DISTANCE_VARIANCE,INTERSECTION_VARIANCE	call_9511		54760000	54830000	70000		6856032	6872662	13728694	55.6403					16630	0.76		DISTANCE_VARIANCE,INTERSECTION_VARIANCE	call_2186		43323947	43329387	5440
DUP	chr22	chr22		21264694	21312519	47825	0.06	PI4KA;SNAP29		7404	21442692	21491139	48447	0.12	177998	178620	356618	1.85215					622	0.99		DISTANCE_VARIANCE,INTERSECTION_VARIANCE	call_187		12190032	12725786	535754	0.01	9074662	8586733	17661395	15.132					487929	0.09		DISTANCE_VARIANCE,INTERSECTION_VARIANCE	call_2140_1		23710391	23719832	9441
DUP	chr17	chr17		46093800	46345580	251780	0.19	RNA5SP443;LOC124904011;LOC124904016;LOC105369225;ARHGAP27;FMNL1;SPATA32;MIR4315-1;LOC105371796;MAP3K14-AS1;PLEKHM1;MAP3K14		6199	46087993	46356067	268074	0.01	5807	10487	16294	0.0156736					16294	0.94	PASS		call_538_1		46090000	46250000	160000		3800	95580	99380	0.120674					-91780	0.64	PASS	DISTANCE_VARIANCE	call_90		45512139	45520122	7983
DUP	chr17	chr17		46495155	46571358	76203	0.35	LINC02210;LINC02210-CRHR1;ARF2P;LOC105371802		6211	46332413	46558641	226228	0.02	162742	12717	175459	0.290084					150025	0.34	PASS	DISTANCE_VARIANCE	call_319_1		46090000	46250000	160000		405155	321358	726513	1.5379					83797	0.48		DISTANCE_VARIANCE,INTERSECTION_VARIANCE	call_90		45512139	45520122	7983
DUP	chr16	chr16		29463027	30202372	739345	0.06	BOLA2-SMG1P6;SMG1P2;MVP;QPRT;MAZ;LOC124903673;NPIPB12;NPIPB11;SMG1P6;LOC124903796;LOC124903675;SEZ6L2;LOC124903676;LOC124903797;SPN;LOC112268170;PAGR1;MIR3680-2;LOC105371159;LOC112268174;CDIPTOSP;CDIPT;SULT1A4;LOC102723708;RN7SKP127;C16ORF54;PRRT2;SLX1B;SNX29P2;CA5AP1;KIF22;LOC101928188;LOC101929894;LOC606724;LOC105371167;ASPHD1;LOC100996247;LOC105371168;BOLA2;SLC7A5P1;LOC388242;KCTD13;SLX1B-SULT…		5933	30068420	30128615	60195	0.01	605393	73757	679150	0.424714					-679150	0.08	PASS	DISTANCE_VARIANCE	call_9165		35240000	35510000	270000		5776973	5307628	11084601	5.49099					-469345	0.37		DISTANCE_VARIANCE,INTERSECTION_VARIANCE	call_13		26374059	26374955	896
DUP	chr19	chr19		47909327	47961916	52589	0.35	PPP1R37;EIF5AP3;GEMIN7;GEMIN7-AS1		6666	46069096	46296404	227308	0	1840231	1665512	3505743	6.26256					174719	0.23		DISTANCE_VARIANCE,INTERSECTION_VARIANCE	call_9511		54760000	54830000	70000		6850673	6868084	13718757	55.9543					17411	0.75		DISTANCE_VARIANCE,INTERSECTION_VARIANCE	call_2186		43323947	43329387	5440
DEL	chr11	chr11		93935986	93960294	24308	0.49	HEPHL1		4777	90011153	89816975	194178	0.05	3924833	4143319	8068152	17.575					169870	0.13		DISTANCE_VARIANCE,INTERSECTION_VARIANCE	call_305_2		89820000	90100000	280000		4115986	3860294	7976280	13.1056					255692	0.09		DISTANCE_VARIANCE,INTERSECTION_VARIANCE	call_17		93946064	93948258	2194
DEL	chr7	chr7		142064295	142099732	35437	0.5	BRAF		3282	142065756	142094613	28857	0.01	1461	5119	6580	0.0511867					-6580	0.81	PASS		call_3102		141791910	141792098	188		272385	307634	580019	8.14065					-35249	0.01		DISTANCE_VARIANCE,INTERSECTION_VARIANCE,SIZE_PROPORTION	call_1433		142090963	142091276	313
DEL	chr20	chr20		32731849	32751406	19557	0.54	-		6904	32723075	32724968	1893	0.06	8774	26438	35212	0.820839					-17664	0.1	PASS	INTERSECTION_VARIANCE	call_2278		32739555	32740227	672		7706	11179	18885	0.46683					-18885	0.03		SIZE_PROPORTION	call_538		32739556	32740228	672
DEL	chr13	chr13		72231135	72239932	8797	0.52	PIBF1		5282	72233485	72238219	4734	0.04	2350	1713	4063	0.150211					-4063	0.54	PASS		call_2335		72268899	72272785	3886	0.01	37764	32853	70617	2.784					-4911	0.44		DISTANCE_VARIANCE,INTERSECTION_VARIANCE	call_3907		72233490	72238221	4731
DEL	chr19	chr19		52588376	52592981	4605	0.46	PRRG2;PRR12		6700	52592770	52594352	1582	0.07	4394	1371	5765	0.466058					-3023	0.34	PASS		call_2204		52592753	52594355	1602		4377	1374	5751	0.463428					-3003	0.35	PASS		call_15		52592754	52594356	1602
DEL	chrX	chrX		151123734	151127816	4082	0.5	1750.7		7817	151125473	151127240	1767	0.05	1739	576	2315	0.198068					-2315	0.43	PASS		call_2578		151125467	151127243	1776		1733	573	2306	0.196996					-2306	0.44	PASS		call_700		151125468	151127244	1776
DEL	chr9	chr9		41656340	41663162	6822	0.05	-		3929	42258472	42259462	990	0.03	602132	596300	1198432	76.7047					-5832	0.15		DISTANCE_VARIANCE,INTERSECTION_VARIANCE	call_2176		43190000	61130000	17940000		1533660	19466838	21000498	0.585076					17933178	0		DISTANCE_VARIANCE,INTERSECTION_VARIANCE,SIZE_PROPORTION	call_16		41560572	41564513	3941
DEL	chr3	chr3		125168088	125174685	6597	1	KPNA1		1422	125171206	125171976	770		3118	2709	5827	0.395616					-5827	0.12	PASS		call_1945		125171212	125171972	760	0.03	3124	2713	5837	0.396833					-5837	0.12	PASS		call_4116		125171206	125171976	770
DEL	chrX	chrX		143653194	143661400	8206	1	4356.4		7802	144425258	144475617	50359	0.78	772064	814217	1586281	13.5429					42153	0.16		DISTANCE_VARIANCE,INTERSECTION_VARIANCE	call_16		143656532	143656584	52		3338	4816	8154	0.493824					-8154	0.01		SIZE_PROPORTION	call_4745		143653627	143655302	1675
DEL	chr3	chr3		100801771	100805017	3246	0.5	-		1466	100802788	100803662	874	0.02	1017	1355	2372	0.288107					-2372	0.27	PASS		call_3229		100802785	100803663	878		1014	1354	2368	0.287342					-2368	0.27	PASS		call_89		100802786	100803664	878
DEL	chr1	chr1		158890240	158900613	10373	1	RPL27P2		464	158897744	158900192	2448	0.07	7504	421	7925	0.309141					-7925	0.24	PASS		call_2432		158897743	158900190	2447	0.03	7503	423	7926	0.309204					-7926	0.24	PASS		call_3877		158897741	158900192	2451
DEL	chr13	chr13		78421358	78427624	6266	0.51	-		5287	78423517	78424584	1067	0.03	2159	3040	5199	0.35463					-5199	0.17	PASS		call_2794		78423474	78424584	1110		2116	3040	5156	0.349648					-5156	0.18	PASS		call_690		78423475	78424585	1110
DEL	chr3	chr3		156365129	156378628	13499	0.52	LINC02006		1451	156374382	156375901	1519	0.03	9253	2727	11980	0.398921					-11980	0.11	PASS		call_2861		156374374	156375902	1528		9245	2726	11971	0.398383					-11971	0.11	PASS		call_355		156374388	156375903	1515
DEL	chr1	chr1		211790879	211799549	8670	0.46	LINC01740		608	211791719	211792490	771	0.02	840	7059	7899	0.418441					-7899	0.09	PASS		call_2944		211791718	211792490	772		839	7059	7898	0.418344					-7898	0.09	PASS		call_1557		211791719	211792487	768
DEL	chr7	chr7		93786470	93796698	10228	1	-		3199	93787630	93793678	6048	0.09	1160	3020	4180	0.128471					-4180	0.59	PASS		call_2410		93787630	93793678	6048	0.05	1160	3020	4180	0.128471					-4180	0.59	PASS		call_3566_1		93787616	93793680	6064
DEL	chr19	chr19		12560302	12594627	34325	1	ZNF709;ZNF443		6522	12584097	12588113	4016	0.16	23795	6514	30309	0.395282					-30309	0.12	PASS		call_2024		12584099	12588044	3945	0.03	23797	6583	30380	0.396943					-30380	0.11	PASS		call_3934		12584063	12588117	4054
DEL	chr20	chr20		25780817	25877506	96689	0.51	VN1R108P;LOC107985400;FAM182B;LOC105372582;BSNDP1		6741	25783323	25845188	61865	0.2	2506	32318	34824	0.109824					-34824	0.64	PASS		call_82		26010000	26100000	90000		229183	222494	451677	1.20971					-6689	0.93		DISTANCE_VARIANCE,INTERSECTION_VARIANCE	call_259		25761826	25761928	102
DEL	chr20	chr20		26078825	26082700	3875	0.45	FAM182A		6782	25783323	25845188	61865	0.2	295502	237512	533014	4.05397					57990	0.06		DISTANCE_VARIANCE,INTERSECTION_VARIANCE	call_82		26010000	26100000	90000		68825	17300	86125	0.458732					86125	0.04		DISTANCE_VARIANCE,SIZE_PROPORTION	call_259		26079860	26080482	622
DEL	chr2	chr2		48550200	48562092	11892	0.48	STON1;STON1-GTF2A1L		741	48554717	48557724	3007	0.04	4517	4368	8885	0.298241					-8885	0.25	PASS		call_2646		48554771	48557726	2955	0.02	4571	4366	8937	0.301037					-8937	0.25	PASS		call_4098		48554697	48557729	3032
DEL	chr1	chr1		236385109	236389609	4500	0.46	LOC124904563		635	236385807	236388028	2221	0.06	698	1581	2279	0.169692					-2279	0.49	PASS		call_2316		236385786	236388029	2243		677	1580	2257	0.167507					-2257	0.5	PASS		call_421		236385787	236388030	2243
DEL	chrX	chrX		100251918	100259750	7832	0.46	2007.0		7730	155387006	154881623	505383	0	55135088	54621873	109756961	105.946					497551	0.02		DISTANCE_VARIANCE,INTERSECTION_VARIANCE,SIZE_PROPORTION	call_11967_2		102190000	102500000	310000		1938082	2240250	4178332	6.57318					302168	0.03		DISTANCE_VARIANCE,INTERSECTION_VARIANCE,SIZE_PROPORTION	call_73		100255821	100257784	1963
DEL	chr16	chr16		76503392	76512887	9495	1	VAC14		6040	76505239	76510127	4888	0.08	1847	2760	4607	0.160224					-4607	0.51	PASS		call_2468		76505236	76510128	4892	0.05	1844	2759	4603	0.16004					-4603	0.52	PASS		call_3549		76505237	76510128	4891
DEL	chr12	chr12		99891021	99903330	12309	0.47	ANKS1B		5119	99894567	99898010	3443	0.04	3546	5320	8866	0.281488					-8866	0.28	PASS		call_2331		99385097	99385142	45		505924	518188	1024112	41.4487					-12264	0		DISTANCE_VARIANCE,INTERSECTION_VARIANCE,SIZE_PROPORTION	call_2067		99894571	99898010	3439
DEL	chr15	chr15		20425822	21245548	819726	0.92	CYFIP1;RN7SL759P;MPHOSPH10P9;LOC283683;ELMO2P1;MPHOSPH10P5;LOC102723564;HERC2P6;ABCB10P1;LOC100132817;ABCB10P3;LOC102723623;MIR1233-1;LOC729900;GOLGA8S;LOC105370729;MIR4509-2;MIR4509-1;LOC101060118;RN7SL536P;NIPA1;GOLGA6L2;NIPA2;GOLGA6L1;RN7SL106P;LOC105370726;LOC100421667;LOC124903446;LOC124900355;LOC105370728;GOLGA8DP;LOC102723534;LOC105376698;TUBGCP5		5602	22084542	21653978	430564	0.02	1658720	408430	2067150	0.482298					-389162	0.53	PASS	DISTANCE_VARIANCE	call_5408_2		20410000	22230000	1820000		15822	984452	1000274	0.189466					1000274	0.45	PASS	DISTANCE_VARIANCE	call_11		21112484	21112590	106
DEL	chrX	chrX		44438723	44446188	7465	1	2691.2		7564	44552499	44552636	137		113776	106448	220224	14.4847					-7328	0.02		DISTANCE_VARIANCE,INTERSECTION_VARIANCE,SIZE_PROPORTION	call_1354		37289025	37074903	214122	0.18	7149698	7371285	14520983	31.7996					206657	0.03		DISTANCE_VARIANCE,INTERSECTION_VARIANCE,SIZE_PROPORTION	call_1822_2		44441148	44443838	2690
DEL	chr7	chr7		25009700	25020320	10620	0.5	OSBPL3		2970	25017844	25020231	2387	0.02	8144	89	8233	0.31656					-8233	0.22	PASS		call_3092		25004982	25005311	329		4718	15009	19727	0.90095					-10291	0.03		INTERSECTION_VARIANCE,SIZE_PROPORTION	call_979		25017826	25020235	2409
DEL	chr6	chr6		66297162	66360794	63632	0.5	EYS		2682	66298841	66339017	40176	0.34	1679	21777	23456	0.112987					-23456	0.63	PASS		call_37		66298846	66339014	40168	0.35	1684	21780	23464	0.113035					-23464	0.63	PASS		call_91		66298838	66339026	40188
DEL	chr1	chr1		82660009	82663442	3433	0.49	-		308	82660294	82661883	1589	0.05	285	1559	1844	0.183791					-1844	0.46	PASS		call_2309		82660275	82661886	1611		266	1556	1822	0.180809					-1822	0.47	PASS		call_9		82660276	82661887	1611
DEL	chr2	chr2		169246338	169262369	16031	0.45	NOSTRIN		1187	169248629	169254651	6022	0.02	2291	7718	10009	0.226976					-10009	0.38	PASS		call_2840		169506118	169506167	49		259780	243798	503578	15.6586					-15982	0		DISTANCE_VARIANCE,INTERSECTION_VARIANCE,SIZE_PROPORTION	call_1108		169248606	169254653	6047
DEL	chr21	chr21		45966813	45969775	2962	0.55	-		7292	45990027	45990095	68		23214	20320	43534	7.18416					-2894	0.02		INTERSECTION_VARIANCE,SIZE_PROPORTION	call_1862		43020000	43580000	560000		2946813	2389775	5336588	4.73974					557038	0.01		DISTANCE_VARIANCE,INTERSECTION_VARIANCE,SIZE_PROPORTION	call_57		45968108	45969811	1703
DEL	chr17	chr17		15636945	15645573	8628	0.45	TBC1D26-AS1;ZNF286A-TBC1D26;TBC1D26		6087	19204071	19078250	125821	0.07	3567126	3432677	6999803	25.0956					117193	0.07		DISTANCE_VARIANCE,INTERSECTION_VARIANCE	call_5612_2		18380000	18570000	190000		2743055	2924427	5667482	14.2666					181372	0.05		DISTANCE_VARIANCE,INTERSECTION_VARIANCE,SIZE_PROPORTION	call_55		15637023	15638275	1252
DEL	chr19	chr19		22857288	22866068	8780	0.53	-		6537	22864117	22864618	501	0.04	6829	1450	8279	0.446126					-8279	0.06	PASS		call_2635		22864093	22864617	524		6805	1451	8256	0.443788					-8256	0.06	PASS		call_961		22864096	22864618	522
DEL	chr11	chr11		50587908	50592462	4554	0.26	LOC646813		4688	50681085	50681941	856		93177	89479	182656	16.8815					-3698	0.19		DISTANCE_VARIANCE,INTERSECTION_VARIANCE	call_109		50681084	50681940	856		93176	89478	182654	16.8813					-3698	0.19		DISTANCE_VARIANCE,INTERSECTION_VARIANCE	call_823		50588296	50588784	488
DEL	chr12	chr12		71961944	71974048	12104	0.57	TPH2		4999	71962863	71964327	1464	0.04	919	9721	10640	0.392173					-10640	0.12	PASS		call_2455		71962796	71964360	1564		852	9688	10540	0.385645					-10540	0.13	PASS		call_59		71962797	71964361	1564
DEL	chr6	chr6		655352	678623	23271	0.79	-		2496	666377	667822	1445	0.05	11025	10801	21826	0.441576					-21826	0.06	PASS		call_2393		666376	667821	1445		11024	10802	21826	0.441576					-21826	0.06	PASS		call_2207		666377	667822	1445
DEL	chr2	chr2		166675863	166700358	24495	1	SCN9A;SCN1A-AS1		1083	166689485	166690577	1092	0.08	13622	9781	23403	0.457361					-23403	0.04		SIZE_PROPORTION	call_2159		166689416	166690573	1157	0.02	13553	9785	23338	0.454935					-23338	0.05		SIZE_PROPORTION	call_3947		166689502	166690577	1075
DEL	chr6	chr6		23742553	23762643	20090	1	-		2515	23743034	23745717	2683	0.09	481	16926	17407	0.382229					-17407	0.13	PASS		call_2108		23743031	23745716	2685	0.02	478	16927	17405	0.382151					-17405	0.13	PASS		call_3851		23743032	23745718	2686
DEL	chr11	chr11		89929018	89957335	28317	0.48	LOC642414;TRIM49C		4770	90011153	89816975	194178	0.05	82135	140360	222495	-0.372725					165861	0.15	PASS	DISTANCE_VARIANCE	call_305_2		89820000	90100000	280000		109018	142665	251683	0.408159					251683	0.1	PASS	DISTANCE_VARIANCE	call_17		89890141	89900918	10777
DEL	chr7	chr7		62152996	62194560	41564	0.59	-		3112	62239894	62248568	8674	0.02	86898	54008	140906	1.4024					-32890	0.21		DISTANCE_VARIANCE,INTERSECTION_VARIANCE	call_2408		61100000	61740000	640000		1052996	454560	1507556	1.10595					598436	0.06		DISTANCE_VARIANCE,INTERSECTION_VARIANCE	call_10		62182609	62186535	3926
DEL	chr10	chr10		106187050	106196049	8999	1	-		4424	106190925	106191838	913		3875	4211	8086	0.40799					-8086	0.1	PASS		call_1850		106190924	106191837	913		3874	4212	8086	0.40799					-8086	0.1	PASS		call_2675		106190925	106191838	913
DEL	chr4	chr4		172061848	172073693	11845	0.5	PALLD		1822	172067493	172071777	4284	0.03	5645	1916	7561	0.234453					-7561	0.36	PASS		call_2684		172255282	172255336	54		193434	181643	375077	15.7609					-11791	0		DISTANCE_VARIANCE,INTERSECTION_VARIANCE,SIZE_PROPORTION	call_1314		172067489	172071780	4291
DEL	chr7	chr7		154456087	154460819	4732	1	LOC102723686		3318	154456727	154457986	1259		640	2833	3473	0.290018					-3473	0.27	PASS		call_480		154456739	154457985	1246	0.03	652	2834	3486	0.291736					-3486	0.26	PASS		call_4010		154456727	154457986	1259
DEL	chr9	chr9		81351588	81370231	18643	0.55	TJP2		4153	81353011	81355767	2756	0.04	1423	14464	15887	0.371256					-15887	0.15	PASS		call_2571		43190000	61130000	17940000		38161588	20240231	58401819	1.62601					17921357	0		DISTANCE_VARIANCE,INTERSECTION_VARIANCE,SIZE_PROPORTION	call_16		81353003	81355769	2766
DEL	chr3	chr3		186861142	186873068	11926	1	HTR3C		1568	186863245	186867492	4247	0.06	2103	5576	7679	0.237464					-7679	0.36	PASS		call_2512		188015036	188016974	1938		1153894	1143906	2297800	82.8694					-9988	0.16		DISTANCE_VARIANCE,INTERSECTION_VARIANCE	call_197		186863227	186867496	4269
DEL	chr11	chr11		10225449	10243403	17954	0.52	SBF2		4598	10271200	10272286	1086	0.04	45751	28883	74634	1.95998					-16868	0.06		DISTANCE_VARIANCE,INTERSECTION_VARIANCE	call_2323		10238500	10239766	1266		13051	3637	16688	0.434183					-16688	0.07	PASS		call_293		10238501	10239767	1266
DEL	chr9	chr9		86105740	86111064	5324	0.86	-		4086	88436581	88474985	38404	0.01	2330841	2363921	4694762	53.6814					33080	0.14		DISTANCE_VARIANCE,INTERSECTION_VARIANCE	call_11656		43190000	61130000	17940000		42915740	24981064	67896804	1.89177					17934676	0		DISTANCE_VARIANCE,INTERSECTION_VARIANCE,SIZE_PROPORTION	call_16		86108054	86109475	1421
DEL	chr1	chr1		229671410	229688170	16760	1	-		560	229676791	229685088	8297	0.07	5381	3082	8463	0.168915					-8463	0.5	PASS		call_2251		229676793	229685085	8292	0.05	5383	3085	8468	0.169048					-8468	0.49	PASS		call_3574		229676787	229685090	8303
DEL	chr7	chr7		90180441	90186641	6200	0.51	ZNF804B		3195	90181098	90183282	2184	0.04	657	3359	4016	0.239623					-4016	0.35	PASS		call_2409		90181097	90183281	2184	0.02	656	3360	4016	0.239623					-4016	0.35	PASS		call_3860		90181094	90183286	2192
DEL	chr14	chr14		68136032	68139387	3355	0.51	FAM161B;ZNF410		5462	68136315	68137015	700		283	2372	2655	0.32762					-2655	0.21	PASS		call_378		68136314	68137014	700		282	2373	2655	0.32762					-2655	0.21	PASS		call_3911		68136315	68137015	700
DEL	chr14	chr14		89359747	89362995	3248	0.49	DICER1		5477	106269042	105863972	405070	0.02	16909295	16500977	33410272	39.92					401822	0.01		DISTANCE_VARIANCE,INTERSECTION_VARIANCE,SIZE_PROPORTION	call_225_2		106234436	105863982	370454	0.03	16874689	16500987	33375676	43.6642					367206	0.01		DISTANCE_VARIANCE,INTERSECTION_VARIANCE,SIZE_PROPORTION	call_2025_2		89360716	89361094	378
DEL	chr1	chr1		91762455	91773258	10803	0.55	-		321	91766507	91767773	1266	0.06	4052	5485	9537	0.395186					-9537	0.12	PASS		call_2181		121600000	143300000	21700000		29837545	51526742	81364287	1.87382					21689197	0		DISTANCE_VARIANCE,INTERSECTION_VARIANCE,SIZE_PROPORTION	call_47		91766505	91767777	1272
DEL	chr5	chr5		176960121	176973685	13564	0.5	CLTB		2351	176960587	176963178	2591	0.04	466	10507	10973	0.339678					-10973	0.19	PASS		call_2886		177710000	177960000	250000		749879	986315	1736194	3.29369					236436	0.05		DISTANCE_VARIANCE,INTERSECTION_VARIANCE	call_30		176960579	176963180	2601
DEL	chr14	chr14		105610086	106237244	627158	0.48	-		5502	106269042	105863972	405070	0.02	658956	373272	1032228	0.107578					-222088	0.65	PASS	DISTANCE_VARIANCE	call_225_2		105863982	106234436	370454	0.03	253896	2808	256704	0.12866					-256704	0.59	PASS	DISTANCE_VARIANCE	call_2025_1		105709734	105859882	150148
DEL	chr21	chr21		17238769	17244734	5965	0.5	-		7194	17240012	17241316	1304		1243	3418	4661	0.320746					-4661	0.22	PASS		call_237		17240011	17241315	1304		1242	3419	4661	0.320746					-4661	0.22	PASS		call_969		17240012	17241316	1304
DEL	chr5	chr5		70727234	71121238	394004	0.45	SERF1A;GUSBP13;NAIPP2;LOC101929599;LOC124900951;LOC124900996;CDH12P2;LOC107986373;LOC107986345;LOC107986355;SMN2;LOC105379016		2230	70114436	70157042	42606	0.39	612798	964196	1576994	1.80595					-351398	0.11		DISTANCE_VARIANCE,INTERSECTION_VARIANCE	call_67		69540000	71360000	1820000		1187234	238762	1425996	0.322041					1425996	0.22	PASS	DISTANCE_VARIANCE	call_3		70515400	70515555	155
DEL	chr12	chr12		70191322	70211369	20047	0.44	PRANCR		5100	70201088	70203794	2706	0.03	9766	7575	17341	0.381115					-17341	0.13	PASS		call_2782		71208579	71210661	2082	0.03	1017257	999292	2016549	45.5635					-17965	0.1		DISTANCE_VARIANCE,INTERSECTION_VARIANCE	call_3666		70201067	70203798	2731
DEL	chr1	chr1		152785859	152800048	14189	1	SNAPIN;ILF2		458	152582922	152615262	32340	0.38	202937	184786	387723	4.16649					18151	0.44		DISTANCE_VARIANCE,INTERSECTION_VARIANCE	call_26		121600000	143300000	21700000		31185859	9500048	40685907	0.936851					21685811	0		DISTANCE_VARIANCE,INTERSECTION_VARIANCE,SIZE_PROPORTION	call_47		152787870	152798353	10483
DEL	chr12	chr12		132130574	132143634	13060	0.66	EP400P1		5068	132165417	132165501	84		34843	21867	56710	2.15733					-12976	0.01		DISTANCE_VARIANCE,INTERSECTION_VARIANCE,SIZE_PROPORTION	call_2022		132212303	132212691	388	0.03	81729	69057	150786	5.60634					-12672	0.03		DISTANCE_VARIANCE,INTERSECTION_VARIANCE,SIZE_PROPORTION	call_4270		132134862	132135951	1089
DEL	chr2	chr2		108234886	108242190	7304	1	GACAT1		960	108238963	108239825	862		4077	2365	6442	0.394563					-6442	0.12	PASS		call_1108		108238962	108239825	863		4076	2365	6441	0.394453					-6441	0.12	PASS		call_2881		108238975	108239813	838
DEL	chr4	chr4		78339615	78360270	20655	1	PARM1		1760	78347982	78354042	6060	0.06	8367	6228	14595	0.273199					-14595	0.29	PASS		call_2380		78347983	78354039	6056	0.04	8368	6231	14599	0.273314					-14599	0.29	PASS		call_3837		78347967	78354042	6075
DEL	chr18	chr18		58195472	58207752	12280	1	-		6377	58134346	58134672	326		61126	73080	134206	5.32318					-11954	0.03		DISTANCE_VARIANCE,INTERSECTION_VARIANCE,SIZE_PROPORTION	call_314		58134345	58134671	326		61127	73081	134208	5.32326					-11954	0.03		DISTANCE_VARIANCE,INTERSECTION_VARIANCE,SIZE_PROPORTION	call_1032		58171266	58171389	123
DEL	chr7	chr7		36400310	36402801	2491	0.53	EEPD1		2980	36401594	36402305	711	0.06	1284	496	1780	0.278264					-1780	0.29	PASS		call_2406		36401559	36402333	774		1249	468	1717	0.263247					-1717	0.31	PASS		call_1705		36401560	36402334	774
DEL	chr9	chr9		40523056	40571435	48379	0.58	BMS1P13;LOC101928195;LOC107987071		3825	40816248	40816419	171		293192	244984	538176	5.54251					-48208	0		DISTANCE_VARIANCE,INTERSECTION_VARIANCE,SIZE_PROPORTION	call_1574		39590000	40700000	1110000		933056	128565	1061621	0.458236					1061621	0.04		DISTANCE_VARIANCE,SIZE_PROPORTION	call_6		40597611	40598107	496
DEL	chr9	chr9		138191166	138236437	45271	0.58	-		4229	138275542	138275587	45		84376	39150	123526	1.36296					-45226	0		DISTANCE_VARIANCE,INTERSECTION_VARIANCE,SIZE_PROPORTION	call_2020		138118187	138118361	174		72979	118076	191055	2.10207					-45097	0		DISTANCE_VARIANCE,INTERSECTION_VARIANCE,SIZE_PROPORTION	call_3463		138190965	138194966	4001
DEL	chr2	chr2		241760744	241777677	16933	1	HDLBP-AS1;HDLBP		1249	241570434	241570884	450	0.02	190310	206793	397103	11.4222					-16483	0.03		DISTANCE_VARIANCE,INTERSECTION_VARIANCE,SIZE_PROPORTION	call_3213		241603294	241603494	200		157450	174183	331633	9.67825					-16733	0.01		DISTANCE_VARIANCE,INTERSECTION_VARIANCE,SIZE_PROPORTION	call_2384		241765694	241767193	1499
DEL	chrX	chrX		57428742	57429923	1181	1	504.4		7622	49604084	49346367	257717	0.07	7824658	8083556	15908214	29.7275					256536	0		DISTANCE_VARIANCE,INTERSECTION_VARIANCE,SIZE_PROPORTION	call_2292_2		55440000	55530000	90000		1988742	1899923	3888665	21.3239					88819	0.01		DISTANCE_VARIANCE,INTERSECTION_VARIANCE,SIZE_PROPORTION	call_110		1947457	2133009	185552
DEL	chr12	chr12		8405267	8476929	71662	1	RNU6-275P;CLEC6A;RPL15P17		4905	8405891	8415627	9736	0.06	624	61302	61926	0.380402					-61926	0.14	PASS	DISTANCE_VARIANCE	call_2598		8405583	8438893	33310	0.88	316	38036	38352	0.182687					-38352	0.46	PASS		call_93		8405890	8438251	32361
DEL	chr15	chr15		21771945	22364656	592711	1	PWRN3;PWRN4;LOC102723749;LOC105370733;LOC105370732;PWRN1;PWRN2;LOC102725165		5608	22221019	21764641	456378	0.01	449074	600015	1049089	0.0649778					-136333	0.77	PASS	DISTANCE_VARIANCE	call_9024_2		20410000	22230000	1820000		1361945	134656	1496601	0.31015					1227289	0.33	PASS	DISTANCE_VARIANCE	call_11		22223672	22224005	333
DEL	chr10	chr10		131586757	131601184	14427	0.56	-		4451	131190422	131192946	2524	0.05	396335	408238	804573	23.7324					-11903	0.17		DISTANCE_VARIANCE,INTERSECTION_VARIANCE	call_2444		133690000	133800000	110000		2103243	2198816	4302059	17.2875					95573	0.13		DISTANCE_VARIANCE,INTERSECTION_VARIANCE	call_39		131592474	131597173	4699
DEL	chr6	chr6		10262754	10265872	3118	1	TFAP2A;LOC124901485		2504	10264190	10265032	842		1436	840	2276	0.287626					-2276	0.27	PASS		call_106		10264241	10265059	818	0.05	1487	813	2300	0.292429					-2300	0.26	PASS		call_3634		10264190	10265032	842
DEL	chr19	chr19		13657957	13670814	12857	0.49	-		6523	13664874	13666037	1163		6917	4777	11694	0.417118					-11694	0.09	PASS		call_162		13628286	13628413	127		29671	42401	72072	2.77549					-12730	0.01		DISTANCE_VARIANCE,INTERSECTION_VARIANCE,SIZE_PROPORTION	call_2337		13664874	13666037	1163
DEL	chr14	chr14		73764040	73783843	19803	0.54	NRXN3		5468	73773101	73780234	7133	0.03	9061	3609	12670	0.235224					-12670	0.36	PASS		call_2463		73551923	73552396	473	0.02	212117	231447	443564	10.9382					-19330	0.02		DISTANCE_VARIANCE,INTERSECTION_VARIANCE,SIZE_PROPORTION	call_4296		73773092	73780234	7142
DEL	chr9	chr9		107264194	107284585	20391	1	AOPEP;LOC107987102;FANCC		4103	107271175	107273170	1995	0.05	6981	11415	18396	0.410926					-18396	0.1	PASS		call_2928		107271077	107273170	2093	0.04	6883	11415	18298	0.406956					-18298	0.1	PASS		call_3867		107271161	107273164	2003
DEL	chr12	chr12		910756	922725	11969	1	RAD52		4886	919697	920416	719	0.03	8941	2309	11250	0.443411					-11250	0.06	PASS		call_2779		919619	920425	806		8863	2300	11163	0.436986					-11163	0.07	PASS		call_609		919620	920426	806
DEL	chr15	chr15		72092737	72114194	21457	1	LOC105370893;CCDC33		5696	72093656	72095805	2149	0.06	919	18389	19308	0.409006					-19308	0.1	PASS		call_2801		72093655	72095815	2160	0.05	918	18379	19297	0.408583					-19297	0.1	PASS		call_3589		72093625	72095818	2193
DEL	chr22	chr22		47208767	47214449	5682	0.5	CERK		7483	12181059	11976999	204060	0.09	35027708	35237450	70265158	166.531					198378	0.03		DISTANCE_VARIANCE,INTERSECTION_VARIANCE,SIZE_PROPORTION	call_113_2		0	10790000	10790000		47208767	36424449	83633216	3.87346					10784318	0		DISTANCE_VARIANCE,INTERSECTION_VARIANCE,SIZE_PROPORTION	call_23		47210621	47211266	645
DEL	chr7	chr7		32734669	32738553	3884	0.47	DPY19L1P1		3037	32735361	32738033	2672	0.02	692	520	1212	0.0925869					-1212	0.69	PASS		call_2905		32771594	32771647	53		36925	33094	70019	8.89268					-3831	0.01		DISTANCE_VARIANCE,INTERSECTION_VARIANCE,SIZE_PROPORTION	call_1840		32735321	32738057	2736
DEL	chr6	chr6		908482	911231	2749	0.5	LINC01622		2536	857170	857384	214		51312	53847	105159	17.7457					-2535	0.08		DISTANCE_VARIANCE,INTERSECTION_VARIANCE	call_1502		909624	910706	1082	0.03	1142	525	1667	0.217828					-1667	0.39	PASS		call_4141		909709	910448	739
DEL	chr4	chr4		63906835	63923021	16186	1	-		1715	63917867	63918837	970		11032	4184	15216	0.443518					-15216	0.06	PASS		call_1683		63917881	63918834	953	0.03	11046	4187	15233	0.444454					-15233	0.06	PASS		call_3771		63917867	63918837	970
DEL	chr13	chr13		66598434	66604907	6473	0.51	LINC00364		5340	66600649	66603288	2639	0.02	2215	1619	3834	0.210492					-3834	0.41	PASS		call_2987		66600656	66603282	2626	0.02	2222	1625	3847	0.211507					-3847	0.41	PASS		call_3736		66600648	66603290	2642
DEL	chr6	chr6		24806184	24825057	18873	1	RIPOR2;LOC105374981;MTCO2P33		2558	24811668	24817721	6053	0.11	5484	7336	12820	0.257201					-12820	0.32	PASS		call_2229		24811659	24817720	6061	0.06	5475	7337	12812	0.256958					-12812	0.32	PASS		call_3526		24811648	24817723	6075
DEL	chr19	chr19		55084863	55100250	15387	0.47	ZNF615;LOC124904755		6693	55093419	55094262	843	0.09	8556	5988	14544	0.448121					-14544	0.05	PASS		call_2205		55093392	55094199	807	0.05	8529	6051	14580	0.450228					-14580	0.05	PASS		call_3824		55093421	55094291	870
DEL	chr11	chr11		48563460	48583713	20253	1	-		4678	48579308	48582731	3423	0.06	15848	982	16830	0.355465					-16830	0.17	PASS		call_2450		48579306	48582728	3422	0.04	15846	985	16831	0.355502					-16831	0.17	PASS		call_3581		48579305	48582731	3426
DEL	chr11	chr11		7768414	7772187	3773	1	LOC105376533		4592	7768849	7770390	1541	0.05	435	1797	2232	0.210199					-2232	0.41	PASS		call_2587		7768787	7770462	1675		373	1725	2098	0.192731					-2098	0.44	PASS		call_746		7768788	7770463	1675
DEL	chr16	chr16		75394255	75401787	7532	0.45	NFAT5		6010	75395934	75396776	842		1679	5011	6690	0.39957					-6690	0.11	PASS		call_294		75204712	75205296	584		189543	196491	386034	23.7824					-6948	0.08		DISTANCE_VARIANCE,INTERSECTION_VARIANCE	call_752		75395934	75396776	842
DEL	chr10	chr10		24085889	24094780	8891	0.49	KIAA1217		4265	24087909	24089512	1603		2020	5268	7288	0.347341					-7288	0.18	PASS		call_108		39530000	41720000	2190000		15444111	17625220	33069331	7.51955					2181109	0		DISTANCE_VARIANCE,INTERSECTION_VARIANCE,SIZE_PROPORTION	call_845		24087909	24089512	1603
DEL	chr9	chr9		62935061	65657315	2722254	0.25	-		3985	62881698	62946531	64833	0.01	53363	2710784	2764147	0.495885					-2657421	0.02		DISTANCE_VARIANCE,SIZE_PROPORTION	call_11632		64980000	65410000	430000		2044939	247315	2292254	0.36359					-2292254	0.16	PASS	DISTANCE_VARIANCE	call_70		64100221	64101946	1725
DEL	chr6	chr6		32705196	32710907	5711	0.47	-		2574	32708797	32709254	457		3601	1653	5254	0.42607					-5254	0.08	PASS		call_880		32708796	32709253	457		3600	1654	5254	0.42607					-5254	0.08	PASS		call_183		32708735	32709254	519
DEL	chr4	chr4		74714823	74728264	13441	1	SLC4A4		1758	74717546	74723586	6040	0.05	2723	4678	7401	0.190006					-7401	0.45	PASS		call_2519		68500000	68640000	140000		6214823	6088264	12303087	40.0906					126559	0.1		DISTANCE_VARIANCE,INTERSECTION_VARIANCE	call_44		74717530	74723588	6058
DEL	chr5	chr5		180420319	180425260	4941	0.57	TBC1D9B		2429	177764992	178017059	252067	0	2655327	2408201	5063528	9.85092					247126	0.02		DISTANCE_VARIANCE,INTERSECTION_VARIANCE,SIZE_PROPORTION	call_10845		181280000	181540000	260000		859681	1114740	1974421	3.72616					255059	0.02		DISTANCE_VARIANCE,INTERSECTION_VARIANCE,SIZE_PROPORTION	call_122		180420414	180421634	1220
DEL	chr7	chr7		64847448	64863712	16264	1	-		3132	64855447	64857677	2230	0.08	7999	6035	14034	0.379474					-14034	0.14	PASS		call_2235		64855446	64857679	2233	0.05	7998	6033	14031	0.379332					-14031	0.14	PASS		call_3642		64855430	64857681	2251
DEL	chr8	chr8		102971137	102985012	13875	1	LOC124902079;NCALD		3601	102982544	102984366	1822	0.07	11407	646	12053	0.383991					-12053	0.13	PASS		call_2143		102982546	102984365	1819	0.02	11409	647	12056	0.38416					-12056	0.13	PASS		call_4165		102982541	102984368	1827
DEL	chr4	chr4		91010091	91017774	7683	0.57	-		1771	91010408	91014684	4276	0.04	317	3090	3407	0.142529					-3407	0.56	PASS		call_2520		91010410	91014639	4229	0.01	319	3135	3454	0.145064					-3454	0.55	PASS		call_3838		91012028	91014220	2192
DEL	chr2	chr2		4728567	4753155	24588	1	-		706	4733721	4739767	6046	0.14	5154	13388	18542	0.30267					-18542	0.25	PASS		call_2268		4733720	4739766	6046	0.06	5153	13389	18542	0.30267					-18542	0.25	PASS		call_3677		4733702	4739767	6065
DEL	chr12	chr12		84195062	84203882	8820	1	-		5006	84199336	84202233	2897	0.05	4274	1649	5923	0.252838					-5923	0.33	PASS		call_2604		84199336	84202228	2892	0.03	4274	1654	5928	0.253159					-5928	0.33	PASS		call_3902		84199330	84202233	2903
DEL	chr2	chr2		181991968	181994191	2223	1	ITGA4		1095	181992192	181992867	675	0.04	224	1324	1548	0.267426					-1548	0.3	PASS		call_2489		181992187	181992870	683		219	1321	1540	0.265313					-1540	0.31	PASS		call_1258		181992188	181992871	683
DEL	chr4	chr4		6887874	6895203	7329	0.49	TBC1D14		1618	6893140	6894317	1177	0.03	5266	886	6152	0.361745					-6152	0.16	PASS		call_2867		9130000	9380000	250000		2242126	2484797	4726923	9.18459					242671	0.03		DISTANCE_VARIANCE,INTERSECTION_VARIANCE,SIZE_PROPORTION	call_112		6893111	6894321	1210
DEL	chr1	chr1		180776948	180787973	11025	0.49	LOC107985232;CACNA1E		507	180780637	180786256	5619	0.03	3689	1717	5406	0.162461					-5406	0.51	PASS		call_2313		180780637	180786175	5538	0.01	3689	1798	5487	0.165701					-5487	0.5	PASS		call_3878		180780633	180786258	5625
DEL	chr10	chr10		1043426	1052734	9308	0.49	IDI1		4242	793770	794116	346	0.05	249656	258618	508274	26.3246					-8962	0.04		DISTANCE_VARIANCE,INTERSECTION_VARIANCE,SIZE_PROPORTION	call_2760		1015394	1015461	67		28032	37273	65305	3.48304					-9241	0.01		DISTANCE_VARIANCE,INTERSECTION_VARIANCE,SIZE_PROPORTION	call_2833		1046828	1047571	743
DEL	chr18	chr18		79292854	79312833	19979	0.53	LOC105372225		6467	79297747	79298985	1238		4893	13848	18741	0.441698					-18741	0.06	PASS		call_27		79145032	79145077	45		147822	167756	315578	7.88004					-19934	0		DISTANCE_VARIANCE,INTERSECTION_VARIANCE,SIZE_PROPORTION	call_2809		79297747	79298985	1238
DEL	chr9	chr9		22492009	22504760	12751	1	-		3733	22496529	22504344	7815	0.11	4520	416	4936	0.120053					-4936	0.61	PASS		call_2092		22496530	22504345	7815	0.06	4521	415	4936	0.120053					-4936	0.61	PASS		call_3570		22496529	22504345	7816
DEL	chr5	chr5		145488014	145493885	5871	0.54	-		2397	145492344	145493239	895	0.02	4330	646	4976	0.367869					-4976	0.15	PASS		call_3075		145492341	145493242	901		4327	643	4970	0.3671					-4970	0.15	PASS		call_2041		145492342	145493243	901
DEL	chr14	chr14		19376965	19389364	12399	0.76	-		5422	19376034	19025885	350149	0	931	363479	364410	-0.46323					337750	0.04		DISTANCE_VARIANCE,SIZE_PROPORTION	call_2890_2		18443889	18443937	48		933076	945427	1878503	75.4602					-12351	0		DISTANCE_VARIANCE,INTERSECTION_VARIANCE,SIZE_PROPORTION	call_3256		19387554	19388182	628
DEL	chrX	chrX		109109305	109117446	8141	0.49	4220.0		7762	109109989	109114179	4190	0.05	684	3267	3951	0.160287					-3951	0.51	PASS		call_2576		102190000	102500000	310000		6919305	6617446	13536751	21.2748					301859	0.03		DISTANCE_VARIANCE,INTERSECTION_VARIANCE,SIZE_PROPORTION	call_73		109109986	109113292	3306
DEL	chr7	chr7		153973531	153979430	5899	0.47	ACTR3B		3317	153613058	153613730	672	0.1	360473	365700	726173	55.256					-5227	0.11		DISTANCE_VARIANCE,INTERSECTION_VARIANCE	call_2091		153613042	153613732	690		360489	365698	726187	55.1062					-5209	0.12		DISTANCE_VARIANCE,INTERSECTION_VARIANCE	call_337		154060303	154060384	81
DEL	chr7	chr7		142650917	142659784	8867	1	TMEM178B		3284	142653050	142654475	1425	0.08	2133	5309	7442	0.36164					-7442	0.16	PASS		call_2173		142653052	142654516	1464	0.02	2135	5268	7403	0.358387					-7403	0.17	PASS		call_4159		142653050	142654302	1252
DEL	chr7	chr7		148365030	148380335	15305	1	CNTNAP2		3342	148375775	148379231	3456	0.1	10745	1104	11849	0.315841					-11849	0.23	PASS		call_2090		148375774	148379229	3455	0.04	10744	1106	11850	0.315885					-11850	0.23	PASS		call_3788		148375772	148379232	3460
DEL	chr14	chr14		78358118	78363296	5178	0.46	-		5545	78361891	78362242	351		3773	1054	4827	0.436697					-4827	0.07	PASS		call_122		78361903	78362262	359	0.04	3785	1034	4819	0.435344					-4819	0.07	PASS		call_3912		78361891	78362242	351
DEL	chr7	chr7		96913642	96928035	14393	0.47	LOC105375409		3202	96913971	96917285	3314	0.03	329	10750	11079	0.312899					-11079	0.23	PASS		call_2553		96893431	96893759	328		20211	34276	54487	1.85072					-14065	0.02		DISTANCE_VARIANCE,INTERSECTION_VARIANCE,SIZE_PROPORTION	call_527		96914170	96917263	3093
DEL	chr15	chr15		82266655	82277266	10611	0.45	GOLGA6L5P		5736	82273537	82275460	1923	0.03	6882	1806	8688	0.346657					-8688	0.18	PASS		call_2802		82273537	82275458	1921	0.02	6882	1808	8690	0.346792					-8690	0.18	PASS		call_3742		82273537	82275460	1923
DEL	chr9	chr9		130267864	130287405	19541	0.55	LOC105376247;TPT1P9		4121	130268364	130272519	4155	0.02	500	14886	15386	0.324696					-15386	0.21	PASS		call_2929		43190000	61130000	17940000		87077864	69157405	156235269	4.34965					17920459	0		DISTANCE_VARIANCE,INTERSECTION_VARIANCE,SIZE_PROPORTION	call_16		130268364	130272522	4158
DEL	chr16	chr16		32240825	33564219	1323394	0.38	IGHV3OR16-10;TP53TG3D;LOC390705;LOC100419016;RBM22P13;LOC102725101;LOC105371177;LOC105371174;FAM153DP;IGHV1-12;IGHVIII-13-1;IGHV2OR16-5;LOC100422713;LOC100507221;SLC9B1P5;LOC107987232;ABCD1P3;IGHV3OR16-15;IGHV3OR16-16;LOC101060048;ABHD17AP7;ABHD17AP8;ABHD17AP9;IGHV1OR16-1;LOC388248;LOC107984809;HERC2P5;HERC2P4;BCAP31P2;LOC105369266;HERC2P8;ACTR3BP3;TP53TG3;LOC107984013;LOC105371191;SLC6A10P;ZNF26…		5939	33491715	33339934	151781	0.42	1250890	224285	1475175	0.397111					-1171613	0.11	PASS	DISTANCE_VARIANCE	call_201_2		33140000	33580000	440000		899175	15781	914956	0.259431					-883394	0.33	PASS	DISTANCE_VARIANCE	call_33		33058894	33059501	607
DEL	chr4	chr4		185517406	185526474	9068	1	TENM3		1836	185520484	185522920	2436	0.09	3078	3554	6632	0.288334					-6632	0.27	PASS		call_2138		185520484	185522919	2435	0.03	3078	3555	6633	0.288403					-6633	0.27	PASS		call_3842		185520482	185522920	2438
DEL	chr5	chr5		96622801	96637626	14825	0.52	LOC101929710		2262	96630835	96631657	822	0.04	8034	5969	14003	0.44753					-14003	0.06	PASS		call_2531		96630831	96631657	826		8030	5969	13999	0.447288					-13999	0.06	PASS		call_647		96630832	96631658	826
DEL	chr6	chr6		128995798	129006186	10388	0.45	THEMIS		2842	128998389	129004427	6038	0.02	2591	1759	4350	0.132473					-4350	0.58	PASS		call_3089		128998385	129004428	6043	0.02	2587	1758	4345	0.13228					-4345	0.58	PASS		call_3855		128998371	129004430	6059
DEL	chr9	chr9		23356096	23398464	42368	0.49	-		3734	23362805	23377686	14881	0.02	6709	20778	27487	0.240083					-27487	0.35	PASS		call_2923		23362803	23377653	14850	0.01	6707	20811	27518	0.240484					-27518	0.35	PASS		call_3795		23362804	23377686	14882
DEL	chr1	chr1		247869186	247896866	27680	0.52	OR2T2;OR2T7		601	247888191	247894337	6146	0.07	19005	2529	21534	0.318335					-21534	0.22	PASS		call_2435		248500000	248670000	170000		630814	773134	1403948	3.55107					142320	0.16		DISTANCE_VARIANCE,INTERSECTION_VARIANCE	call_126		247888196	247890455	2259
DEL	chr9	chr9		69119556	69137922	18366	0.53	-		4071	69123207	69128435	5228	0.03	3651	9487	13138	0.278461					-13138	0.28	PASS		call_2926		69123209	69128466	5257	0.04	3653	9456	13109	0.277505					-13109	0.29	PASS		call_3797		69123205	69128439	5234
DEL	chr7	chr7		143648668	143712074	63406	1	TRB;TRBV4-2;TRBV6-3;TRBV7-2;TRBV8-1;TRBV5-2;LOC105375539		3288	143859879	143860032	153		211211	147958	359169	2.82549					-63253	0		DISTANCE_VARIANCE,INTERSECTION_VARIANCE,SIZE_PROPORTION	call_921		143859885	143860045	160		211217	147971	359188	2.82533					-63246	0		DISTANCE_VARIANCE,INTERSECTION_VARIANCE,SIZE_PROPORTION	call_1677		143601833	143601931	98
DEL	chr3	chr3		177661232	177670618	9386	0.5	NAALADL2		1524	177663532	177667612	4080	0.02	2300	3006	5306	0.197089					-5306	0.43	PASS		call_2863		177663531	177667622	4091	0.01	2299	2996	5295	0.19652					-5295	0.44	PASS		call_3969		177663528	177667626	4098
DEL	chr7	chr7		51516206	51532427	16221	0.63	-		3048	51526616	51530989	4373	0.06	10410	1438	11848	0.287705					-11848	0.27	PASS		call_2714		51526617	51530991	4374	0.04	10411	1436	11847	0.287667					-11847	0.27	PASS		call_3785		51526616	51530989	4373
DEL	chr2	chr2		81386255	81388766	2511	0.6	-		836	89244935	88861907	383028	0.07	7858680	7473141	15331821	18.8901					380517	0.01		DISTANCE_VARIANCE,INTERSECTION_VARIANCE,SIZE_PROPORTION	call_104_2		88820000	89610000	790000		7433745	8221234	15654979	9.87682					787489	0		DISTANCE_VARIANCE,INTERSECTION_VARIANCE,SIZE_PROPORTION	call_5		88832772	88859610	26838
DEL	chr5	chr5		83302190	83308510	6320	1	LOC124901020		2253	83186938	83187244	306		115252	121266	236518	17.8479					-6014	0.05		DISTANCE_VARIANCE,INTERSECTION_VARIANCE,SIZE_PROPORTION	call_576		69540000	71360000	1820000		13762190	11948510	25710700	7.03894					1813680	0		DISTANCE_VARIANCE,INTERSECTION_VARIANCE,SIZE_PROPORTION	call_3		83186938	83187244	306
DEL	chr21	chr21		9091559	9104431	12872	0.36	-		7074	9097680	9097728	48		6121	6703	12824	0.496362					-12824	0		SIZE_PROPORTION	call_1706		5320000	9300000	3980000		3771559	195569	3967128	0.496777					3967128	0		DISTANCE_VARIANCE,SIZE_PROPORTION	call_0		9101396	9101697	301
DEL	chr2	chr2		66274320	66283558	9238	0.5	-		824	66278465	66280418	1953	0.03	4145	3140	7285	0.325574					-7285	0.21	PASS		call_2833		66278457	66280421	1964		4137	3137	7274	0.324763					-7274	0.21	PASS		call_102		66278458	66280422	1964
DEL	chr9	chr9		40551043	40602585	51542	0.58	BMS1P13;LOC124902171;LOC112268045;LOC101928195;LOC124902169;LOC107987071		3830	40816248	40816419	171		265205	213834	479039	4.63173					-51371	0		DISTANCE_VARIANCE,INTERSECTION_VARIANCE,SIZE_PROPORTION	call_1574		39590000	40700000	1110000		961043	97415	1058458	0.455627					1058458	0.05		DISTANCE_VARIANCE,SIZE_PROPORTION	call_6		40597611	40598107	496
DEL	chr4	chr4		46053847	46058974	5127	1	GABRG1		1689	46053988	46056178	2190	0.11	141	2796	2937	0.200834					-2937	0.43	PASS		call_2104		46053991	46056178	2187	0.05	144	2796	2940	0.201121					-2940	0.43	PASS		call_3623		46053974	46056179	2205
DEL	chr6	chr6		51873766	51881882	8116	0.48	PKHD1		2596	51874780	51880799	6019	0.03	1014	1083	2097	0.0742483					-2097	0.74	PASS		call_2538		51982138	51982179	41		108372	100297	208669	12.7909					-8075	0.01		DISTANCE_VARIANCE,INTERSECTION_VARIANCE,SIZE_PROPORTION	call_4484		51874765	51880803	6038
DEL	chr1	chr1		143310164	144078926	768762	0.41	LOC124904581;TRN-GTT3-1;NKAIN1P1;RNA5SP529;LOC124904624;DRD5P2;LOC124904405;LOC100996737;LOC105371211;RNA5SP59;TRN-GTT2-8;LOC100996756;LOC105371215;LOC100996731;LOC102723348;LOC107987366;PPIAL4E;LINC02799;LOC105379574;LOC107985528;SRGAP2B;PPIAL4F;LOC124904399;LOC124904398;LSP1P5;LOC105371216;LOC102724269;KMT2CP1;LOC105371217;RNVU1-2A;NBPF15;RNVU1-15;LOC107985595;CH17-125A10.2;LOC107985110;LOC1249…		389	144225113	144224800	313	0.03	914949	145874	1060823	0.689269					-768449	0		DISTANCE_VARIANCE,INTERSECTION_VARIANCE,SIZE_PROPORTION	call_3134_2		143300000	143520000	220000		10164	558926	569090	0.28778					-548762	0.29	PASS	DISTANCE_VARIANCE	call_2185		144077856	144077942	86
DEL	chr4	chr4		166963569	166976749	13180	0.51	MARCHF1		1920	166971404	166972586	1182	0.02	7835	4163	11998	0.417769					-11998	0.09	PASS		call_3062		167450912	167451112	200		487343	474363	961706	35.9383					-12980	0.02		DISTANCE_VARIANCE,INTERSECTION_VARIANCE,SIZE_PROPORTION	call_3274		166971401	166972590	1189
DEL	chrX	chrX		92420417	92423649	3232	0.56	2547.2		7681	92423139	92425093	1954	0.04	2722	1444	4166	0.401851					-1278	0.6	PASS		call_2575		92423134	92425094	1960		2717	1445	4162	0.401002					-1272	0.61	PASS		call_31		92423135	92425095	1960
DEL	chr5	chr5		137515886	137521402	5516	1	SPOCK1		2326	137519037	137520665	1628	0.07	3151	737	3888	0.272256					-3888	0.3	PASS		call_2390		137519022	137520661	1639	0.04	3136	741	3877	0.271069					-3877	0.3	PASS		call_3984		137518987	137520703	1716
DEL	chr16	chr16		78835323	78845538	10215	0.52	ZFHX3		6042	78842756	78843681	925		7433	1857	9290	0.417056					-9290	0.09	PASS		call_951		78842755	78843680	925		7432	1858	9290	0.417056					-9290	0.09	PASS		call_557		78842763	78843652	889
DEL	chr1	chr1		24828783	24846035	17252	0.74	-		247	24832214	24835017	2803	0.09	3431	11018	14449	0.360284					-14449	0.16	PASS		call_2179		24832213	24835018	2805	0.01	3430	11017	14447	0.360198					-14447	0.16	PASS		call_4192		24832197	24835019	2822
DEL	chr11	chr11		82144298	82168735	24437	0.47	MIR4300HG		4738	82145370	82152304	6934	0.03	1072	16431	17503	0.279					-17503	0.28	PASS		call_2595		82293305	82293363	58		149007	124628	273635	5.58557					-24379	0		DISTANCE_VARIANCE,INTERSECTION_VARIANCE,SIZE_PROPORTION	call_1213		82147056	82152304	5248
DEL	chr8	chr8		70654401	70677935	23534	0.46	NCOA2		3581	70671340	70672407	1067	0.03	16939	5528	22467	0.456668					-22467	0.05		SIZE_PROPORTION	call_2916		70671320	70672408	1088		16919	5527	22446	0.455852					-22446	0.05		SIZE_PROPORTION	call_258		70671321	70672409	1088
DEL	chr22	chr22		40397348	40405992	8644	0.5	GRAP2		7471	40398267	40399202	935	0.03	919	6790	7709	0.402495					-7709	0.11	PASS		call_2854		0	10790000	10790000		40397348	29615992	70013340	3.24177					10781356	0		DISTANCE_VARIANCE,INTERSECTION_VARIANCE,SIZE_PROPORTION	call_23		40398220	40399239	1019
DEL	chr7	chr7		61170682	61174272	3590	0.65	-		3085	61654254	61684927	30673	0.04	483572	510655	994227	14.5088					27083	0.12		DISTANCE_VARIANCE,INTERSECTION_VARIANCE	call_7233		61100000	61740000	640000		70682	565728	636410	0.494423					636410	0.01		DISTANCE_VARIANCE,SIZE_PROPORTION	call_10		61117741	61118424	683
DEL	chr7	chr7		23980902	24000724	19822	0.51	-		3026	23998547	24000448	1901	0.05	17645	276	17921	0.412535					-17921	0.1	PASS		call_2545		23998591	24000447	1856	0.02	17689	277	17966	0.414429					-17966	0.09	PASS		call_3783		23998543	24000452	1909
DEL	chr18	chr18		77552964	77562144	9180	1	-		6394	77555042	77556204	1162		2078	5940	8018	0.387739					-8018	0.13	PASS		call_17		77555041	77556203	1162		2077	5941	8018	0.387739					-8018	0.13	PASS		call_914		77555042	77556204	1162
DEL	chr17	chr17		21680227	21692279	12052	0.33	-		6091	21680648	21682973	2325	0.03	421	9306	9727	0.338353					-9727	0.19	PASS		call_3003		21987751	21884505	103246	0.11	307524	192226	499750	1.27175					91194	0.12		DISTANCE_VARIANCE,INTERSECTION_VARIANCE	call_2030_2		21682754	21683919	1165
DEL	chr4	chr4		6895203	6903740	8537	0.51	TBC1D14		1602	6895644	6898621	2977	0.02	441	5119	5560	0.241532					-5560	0.35	PASS		call_3054		9130000	9380000	250000		2234797	2476260	4711057	9.111					241463	0.03		DISTANCE_VARIANCE,INTERSECTION_VARIANCE,SIZE_PROPORTION	call_112		6895623	6898672	3049
DEL	chr1	chr1		4060779	4070359	9580	1	LOC124904578		53	2684311	2756847	72536	0.28	1376468	1313512	2689980	16.3792					62956	0.13		DISTANCE_VARIANCE,INTERSECTION_VARIANCE	call_206		121600000	143300000	21700000		117539221	139229641	256768862	5.91372					21690420	0		DISTANCE_VARIANCE,INTERSECTION_VARIANCE,SIZE_PROPORTION	call_47		4065785	4066355	570
DEL	chr10	chr10		122602823	122618370	15547	1	RPS15AP5		4523	123619438	123619498	60		1016615	1001128	2017743	64.6423					-15487	0		DISTANCE_VARIANCE,INTERSECTION_VARIANCE,SIZE_PROPORTION	call_1046		122669200	122669291	91		66377	50921	117298	3.75048					-15456	0.01		DISTANCE_VARIANCE,INTERSECTION_VARIANCE,SIZE_PROPORTION	call_2900		122669201	122669292	91
DEL	chr13	chr13		101239059	101253014	13955	0.48	FGF14		5372	101241796	101244070	2274	0.06	2737	8944	11681	0.359942					-11681	0.16	PASS		call_2192		101241797	101244069	2272	0.01	2738	8945	11683	0.360048					-11683	0.16	PASS		call_3908		101241793	101244074	2281
DEL	chr5	chr5		560273	574828	14555	0.57	LOC105374607		2029	495485	495901	416	0.06	64788	78927	143715	4.79985					-14139	0.03		DISTANCE_VARIANCE,INTERSECTION_VARIANCE,SIZE_PROPORTION	call_2876		564955	565043	88		4682	9785	14467	0.494059					-14467	0.01		SIZE_PROPORTION	call_3158		559901	562012	2111
DEL	chrX	chrX		86347967	86356492	8525	0.44	4690.4		7716	86350184	86354861	4677	0.02	2217	1631	3848	0.145811					-3848	0.55	PASS		call_3301		86350180	86354858	4678	0.02	2213	1634	3847	0.145762					-3847	0.55	PASS		call_4035		86350169	86354861	4692
DEL	chr4	chr4		115004474	115012457	7983	0.47	LOC105377367		1786	115007568	115010718	3150	0.01	3094	1739	4833	0.217147					-4833	0.39	PASS		call_3238		115007605	115010705	3100	0.01	3131	1752	4883	0.220383					-4883	0.39	PASS		call_3976		115007564	115010718	3154
DEL	chr19	chr19		51671764	51676070	4306	1	LOC105372431;SEC1P		6681	51672685	51674257	1572	0.04	921	1813	2734	0.232732					-2734	0.37	PASS		call_2641		51672684	51674258	1574	0.07	920	1812	2732	0.232483					-2732	0.37	PASS		call_3676		51672677	51674261	1584
DEL	chr9	chr9		93736887	93751367	14480	0.47	TLE1;LOC105376106		4169	93737882	93740760	2878	0.03	995	10607	11602	0.334255					-11602	0.2	PASS		call_2927		43190000	61130000	17940000		50546887	32621367	83168254	2.31609					17925520	0		DISTANCE_VARIANCE,INTERSECTION_VARIANCE,SIZE_PROPORTION	call_16		93737879	93740761	2882
DEL	chr16	chr16		15023424	18490832	3467408	0.12	NOMO3;RPL7P47;MPV17L;XYLT1;TCERG1P2;LOC105371099;MIR6511A3;MIR6511A2;MIR6511A4;BMERB1;LOC105371096;NPIPA7;LOC105371097;NPIPA5;NOMO2;ABCC1;PKD1P4-NPIPA8;ABCC6;NPIPP1;PKD1P5-LOC105376752;LOC102723692;MARF1;MIR484;LOC107987234;CEP20;RNU6-213P;MIR3179-4;RRN3;PDXDC1;MIR3179-2;LOC100505915;LOC124903651;LOC105371108;PKD1P4;LOC124903650;PKD1P5;PKD1P6;LOC124903653;LOC105371106;LOC100288162;LOC124903652;PK…		5858	15257027	14779684	477343	0	233603	3711148	3944751	0.378993					-2990065	0.14	PASS	DISTANCE_VARIANCE	call_5519_2		16250000	16530000	280000		1226576	1960832	3187408	0.425282					-3187408	0.08	PASS	DISTANCE_VARIANCE	call_24		16840507	16846558	6051
DEL	chr13	chr13		105796841	105801029	4188	0.54	-		5376	113672569	113723009	50440	0.77	7875728	7921980	15797708	144.594					46252	0.08		DISTANCE_VARIANCE,INTERSECTION_VARIANCE	call_12		105796974	105797572	598		133	3457	3590	0.375261					-3590	0.14	PASS		call_637		105796975	105797569	594
DEL	chr4	chr4		128097	135000	6903	1	ZNF718		1606	127130	133263	6133	0.08	967	1737	2704	0.10379					-770	0.89	PASS		call_2224		127129	133264	6135	0.02	968	1736	2704	0.103774					-768	0.89	PASS		call_4125		127125	133267	6142
DEL	chr10	chr10		39332082	39339725	7643	0.59	-		4335	39337838	39338481	643	0.04	5756	1244	7000	0.42252					-7000	0.08	PASS		call_2951		39337880	39338603	723	0.04	5798	1122	6920	0.413698					-6920	0.09	PASS		call_3806		39337826	39338561	735
DEL	chr4	chr4		69254029	69377999	123970	0.47	LOC105377259		1747	69272316	69381287	108971	0.15	18287	3288	21575	0.0463143					-14999	0.88	PASS		call_85		69260000	69370000	110000		5971	7999	13970	0.0298585					-13970	0.89	PASS		call_80		69094124	69094448	324
DEL	chr1	chr1		58277372	58282244	4872	1	DAB1		212	58278242	58279145	903	0.11	870	3099	3969	0.34381					-3969	0.19	PASS		call_2074		58278237	58279150	913		865	3094	3959	0.342351					-3959	0.19	PASS		call_701		58278238	58279151	913
DEL	chr2	chr2		101615460	101622473	7013	0.48	-		955	101616123	101617125	1002	0.06	663	5348	6011	0.375109					-6011	0.14	PASS		call_2272		101616119	101617125	1006		659	5348	6007	0.374673					-6007	0.14	PASS		call_535		101616120	101617126	1006
DEL	chr8	chr8		111280714	111287660	6946	1	-		3604	111281824	111284911	3087	0.09	1110	2749	3859	0.192415					-3859	0.44	PASS		call_2303		111281824	111284906	3082	0.02	1110	2754	3864	0.19276					-3864	0.44	PASS		call_4167		111281823	111284911	3088
DEL	chr6	chr6		132041743	132058007	16264	0.47	EPB41L2		2732	132054057	132057748	3691	0.03	12314	259	12573	0.315084					-12573	0.23	PASS		call_2898		132376489	132376812	323		334746	318805	653551	19.7008					-15941	0.02		DISTANCE_VARIANCE,INTERSECTION_VARIANCE,SIZE_PROPORTION	call_976		132054078	132057759	3681
DEL	chr5	chr5		42165795	42171450	5655	0.48	RIMOC1		2105	42165842	42167664	1822	0.04	47	3786	3833	0.256453					-3833	0.32	PASS		call_2688		42165839	42167666	1827	0.02	44	3784	3828	0.255948					-3828	0.32	PASS		call_4135		42165827	42167668	1841
DEL	chr4	chr4		131719825	131788230	68405	0.36	LINC02615		1896	132192885	132193204	319		473060	404974	878034	6.38813					-68086	0		DISTANCE_VARIANCE,INTERSECTION_VARIANCE,SIZE_PROPORTION	call_855		132192884	132193203	319		473059	404973	878032	6.38812					-68086	0		DISTANCE_VARIANCE,INTERSECTION_VARIANCE,SIZE_PROPORTION	call_1114		131724283	131726789	2506
DEL	chr16	chr16		88205518	88212993	7475	1	MPHOSPH6		6056	88206876	88207340	464	0.18	1358	5653	7011	0.44168					-7011	0.06	PASS		call_2017		88206847	88207346	499	0.02	1329	5647	6976	0.437547					-6976	0.07	PASS		call_4322		88206897	88207427	530
DEL	chr2	chr2		23840252	23852223	11971	1	ATAD2B		718	25004752	25005067	315		1164500	1152844	2317344	94.3084					-11656	0.03		DISTANCE_VARIANCE,INTERSECTION_VARIANCE,SIZE_PROPORTION	call_271		23673228	23673272	44		167024	178951	345975	14.3977					-11927	0		DISTANCE_VARIANCE,INTERSECTION_VARIANCE,SIZE_PROPORTION	call_3416		23845746	23846830	1084
DEL	chr20	chr20		52140964	52150798	9834	1	-		6880	52142755	52144390	1635	0.05	1791	6408	8199	0.357529					-8199	0.17	PASS		call_2659		52142756	52144383	1627	0.05	1792	6415	8207	0.358128					-8207	0.17	PASS		call_3610		52142652	52144390	1738
DEL	chr5	chr5		135777861	135805687	27826	1	PITX1-AS1		2325	135779508	135785020	5512	0.08	1647	20667	22314	0.334693					-22314	0.2	PASS		call_2294		135779507	135785023	5516	0.02	1646	20664	22310	0.334593					-22310	0.2	PASS		call_3983		135779486	135785024	5538
DEL	chr1	chr1		185039750	185048016	8266	0.55	-		509	185040677	185042608	1931	0.03	927	5408	6335	0.310729					-6335	0.23	PASS		call_2754		185040674	185042599	1925	0.01	924	5417	6341	0.311206					-6341	0.23	PASS		call_3880		185040670	185042602	1932
DEL	chr11	chr11		124903420	124908747	5327	0.5	ROBO3		4865	124225086	124238783	13697	0.01	678334	669964	1348298	35.4368					8370	0.39		DISTANCE_VARIANCE,INTERSECTION_VARIANCE	call_3154		124960242	124960350	108		56822	51603	108425	9.97489					-5219	0.02		DISTANCE_VARIANCE,INTERSECTION_VARIANCE,SIZE_PROPORTION	call_920		124905139	124908403	3264
DEL	chr3	chr3		162729295	162737329	8034	0.48	IL12A-AS1		1456	162731178	162732048	870		1883	5281	7164	0.402403					-7164	0.11	PASS		call_538		162908547	162794347	114200	0.08	179252	57018	236270	0.0322005					106166	0.07	PASS	DISTANCE_VARIANCE	call_1685_2		162731178	162732048	870
DEL	chrX	chrX		12407544	12426616	19072	0.55	2618.6		7540	12416136	12418693	2557	0.03	8592	7923	16515	0.381825					-16515	0.13	PASS		call_2572		11707250	11713293	6043	0.03	700294	713323	1413617	28.1429					-13029	0.32		DISTANCE_VARIANCE,INTERSECTION_VARIANCE	call_3869		12416132	12418695	2563
DEL	chr10	chr10		4661390	4669846	8456	0.5	MANCR;LINC00705		4299	4666329	4668327	1998	0.04	4939	1519	6458	0.308973					-6458	0.24	PASS		call_2436		4666325	4668321	1996		4935	1525	6460	0.309127					-6460	0.24	PASS		call_359		4666329	4668329	2000
DEL	chr15	chr15		20374342	20392738	18396	0.02	LOC100133165		5586	20376268	20384303	8035	0.04	1926	8435	10361	0.196039					-10361	0.44	PASS		call_2194		20410000	22230000	1820000		35658	1837262	1872920	0.50939					1801604	0.01		DISTANCE_VARIANCE,INTERSECTION_VARIANCE,SIZE_PROPORTION	call_11		20376211	20384361	8150
DEL	chr15	chr15		99926194	99935698	9504	0.49	-		5774	99806239	99806373	134		119955	129325	249280	12.9322					-9370	0.01		DISTANCE_VARIANCE,INTERSECTION_VARIANCE,SIZE_PROPORTION	call_1878		99806204	99806338	134		119990	129360	249350	12.9359					-9370	0.01		DISTANCE_VARIANCE,INTERSECTION_VARIANCE,SIZE_PROPORTION	call_3128		99925798	99926590	792
DEL	chr5	chr5		149345871	149349132	3261	1	-		2332	177764992	178017059	252067	0	28419121	28667927	57087048	111.792					248806	0.01		DISTANCE_VARIANCE,INTERSECTION_VARIANCE,SIZE_PROPORTION	call_10845		69540000	71360000	1820000		79805871	77989132	157795003	43.2727					1816739	0		DISTANCE_VARIANCE,INTERSECTION_VARIANCE,SIZE_PROPORTION	call_3		149197991	149198054	63
DEL	chr17	chr17		54998093	55007001	8908	1	-		6217	53775439	53783304	7865	0.02	1222654	1223697	2446351	72.9253					-1043	0.88		DISTANCE_VARIANCE,INTERSECTION_VARIANCE	call_3005		46250000	46490000	240000		8748093	8517001	17265094	34.6817					231092	0.04		DISTANCE_VARIANCE,INTERSECTION_VARIANCE,SIZE_PROPORTION	call_46		45584636	64918921	19334285
DEL	chr2	chr2		132913051	132927994	14943	0.47	GPR39;YBX1P7		1060	132914288	132916916	2628	0.02	1237	11078	12315	0.350492					-12315	0.18	PASS		call_3206		132270739	132270781	42		642312	657213	1299525	43.3609					-14901	0		DISTANCE_VARIANCE,INTERSECTION_VARIANCE,SIZE_PROPORTION	call_2383		132915213	132916917	1704
DEL	chr2	chr2		35749249	35773726	24477	1	-		732	35751018	35772019	21001	0.04	1769	1707	3476	0.0382383					-3476	0.86	PASS		call_2832		35547200	35547253	53		202049	226473	428522	8.73469					-24424	0		DISTANCE_VARIANCE,INTERSECTION_VARIANCE,SIZE_PROPORTION	call_2231		35749013	35770169	21156
DEL	chr6	chr6		58090387	58109533	19146	0.46	-		2647	58097575	58102587	5012	0.01	7188	6946	14134	0.292574					-14134	0.26	PASS		call_3260		58097574	58102584	5010	0.01	7187	6949	14136	0.29264					-14136	0.26	PASS		call_3781		58097572	58102587	5015
DEL	chr11	chr11		65867797	65888183	20386	0.48	FOSL1;FIBP;CCDC85B;CTSW		4744	65874641	65876045	1404	0.03	6844	12138	18982	0.435613					-18982	0.07	PASS		call_2776		65874645	65876048	1403	0.02	6848	12135	18983	0.435656					-18983	0.07	PASS		call_3810		65874637	65876049	1412
DEL	chr9	chr9		87908994	87933866	24872	0.49	-		4159	87759909	87760101	192		149085	173765	322850	6.44055					-24680	0.01		DISTANCE_VARIANCE,INTERSECTION_VARIANCE,SIZE_PROPORTION	call_1023		43190000	61130000	17940000		44718994	26803866	71522860	1.99063					17915128	0		DISTANCE_VARIANCE,INTERSECTION_VARIANCE,SIZE_PROPORTION	call_16		87913733	87917201	3468
DEL	chr2	chr2		88827954	88899440	71486	0.66	IGKDEL;IGKC;LOC105374854;IGKV4-1;MALLP2;LOC124907856		883	89244935	88861907	383028	0.07	416981	37533	454514	-0.342718					311542	0.19	PASS	DISTANCE_VARIANCE	call_104_2		88859608	88832719	26889	0.02	31654	66721	98375	0.226679					-44597	0.38	PASS	DISTANCE_VARIANCE	call_3943_2		88832772	88859610	26838
DEL	chr5	chr5		178671327	178686657	15330	0.5	RMND5B;N4BP3		2362	178682069	178686408	4339	0.02	10742	249	10991	0.27945					-10991	0.28	PASS		call_2888		177710000	177960000	250000		961327	726657	1687984	3.18092					234670	0.06		DISTANCE_VARIANCE,INTERSECTION_VARIANCE	call_30		178682061	178686411	4350
DEL	chr3	chr3		130040297	130091055	50758	1	LINC02016		1429	130044546	130087900	43354	0.91	4249	3155	7404	0.0393467					-7404	0.85	PASS		call_5		130044547	130087900	43353	0.94	4250	3155	7405	0.0393525					-7405	0.85	PASS		call_51		130044540	130087905	43365
DEL	chr22	chr22		23133605	23143786	10181	0.5	LL22NC03-102D1.18;IGLVI-20;IGLV3-21;IGLV3-19;IGL		7412	23136383	23137365	982	0.04	2778	6421	9199	0.41212					-9199	0.1	PASS		call_2664		22899402	22698396	201006	0.43	234203	445390	679593	0.657197					190825	0.05		DISTANCE_VARIANCE,INTERSECTION_VARIANCE	call_1563_2		23136242	23137373	1131
DEL	chr6	chr6		168559155	168563230	4075	0.49	TCP10L2		2785	168679095	168679449	354		119940	116219	236159	26.6608					-3721	0.09		DISTANCE_VARIANCE,INTERSECTION_VARIANCE	call_2706		168561827	168562201	374	0.1	2672	1029	3701	0.416161					-3701	0.09	PASS		call_3564		168560547	168560963	416
DEL	chr8	chr8		119141436	119149002	7566	0.53	EXT1		3607	119142307	119148973	6666	0.03	871	29	900	0.0316892					-900	0.88	PASS		call_2919		119235905	119236245	340	0.02	94469	87243	181712	11.4922					-7226	0.04		DISTANCE_VARIANCE,INTERSECTION_VARIANCE,SIZE_PROPORTION	call_4545		119142304	119148977	6673
DEL	chr16	chr16		87988730	88009407	20677	0.53	PLCG2		6055	88122051	88122256	205		133321	112849	246170	5.89436					-20472	0.01		DISTANCE_VARIANCE,INTERSECTION_VARIANCE,SIZE_PROPORTION	call_1329		88000801	88001013	212		12071	8394	20465	0.489899					-20465	0.01		SIZE_PROPORTION	call_2841		88000258	88001106	848
DEL	chr1	chr1		108345407	108384641	39234	0.48	NBPF5P		333	108230336	108230457	121		115071	154184	269255	3.42087					-39113	0		DISTANCE_VARIANCE,INTERSECTION_VARIANCE,SIZE_PROPORTION	call_1815		108370000	108480000	110000		24593	95359	119952	0.401899					70766	0.36	PASS	DISTANCE_VARIANCE	call_84		108230336	108230457	121
DEL	chr5	chr5		69906868	71001016	1094148	0.32	CHCHD2P2;RN7SL616P;GUSBP13;GTF2H2C;MRPS36;CCDC125;TAF9;SNORD13B-1;AK6;CCNB1;CDH12P2;LOC728499;LOC107986373;MARVELD2;RPS27P14;NDUFB9P1;SMN2;LOC105379016;GUSBP3;LOC105379020;SERF1A;LOC101928924;SLC30A5;NAIPP1;LOC124900992;NAIPP2;LOC101929599;LOC124901203;LOC112267932;LOC124900951;LOC124900996;LOC124900997;CDK7;OCLN;LOC124900998;LOC728488;CENPH;RNU6-724P;LOC107986345;LOC728526;RAD17;LOC105379021;SNO…		2181	70114436	70157042	42606	0.39	207568	843974	1051542	0.46252					-1051542	0.04		DISTANCE_VARIANCE,SIZE_PROPORTION	call_67		69540000	71360000	1820000		366868	358984	725852	0.12454					725852	0.6	PASS	DISTANCE_VARIANCE	call_3		70510846	70511656	810
DEL	chr1	chr1		218072149	218078373	6224	0.49	-		548	218072297	218073148	851	0.03	148	5225	5373	0.379859					-5373	0.14	PASS		call_2946		218072286	218073147	861		137	5226	5363	0.378617					-5363	0.14	PASS		call_36		218072287	218073148	861
DEL	chr5	chr5		16123584	16126646	3062	0.54	MARCHF11-DT		2024	16124758	16125319	561	0.02	1174	1327	2501	0.345432					-2501	0.18	PASS		call_3069		17510000	17610000	100000		1386416	1483354	2869770	13.9226					96938	0.03		DISTANCE_VARIANCE,INTERSECTION_VARIANCE,SIZE_PROPORTION	call_97		16124700	16125376	676
DEL	chr9	chr9		101454295	101458672	4377	0.49	LOC105376136		4099	101457414	101458097	683		3119	575	3694	0.365217					-3694	0.16	PASS		call_171		101457413	101458096	683		3118	576	3694	0.365217					-3694	0.16	PASS		call_998		101457414	101458097	683
DEL	chr15	chr15		23423748	23466294	42546	1	ATP10A		5626	23426352	23430052	3700	0.06	2604	36242	38846	0.420015					-38846	0.09	PASS		call_2614		23426370	23430256	3886	0.03	2622	36038	38660	0.416329					-38660	0.09	PASS		call_4302		23426298	23430105	3807
DEL	chr3	chr3		32061470	32072612	11142	0.51	OSBPL10		1284	32060561	32066391	5830	0.02	909	6221	7130	0.210111					-5312	0.52	PASS		call_3037		32060563	32066369	5806	0.01	907	6243	7150	0.210998					-5336	0.52	PASS		call_4114		32060559	32066392	5833
DEL	chr10	chr10		76493328	76504908	11580	1	LRMDA		4482	76495821	76501252	5431	0.08	2493	3656	6149	0.180795					-6149	0.47	PASS		call_2119		76495823	76501259	5436	0.04	2495	3649	6144	0.180595					-6144	0.47	PASS		call_3663		76495815	76501262	5447
DEL	chr3	chr3		24987396	25001159	13763	0.51	RARB		1283	24989397	24990759	1362		2001	10400	12401	0.410017					-12401	0.1	PASS		call_342		24989398	24990758	1360	0.01	2002	10401	12403	0.410137					-12403	0.1	PASS		call_4415		24989403	24990759	1356
DEL	chr1	chr1		198070664	198077083	6419	0.46	MIR181A1HG		519	197924889	197925185	296		145775	151898	297673	22.1649					-6123	0.05		DISTANCE_VARIANCE,INTERSECTION_VARIANCE,SIZE_PROPORTION	call_510		121600000	143300000	21700000		76470664	54777083	131247747	3.02325					21693581	0		DISTANCE_VARIANCE,INTERSECTION_VARIANCE,SIZE_PROPORTION	call_47		197924894	197925177	283
DEL	chr10	chr10		117000399	117011231	10832	0.47	GFRA1		4433	117006587	117009794	3207	0.01	6188	1437	7625	0.271636					-7625	0.3	PASS		call_3148		39530000	41720000	2190000		77470399	75291231	152761630	34.7054					2179168	0		DISTANCE_VARIANCE,INTERSECTION_VARIANCE,SIZE_PROPORTION	call_845		117006509	117009846	3337
DEL	chr14	chr14		21480286	21494220	13934	0.51	-		5431	21484468	21486504	2036	0.05	4182	7716	11898	0.372574					-11898	0.15	PASS		call_2259		21484465	21486503	2038		4179	7717	11896	0.372464					-11896	0.15	PASS		call_503		21427353	21427447	94
DEL	chr11	chr11		122468340	122506968	38628	0.49	RNU4ATAC10P;RNU4ATAC5P		4806	122476878	122478573	1695	0.08	8538	28395	36933	0.457989					-36933	0.04		SIZE_PROPORTION	call_2189		122476879	122478570	1691	0.06	8539	28398	36937	0.458084					-36937	0.04		SIZE_PROPORTION	call_3543		122476869	122478573	1704
DEL	chr10	chr10		19708139	19715245	7106	0.54	MALRD1		4317	19707854	19709082	1228	0.01	285	6163	6448	0.386969					-5878	0.17	PASS		call_3142		39530000	41720000	2190000		19821861	22004755	41826616	9.51857					2182894	0		DISTANCE_VARIANCE,INTERSECTION_VARIANCE,SIZE_PROPORTION	call_845		19707624	19709080	1456
DEL	chr20	chr20		43629576	43665090	35514	0.5	LOC101927182		6874	43852684	43855082	2398	0.04	223108	189992	413100	5.44817					-33116	0.07		DISTANCE_VARIANCE,INTERSECTION_VARIANCE	call_2494		43643322	43645934	2612	0.01	13746	19156	32902	0.431517					-32902	0.07	PASS		call_4108		43643225	43645949	2724
DEL	chr4	chr4		103144580	103159794	15214	0.53	DAPP1		1778	102951959	102954446	2487	0.04	192621	205348	397969	11.2415					-12727	0.16		DISTANCE_VARIANCE,INTERSECTION_VARIANCE	call_2870		102842899	102842944	45		301681	316850	618531	20.2678					-15169	0		DISTANCE_VARIANCE,INTERSECTION_VARIANCE,SIZE_PROPORTION	call_3298		102951945	102954451	2506
DEL	chr5	chr5		23881465	23906191	24726	1	LOC107986377		2073	23902945	23905115	2170	0.08	21480	1076	22556	0.419356					-22556	0.09	PASS		call_2292		23904948	23905121	173		23483	1070	24553	0.493092					-24553	0.01		SIZE_PROPORTION	call_4700		23902886	23905122	2236
DEL	chr7	chr7		103159571	103162717	3146	1	CUX1		3239	103160218	103160734	516	0.12	647	1983	2630	0.359366					-2630	0.16	PASS		call_2140		103160155	103160742	587	0.02	584	1975	2559	0.343022					-2559	0.19	PASS		call_4155		103160138	103160818	680
DEL	chr10	chr10		5840035	5859397	19362	0.46	TRV-TAC3-1		4251	5847655	5850840	3185	0.01	7620	8557	16177	0.358784					-16177	0.16	PASS		call_3141		6000983	6001046	63		160948	141649	302597	7.78891					-19299	0		DISTANCE_VARIANCE,INTERSECTION_VARIANCE,SIZE_PROPORTION	call_1506		5847597	5850855	3258
DEL	chrX	chrX		32965798	32990161	24363	1	1880.3		7556	32969206	32970958	1752	0.03	3408	19203	22611	0.43295					-22611	0.07	PASS		call_2934		32969205	32970962	1757		3407	19199	22606	0.432772					-22606	0.07	PASS		call_431		32969206	32970962	1756
DEL	chr1	chr1		1061562	1086796	25234	0.44	MMP23B;MIB2;CDK11B;LOC124903821		28	933966	934938	972		127596	151858	279454	5.33191					-24262	0.04		DISTANCE_VARIANCE,INTERSECTION_VARIANCE,SIZE_PROPORTION	call_1200		1078048	1078110	62		16486	8686	25172	0.497589					-25172	0		SIZE_PROPORTION	call_4187		1076449	1078368	1919
DEL	chr13	chr13		42958432	42970805	12373	0.57	ENOX1		5218	42965677	42967319	1642	0.03	7245	3486	10731	0.382911					-10731	0.13	PASS		call_2789		42965658	42967311	1653		7226	3494	10720	0.382219					-10720	0.13	PASS		call_925		42965659	42967312	1653
DEL	chr18	chr18		79143435	79152485	9050	0.5	LOC105372224		6399	79297747	79298985	1238		154312	146500	300812	14.6197					-7812	0.14		DISTANCE_VARIANCE,INTERSECTION_VARIANCE	call_27		79145032	79145077	45		1597	7408	9005	0.495162					-9005	0		SIZE_PROPORTION	call_2809		79144993	79145995	1002
DEL	chr2	chr2		159292242	159302761	10519	0.57	LOC124907901		1168	159292616	159295136	2520	0.04	374	7625	7999	0.30681					-7999	0.24	PASS		call_2650		159292618	159295135	2517	0.04	376	7626	8002	0.306996					-8002	0.24	PASS		call_3679		159292607	159295138	2531
DEL	chr4	chr4		10207259	10236906	29647	0.47	RAF1P1		1642	10209645	10232943	23298	0.01	2386	3963	6349	0.0599773					-6349	0.79	PASS		call_3055		10209643	10232941	23298	0	2384	3965	6349	0.0599773					-6349	0.79	PASS		call_4437		10209637	10232944	23307
DEL	chr10	chr10		109807456	109829965	22509	1	-		4429	109276620	109276940	320		530836	553025	1083861	23.7387					-22189	0.01		DISTANCE_VARIANCE,INTERSECTION_VARIANCE,SIZE_PROPORTION	call_725		39530000	41720000	2190000		70277456	68109965	138387421	31.2739					2167491	0.01		DISTANCE_VARIANCE,INTERSECTION_VARIANCE,SIZE_PROPORTION	call_845		109812353	109818459	6106
DEL	chr2	chr2		115903856	115906415	2559	0.52	DPP10		1015	115904501	115905080	579		645	1335	1980	0.315806					-1980	0.23	PASS		call_288		110220000	110630000	410000		5683856	5276415	10960271	13.2833					407441	0.01		DISTANCE_VARIANCE,INTERSECTION_VARIANCE,SIZE_PROPORTION	call_26		115904501	115905080	579
DEL	chr2	chr2		34571530	34585848	14318	0.51	-		730	34572562	34576509	3947	0.03	1032	9339	10371	0.283958					-10371	0.28	PASS		call_2831		34470767	34511491	40724	0.31	100763	74357	175120	1.5908					26406	0.35		DISTANCE_VARIANCE,INTERSECTION_VARIANCE	call_102		34572543	34576510	3967
DEL	chr5	chr5		86818047	86829025	10978	0.54	-		2283	86819524	86822038	2514	0.03	1477	6987	8464	0.313741					-8464	0.23	PASS		call_2693		86819521	86822039	2518	0.02	1474	6986	8460	0.3135					-8460	0.23	PASS		call_3633		86819521	86822042	2521
DEL	chr9	chr9		67602456	67611140	8684	0.55	-		4044	67693399	67693745	346	0.03	90943	82605	173548	9.60963					-8338	0.04		DISTANCE_VARIANCE,INTERSECTION_VARIANCE,SIZE_PROPORTION	call_3120		43190000	61130000	17940000		24412456	6481140	30893596	0.860609					17931316	0		DISTANCE_VARIANCE,INTERSECTION_VARIANCE,SIZE_PROPORTION	call_16		67603626	67603686	60
DEL	chr17	chr17		28451568	28468819	17251	0.46	KSR1;MSANTD3P1		6136	28453373	28456469	3096	0.02	1805	12350	14155	0.347889					-14155	0.18	PASS		call_2818		28516855	28516988	133		65287	48169	113456	3.26329					-17118	0.01		DISTANCE_VARIANCE,INTERSECTION_VARIANCE,SIZE_PROPORTION	call_2374		28453368	28456474	3106
DEL	chr1	chr1		146145397	148777894	2632497	0.34	RNVU1-3;RNU1-1;RNVU1-1;RNVU1-2;TRN-GTT23-1;LOC102723321;TRQ-CTG3-2;TRQ-CTG7-1;TRN-GTT9-2;LOC112268274;GJA5;OR13Z2P;GJA8;RNVU1-22;RNVU1-21;PRKAB2;LOC124904397;LOC124904396;RNU1-129P;CHD1L;PDE4DIPP6;PDE4DIPP1;OR13Z3P;ABHD17AP1;MIR6077;LOC644060;LINC01731;PFN1P4;LOC101927468;PFN1P8;TRE-TTC14-1;TRH-GTG1-2;LOC105371229;LOC105371227;RNA5SP57;TRQ-CTG4-1;LOC105371233;PPIAL4H;LOC105371230;LOC105371235;TRN…		417	146143179	146143229	50		2218	2634665	2636883	0.500824					-2632447	0		DISTANCE_VARIANCE,INTERSECTION_VARIANCE,SIZE_PROPORTION	call_1575		146050000	146370000	320000		95397	2407894	2503291	0.423928					-2312497	0.12	PASS	DISTANCE_VARIANCE	call_88		148567443	148575369	7926
DEL	chr2	chr2		1341633	1348433	6800	0.46	SNTG2		756	1354238	1354745	507		12605	6312	18917	1.29458					-6293	0.07	PASS	INTERSECTION_VARIANCE	call_334		1354272	1354695	423	0.02	12639	6262	18901	1.30853					-6377	0.06	PASS	INTERSECTION_VARIANCE	call_3940		1341146	1342503	1357
DEL	chr1	chr1		84050895	84066133	15238	0.52	PRKACB		312	84052259	84058946	6687	0.02	1364	7187	8551	0.195051					-8551	0.44	PASS		call_2748		84052258	84058945	6687	0.03	1363	7188	8551	0.195051					-8551	0.44	PASS		call_3715		84052243	84058947	6704
DEL	chr18	chr18		54425411	54436860	11449	1	MBD2;SNORA37		6373	54426599	54430588	3989	0.05	1188	6272	7460	0.241676					-7460	0.35	PASS		call_2352		54426598	54430587	3989	0.04	1187	6273	7460	0.241676					-7460	0.35	PASS		call_3674		54426594	54430590	3996
DEL	chr8	chr8		7131443	7138894	7451	0.55	-		3418	7134149	7137879	3730	0.05	2706	1015	3721	0.166488					-3721	0.5	PASS		call_2237		7460000	7910000	450000		328557	771106	1099663	1.20195					442549	0.02		DISTANCE_VARIANCE,INTERSECTION_VARIANCE,SIZE_PROPORTION	call_69		7134141	7137881	3740
DEL	chr13	chr13		39357599	39361749	4150	0.48	LOC124903162		5215	39360046	39361344	1298		2447	405	2852	0.261931					-2852	0.31	PASS		call_1565		39360045	39361343	1298		2446	406	2852	0.261931					-2852	0.31	PASS		call_1053		39360046	39361344	1298
DEL	chr10	chr10		92355506	92379427	23921	1	HECTD2;HECTD2-AS1		4409	92374843	92377895	3052	0.12	19337	1532	20869	0.386887					-20869	0.13	PASS		call_2120		92374842	92377896	3054	0.07	19336	1531	20867	0.386821					-20867	0.13	PASS		call_3578		92374022	92377061	3039
DEL	chr9	chr9		65949338	65958303	8965	0.02	-		4042	66070685	66061647	9038	0.01	121347	103344	224691	5.7384					73	0.99		DISTANCE_VARIANCE,INTERSECTION_VARIANCE	call_2924_2		43190000	61130000	17940000		22759338	4828303	27587641	0.768502					17931035	0		DISTANCE_VARIANCE,INTERSECTION_VARIANCE,SIZE_PROPORTION	call_16		65762896	65763146	250
DEL	chr1	chr1		247685460	247693379	7919	1	-		600	247687174	247693205	6031	0.06	1714	174	1888	0.0677419					-1888	0.76	PASS		call_2317		247687174	247693206	6032	0.06	1714	173	1887	0.0677012					-1887	0.76	PASS		call_3425		247687161	247693214	6053
DEL	chr9	chr9		40920050	40928825	8775	0.34	XLOC_007697		3827	40816248	40816419	171		103802	112406	216208	12.0842					-8604	0.02		DISTANCE_VARIANCE,INTERSECTION_VARIANCE,SIZE_PROPORTION	call_1574		43190000	61130000	17940000		2269950	20201175	22471125	0.625979					17931225	0		DISTANCE_VARIANCE,INTERSECTION_VARIANCE,SIZE_PROPORTION	call_16		40923188	40924335	1147
DEL	chr19	chr19		46112687	46125620	12933	0.55	CEACAMP4		6634	46293548	46293877	329		180861	168257	349118	13.1624					-12604	0.03		DISTANCE_VARIANCE,INTERSECTION_VARIANCE,SIZE_PROPORTION	call_255		46119482	46125046	5564	0.01	6795	574	7369	0.199249					-7369	0.43	PASS		call_4096		46119478	46125056	5578
DEL	chr3	chr3		4023317	4028721	5404	1	LOC102723512;SUMF1		1263	3831521	3831850	329		191796	196871	388667	33.8975					-5075	0.06		DISTANCE_VARIANCE,INTERSECTION_VARIANCE	call_321		4025253	4027871	2618	0.03	1936	850	2786	0.173772					-2786	0.48	PASS		call_3763		4025241	4027872	2631
DEL	chr16	chr16		82273762	82278253	4491	0.5	-		6045	82275740	82276530	790	0.03	1978	1723	3701	0.350596					-3701	0.18	PASS		call_3000		82130591	82130838	247		143171	147415	290586	30.6657					-4244	0.05		DISTANCE_VARIANCE,INTERSECTION_VARIANCE	call_1167		82275850	82276564	714
DEL	chr2	chr2		207603837	207613000	9163	1	KLF7		1108	207609772	207612059	2287	0.08	5935	941	6876	0.300349					-6876	0.25	PASS		call_2212		207609772	207612058	2286	0.06	5935	942	6877	0.300419					-6877	0.25	PASS		call_3554		207609759	207612061	2302
DEL	chr20	chr20		57497428	57505824	8396	0.58	LOC107984001		6935	57504210	57505428	1218	0.03	6782	396	7178	0.373414					-7178	0.15	PASS		call_2847		57504178	57505458	1280		6750	366	7116	0.367817					-7116	0.15	PASS		call_404		57504179	57505459	1280
DEL	chr6	chr6		55960060	55983016	22956	0.5	COL21A1		2643	55961161	55981913	20752	0.02	1101	1103	2204	0.0252357					-2204	0.9	PASS		call_2892		55981808	55961189	20619	0	21748	21827	43575	0.0268388					-2337	0.9	PASS		call_4485_2		55961160	55981915	20755
DEL	chr7	chr7		32349034	32361672	12638	1	PDE1C		2978	32350555	32353500	2945	0.08	1521	8172	9693	0.311076					-9693	0.23	PASS		call_2713		32350553	32353500	2947	0.02	1519	8172	9691	0.310972					-9691	0.23	PASS		call_4001		32350540	32353501	2961
DEL	chr10	chr10		45887775	49960781	4073006	0.07	ANKRD54P1;ZFAND4;FAM25C;LOC107001062;FRMPD2;FAM21FP;RN7SL248P;WASHC2C;LOC124902421;LOC124902420;LOC124902423;AGAP12P;LOC124902422;RNU6-1207P;FAM25G;FAM25E;VSTM4;LINC02675;MIR4294;ANTXRLP1;RPL13AP19;CEP164P1;AGAP13P;GPRIN2;LOC124902418;LOC124902419;RBP3;RN7SL453P;ANTXRL;SHLD2P1;SHLD2P3;RPS6P14;WDFY4;DUSP8P1;MIR3156-1;DUSP8P2;GLUD1P2;AGAP10P;AGAP4;LOC101927584;ARHGAP22;FAM245B;LINC03029;HNRNPA1P33;…		4365	46361895	46363064	1169		474120	3597717	4071837	0.499713					-4071837	0		DISTANCE_VARIANCE,SIZE_PROPORTION	call_946		46560000	46910000	350000		672225	3050781	3723006	0.420869					-3723006	0.09	PASS	DISTANCE_VARIANCE	call_8		46361895	46363064	1169
DEL	chr22	chr22		31379092	31389101	10009	0.48	LOC107985544;MORC2-AS1;MORC2		7424	31380434	31384636	4202	0.04	1342	4465	5807	0.204384					-5807	0.42	PASS		call_2372		31380436	31384637	4201	0.01	1344	4464	5808	0.204433					-5808	0.42	PASS		call_3962		31380431	31384640	4209
DEL	chr5	chr5		121712903	121729018	16115	1	-		2385	121723537	121724316	779		10634	4702	15336	0.453948					-15336	0.05		SIZE_PROPORTION	call_404		121723536	121724315	779		10633	4703	15336	0.453948					-15336	0.05		SIZE_PROPORTION	call_125		121723537	121724316	779
DEL	chr17	chr17		57000066	57015960	15894	0.5	ANKFN1		6268	57012408	57015460	3052	0.04	12342	500	12842	0.338963					-12842	0.19	PASS		call_2473		57053482	57053552	70		53416	37592	91008	2.85048					-15824	0		DISTANCE_VARIANCE,INTERSECTION_VARIANCE,SIZE_PROPORTION	call_1168		57012353	57015453	3100
DEL	chr21	chr21		43544214	43557707	13493	0.52	ADARB1		7245	43550488	43553421	2933	0.06	6274	4286	10560	0.321502					-10560	0.22	PASS		call_2663		43020000	43580000	560000		524214	22293	546507	0.476474					546507	0.02		DISTANCE_VARIANCE,SIZE_PROPORTION	call_57		43582816	43583299	483
DEL	chr12	chr12		55330875	55335557	4682	0.53	OR6C75		4990	55333426	55334400	974		2551	1157	3708	0.32797					-3708	0.21	PASS		call_292		55333425	55334399	974		2550	1158	3708	0.32797					-3708	0.21	PASS		call_380		55333426	55334400	974
DEL	chr9	chr9		42303159	42316676	13517	0.24	LOC107986997		3953	42258472	42259462	990	0.03	44687	57214	101901	3.5122					-12527	0.07		DISTANCE_VARIANCE,INTERSECTION_VARIANCE	call_2176		43190000	61130000	17940000		886841	18813324	19700165	0.548644					17926483	0		DISTANCE_VARIANCE,INTERSECTION_VARIANCE,SIZE_PROPORTION	call_16		42258465	42259465	1000
DEL	chr9	chr9		76299889	76307725	7836	1	-		4077	76304649	76307073	2424	0.02	4760	652	5412	0.26384					-5412	0.31	PASS		call_3292		76304670	76307051	2381	0.02	4781	674	5455	0.267055					-5455	0.3	PASS		call_4169		76304531	76306925	2394
DEL	chr7	chr7		97764660	97774075	9415	0.5	SEM1;LOC105375412		3203	97867022	97867354	332		102362	93279	195641	10.0361					-9083	0.04		DISTANCE_VARIANCE,INTERSECTION_VARIANCE,SIZE_PROPORTION	call_132		97867018	97867353	335		102358	93278	195636	10.0327					-9080	0.04		DISTANCE_VARIANCE,INTERSECTION_VARIANCE,SIZE_PROPORTION	call_1476		97765990	97773325	7335
DEL	chr3	chr3		130411981	130414758	2777	0.61	ABTB1		1489	130413182	130414053	871	0.01	1201	705	1906	0.261513					-1906	0.31	PASS		call_3230		130044547	130087900	43353	0.94	367434	326858	694292	7.52541					40576	0.06		DISTANCE_VARIANCE,INTERSECTION_VARIANCE	call_51		130413181	130414061	880
DEL	chr1	chr1		109643293	109696245	52952	0.5	GSTM4;GNAT2;RPL7P8;AMPD2		334	109644602	109648712	4110	0.06	1309	47533	48842	0.427991					-48842	0.08	PASS		call_2431		109644504	109648843	4339	0.03	1211	47402	48613	0.424281					-48613	0.08	PASS		call_3875		109644542	109648774	4232
DEL	chr1	chr1		224326484	224327708	1224	0.55	DNAH14		619	223558915	223608936	50021	0.85	767569	718772	1486341	14.5023					48797	0.02		DISTANCE_VARIANCE,INTERSECTION_VARIANCE,SIZE_PROPORTION	call_7		121600000	143300000	21700000		102726484	81027708	183754192	4.23373					21698776	0		DISTANCE_VARIANCE,INTERSECTION_VARIANCE,SIZE_PROPORTION	call_47		224276912	224276975	63
DEL	chr8	chr8		27015612	27028535	12923	0.47	ADRA1A		3512	26938759	27032100	93341	0.01	76853	3565	80418	0.378397					80418	0.14	PASS	DISTANCE_VARIANCE	call_7396		27021889	27023412	1523		6277	5123	11400	0.394642					-11400	0.12	PASS		call_291		27021890	27023413	1523
DEL	chr1	chr1		24828783	24874059	45276	0.5	MIR4425		180	24832214	24835017	2803	0.09	3431	39042	42473	0.441721					-42473	0.06	PASS		call_2179		24832213	24835018	2805	0.01	3430	39041	42471	0.441682					-42471	0.06	PASS		call_4192		24832197	24835019	2822
DEL	chr6	chr6		65687706	65696752	9046	0.44	EYS		2807	65689033	65694792	5759	0.02	1327	1960	3287	0.111077					-3287	0.64	PASS		call_3084		66298846	66339014	40168	0.35	611140	642262	1253402	12.7342					31122	0.23		DISTANCE_VARIANCE,INTERSECTION_VARIANCE	call_91		65689153	65694794	5641
DEL	chr6	chr6		141223668	141229841	6173	1	LOC107986652;LINC02941		2742	141227488	141228895	1407	0.03	3820	946	4766	0.314512					-4766	0.23	PASS		call_3090		141227490	141229073	1583	0.03	3822	768	4590	0.296029					-4590	0.26	PASS		call_3856		141227488	141228892	1404
DEL	chr7	chr7		9591972	9598990	7018	1	-		2954	9595005	9596348	1343		3033	2642	5675	0.339493					-5675	0.19	PASS		call_131		9595021	9596347	1326	0.08	3049	2643	5692	0.341203					-5692	0.19	PASS		call_3454		9595005	9596348	1343
DEL	chr10	chr10		2586908	2601734	14826	0.48	LOC105376350		4294	2337156	2337603	447	0.02	249752	264131	513883	16.8233					-14379	0.03		DISTANCE_VARIANCE,INTERSECTION_VARIANCE,SIZE_PROPORTION	call_3140		2430662	2430714	52		156246	171020	327266	10.9984					-14774	0		DISTANCE_VARIANCE,INTERSECTION_VARIANCE,SIZE_PROPORTION	call_3374		2523118	2523168	50
DEL	chr6	chr6		32485096	32663549	178453	0.05	LOC102725019;MIR3135B;TAP2;MTCO3P1;HLA-DQA2;HLA-DOB;HLA-DQB2;PSMB8;HLA-DQB1		2620	32493122	32501024	7902	0.02	8026	162525	170551	0.457602					-170551	0.04		DISTANCE_VARIANCE,SIZE_PROPORTION	call_3255_1		32571829	32545788	26041	0	86733	117761	204494	0.372661					-152412	0.15	PASS	DISTANCE_VARIANCE	call_4482_2		32485203	32571260	86057
DEL	chr6	chr6		104803988	104819164	15176	0.46	-		2830	104812956	104815882	2926	0.04	8968	3282	12250	0.338416					-12250	0.19	PASS		call_2541		104668350	104668457	107		135638	150707	286345	9.36815					-15069	0.01		DISTANCE_VARIANCE,INTERSECTION_VARIANCE,SIZE_PROPORTION	call_1123		104812952	104815883	2931
DEL	chr3	chr3		178829807	178843445	13638	0.44	-		1527	178832348	178833082	734	0.07	2541	10363	12904	0.448998					-12904	0.05	PASS		call_2223		178832342	178833083	741		2535	10362	12897	0.448536					-12897	0.05	PASS		call_383		178832343	178833084	741
DEL	chr6	chr6		73897063	73911812	14749	1	KCNQ5		2669	73903896	73910630	6734	0.03	6833	1182	8015	0.186589					-8015	0.46	PASS		call_2895		73903895	73910634	6739	0.03	6832	1178	8010	0.18643					-8010	0.46	PASS		call_4145		73903854	73910681	6827
DEL	chr7	chr7		61451576	62062617	611041	0.49	-		3100	61654254	61684927	30673	0.04	202678	377690	580368	0.452203					-580368	0.05	PASS	DISTANCE_VARIANCE	call_7233		61100000	61740000	640000		351576	322617	674193	0.269454					28959	0.95	PASS	DISTANCE_VARIANCE	call_10		61964171	61966723	2552
DEL	chr20	chr20		24919418	24926016	6598	1	-		6739	24923062	24923780	718		3644	2236	5880	0.401996					-5880	0.11	PASS		call_1521		24923063	24923797	734	0.01	3645	2219	5864	0.400027					-5864	0.11	PASS		call_4398		24923062	24923780	718
DEL	chr6	chr6		31439055	31465726	26671	0.58	NCR3;LST1;UQCRHP1		2525	31453727	31456609	2882	0.06	14672	9117	23789	0.402514					-23789	0.11	PASS		call_2534		31453726	31456607	2881	0.03	14671	9119	23790	0.402545					-23790	0.11	PASS		call_3989		31453633	31456610	2977
DEL	chr12	chr12		45504427	45517614	13187	0.56	LOC124903092;LOC105369743		4981	45509371	45516156	6785	0.03	4944	1458	6402	0.160324					-6402	0.51	PASS		call_2603		45554573	45554661	88		50146	37047	87193	3.28418					-13099	0.01		DISTANCE_VARIANCE,INTERSECTION_VARIANCE,SIZE_PROPORTION	call_2453		45509371	45516157	6786
DEL	chr22	chr22		22010337	22950107	939770	0.5	SOCS2P2;LOC100736412;MIR130B;IGLVV-58;IGLVIV-65;IGLVIV-64;LOC102724653;IGLV8-61;UBE2L3;IGLV4-60;IGLVI-38;BMP6P1;VPREB1;IGLV1-62;ZNF280A;IGLV7-46;ZNF280B;IGLVI-70;IGLVV-66;RN7SL280P;TOP3BP1;IGLV11-55;TOP3B;IGLVIV-59;RNA5SP493;LOC124905161;CCDC116;LOC124905087;IGLVIV-53;YDJC;IGLV4-69;IGLV5-37;IGLVI-42;ASH2LP1;IGLV1-36;LOC107985532;ASH2LP3;ASH2LP2;PPM1F-AS1;IGLV10-54;ABHD17AP5;IGLV5-52;BMS1P20;IGLV1…		7411	22856909	22899752	42843	0.13	846572	50355	896927	0.4564					-896927	0.05		DISTANCE_VARIANCE,SIZE_PROPORTION	call_105		22020000	22940000	920000		9663	10107	19770	0.00531571					-19770	0.98	PASS		call_2		22031473	22904992	873519
DEL	chr2	chr2		32913088	32927871	14783	1	LINC00486		727	32939863	32940004	141		26775	12133	38908	1.3036					-14642	0.01		INTERSECTION_VARIANCE,SIZE_PROPORTION	call_1846		33256724	33256768	44		343636	328897	672533	22.6794					-14739	0		DISTANCE_VARIANCE,INTERSECTION_VARIANCE,SIZE_PROPORTION	call_613		32915407	32917566	2159
DEL	chr2	chr2		108686386	108695665	9279	0.56	SETD6P1		977	108694099	108695643	1544	0.01	7713	22	7735	0.357433					-7735	0.17	PASS		call_3204		109730000	110100000	370000		1043614	1404335	2447949	3.22711					360721	0.03		DISTANCE_VARIANCE,INTERSECTION_VARIANCE,SIZE_PROPORTION	call_145		108694098	108695654	1556
DEL	chr19	chr19		20059775	20070145	10370	0.56	ZNF93		6531	20413013	20535160	122147	0.19	353238	465015	818253	3.08736					111777	0.08		DISTANCE_VARIANCE,INTERSECTION_VARIANCE	call_51		20065907	20066217	310		6132	3928	10060	0.471067					-10060	0.03		SIZE_PROPORTION	call_1651		20063871	20064189	318
DEL	chr3	chr3		188779991	188787572	7581	0.49	NMRAL2P		1536	188587044	188587377	333		192947	200195	393142	24.8385					-7248	0.04		DISTANCE_VARIANCE,INTERSECTION_VARIANCE,SIZE_PROPORTION	call_697		188587043	188587376	333		192948	200196	393144	24.8386					-7248	0.04		DISTANCE_VARIANCE,INTERSECTION_VARIANCE,SIZE_PROPORTION	call_410		188784502	188785247	745
DEL	chr13	chr13		113896659	113902934	6275	0.49	-		5398	113672569	113723009	50440	0.77	224090	179925	404015	3.56182					44165	0.12		DISTANCE_VARIANCE,INTERSECTION_VARIANCE	call_12		113672515	113723070	50555	0.86	224144	179864	404008	3.55455					44280	0.12		DISTANCE_VARIANCE,INTERSECTION_VARIANCE	call_50		113898846	113899602	756
DEL	chr6	chr6		54053193	54072709	19516	1	MLIP		2599	54060008	54070030	10022	0.02	6815	2679	9494	0.160742					-9494	0.51	PASS		call_2891		54060007	54070028	10021	0.01	6814	2681	9495	0.160764					-9495	0.51	PASS		call_3637		54063943	54067529	3586
DEL	chr8	chr8		1233935	1246579	12644	0.48	DLGAP2		3405	1240687	1241055	368		6752	5524	12276	0.471795					-12276	0.03		SIZE_PROPORTION	call_1100		1240746	1241050	304	0.02	6811	5529	12340	0.476599					-12340	0.02		SIZE_PROPORTION	call_4160		1237563	1238034	471
DEL	chr12	chr12		99405508	99415315	9807	0.53	ANKS1B		5014	99400171	99408993	8822	0.02	5337	6322	11659	0.31298					-985	0.9	PASS		call_2784		99385097	99385142	45		20411	30173	50584	2.5673					-9762	0		DISTANCE_VARIANCE,INTERSECTION_VARIANCE,SIZE_PROPORTION	call_2067		99400170	99408993	8823
DEL	chr10	chr10		87514391	87519001	4610	0.48	RPL7AP8		4489	87516041	87516812	771	0.03	1650	2189	3839	0.356904					-3839	0.17	PASS		call_2585		39530000	41720000	2190000		47984391	45799001	93783392	21.3668					2185390	0		DISTANCE_VARIANCE,INTERSECTION_VARIANCE,SIZE_PROPORTION	call_845		87516041	87516794	753
DEL	chr1	chr1		16616818	16634465	17647	0.82	NBPF1		113	12938666	13225010	286344	0.02	3678152	3409455	7087607	11.6576					268697	0.06		DISTANCE_VARIANCE,INTERSECTION_VARIANCE	call_1180		121600000	143300000	21700000		104983182	126665535	231648717	5.33319					21682353	0		DISTANCE_VARIANCE,INTERSECTION_VARIANCE,SIZE_PROPORTION	call_47		16619821	16621185	1364
DEL	chr14	chr14		65126097	65142869	16772	0.5	PCNX1;LOC105370557		5459	65139706	65141288	1582	0.04	13609	1581	15190	0.413861					-15190	0.09	PASS		call_2338		65139639	65141329	1690		13542	1540	15082	0.408515					-15082	0.1	PASS		call_199		65139640	65141330	1690
DEL	chr3	chr3		131988351	131997405	9054	0.48	COPG1		1432	131989412	131994539	5127	0.04	1061	2866	3927	0.13853					-3927	0.57	PASS		call_2509		131776234	131776290	56		212117	221115	433232	23.7779					-8998	0.01		DISTANCE_VARIANCE,INTERSECTION_VARIANCE,SIZE_PROPORTION	call_1176		131990437	131993027	2590
DEL	chr8	chr8		128439790	128463314	23524	1	CASC21;CASC8		3613	126179962	126182324	2362	0.02	2259828	2280990	4540818	87.708					-21162	0.1		DISTANCE_VARIANCE,INTERSECTION_VARIANCE	call_3113		126179962	126182302	2340	0.02	2259828	2281012	4540840	87.7831					-21184	0.1		DISTANCE_VARIANCE,INTERSECTION_VARIANCE	call_3700		128452908	128459021	6113
DEL	chr4	chr4		86055783	86060503	4720	0.48	SCD5		1766	86055225	86058795	3570	0.01	558	1708	2266	0.136791					-1150	0.76	PASS		call_3236		86145200	86145382	182		89417	84879	174296	17.7783					-4538	0.04		DISTANCE_VARIANCE,INTERSECTION_VARIANCE,SIZE_PROPORTION	call_2236		86055222	86058799	3577
DEL	chr5	chr5		25308667	25318735	10068	0.49	LINC02211		2075	25314503	25314840	337		5836	3895	9731	0.467708					-9731	0.03		SIZE_PROPORTION	call_468		25314502	25314839	337		5835	3896	9731	0.467708					-9731	0.03		SIZE_PROPORTION	call_2344		25314503	25314840	337
DEL	chr7	chr7		61440626	61446093	5467	0.54	-		3096	61654254	61684927	30673	0.04	213628	238834	452462	6.25988					25206	0.18		DISTANCE_VARIANCE,INTERSECTION_VARIANCE	call_7233		61100000	61740000	640000		340626	293907	634533	0.491532					634533	0.01		DISTANCE_VARIANCE,SIZE_PROPORTION	call_10		61272035	61272240	205
DEL	chr2	chr2		138248956	138252026	3070	1	-		1067	110273001	110049890	223111	0	27975955	28202136	56178091	123.202					220041	0.01		DISTANCE_VARIANCE,INTERSECTION_VARIANCE,SIZE_PROPORTION	call_9696_2		138383749	138383812	63		134793	131786	266579	42.544					-3007	0.02		DISTANCE_VARIANCE,INTERSECTION_VARIANCE,SIZE_PROPORTION	call_3137		137732551	137732923	372
DEL	chr1	chr1		242961925	242976213	14288	0.54	AKT3		580	242964496	242965910	1414	0.02	2571	10303	12874	0.410011					-12874	0.1	PASS		call_2948		242964469	242965913	1444		2544	10300	12844	0.408276					-12844	0.1	PASS		call_160		242964470	242965914	1444
DEL	chr18	chr18		79881435	79891462	10027	0.53	-		6472	80032973	80033025	52		151538	141563	293101	14.5403					-9975	0.01		DISTANCE_VARIANCE,INTERSECTION_VARIANCE,SIZE_PROPORTION	call_616		80032972	80033024	52		151537	141562	293099	14.5402					-9975	0.01		DISTANCE_VARIANCE,INTERSECTION_VARIANCE,SIZE_PROPORTION	call_341		79885981	79886728	747
DEL	chr19	chr19		29880778	29904999	24221	1	-		6610	29897911	29902192	4281	0.1	17133	2807	19940	0.349835					-19940	0.18	PASS		call_2267		29897897	29902193	4296	0.07	17119	2806	19925	0.349388					-19925	0.18	PASS		call_3502		29897884	29902194	4310
DEL	chr5	chr5		118048857	118066108	17251	0.61	LINC00992		2314	118051405	118058186	6781	0.03	2548	7922	10470	0.217876					-10470	0.39	PASS		call_2695		118282841	118282888	47		233984	216780	450764	13.0294					-17204	0		DISTANCE_VARIANCE,INTERSECTION_VARIANCE,SIZE_PROPORTION	call_1537		118051404	118058189	6785
DEL	chr2	chr2		35746951	35770405	23454	1	-		805	35751018	35772019	21001	0.04	4067	1614	5681	0.0639186					-2453	0.9	PASS		call_2832		35547200	35547253	53		199751	223152	422903	8.9953					-23401	0		DISTANCE_VARIANCE,INTERSECTION_VARIANCE,SIZE_PROPORTION	call_2231		35749013	35770169	21156
DEL	chr9	chr9		81707515	81714108	6593	1	APBA1		4083	81709450	81712011	2561	0.05	1935	2097	4032	0.220341					-4032	0.39	PASS		call_2726		81709449	81712010	2561	0.03	1934	2098	4032	0.220341					-4032	0.39	PASS		call_3865		81709434	81712012	2578
DEL	chr6	chr6		103476807	103498526	21719	0.47	-		2829	103289586	103315012	25426	0.02	187221	183514	370735	3.93188					3707	0.85		DISTANCE_VARIANCE,INTERSECTION_VARIANCE	call_2704		103735309	103735634	325		258502	237108	495610	11.2414					-21394	0.01		DISTANCE_VARIANCE,INTERSECTION_VARIANCE,SIZE_PROPORTION	call_3162		103491996	103495350	3354
DEL	chr1	chr1		107858114	107865544	7430	0.49	VAV3		367	107860353	107862859	2506	0.04	2239	2685	4924	0.247886					-4924	0.34	PASS		call_2430		107860415	107862840	2425	0.01	2301	2704	5005	0.254033					-5005	0.33	PASS		call_3874		107860350	107862863	2513
DEL	chr3	chr3		194668575	194690484	21909	1	-		1540	194678050	194679572	1522	0.03	9475	10912	20387	0.435086					-20387	0.07	PASS		call_3049		194678010	194679618	1608		9435	10866	20301	0.431666					-20301	0.07	PASS		call_765		194677954	194679562	1608
DEL	chr2	chr2		216224749	216230610	5861	1	LINC00607		1215	216225222	216227774	2552	0.07	473	2836	3309	0.196779					-3309	0.44	PASS		call_2655		216225220	216227773	2553	0.06	471	2837	3308	0.196696					-3308	0.44	PASS		call_3681		216224891	216227776	2885
DEL	chr2	chr2		207485897	207497915	12018	0.56	-		1210	207609772	207612059	2287	0.08	123875	114144	238019	8.3195					-9731	0.19		DISTANCE_VARIANCE,INTERSECTION_VARIANCE	call_2212		207609772	207612058	2286	0.06	123875	114143	238018	8.32005					-9732	0.19		DISTANCE_VARIANCE,INTERSECTION_VARIANCE	call_3554		207486455	207494646	8191
DEL	chr15	chr15		101749751	101787650	37899	0.47	-		5792	101792342	101792648	306	0.06	42591	4998	47589	0.622837					-37593	0.01		INTERSECTION_VARIANCE,SIZE_PROPORTION	call_2343		101859112	101859153	41		109361	71503	180864	2.38358					-37858	0		DISTANCE_VARIANCE,INTERSECTION_VARIANCE,SIZE_PROPORTION	call_1330		101751228	101753402	2174
DEL	chr10	chr10		7031618	7038532	6914	0.53	LOC105376387		4305	7035079	7036339	1260		3461	2193	5654	0.345975					-5654	0.18	PASS		call_1908		7035078	7036339	1261		3460	2193	5653	0.345872					-5653	0.18	PASS		call_196		7035079	7036339	1260
DEL	chr5	chr5		58024077	58040874	16797	1	GPBP1		2125	58027653	58037950	10297	0.11	3576	2924	6500	0.11999					-6500	0.61	PASS		call_2067		58027651	58037950	10299	0.05	3574	2924	6498	0.119944					-6498	0.61	PASS		call_3521		58027650	58037952	10302
DEL	chr22	chr22		32537467	32542838	5371	0.42	SLC5A1		7461	32899773	32900091	318		362306	357253	719559	63.2414					-5053	0.06		DISTANCE_VARIANCE,INTERSECTION_VARIANCE	call_570		0	10790000	10790000		32537467	21752838	54290305	2.51452					10784629	0		DISTANCE_VARIANCE,INTERSECTION_VARIANCE,SIZE_PROPORTION	call_23		32585937	32585993	56
DEL	chr11	chr11		67866587	67888292	21705	0.56	ENPP7P7;LOC112268076;LINC02754		4720	67874756	67877369	2613	0.02	8169	10923	19092	0.39259					-19092	0.12	PASS		call_2967		67874754	67877355	2601	0.02	8167	10937	19104	0.393031					-19104	0.12	PASS		call_3895		67874754	67877373	2619
DEL	chr13	chr13		45369102	45393744	24642	0.47	RN7SL288P;LCP1		5254	45381055	45383016	1961	0.03	11953	10728	22681	0.426324					-22681	0.08	PASS		call_2790		45380241	45380476	235		11139	13268	24407	0.490594					-24407	0.01		SIZE_PROPORTION	call_2174		45381015	45383033	2018
DEL	chr4	chr4		21156543	21169691	13148	0.55	KCNIP4		1675	21159380	21165470	6090	0.02	2837	4221	7058	0.183491					-7058	0.46	PASS		call_3056		21159379	21165470	6091	0.02	2836	4221	7057	0.183455					-7057	0.46	PASS		call_3834		21159364	21165475	6111
DEL	chr16	chr16		18818951	18828452	9501	0.5	SMG1		5886	18821226	18827053	5827	0.03	2275	1399	3674	0.119911					-3674	0.61	PASS		call_2619		18827817	18827858	41		8866	594	9460	0.495808					-9460	0		SIZE_PROPORTION	call_2372		18821203	18827055	5852
DEL	chr19	chr19		35167705	35175028	7323	0.5	ANKRD27;RN7SL789P		6620	35170179	35174895	4716	0.01	2474	133	2607	0.108356					-2607	0.64	PASS		call_3196		35170239	35174864	4625	0.01	2534	164	2698	0.11299					-2698	0.63	PASS		call_4356		35170177	35174895	4718
DEL	chr8	chr8		76415769	76430518	14749	0.51	-		3588	76425151	76426191	1040	0.04	9382	4327	13709	0.434195					-13709	0.07	PASS		call_2562		76425146	76426191	1045		9377	4327	13704	0.433899					-13704	0.07	PASS		call_20		76425147	76426192	1045
DEL	chr9	chr9		317418	326965	9547	0.54	DOCK8		3774	320220	322358	2138	0.02	2802	4607	7409	0.317116					-7409	0.22	PASS		call_3288		43190000	61130000	17940000		42872582	60803035	103675617	2.88797					17930453	0		DISTANCE_VARIANCE,INTERSECTION_VARIANCE,SIZE_PROPORTION	call_16		320128	322263	2135
DEL	chr15	chr15		28393754	28419950	26196	0.87	RN7SL628P;ARHGAP11B;ARHGAP11B-DT;GOLGA8H;ULK4P2		5648	22221019	21764641	456378	0.01	6172735	6655309	12828044	12.3456					430182	0.06		DISTANCE_VARIANCE,INTERSECTION_VARIANCE	call_9024_2		28310000	28680000	370000		83754	260050	343804	0.433884					343804	0.07	PASS	DISTANCE_VARIANCE	call_20		23196011	28413286	5217275
DEL	chr7	chr7		151529473	151541084	11611	0.48	LOC107986858;REPIN1-AS1		3345	151533115	151534754	1639	0.02	3642	6330	9972	0.376377					-9972	0.14	PASS		call_3103		151360895	151361039	144		168578	180045	348623	14.8288					-11467	0.01		DISTANCE_VARIANCE,INTERSECTION_VARIANCE,SIZE_PROPORTION	call_866		151533112	151534758	1646
DEL	chr8	chr8		32824790	32837386	12596	1	NRG1		3492	32822492	32833740	11248	0.1	2298	3646	5944	0.124685					-1348	0.89	PASS		call_2109		32822491	32833741	11250	0.08	2299	3645	5944	0.124675					-1346	0.89	PASS		call_3567		32822488	32833744	11256
DEL	chr5	chr5		70125602	70498473	372871	0.53	CHCHD2P2;RN7SL616P;GTF2H2C;LOC101928924;CCDC125;TAF9;SNORD13B-1;NAIPP1;AK6;LOC124900997;OCLN;LOC728488;MARVELD2;RNU6-724P;RPS27P14;NDUFB9P1;LOC728526;RAD17;GUSBP3;CFL1P5		2179	70114436	70157042	42606	0.39	11166	341431	352597	0.42433					-330265	0.11	PASS	DISTANCE_VARIANCE	call_67		69540000	71360000	1820000		585602	861527	1447129	0.329963					1447129	0.2	PASS	DISTANCE_VARIANCE	call_3		70336823	70336882	59
DEL	chr3	chr3		42793209	42815195	21986	1	HIGD1A		1295	42796882	42799319	2437	0.06	3673	15876	19549	0.400258					-19549	0.11	PASS		call_2502		42796882	42799316	2434	0.02	3673	15879	19552	0.400369					-19552	0.11	PASS		call_4418		42796865	42799319	2454
DEL	chr5	chr5		467235	470611	3376	0.44	SLC9A3;SLC9A3-AS1;PP7080		2028	484089	484384	295		16854	13773	30627	4.17175					-3081	0.09	PASS	INTERSECTION_VARIANCE	call_1684		484088	484383	295		16853	13772	30625	4.17148					-3081	0.09	PASS	INTERSECTION_VARIANCE	call_134		467607	468297	690
DEL	chr4	chr4		90673675	90683395	9720	1	HSD17B11		1769	90675648	90681757	6109	0.07	1973	1638	3611	0.114126					-3611	0.63	PASS		call_2677		90648513	90648576	63		25162	34819	59981	3.06568					-9657	0.01		DISTANCE_VARIANCE,INTERSECTION_VARIANCE,SIZE_PROPORTION	call_1467		90675635	90681758	6123
DEL	chr1	chr1		86272008	86277632	5624	0.53	CLCA2		349	86275298	86276015	717		3290	1617	4907	0.387084					-4907	0.13	PASS		call_51		86275297	86276014	717		3289	1618	4907	0.387084					-4907	0.13	PASS		call_2494		86275298	86276015	717
DEL	chr10	chr10		43951764	43958513	6749	0.49	RET		4355	44179786	44179878	92		228022	221365	449387	32.8453					-6657	0.01		DISTANCE_VARIANCE,INTERSECTION_VARIANCE,SIZE_PROPORTION	call_782		39530000	41720000	2190000		4421764	2238513	6660277	1.51594					2183251	0		DISTANCE_VARIANCE,INTERSECTION_VARIANCE,SIZE_PROPORTION	call_845		44179786	44179878	92
DEL	chr2	chr2		174522789	174524014	1225	1	-		1088	89244935	88861907	383028	0.07	85277854	85662107	170939961	221.435					381803	0		DISTANCE_VARIANCE,INTERSECTION_VARIANCE,SIZE_PROPORTION	call_104_2		88820000	89610000	790000		85702789	84914014	170616803	107.818					788775	0		DISTANCE_VARIANCE,INTERSECTION_VARIANCE,SIZE_PROPORTION	call_5		176400914	176407313	6399
DEL	chr9	chr9		41980456	42161784	181328	0.25	MYO5BP1;LOC105376060;LOC124902162;CBWD6;PTGER4P1;RNA5SP530;MIR4477B;CDK2AP2P1;MIR4477A;LOC105376057;LOC107986999;DUX4L50		3933	42258472	42259462	990	0.03	278016	97678	375694	1.03033					-180338	0.01		DISTANCE_VARIANCE,INTERSECTION_VARIANCE,SIZE_PROPORTION	call_2176		43190000	61130000	17940000		1209544	18968216	20177760	0.556741					17758672	0.01		DISTANCE_VARIANCE,INTERSECTION_VARIANCE,SIZE_PROPORTION	call_16		42118831	42118955	124
DEL	chr1	chr1		0	588217	588217	0.66	PERM1;KLHL17;LOC124905335;RNU6-1199P;TUBB8P11;GTF2IP10;NOC2L;LOC107986552;RPL39P12;CICP3;LOC105378948;LOC124903817;WBP1LP9;LOC100288069;LOC107984850;LINC01409;LOC124903819;OR4F29;SEPTIN14P13;LINC01128;FAM87B;WBP1LP7;PLEKHN1;LOC107985728;FAM41C;LINC00115;SAMD11;HES4;LINC01342;LINC02593;LOC101928626;LOC284600;LOC100288175;ISG15;LOC124903820;RNF223;SEPTIN14P22;LOC112268260;C1ORF159;LOC124900618;AGRN		24	790303	790373	70		790303	202156	992459	0.843518					-588147	0		DISTANCE_VARIANCE,INTERSECTION_VARIANCE,SIZE_PROPORTION	call_1967		0	610000	610000		0	21783	21783	0.00909059					21783	0.96	PASS		call_61		368725	369336	611
DEL	chr6	chr6		167072938	167079494	6556	1	PDE10A		2780	167074583	167076085	1502	0.08	1645	3409	5054	0.313725					-5054	0.23	PASS		call_2298		167074582	167076088	1506		1644	3406	5050	0.313322					-5050	0.23	PASS		call_4710		167074583	167076088	1505
DEL	chr3	chr3		188006028	188023019	16991	0.53	EHHADH;EHHADH-AS1		1569	188015173	188016998	1825	0.01	9145	6021	15166	0.403061					-15166	0.11	PASS		call_3232		188015036	188016974	1938		9008	6045	15053	0.39767					-15053	0.11	PASS		call_197		188015037	188016975	1938
DEL	chr5	chr5		24368522	24372242	3720	1	-		2074	24370434	24373353	2919	0.04	1912	1111	3023	0.22782					-801	0.78	PASS		call_2878		24373328	24370434	2894	0.06	4806	1808	6614	0.0625945					-826	0.78	PASS		call_3775_2		24370419	24373328	2909
DEL	chr7	chr7		31269816	31280962	11146	1	LOC107986781		2976	31276003	31279340	3337	0.07	6187	1622	7809	0.269661					-7809	0.3	PASS		call_2547		31276014	31279338	3324	0.03	6198	1624	7822	0.270352					-7822	0.3	PASS		call_3859		31275914	31279340	3426
DEL	chr9	chr9		36361796	36364913	3117	1	RNF38		3741	36362914	36364009	1095	0.08	1118	904	2022	0.240266					-2022	0.35	PASS		call_2145		36362884	36364082	1198		1088	831	1919	0.222596					-1919	0.38	PASS		call_1412		36362885	36364083	1198
DEL	chr11	chr11		3246821	3324785	77964	1	OSBPL5;MRGPRG-AS1;MRGPRG;MRGPRE		4573	3257989	3338361	80372	0.11	11168	13576	24744	0.0781439					2408	0.97	PASS		call_247		3190000	3350000	160000		56821	25215	82036	0.172375					82036	0.49	PASS	DISTANCE_VARIANCE	call_172		3233747	3233817	70
DEL	chr2	chr2		141635725	141639799	4074	0.5	LRP1B		1157	141638481	141639015	534	0.06	2756	784	3540	0.384332					-3540	0.13	PASS		call_2486		141638404	141639009	605		2679	790	3469	0.370913					-3469	0.15	PASS		call_1257		141638405	141639010	605
DEL	chr11	chr11		93134273	93146214	11941	1	LOC112268080		4768	93136640	93142745	6105	0.04	2367	3469	5836	0.161753					-5836	0.51	PASS		call_2596		93136638	93142745	6107	0.01	2365	3469	5834	0.16168					-5834	0.51	PASS		call_4057		93136639	93142738	6099
DEL	chr7	chr7		81801965	81815279	13314	0.53	-		3217	81812321	81813228	907		10356	2051	12407	0.436291					-12407	0.07	PASS		call_507		81812320	81813227	907		10355	2052	12407	0.436291					-12407	0.07	PASS		call_257		81812321	81813228	907
DEL	chr5	chr5		96740693	96743961	3268	0.51	LOC101929710		2291	100121704	100379106	257402	0	3381011	3635145	7016156	13.4579					254134	0.01		DISTANCE_VARIANCE,INTERSECTION_VARIANCE,SIZE_PROPORTION	call_10742		69540000	71360000	1820000		27200693	25383961	52584654	14.4204					1816732	0		DISTANCE_VARIANCE,INTERSECTION_VARIANCE,SIZE_PROPORTION	call_3		96630832	96631658	826
DEL	chr15	chr15		83871507	83878715	7208	0.49	AGBL1		5762	83872683	83875097	2414	0.05	1176	3618	4794	0.249221					-4794	0.33	PASS		call_2263		83872684	83875094	2410	0.01	1177	3621	4798	0.249532					-4798	0.33	PASS		call_4080		83872683	83875093	2410
DEL	chr5	chr5		69668340	69677513	9173	0.21	VWA8P1		2175	69736877	69773116	36239	0.07	68537	95603	164140	1.80725					27066	0.25		DISTANCE_VARIANCE,INTERSECTION_VARIANCE	call_3818		69540000	71360000	1820000		128340	1682487	1810827	0.494986					1810827	0.01		DISTANCE_VARIANCE,SIZE_PROPORTION	call_3		69635121	69635940	819
DEL	chr2	chr2		22463725	22468229	4504	0.58	LINC01830		789	89244935	88861907	383028	0.07	66781210	66393678	133174888	170.836					378524	0.01		DISTANCE_VARIANCE,INTERSECTION_VARIANCE,SIZE_PROPORTION	call_104_2		22465601	22467111	1510		1876	1118	2994	0.249085					-2994	0.34	PASS		call_454		22465602	22467112	1510
DEL	chr8	chr8		137921399	137928067	6668	0.5	LINC02055;LOC124902073		3685	137848306	137848630	324		73093	79437	152530	10.9076					-6344	0.05		DISTANCE_VARIANCE,INTERSECTION_VARIANCE,SIZE_PROPORTION	call_1081		137848305	137848629	324		73094	79438	152532	10.9078					-6344	0.05		DISTANCE_VARIANCE,INTERSECTION_VARIANCE,SIZE_PROPORTION	call_1750		137848306	137848630	324
DEL	chr6	chr6		78253740	78324394	70654	0.49	LOC101928570		2673	78257486	78326751	69265	0.26	3746	2357	6103	0.0218162					-1389	0.98	PASS		call_47		78257483	78326749	69266	0.3	3743	2355	6098	0.0217982					-1388	0.98	PASS		call_219		78257478	78326759	69281
DEL	chr21	chr21		41929434	41938360	8926	0.52	HSF2BP		7281	41930016	41933373	3357	0.04	582	4987	5569	0.226777					-5569	0.38	PASS		call_2497		43020000	43580000	560000		1090566	1641640	2732206	2.4012					551074	0.02		DISTANCE_VARIANCE,INTERSECTION_VARIANCE,SIZE_PROPORTION	call_57		41930008	41933377	3369
DEL	chr14	chr14		40139840	40149162	9322	1	-		5520	40140612	40148467	7855	0.04	772	695	1467	0.0427607					-1467	0.84	PASS		call_2611		40140611	40148466	7855	0.03	771	696	1467	0.0427607					-1467	0.84	PASS		call_3738		40140623	40148458	7835
DEL	chr1	chr1		144881777	144895805	14028	0.39	RNF115		413	146069614	146121755	52141	0.69	1187837	1225950	2413787	18.2396					38113	0.27		DISTANCE_VARIANCE,INTERSECTION_VARIANCE	call_157		121600000	143300000	21700000		23281777	1595805	24877582	0.572846					21685972	0		DISTANCE_VARIANCE,INTERSECTION_VARIANCE,SIZE_PROPORTION	call_47		144882856	144884002	1146
DEL	chr15	chr15		100552807	100572156	19349	0.52	-		5777	100620513	100620605	92		67706	48449	116155	2.98742					-19257	0		DISTANCE_VARIANCE,INTERSECTION_VARIANCE,SIZE_PROPORTION	call_899		100511617	100511994	377	0.02	41190	60162	101352	2.56905					-18972	0.02		DISTANCE_VARIANCE,INTERSECTION_VARIANCE,SIZE_PROPORTION	call_4313		100554226	100558004	3778
DEL	chr6	chr6		32475916	32542900	66984	0.69	HLA-DQB1-AS1;LOC102725019;MTCO3P1;HLA-DQA1;HLA-DQB1		2571	32493122	32501024	7902	0.02	17206	41876	59082	0.394493					-59082	0.12	PASS	DISTANCE_VARIANCE	call_3255_1		32571829	32545788	26041	0	95913	2888	98801	0.251121					-40943	0.39	PASS	DISTANCE_VARIANCE	call_4482_2		32485203	32571260	86057
DEL	chr9	chr9		39573133	39591818	18685	0.19	LOC124902172		3796	39096071	39096296	225		477062	495522	972584	25.7162					-18460	0.01		DISTANCE_VARIANCE,INTERSECTION_VARIANCE,SIZE_PROPORTION	call_306		39590000	40700000	1110000		16867	1108182	1125049	0.49839					1091315	0.02		DISTANCE_VARIANCE,SIZE_PROPORTION	call_6		39593264	39593574	310
DEL	chr6	chr6		170654173	170666292	12119	1	-		2802	170647774	170700087	52313	0.09	6399	33795	40194	0.311926					40194	0.23	PASS		call_2095		170610000	170810000	200000		44173	143708	187881	0.442872					187881	0.06	PASS	DISTANCE_VARIANCE	call_530		170656625	170657838	1213
DEL	chr12	chr12		34668960	34701914	32954	1	-		4954	34692158	34696199	4041	0.04	23198	5715	28913	0.390796					-28913	0.12	PASS		call_2780		34692157	34696177	4020	0.02	23197	5737	28934	0.391302					-28934	0.12	PASS		call_4260		34692091	34696203	4112
DEL	chr12	chr12		16257708	16271764	14056	0.52	MGST1		4962	16267190	16268349	1159		9482	3415	12897	0.423891					-12897	0.08	PASS		call_150		16267189	16268356	1167		9481	3408	12889	0.423405					-12889	0.08	PASS		call_217		16267190	16268349	1159
DEL	chr5	chr5		98054161	98066257	12096	0.51	LINC01340		2264	98078243	98078336	93		24082	12079	36161	1.48343					-12003	0.01		INTERSECTION_VARIANCE,SIZE_PROPORTION	call_326		98065857	98067056	1199		11696	799	12495	0.469989					-10897	0.1	PASS		call_1087		98065858	98067057	1199
DEL	chr17	chr17		18607167	18613169	6002	0.01	ZNF286B		6125	19204071	19078250	125821	0.07	596904	465081	1061985	3.07361					119819	0.05		DISTANCE_VARIANCE,INTERSECTION_VARIANCE,SIZE_PROPORTION	call_5612_2		18380000	18570000	190000		227167	43169	270336	0.689631					183998	0.03		DISTANCE_VARIANCE,INTERSECTION_VARIANCE,SIZE_PROPORTION	call_55		45584636	64918921	19334285
DEL	chrX	chrX		145338856	145343160	4304	1	2389.6		7805	145340561	145342986	2425	0.06	1705	174	1879	0.139768					-1879	0.56	PASS		call_2577		145340562	145342985	2423	0.04	1706	175	1881	0.139958					-1881	0.56	PASS		call_3708		145340557	145342988	2431
DEL	chr5	chr5		70612429	70642398	29969	0.04	LOC105379021		2224	70114436	70157042	42606	0.39	497993	485356	983349	6.77472					12637	0.7		DISTANCE_VARIANCE,INTERSECTION_VARIANCE	call_67		69540000	71360000	1820000		1072429	717602	1790031	0.483801					1790031	0.02		DISTANCE_VARIANCE,SIZE_PROPORTION	call_3		70515400	70515555	155
DEL	chr9	chr9		64447991	64466889	18898	0.23	-		4023	64773964	64774966	1002	0.06	325973	308077	634050	15.931					-17896	0.05		DISTANCE_VARIANCE,INTERSECTION_VARIANCE	call_2242		43190000	61130000	17940000		21257991	3336889	24594880	0.684755					17921102	0		DISTANCE_VARIANCE,INTERSECTION_VARIANCE,SIZE_PROPORTION	call_16		64369318	64369371	53
DEL	chr4	chr4		186952036	186990798	38762	1	RWDD4		1941	186874544	186874864	320		77492	115934	193426	2.47464					-38442	0.01		DISTANCE_VARIANCE,INTERSECTION_VARIANCE,SIZE_PROPORTION	call_1881		186970575	186970634	59		18539	20164	38703	0.498506					-38703	0		SIZE_PROPORTION	call_3772		186952529	186960364	7835
DEL	chr6	chr6		84607968	84630479	22511	1	ME1		2696	84608444	84614501	6057	0.11	476	15978	16454	0.288015					-16454	0.27	PASS		call_2230		84608443	84614500	6057	0.01	475	15979	16454	0.288015					-16454	0.27	PASS		call_4491		84608426	84614503	6077
DEL	chr9	chr9		67552450	67571946	19496	0.37	-		4063	67693399	67693745	346	0.03	140949	121799	262748	6.62106					-19150	0.02		DISTANCE_VARIANCE,INTERSECTION_VARIANCE,SIZE_PROPORTION	call_3120		43190000	61130000	17940000		24362450	6441946	30804396	0.857608					17920504	0		DISTANCE_VARIANCE,INTERSECTION_VARIANCE,SIZE_PROPORTION	call_16		67603626	67603686	60
DEL	chr2	chr2		298743	310577	11834	0.47	LOC105373346		683	495308	495749	441	0.12	196565	185172	381737	15.5495					-11393	0.04		DISTANCE_VARIANCE,INTERSECTION_VARIANCE,SIZE_PROPORTION	call_2206		308257	308328	71		9514	2249	11763	0.49412					-11763	0.01		SIZE_PROPORTION	call_3747		305161	306734	1573
DEL	chr8	chr8		95860423	95874178	13755	0.51	DPY19L4		3596	95863002	95867363	4361	0.05	2579	6815	9394	0.259329					-9394	0.32	PASS		call_2240		96085845	96086197	352		225422	212019	437441	15.5045					-13403	0.03		DISTANCE_VARIANCE,INTERSECTION_VARIANCE,SIZE_PROPORTION	call_2411		95862998	95867363	4365
DEL	chr3	chr3		197198891	197216193	17302	0.48	-		1583	197207703	197212383	4680	0.03	8812	3810	12622	0.287144					-12622	0.27	PASS		call_2673		197207704	197212384	4680	0.01	8813	3809	12622	0.287144					-12622	0.27	PASS		call_3687		197207702	197212377	4675
DEL	chr4	chr4		165079054	165084179	5125	1	FSTL5		1817	165081525	165083863	2338	0.07	2471	316	2787	0.186855					-2787	0.46	PASS		call_2525		165081524	165083857	2333	0.05	2470	322	2792	0.187316					-2792	0.46	PASS		call_3689		165081466	165083904	2438
DEL	chr11	chr11		61206137	61247072	40935	0.55	PGA5;PGA4		4705	61316947	61316989	42		110810	69917	180727	2.20525					-40893	0		DISTANCE_VARIANCE,INTERSECTION_VARIANCE,SIZE_PROPORTION	call_931		61160000	61260000	100000		46137	12928	59065	0.209554					59065	0.41	PASS	DISTANCE_VARIANCE	call_131		61221870	61221958	88
DEL	chr5	chr5		82894	87740	4846	0.46	-		2026	53217	53452	235		29677	34288	63965	6.29473					-4611	0.05		DISTANCE_VARIANCE,INTERSECTION_VARIANCE,SIZE_PROPORTION	call_1717		83184	83424	240		290	4316	4606	0.453008					-4606	0.05		SIZE_PROPORTION	call_3043		84085	85165	1080
DEL	chr3	chr3		21682479	21698625	16146	0.51	ZNF385D		1280	21682215	21684475	2260	0.02	264	14150	14414	0.391611					-13886	0.14	PASS		call_3036		21682216	21684468	2252	0.02	263	14157	14420	0.391945					-13894	0.14	PASS		call_3963		21682213	21684408	2195
DEL	chr4	chr4		115240069	115259716	19647	0.48	-		1888	113494348	113755613	261265	0	1745721	1504103	3249824	5.78442					241618	0.08		DISTANCE_VARIANCE,INTERSECTION_VARIANCE	call_6632		115096129	115096215	86		143940	163501	307441	7.79007					-19561	0		DISTANCE_VARIANCE,INTERSECTION_VARIANCE,SIZE_PROPORTION	call_1799		115250929	115256025	5096
DEL	chr7	chr7		158425075	158428581	3506	1	UBE3C		3365	158339366	158338967	399	0.05	85709	89614	175323	22.3466					-3107	0.11		DISTANCE_VARIANCE,INTERSECTION_VARIANCE	call_3280_2		158334701	158341124	6423	0.02	90374	87457	177831	8.95523					2917	0.55		DISTANCE_VARIANCE,INTERSECTION_VARIANCE	call_4015		158424840	158425289	449
DEL	chr13	chr13		30893430	30899758	6328	0.41	-		5205	19238784	19704203	465419	0	11654646	11195555	22850201	24.2187					459091	0.01		DISTANCE_VARIANCE,INTERSECTION_VARIANCE,SIZE_PROPORTION	call_8743		0	18440000	18440000		30893430	12459758	43353188	1.17512					18433672	0		DISTANCE_VARIANCE,INTERSECTION_VARIANCE,SIZE_PROPORTION	call_58		30852023	30852263	240
DEL	chr6	chr6		60414655	60424543	9888	0.37	-		2806	60420112	60424398	4286	0.02	5457	145	5602	0.197686					-5602	0.43	PASS		call_2893		61310000	61480000	170000		895345	1055457	1950802	5.42227					160112	0.06		DISTANCE_VARIANCE,INTERSECTION_VARIANCE	call_218		60420127	60424420	4293
DEL	chr1	chr1		115680485	115690479	9994	0.48	VANGL1		374	115686868	115690216	3348	0.02	6383	263	6646	0.249138					-6646	0.34	PASS		call_2941		121600000	143300000	21700000		5919515	27609521	33529036	0.772203					21690006	0		DISTANCE_VARIANCE,INTERSECTION_VARIANCE,SIZE_PROPORTION	call_47		115686863	115690220	3357
DEL	chr1	chr1		168055335	168057164	1829	0.55	DPT		472	121844316	121604989	239327	0.05	46211019	46452175	92663194	191.131					237498	0.01		DISTANCE_VARIANCE,INTERSECTION_VARIANCE,SIZE_PROPORTION	call_2420_2		168055336	168056493	1157	0.02	1	671	672	0.11286					-672	0.63	PASS		call_3659		168055322	168056495	1173
DEL	chr11	chr11		121479698	121485066	5368	0.56	SORL1-AS1;SORL1		4859	122476878	122478573	1695	0.08	997180	993507	1990687	140.924					-3673	0.32		DISTANCE_VARIANCE,INTERSECTION_VARIANCE	call_2189		121988512	121988576	64		508814	503510	1012324	93.1817					-5304	0.01		DISTANCE_VARIANCE,INTERSECTION_VARIANCE,SIZE_PROPORTION	call_1774		121481088	121481622	534
DEL	chr19	chr19		14620687	14623328	2641	0.52	GIPC1		6525	14621540	14623311	1771	0.04	853	17	870	0.0988214					-870	0.67	PASS		call_2633		20535319	20413005	122314	0.24	5914632	5789677	11704309	45.8552					119673	0.02		DISTANCE_VARIANCE,INTERSECTION_VARIANCE,SIZE_PROPORTION	call_207_2		14621518	14623315	1797
DEL	chrX	chrX		1631397	1653917	22520	1	3815.5		7503	1701765	1702260	495	0.01	70368	48343	118711	2.57904					-22025	0.02		DISTANCE_VARIANCE,INTERSECTION_VARIANCE,SIZE_PROPORTION	call_3298		1641245	1641334	89		9848	12583	22431	0.496108					-22431	0		SIZE_PROPORTION	call_1976		1636353	1640468	4115
DEL	chr5	chr5		99493872	99507448	13576	1	CHD1-DT		2268	99504187	99507199	3012	0.05	10315	249	10564	0.318483					-10564	0.22	PASS		call_2881		99504185	99507199	3014	0.03	10313	249	10562	0.318385					-10562	0.22	PASS		call_3845		99504186	99507201	3015
DEL	chr1	chr1		212909248	212924154	14906	0.43	RPS6KC1		544	212910891	212912828	1937	0.05	1643	11326	12969	0.385056					-12969	0.13	PASS		call_2756		121600000	143300000	21700000		91309248	69624154	160933402	3.7056					21685094	0		DISTANCE_VARIANCE,INTERSECTION_VARIANCE,SIZE_PROPORTION	call_47		212910886	212912828	1942
DEL	chr4	chr4		186919839	186921039	1200	1	-		1839	186874544	186874864	320		45295	46175	91470	30.0895					-880	0.27		DISTANCE_VARIANCE,INTERSECTION_VARIANCE	call_1881		186905351	186905423	72		14488	15616	30104	11.8341					-1128	0.06	PASS	INTERSECTION_VARIANCE	call_767		186952529	186960364	7835
DEL	chr5	chr5		69565660	70740753	1175093	0.32	SUMO2P4;CHCHD2P2;RN7SL616P;GUSBP13;GTF2H2C;MRPS36;CCDC125;TAF9;SNORD13B-1;AK6;VWA8P1;CCNB1;LOC728499;MARVELD2;RPS27P14;LOC100130639;NDUFB9P1;LOC105379015;LOC107984116;LOC105379016;GUSBP3;LOC105379013;LINC02198;LOC105379020;LOC101928924;SLC30A5;LOC124900198;LOC124900991;NAIPP1;LOC124900992;LOC124901203;LOC112267932;LOC124900951;LOC124900997;CDK7;OCLN;LOC124900998;LOC728488;CENPH;RNU6-724P;RN7SKP25…		2159	70114436	70157042	42606	0.39	548776	583711	1132487	0.465012					-1132487	0.04		DISTANCE_VARIANCE,SIZE_PROPORTION	call_67		69540000	71360000	1820000		25660	619247	644907	0.107661					644907	0.65	PASS	DISTANCE_VARIANCE	call_3		69635121	69635940	819
DEL	chr10	chr10		93783765	93790826	7061	1	EXOC6		4410	93785721	93786739	1018		1956	4087	6043	0.374118					-6043	0.14	PASS		call_238		93785720	93786738	1018		1955	4088	6043	0.374118					-6043	0.14	PASS		call_554		93786145	93786739	594
DEL	chr4	chr4		188872430	188875472	3042	1	PDLIM3		1964	189136861	189143117	6256	0.02	264431	267645	532076	28.6125					3214	0.49		DISTANCE_VARIANCE,INTERSECTION_VARIANCE	call_2875		188874187	188874875	688		1757	597	2354	0.315818					-2354	0.23	PASS		call_2476		188874151	188874671	520
DEL	chr8	chr8		644099	651869	7770	1	DLGAP2		3399	644400	649415	5015	0.05	301	2454	2755	0.107822					-2755	0.65	PASS		call_2913		659050	659880	830		14951	8011	22962	1.33512					-6940	0.11	PASS	INTERSECTION_VARIANCE	call_867		644401	649415	5014
DEL	chr7	chr7		10457030	10458825	1795	0.46	-		3010	10464692	10466503	1811	0.04	7662	7678	15340	2.12729					16	0.99	PASS	INTERSECTION_VARIANCE	call_2710		10464672	10466506	1834		7642	7681	15323	2.11146					39	0.98	PASS	INTERSECTION_VARIANCE	call_121		10464673	10466507	1834
DEL	chr6	chr6		5027847	5039804	11957	1	LYRM4-AS1;LYRM4		2503	5038951	5037019	1932	0.1	11104	2785	13889	0.360969					-10025	0.16	PASS		call_2031_2		5037016	5038952	1936	0.04	9169	852	10021	0.360721					-10021	0.16	PASS		call_3850		5037015	5038942	1927
DEL	chr15	chr15		78684687	78689964	5277	0.42	CEMIP;LOC124903539		5734	78662972	78663275	303		21715	26689	48404	4.33746					-4974	0.06	PASS	INTERSECTION_VARIANCE	call_1604		78632213	78632260	47		52474	57704	110178	10.3475					-5230	0.01		DISTANCE_VARIANCE,INTERSECTION_VARIANCE,SIZE_PROPORTION	call_2680		23196011	28413286	5217275
DEL	chr4	chr4		170352412	170357823	5411	0.54	SPOCK3		1923	170434500	170434841	341	0.03	82088	77018	159106	13.8307					-5070	0.06		DISTANCE_VARIANCE,INTERSECTION_VARIANCE	call_3063		170370929	170370994	65		18517	13171	31688	2.89354					-5346	0.01		INTERSECTION_VARIANCE,SIZE_PROPORTION	call_2140		170355459	170356608	1149
DEL	chr10	chr10		6365234	6389651	24417	1	-		4253	6369619	6375667	6048	0.04	4385	13984	18369	0.30151					-18369	0.25	PASS		call_2761		6369618	6375666	6048	0.03	4384	13985	18369	0.30151					-18369	0.25	PASS		call_3722		6369602	6375668	6066
DEL	chr15	chr15		68125797	68140804	15007	1	-		5690	68133683	68136588	2905	0.1	7886	4216	12102	0.337874					-12102	0.19	PASS		call_2154		68133683	68136589	2906	0.06	7886	4215	12101	0.337827					-12101	0.19	PASS		call_3497		68133665	68136590	2925
DEL	chr22	chr22		19108002	19116132	8130	0.51	FAM230A		7391	19112422	19113113	691	0.03	4420	3019	7439	0.421778					-7439	0.08	PASS		call_2852		19112421	19113112	691	0.02	4419	3020	7439	0.421778					-7439	0.08	PASS		call_3828		19112418	19113113	695
DEL	chr7	chr7		126403692	126418113	14421	1	POT1-AS1		3248	126405836	126411391	5555	0.04	2144	6722	8866	0.221966					-8866	0.39	PASS		call_2718		126405838	126411391	5553	0.02	2146	6722	8868	0.222039					-8868	0.39	PASS		call_4158		126405833	126411394	5561
DEL	chrX	chrX		13873796	13886238	12442	1	1112.9		7542	251014	99984	151030	0.26	13622782	13786254	27409036	82.9102					138588	0.08		DISTANCE_VARIANCE,INTERSECTION_VARIANCE	call_144_2		0	370000	370000		13873796	13516238	27390034	35.8094					357558	0.03		DISTANCE_VARIANCE,INTERSECTION_VARIANCE,SIZE_PROPORTION	call_54		13882482	13883650	1168
DEL	chr17	chr17		12440656	12463617	22961	1	LINC00670		6082	12449830	12455938	6108	0.1	9174	7679	16853	0.289914					-16853	0.27	PASS		call_2156		12449829	12455936	6107	0.05	9173	7681	16854	0.289941					-16854	0.27	PASS		call_3593		12449817	12455938	6121
DEL	chr7	chr7		57897704	57929180	31476	1	-		3063	57891473	57910174	18701	0.01	6231	19006	25237	0.2515					-12775	0.59	PASS		call_3096		57898045	57899617	1572	0.02	341	29563	29904	0.452463					-29904	0.05		SIZE_PROPORTION	call_4150		57898010	57899702	1692
DEL	chr18	chr18		10220195	10223853	3658	0.47	-		6311	10222284	10223604	1320	0.02	2089	249	2338	0.235034					-2338	0.36	PASS		call_3006		10222281	10223607	1326		2086	246	2332	0.234149					-2332	0.36	PASS		call_326		10222282	10223608	1326
DEL	chr5	chr5		69737115	69795282	58167	0.3	LINC02198;RN7SKP251;LOC105379015;LOC107984116		2138	69736877	69773116	36239	0.07	238	22166	22404	0.118668					-21928	0.62	PASS		call_3818		69540000	71360000	1820000		197115	1564718	1761833	0.46903					1761833	0.03		DISTANCE_VARIANCE,SIZE_PROPORTION	call_3		69635121	69635940	819
DEL	chr5	chr5		70109552	70152362	42810	0.19	CCDC125;CFL1P5		2192	70114436	70157042	42606	0.39	4884	4680	9564	0.0559965					-204	1	PASS		call_67		69540000	71360000	1820000		569552	1207638	1777190	0.477019					1777190	0.02		DISTANCE_VARIANCE,SIZE_PROPORTION	call_3		70336823	70336882	59
DEL	chr11	chr11		28984767	28994115	9348	1	-		4614	28985656	28991342	5686	0.05	889	2773	3662	0.121857					-3662	0.61	PASS		call_2447		29726720	29727056	336		741953	732941	1474894	76.1512					-9012	0.04		DISTANCE_VARIANCE,INTERSECTION_VARIANCE,SIZE_PROPORTION	call_509		28987165	28991338	4173
DEL	chr14	chr14		49016473	49028807	12334	0.49	-		5524	49020573	49023165	2592	0.02	4100	5642	9742	0.32641					-9742	0.21	PASS		call_2992		48938701	48938976	275		77772	89831	167603	6.64624					-12059	0.02		DISTANCE_VARIANCE,INTERSECTION_VARIANCE,SIZE_PROPORTION	call_3587		49020844	49022927	2083
DEL	chr11	chr11		95432383	95442659	10276	1	-		4780	95436217	95442255	6038	0.03	3834	404	4238	0.12995					-4238	0.59	PASS		call_2969		95436219	95442254	6035	0.03	3836	405	4241	0.130066					-4241	0.59	PASS		call_4058		95436216	95442268	6052
DEL	chr2	chr2		189140374	189142969	2595	1	-		1098	189532878	189533016	138		392504	390047	782551	143.167					-2457	0.05		DISTANCE_VARIANCE,INTERSECTION_VARIANCE	call_1365		188980353	188980431	78		160021	162538	322559	60.3369					-2517	0.03		DISTANCE_VARIANCE,INTERSECTION_VARIANCE,SIZE_PROPORTION	call_317		188980354	188980432	78
DEL	chr2	chr2		231817620	231853651	36031	1	MIR4777;ARMC9		1228	231579104	231579482	378	0.01	238516	274169	512685	7.04066					-35653	0.01		DISTANCE_VARIANCE,INTERSECTION_VARIANCE,SIZE_PROPORTION	call_3212		231827870	231829738	1868	0.04	10250	23913	34163	0.450737					-34163	0.05	PASS		call_4389		231841300	231845559	4259
DEL	chr8	chr8		18781239	18798808	17569	1	PSD3		3476	18793942	18794916	974		12703	3892	16595	0.447527					-16595	0.06	PASS		call_1894		18793941	18794915	974		12702	3893	16595	0.447527					-16595	0.06	PASS		call_302		18793942	18794916	974
DEL	chr5	chr5		13415591	13425817	10226	0.54	LOC105374660		2057	13416469	13422742	6273	0.01	878	3075	3953	0.119856					-3953	0.61	PASS		call_3247		13427575	13427628	53		11984	1811	13795	0.671126					-10173	0.01		INTERSECTION_VARIANCE,SIZE_PROPORTION	call_2039		13416480	13422742	6262
DEL	chr1	chr1		146229580	146237957	8377	0.04	NBPF14		422	146069614	146121755	52141	0.69	159966	116202	276168	2.28172					43764	0.16		DISTANCE_VARIANCE,INTERSECTION_VARIANCE	call_157		146050000	146370000	320000		179580	132043	311623	0.474493					311623	0.03		DISTANCE_VARIANCE,SIZE_PROPORTION	call_88		146136990	146143286	6296
DEL	chr16	chr16		13197423	13206607	9184	0.49	SHISA9		5829	13200611	13202636	2025	0.05	3188	3971	7159	0.319431					-7159	0.22	PASS		call_2264		13200608	13202637	2029		3185	3970	7155	0.319138					-7155	0.22	PASS		call_465		13200609	13202638	2029
DEL	chr7	chr7		22387460	22425783	38323	1	RAPGEF5		2966	22395182	22397142	1960		7722	28641	36363	0.451369					-36363	0.05	PASS		call_1858		22395187	22397139	1952	0.05	7727	28644	36371	0.451558					-36371	0.05	PASS		call_3782		22395182	22397142	1960
DEL	chr11	chr11		47033138	47050772	17634	1	LRP4		4630	47036040	47042160	6120	0.04	2902	8612	11514	0.242401					-11514	0.35	PASS		call_2593		47648284	47648332	48		615146	597560	1212706	34.2922					-17586	0		DISTANCE_VARIANCE,INTERSECTION_VARIANCE,SIZE_PROPORTION	call_2904		47036038	47042141	6103
DEL	chr7	chr7		74122671	74139248	16577	1	POM121		3166	74135507	74136633	1126	0.07	12836	2615	15451	0.436451					-15451	0.07	PASS		call_2300		74135428	74136636	1208		12757	2612	15369	0.432134					-15369	0.07	PASS		call_2047		74135429	74136637	1208
DEL	chr5	chr5		104513676	104527527	13851	0.5	-		2272	105096420	105167965	71545	0.26	582744	640438	1223182	7.16183					57694	0.19		DISTANCE_VARIANCE,INTERSECTION_VARIANCE	call_53		104518595	104524613	6018	0.02	4919	2914	7833	0.197166					-7833	0.43	PASS		call_3982		104518574	104524626	6052
DEL	chr9	chr9		40301758	40326862	25104	0.51	SNX18P8		3813	40128264	40128718	454		173494	198144	371638	7.27052					-24650	0.02		DISTANCE_VARIANCE,INTERSECTION_VARIANCE,SIZE_PROPORTION	call_1353		39590000	40700000	1110000		711758	373138	1084896	0.477885					1084896	0.02		DISTANCE_VARIANCE,SIZE_PROPORTION	call_6		40128264	40128718	454
DEL	chr4	chr4		172500693	172518365	17672	1	SH3RF1		1924	172503884	172512369	8485	0.06	3191	5996	9187	0.175651					-9187	0.48	PASS		call_2382		172503884	172512367	8483	0.04	3191	5998	9189	0.175703					-9189	0.48	PASS		call_3841		172503882	172512369	8487
DEL	chr7	chr7		96836346	96856502	20156	1	PDK4-AS1		3225	96846591	96852681	6090	0.07	10245	3821	14066	0.268003					-14066	0.3	PASS		call_2552		96846592	96852680	6088	0.03	10246	3822	14068	0.268061					-14068	0.3	PASS		call_3787		96846575	96852683	6108
DEL	chr2	chr2		97291335	97296667	5332	1	CNNM4		950	97068343	97393491	325148	0.01	222992	96824	319816	0.483869					319816	0.02		DISTANCE_VARIANCE,SIZE_PROPORTION	call_893		97270000	97360000	90000		21335	63333	84668	0.44408					84668	0.06	PASS	DISTANCE_VARIANCE	call_2187		97292536	97293001	465
DEL	chr5	chr5		12810718	12825677	14959	0.42	LINC02220		2056	12810908	12820412	9504	0.02	190	5265	5455	0.111536					-5455	0.64	PASS		call_3068		12769544	12769598	54		41174	56079	97253	3.23903					-14905	0		DISTANCE_VARIANCE,INTERSECTION_VARIANCE,SIZE_PROPORTION	call_2398		12810906	12820412	9506
DEL	chr11	chr11		58812854	58832887	20033	0.46	GLYATL2		4703	58826713	58828543	1830	0.02	13859	4344	18203	0.416343					-18203	0.09	PASS		call_2965		58819658	58820515	857		6804	12372	19176	0.459023					-19176	0.04		SIZE_PROPORTION	call_76		58826716	58828547	1831
DEL	chr5	chr5		26791219	26806761	15542	0.47	-		2087	26796593	26801784	5191	0.01	5374	4977	10351	0.249674					-10351	0.33	PASS		call_3249		26796592	26801785	5193	0.02	5373	4976	10349	0.249602					-10349	0.33	PASS		call_3692		26796590	26801788	5198
DEL	chr20	chr20		34224360	34242691	18331	1	NOL4L;LOC101929698		6859	34228134	34231420	3286	0.09	3774	11271	15045	0.348036					-15045	0.18	PASS		call_2160		34528006	34528339	333		303646	285648	589294	15.787					-17998	0.02		DISTANCE_VARIANCE,INTERSECTION_VARIANCE,SIZE_PROPORTION	call_3760		34228123	34231420	3297
DEL	chr5	chr5		70763215	71018072	254857	0.08	LOC124900996;SERF1A;CDH12P2;GUSBP13;LOC107986373;LOC107986345;SMN2;LOC105379016;NAIPP2;LOC101929599		2213	70114436	70157042	42606	0.39	648779	861030	1509809	2.53781					-212251	0.17		DISTANCE_VARIANCE,INTERSECTION_VARIANCE	call_67		69540000	71360000	1820000		1223215	341928	1565143	0.377169					1565143	0.14	PASS	DISTANCE_VARIANCE	call_3		70515400	70515555	155
DEL	chr17	chr17		83232537	83240673	8136	1	TEX19		6257	83102020	83103106	1086	0.06	130517	137567	268084	14.5351					-7050	0.13		DISTANCE_VARIANCE,INTERSECTION_VARIANCE	call_2627		83172556	83172892	336	0.04	59981	67781	127762	7.54037					-7800	0.04		DISTANCE_VARIANCE,INTERSECTION_VARIANCE,SIZE_PROPORTION	call_3925		45585824	64920115	19334291
DEL	chr11	chr11		55599743	55694866	95123	0.52	OR5D3P;OR4P1P;OR4C6;OR5D2P;OR5D17P;OR4V1P		4697	55239554	55239896	342		360189	454970	815159	4.26942					-94781	0		DISTANCE_VARIANCE,INTERSECTION_VARIANCE,SIZE_PROPORTION	call_1489		55701032	55580830	120202	0.01	101289	114036	215325	-0.0582306					25079	0.79	PASS	DISTANCE_VARIANCE	call_2103_2		55721472	55721800	328
DEL	chr3	chr3		127186	138037	10851	1	-		1256	187170	192715	5545	0.1	59984	54678	114662	3.49671					-5306	0.51		DISTANCE_VARIANCE,INTERSECTION_VARIANCE	call_2102		134319	134429	110		7133	3608	10741	0.490056					-10741	0.01		SIZE_PROPORTION	call_2191		133996	134668	672
DEL	chr6	chr6		654854	678607	23753	0.79	-		2478	666377	667822	1445	0.05	11523	10785	22308	0.442694					-22308	0.06	PASS		call_2393		666376	667821	1445		11522	10786	22308	0.442694					-22308	0.06	PASS		call_2207		666377	667822	1445
DEL	chr13	chr13		72267362	72274628	7266	0.47	-		5347	72268900	72272787	3887	0.02	1538	1841	3379	0.151574					-3379	0.53	PASS		call_2792		72268899	72272785	3886	0.01	1537	1843	3380	0.151632					-3380	0.53	PASS		call_3907		72268900	72272772	3872
DEL	chr8	chr8		114064208	114069125	4917	0.54	CSMD3		3665	114067087	114068444	1357	0.05	2879	681	3560	0.28387					-3560	0.28	PASS		call_2415		114067084	114068441	1357		2876	684	3560	0.28387					-3560	0.28	PASS		call_462		114067085	114068442	1357
DEL	chr20	chr20		62672794	62685435	12641	0.51	-		6948	62672900	62673784	884	0.04	106	11651	11757	0.434713					-11757	0.07	PASS		call_2660		62672898	62673787	889		104	11648	11752	0.434368					-11752	0.07	PASS		call_694		62672899	62673788	889
DEL	chr4	chr4		132255093	132269193	14100	0.51	SCLT1		1797	132259629	132261805	2176	0.04	4536	7388	11924	0.366368					-11924	0.15	PASS		call_2681		132192884	132193203	319		62209	75990	138199	4.79232					-13781	0.02		DISTANCE_VARIANCE,INTERSECTION_VARIANCE,SIZE_PROPORTION	call_1114		132259578	132261822	2244
DEL	chr6	chr6		158233276	158244941	11665	0.51	ARID1B		2763	158127251	158128033	782	0.12	106025	116908	222933	8.95537					-10883	0.07		DISTANCE_VARIANCE,INTERSECTION_VARIANCE	call_2297		158127250	158128032	782	0.07	106026	116909	222935	8.95545					-10883	0.07		DISTANCE_VARIANCE,INTERSECTION_VARIANCE	call_3529		158238761	158239593	832
DEL	chr3	chr3		159538126	159548642	10516	0.55	LINC00886		1453	159539235	159539899	664	0.02	1109	8743	9852	0.440698					-9852	0.06	PASS		call_3047		159539232	159539901	669		1106	8741	9847	0.440277					-9847	0.06	PASS		call_573		159539233	159539901	668
DEL	chr10	chr10		92366892	92379427	12535	1	HECTD2;HECTD2-AS1		4493	92374843	92377895	3052	0.12	7951	1532	9483	0.30426					-9483	0.24	PASS		call_2120		92374842	92377896	3054	0.07	7950	1531	9481	0.304157					-9481	0.24	PASS		call_3578		92374022	92377061	3039
DEL	chr9	chr9		29087676	29094180	6504	0.54	LINGO2		3765	29092580	29098016	5436	0.02	4904	3836	8740	0.36608					-1068	0.84	PASS		call_3117		43190000	61130000	17940000		14102324	32035820	46138144	1.28544					17933496	0		DISTANCE_VARIANCE,INTERSECTION_VARIANCE,SIZE_PROPORTION	call_16		29092577	29098017	5440
DEL	chr10	chr10		131103930	131131094	27164	0.49	GLRX3;LOC124902561		4539	131190422	131192946	2524	0.05	86492	61852	148344	2.49842					-24640	0.09		DISTANCE_VARIANCE,INTERSECTION_VARIANCE	call_2444		131044305	131044354	49		59625	86740	146365	2.68928					-27115	0		DISTANCE_VARIANCE,INTERSECTION_VARIANCE,SIZE_PROPORTION	call_3030		131110796	131114517	3721
DEL	chr3	chr3		8274476	8287899	13423	0.43	LMCD1-AS1		1265	8283952	8285125	1173		9476	2774	12250	0.419704					-12250	0.09	PASS		call_13		8283951	8285124	1173		9475	2775	12250	0.419704					-12250	0.09	PASS		call_496		8283952	8285125	1173
DEL	chr4	chr4		162470678	162478856	8178	1	RAPGEF2		1814	162472856	162475269	2413	0.07	2178	3587	5765	0.272259					-5765	0.3	PASS		call_2524		162472853	162475268	2415	0.03	2175	3588	5763	0.272114					-5763	0.3	PASS		call_3840		162472852	162475269	2417
DEL	chr11	chr11		124248137	124257918	9781	1	LOC102724410;OR8G2P		4808	124250539	124251390	851		2402	6528	8930	0.420053					-8930	0.09	PASS		call_41		124250540	124251385	845	0.03	2403	6533	8936	0.420572					-8936	0.09	PASS		call_3730		124250539	124251390	851
DEL	chr19	chr19		12445322	12451377	6055	1	ZNF563		6521	12445936	12447438	1502	0.07	614	3939	4553	0.301376					-4553	0.25	PASS		call_2357_1		12584099	12588044	3945	0.03	138777	136667	275444	13.7723					-2110	0.65		DISTANCE_VARIANCE,INTERSECTION_VARIANCE	call_3934		12445920	12447503	1583
DEL	chr1	chr1		56352851	56369644	16793	0.46	LOC124904185		285	56422031	56422348	317		69180	52704	121884	3.56184					-16476	0.02		DISTANCE_VARIANCE,INTERSECTION_VARIANCE,SIZE_PROPORTION	call_1975		56365530	56369287	3757	0.01	12679	357	13036	0.317226					-13036	0.22	PASS		call_4197		56365435	56369290	3855
DEL	chr9	chr9		42438361	42461700	23339	0.4	-		3960	42402305	42402618	313	0.06	36056	59082	95138	2.01125					-23026	0.01		DISTANCE_VARIANCE,INTERSECTION_VARIANCE,SIZE_PROPORTION	call_2569		43190000	61130000	17940000		751639	18668300	19419939	0.540544					17916661	0		DISTANCE_VARIANCE,INTERSECTION_VARIANCE,SIZE_PROPORTION	call_16		42402281	42402618	337
DEL	chr18	chr18		32910336	32923562	13226	0.52	LOC112268208;KLHL14		6351	32915733	32921293	5560	0.04	5397	2269	7666	0.204088					-7666	0.42	PASS		call_2630		32915729	32921292	5563	0.01	5393	2270	7663	0.203976					-7663	0.42	PASS		call_3673		32915725	32921293	5568
DEL	chr3	chr3		149840087	149843931	3844	0.56	-		1500	162794354	162908540	114186	0.2	12954267	13064609	26018876	110.221					110342	0.03		DISTANCE_VARIANCE,INTERSECTION_VARIANCE,SIZE_PROPORTION	call_58		150160290	150160609	319	0.02	320203	316678	636881	76.4933					-3525	0.08		DISTANCE_VARIANCE,INTERSECTION_VARIANCE	call_4120		150160280	150160589	309
DEL	chr11	chr11		22444762	22463666	18904	0.5	SLC17A6		4608	22449333	22451220	1887		4571	12446	17017	0.409288					-17017	0.1	PASS		call_1093		22449332	22451219	1887		4570	12447	17017	0.409288					-17017	0.1	PASS		call_1271		22449333	22451220	1887
DEL	chrX	chrX		58478865	58512208	33343	0.43	16906.8		7646	58522687	58523692	1005		43822	11484	55306	0.805112					-32338	0.03		DISTANCE_VARIANCE,INTERSECTION_VARIANCE,SIZE_PROPORTION	call_197		55440000	55530000	90000		3038865	2982208	6021073	24.4079					56657	0.37		DISTANCE_VARIANCE,INTERSECTION_VARIANCE	call_110		58522687	58523692	1005
DEL	chr21	chr21		45025579	45029761	4182	0.47	PRMT2		7247	45023261	45023314	53		2318	6447	8765	1.03506					-4129	0.01		INTERSECTION_VARIANCE,SIZE_PROPORTION	call_1523		45023260	45023313	53		2319	6448	8767	1.0353					-4129	0.01		INTERSECTION_VARIANCE,SIZE_PROPORTION	call_1914		45028099	45028742	643
DEL	chr4	chr4		188438499	188449941	11442	1	LINC02436		1843	188394308	188395161	853	0.02	44191	54780	98971	4.02493					-10589	0.07		DISTANCE_VARIANCE,INTERSECTION_VARIANCE	call_3244		188443134	188443381	247		4635	6560	11195	0.478955					-11195	0.02		SIZE_PROPORTION	call_1293		188444610	188445966	1356
DEL	chr2	chr2		179200049	179219778	19729	0.54	TTN		1091	179200740	179216848	16108	0.01	691	2930	3621	0.0505483					-3621	0.82	PASS		call_3209		179557523	179557609	86		357474	337831	695305	17.545					-19643	0		DISTANCE_VARIANCE,INTERSECTION_VARIANCE,SIZE_PROPORTION	call_874		179200621	179216832	16211
DEL	chr15	chr15		25683694	25698412	14718	0.48	OCA2		5639	25686252	25687234	982	0.06	2558	11178	13736	0.437516					-13736	0.07	PASS		call_2465		25686249	25687233	984		2555	11179	13734	0.437397					-13734	0.07	PASS		call_504		25686250	25687234	984
DEL	chr4	chr4		65078732	65082741	4009	0.49	ADGRL3		1736	68508107	68625437	117330	0.8	3429375	3542696	6972071	28.7297					113321	0.03		DISTANCE_VARIANCE,INTERSECTION_VARIANCE,SIZE_PROPORTION	call_52		68500000	68640000	140000		3421268	3557259	6978527	24.2295					135991	0.03		DISTANCE_VARIANCE,INTERSECTION_VARIANCE,SIZE_PROPORTION	call_44		64868815	64868933	118
DEL	chr6	chr6		65877711	65894294	16583	0.49	LOC100419882;EYS		2658	65885144	65885938	794		7433	8356	15789	0.454365					-15789	0.05		SIZE_PROPORTION	call_32		65885143	65885937	794		7432	8357	15789	0.454365					-15789	0.05		SIZE_PROPORTION	call_444		65885144	65885938	794
DEL	chr13	chr13		82582087	82599383	17296	0.54	-		5294	82591802	82598069	6267	0.03	9715	1314	11029	0.234075					-11029	0.36	PASS		call_2459		82605313	82605620	307		23226	6237	29463	0.836931					-16989	0.02		INTERSECTION_VARIANCE,SIZE_PROPORTION	call_2161		82591800	82598071	6271
DEL	chr3	chr3		133772899	133789590	16691	0.48	NEK11		1433	133784939	133786235	1296	0.02	12040	3355	15395	0.428004					-15395	0.08	PASS		call_3044		133784941	133786266	1325	0.02	12042	3324	15366	0.42651					-15366	0.08	PASS		call_4119		133784923	133786239	1316
DEL	chrX	chrX		5133976	5141866	7890	1	2253.9		7510	5137307	5139459	2152	0.04	3331	2407	5738	0.2858					-5738	0.27	PASS		call_2732		5137224	5139456	2232	0.02	3248	2410	5658	0.279589					-5658	0.28	PASS		call_4032		5137303	5139459	2156
DEL	chr1	chr1		155187925	155206155	18230	0.58	RAB25;LAMTOR2;UBQLN4		492	152582922	152615262	32340	0.38	2605003	2590893	5195896	51.3733					14110	0.56		DISTANCE_VARIANCE,INTERSECTION_VARIANCE	call_26		121600000	143300000	21700000		33587925	11906155	45494080	1.04737					21681770	0		DISTANCE_VARIANCE,INTERSECTION_VARIANCE,SIZE_PROPORTION	call_47		155189014	155189998	984
DEL	chr6	chr6		165309971	165319845	9874	1	LOC105378102		2774	165311181	165318643	7462	0.08	1210	1202	2412	0.0696239					-2412	0.76	PASS		call_2402		165311183	165318641	7458	0.01	1212	1204	2416	0.0697554					-2416	0.76	PASS		call_4498		165311178	165318644	7466
DEL	chr2	chr2		128879751	128888813	9062	0.49	RNA5SP103;LOC105373611		1005	128880848	128888630	7782	0.03	1097	183	1280	0.0380551					-1280	0.86	PASS		call_2649		128880847	128888627	7780	0.01	1096	186	1282	0.038119					-1282	0.86	PASS		call_4102		128880846	128888630	7784
DEL	chr1	chr1		9535154	9547152	11998	0.46	RBP7;NMNAT1;LOC124903840		67	9535591	9537538	1947	0.03	437	9614	10051	0.360452					-10051	0.16	PASS		call_2579		9535553	9537607	2054		399	9545	9944	0.3539					-9944	0.17	PASS		call_95		9535554	9537608	2054
DEL	chr7	chr7		110540012	110548408	8396	0.52	-		3243	110542027	110548374	6347	0.02	2015	34	2049	0.0695584					-2049	0.76	PASS		call_3099		110541911	110548373	6462	0.01	1899	35	1934	0.0651501					-1934	0.77	PASS		call_4007		110541909	110548376	6467
DEL	chr8	chr8		74444760	74454932	10172	1	LY96		3556	74450639	74454724	4085	0.07	5879	208	6087	0.213544					-6087	0.4	PASS		call_2239		74450638	74454724	4086	0.02	5878	208	6086	0.213494					-6086	0.4	PASS		call_4164		74450636	74454726	4090
DEL	chr16	chr16		89412721	89430802	18081	0.48	CDH13		6058	89647935	89648313	378	0.09	235214	217511	452725	12.263					-17703	0.02		DISTANCE_VARIANCE,INTERSECTION_VARIANCE,SIZE_PROPORTION	call_2811		89299371	89299436	65		113350	131366	244716	6.74303					-18016	0		DISTANCE_VARIANCE,INTERSECTION_VARIANCE,SIZE_PROPORTION	call_2457		89429173	89429887	714
DEL	chr17	chr17		27207645	27214380	6735	0.43	-		6134	27209528	27213354	3826	0.03	1883	1026	2909	0.137818					-2909	0.57	PASS		call_2624		27209529	27213355	3826	0.02	1884	1025	2909	0.137818					-2909	0.57	PASS		call_3919		27209514	27213356	3842
DEL	chr19	chr19		45771947	45778009	6062	0.51	-		6633	45775404	45776298	894	0.05	3457	1711	5168	0.371622					-5168	0.15	PASS		call_2638		46119482	46125046	5564	0.01	347535	347037	694572	29.8716					-498	0.92		DISTANCE_VARIANCE,INTERSECTION_VARIANCE	call_4096		45775395	45776371	976
DEL	chr1	chr1		148734111	148739980	5869	0.08	LOC124904409;LINC00869		451	146069614	146121755	52141	0.69	2664497	2618225	5282722	45.5329					46272	0.11		DISTANCE_VARIANCE,INTERSECTION_VARIANCE	call_157		121600000	143300000	21700000		27134111	5439980	32574091	0.750352					21694131	0		DISTANCE_VARIANCE,INTERSECTION_VARIANCE,SIZE_PROPORTION	call_47		148702814	148703127	313
DEL	chr2	chr2		122717657	122725483	7826	0.51	LOC105373592		1019	122607302	122607801	499		110355	117682	228037	13.696					-7327	0.06		DISTANCE_VARIANCE,INTERSECTION_VARIANCE	call_583		122768977	122769022	45		51320	43539	94859	6.02598					-7781	0.01		DISTANCE_VARIANCE,INTERSECTION_VARIANCE,SIZE_PROPORTION	call_1592		122607303	122607771	468
DEL	chr2	chr2		87490300	87494476	4176	0.04	LINC01943;CYTOR		880	89244935	88861907	383028	0.07	1754635	1367431	3122066	3.04234					378852	0.01		DISTANCE_VARIANCE,INTERSECTION_VARIANCE,SIZE_PROPORTION	call_104_2		88820000	89610000	790000		1329700	2115524	3445224	2.16906					785824	0.01		DISTANCE_VARIANCE,INTERSECTION_VARIANCE,SIZE_PROPORTION	call_5		87424726	87424782	56
DEL	chrX	chrX		56767308	56785688	18380	0.49	5228.6		7641	49604084	49346367	257717	0.07	7163224	7439321	14602545	25.5112					239337	0.07		DISTANCE_VARIANCE,INTERSECTION_VARIANCE	call_2292_2		55440000	55530000	90000		1327308	1255688	2582996	11.9164					71620	0.2		DISTANCE_VARIANCE,INTERSECTION_VARIANCE	call_110		57009381	57009449	68
DEL	chr2	chr2		4728519	4753202	24683	1	-		774	4733721	4739767	6046	0.14	5202	13435	18637	0.30328					-18637	0.24	PASS		call_2268		4733720	4739766	6046	0.06	5201	13436	18637	0.30328					-18637	0.24	PASS		call_3677		4733702	4739767	6065
DEL	chr8	chr8		39371981	39529995	158014	0.51	RPL3P10;ADAM9;ADAM32		3498	39374563	39529703	155140	0.18	2582	292	2874	0.00459199					-2874	0.98	PASS		call_42		39374563	39529842	155279	0.19	2582	153	2735	0.00436812					-2735	0.98	PASS		call_335		39150838	39150936	98
DEL	chr8	chr8		7539822	8010904	471082	0.2	TRE-CTC11-1;GATA4;DEFB109C;LOC112268017;OR7E161P;USP17L7;DEFB131D;DEFB131E;SUB1P1;CTSB;FDFT1;RNA5SP253;FAM86KP;DEFB108E;ZNF705D;DEFB136;DEFB135;DEFB134;USP17L2;LOC100421446;OR7E160P;LOC124901888;LOC392196;NEIL2;OR7E158P;ALG1L14P;FAM86B2-DT;LINC02905;LOC105379246;FAM66D;LOC105379245;FAM90A26;DEFB130B;LOC105379244;LOC105379243		3421	8076837	7682748	394089	0.01	537015	328156	865171	0.044497					-76993	0.84	PASS	DISTANCE_VARIANCE	call_11354_2		7460000	7910000	450000		79822	100904	180726	0.0981064					-21082	0.96	PASS	DISTANCE_VARIANCE	call_69		7916333	7916649	316
DEL	chr19	chr19		51619396	51648919	29523	0.53	CA11;SEC1P;DBP;SPHK2		6680	51672685	51674257	1572	0.04	53289	25338	78627	1.26434					-27951	0.05		DISTANCE_VARIANCE,INTERSECTION_VARIANCE	call_2641		51672684	51674258	1574	0.07	53288	25339	78627	1.26425					-27949	0.05		DISTANCE_VARIANCE,INTERSECTION_VARIANCE	call_3676		51630543	51646966	16423
DEL	chr3	chr3		193156254	193171480	15226	0.5	CLDN16		1537	193157544	193167613	10069	0.02	1290	3867	5157	0.101977					-5157	0.66	PASS		call_3048		193157546	193167594	10048	0	1292	3886	5178	0.102477					-5178	0.66	PASS		call_4122		193157541	193167617	10076
DEL	chr18	chr18		50167376	50175474	8098	1	MYO5B;LOC124904299		6370	50168605	50172015	3410	0.1	1229	3459	4688	0.203771					-4688	0.42	PASS		call_2266		50168604	50172014	3410	0.02	1228	3460	4688	0.203771					-4688	0.42	PASS		call_3928		50168610	50172017	3407
DEL	chr3	chr3		159741066	159746197	5131	0.47	LEKR1		1508	159743563	159745644	2081		2497	553	3050	0.211592					-3050	0.41	PASS		call_274		159743607	159745643	2036	0.02	2541	554	3095	0.21606					-3095	0.4	PASS		call_3767		159743563	159745644	2081
DEL	chr3	chr3		95743477	95757590	14113	0.48	LOC107984030;LOC107984037		1460	95746926	95749270	2344	0.02	3449	8320	11769	0.357629					-11769	0.17	PASS		call_3040		95447997	95448047	50		295480	309543	605023	21.3594					-14063	0		DISTANCE_VARIANCE,INTERSECTION_VARIANCE,SIZE_PROPORTION	call_4680		95748259	95749230	971
DEL	chr21	chr21		16726247	16732956	6709	1	TMPRSS15		7205	16730955	16731542	587	0.12	4708	1414	6122	0.419682					-6122	0.09	PASS		call_2368		16730922	16731565	643	0.05	4675	1391	6066	0.412677					-6066	0.1	PASS		call_3957		16730889	16731580	691
DEL	chr3	chr3		18675959	18691692	15733	0.49	-		1276	18798387	18798522	135		122428	106830	229258	7.22397					-15598	0.01		DISTANCE_VARIANCE,INTERSECTION_VARIANCE,SIZE_PROPORTION	call_1195		18688461	18689286	825		12502	2406	14908	0.450236					-14908	0.05	PASS		call_696		18688462	18689287	825
DEL	chr12	chr12		17450022	17462436	12414	0.44	LINC02378		4963	17454375	17454879	504		4353	7557	11910	0.461062					-11910	0.04		SIZE_PROPORTION	call_623		17454442	17454845	403	0.03	4420	7591	12011	0.468635					-12011	0.03		SIZE_PROPORTION	call_3731		17454375	17454879	504
DEL	chr7	chr7		159086238	159096119	9881	0.49	PTPRN2		3369	159090213	159090942	729	0.02	3975	5177	9152	0.431385					-9152	0.07	PASS		call_3281		159088856	159089426	570		2618	6693	9311	0.445555					-9311	0.06	PASS		call_338		159089985	159090523	538
DEL	chr19	chr19		30792331	30805187	12856	0.55	-		6611	29897911	29902192	4281	0.1	894420	902995	1797415	52.4426					-8575	0.33		DISTANCE_VARIANCE,INTERSECTION_VARIANCE	call_2267		31004717	31004793	76		212386	199606	411992	15.9292					-12780	0.01		DISTANCE_VARIANCE,INTERSECTION_VARIANCE,SIZE_PROPORTION	call_1589		30796566	30798839	2273
DEL	chr2	chr2		214859578	214870435	10857	0.52	SPAG16		1113	214863952	214866104	2152	0.01	4374	4331	8705	0.334653					-8705	0.2	PASS		call_3210		214864037	214866107	2070		4459	4328	8787	0.339947					-8787	0.19	PASS		call_277		214864038	214866108	2070
DEL	chr12	chr12		11352845	11397474	44629	0.47	IQSEC3P2;LOC440084;DDX55P1		4936	11105926	11106240	314		246919	291234	538153	5.98708					-44315	0.01		DISTANCE_VARIANCE,INTERSECTION_VARIANCE,SIZE_PROPORTION	call_1516		11267487	11267550	63		85358	129924	215282	2.40853					-44566	0		DISTANCE_VARIANCE,INTERSECTION_VARIANCE,SIZE_PROPORTION	call_2272		11267467	11267782	315
DEL	chr20	chr20		28943005	29021654	78649	0.71	-		6822	30145369	30149885	4516	0.02	1202364	1128231	2330595	14.0119					-74133	0.06		DISTANCE_VARIANCE,INTERSECTION_VARIANCE	call_3029		30145367	30149878	4511	0.01	1202362	1128224	2330586	14.0127					-74138	0.06		DISTANCE_VARIANCE,INTERSECTION_VARIANCE	call_3951		28968112	28969132	1020
DEL	chr17	chr17		4737120	4747846	10726	0.47	MINK1;ATP6V0CP1		6075	4737315	4738041	726	0.03	195	9805	10000	0.436692					-10000	0.07	PASS		call_2814		4737312	4738079	767	0.03	192	9767	9959	0.433351					-9959	0.07	PASS		call_3743		4737313	4738041	728
DEL	chr19	chr19		21211240	21214570	3330	0.46	-		6578	20413013	20535160	122147	0.19	798227	679410	1477637	5.88809					118817	0.03		DISTANCE_VARIANCE,INTERSECTION_VARIANCE,SIZE_PROPORTION	call_51		20535319	20413005	122314	0.24	675921	801565	1477486	4.90616					118984	0.03		DISTANCE_VARIANCE,INTERSECTION_VARIANCE,SIZE_PROPORTION	call_207_2		20413005	20535168	122163
DEL	chr1	chr1		156553387	156570586	17199	1	-		462	156556932	156559142	2210	0.07	3545	11444	14989	0.386187					-14989	0.13	PASS		call_2312		156556931	156559141	2210	0.03	3544	11445	14989	0.386187					-14989	0.13	PASS		call_3876		156556913	156559144	2231
DEL	chr21	chr21		8463668	8997735	534067	0.09	LOC102724902;FRG1DP;RNA18SN2;PCMTD1P6;RNA5-8SN1;LOC107987395;MLLT10P1;CDC27P11		7013	8995514	8996668	1154	0.01	531846	1067	532913	0.497846					-532913	0		DISTANCE_VARIANCE,SIZE_PROPORTION	call_2366		5320000	9300000	3980000		3143668	302265	3445933	0.381689					3445933	0.13	PASS	DISTANCE_VARIANCE	call_0		8995510	8996668	1158
DEL	chr10	chr10		57494275	57499067	4792	0.51	-		4469	57450028	57452091	2063	0.02	44247	46976	91223	6.6539					-2729	0.43		DISTANCE_VARIANCE,INTERSECTION_VARIANCE	call_3146		57450027	57452093	2066		44248	46974	91222	6.65092					-2726	0.43		DISTANCE_VARIANCE,INTERSECTION_VARIANCE	call_360		57496859	57497576	717
DEL	chr11	chr11		5723511	5741564	18053	0.57	TRIM5		4637	5738859	5741134	2275	0.02	15348	430	15778	0.388135					-15778	0.13	PASS		call_2770		3190000	3350000	160000		2533511	2391564	4925075	13.8304					141947	0.11		DISTANCE_VARIANCE,INTERSECTION_VARIANCE	call_172		5738858	5741135	2277
DEL	chr5	chr5		69668407	69677446	9039	0.21	VWA8P1		2188	69736877	69773116	36239	0.07	68470	95670	164140	1.8126					27200	0.25		DISTANCE_VARIANCE,INTERSECTION_VARIANCE	call_3818		69540000	71360000	1820000		128407	1682554	1810961	0.495059					1810961	0		DISTANCE_VARIANCE,SIZE_PROPORTION	call_3		69635121	69635940	819
DEL	chr1	chr1		149046671	149083909	37238	0.31	SF3B4;MTMR11;OTUD7B		447	146069614	146121755	52141	0.69	2977057	2962154	5939211	33.2249					14903	0.71		DISTANCE_VARIANCE,INTERSECTION_VARIANCE	call_157		121600000	143300000	21700000		27446671	5783909	33230580	0.76437					21662762	0		DISTANCE_VARIANCE,INTERSECTION_VARIANCE,SIZE_PROPORTION	call_47		149058874	149062042	3168
DEL	chr1	chr1		146255910	146314148	58238	0.04	LOC107985110;LOC124904621;TRN-GTT2-1;NBPF14		423	146069614	146121755	52141	0.69	186296	192393	378689	1.71541					-6097	0.9		DISTANCE_VARIANCE,INTERSECTION_VARIANCE	call_157		146050000	146370000	320000		205910	55852	261762	0.346031					261762	0.18	PASS	DISTANCE_VARIANCE	call_88		146136990	146143286	6296
DEL	chr17	chr17		45178203	45184099	5896	1	LOC124904009		6173	45180538	45181020	482	0.08	2335	3079	5414	0.424585					-5414	0.08	PASS		call_3004		46250000	46490000	240000		1071797	1305901	2377698	4.83477					234104	0.02		DISTANCE_VARIANCE,INTERSECTION_VARIANCE,SIZE_PROPORTION	call_46		45180412	45181021	609
DEL	chr4	chr4		128145	135431	7286	1	ZNF718		1588	127130	133263	6133	0.08	1015	2168	3183	0.118675					-1153	0.84	PASS		call_2224		127129	133264	6135	0.02	1016	2167	3183	0.118657					-1151	0.84	PASS		call_4125		127125	133267	6142
DEL	chr7	chr7		81802541	81815279	12738	0.51	-		3192	81812321	81813228	907		9780	2051	11831	0.433602					-11831	0.07	PASS		call_507		81812320	81813227	907		9779	2052	11831	0.433602					-11831	0.07	PASS		call_257		81812321	81813228	907
DEL	chr2	chr2		181992002	181994158	2156	1	ITGA4		1197	181992192	181992867	675	0.04	190	1291	1481	0.261922					-1481	0.31	PASS		call_2489		181992187	181992870	683		185	1288	1473	0.259775					-1473	0.32	PASS		call_1258		181992188	181992871	683
DEL	chr7	chr7		1144039	1148023	3984	0.42	C7ORF50		2933	1145443	1148017	2574	0.05	1404	6	1410	0.107655					-1410	0.65	PASS		call_2404		1145428	1148018	2590		1389	5	1394	0.106176					-1394	0.65	PASS		call_139		1145429	1148019	2590
DEL	chr1	chr1		207366694	207380891	14197	0.47	PLXNA2;LOC124904500;LOC124904499		541	207368691	207372220	3529	0.02	1997	8671	10668	0.30097					-10668	0.25	PASS		call_2755		121600000	143300000	21700000		85766694	64080891	149847585	3.45045					21685803	0		DISTANCE_VARIANCE,INTERSECTION_VARIANCE,SIZE_PROPORTION	call_47		207368619	207372220	3601
DEL	chr3	chr3		33507544	33512856	5312	0.49	CLASP2		1359	33511716	33512580	864	0.04	4172	276	4448	0.360266					-4448	0.16	PASS		call_2501		33259447	33259755	308		248097	253101	501198	44.5907					-5004	0.06		DISTANCE_VARIANCE,INTERSECTION_VARIANCE	call_2343		33511709	33512594	885
DEL	chr6	chr6		60650543	60664451	13908	0.51	-		2649	60655303	60660100	4797	0.01	4760	4351	9111	0.243598					-9111	0.34	PASS		call_3261		60655537	60660349	4812	0.01	4994	4102	9096	0.243002					-9096	0.35	PASS		call_3992		60655131	60660102	4971
DEL	chr22	chr22		21424743	21468511	43768	0.17	SLC7A4;P2RX6;LRRC74B;P2RX6P;MIR649		7390	21274005	21135834	138171	0.01	150738	332677	483415	0.569078					94403	0.32		DISTANCE_VARIANCE,INTERSECTION_VARIANCE	call_10017_2		21100000	21580000	480000		324743	111489	436232	0.416438					436232	0.09	PASS	DISTANCE_VARIANCE	call_9		22031473	22904992	873519
DEL	chr9	chr9		40928825	40940406	11581	0.16	RBPJP6;RAB28P3		3850	40816248	40816419	171		112577	123987	236564	10.0649					-11410	0.01		DISTANCE_VARIANCE,INTERSECTION_VARIANCE,SIZE_PROPORTION	call_1574		43190000	61130000	17940000		2261175	20189594	22450769	0.625315					17928419	0		DISTANCE_VARIANCE,INTERSECTION_VARIANCE,SIZE_PROPORTION	call_16		40933719	40933771	52
DEL	chr9	chr9		5640525	5645714	5189	0.51	RIC1		3724	5641634	5642809	1175	0.03	1109	2905	4014	0.315525					-4014	0.23	PASS		call_2724		5641632	5642810	1178		1107	2904	4011	0.315141					-4011	0.23	PASS		call_1265		5641633	5642811	1178
DEL	chr10	chr10		46360700	46376436	15736	0.51	MARCHF8;LOC105378286		4352	46361895	46363064	1169		1195	13372	14567	0.430908					-14567	0.07	PASS		call_946		46560000	46910000	350000		199300	533564	732864	1.00191					334264	0.04		DISTANCE_VARIANCE,INTERSECTION_VARIANCE,SIZE_PROPORTION	call_8		46361895	46363064	1169
DEL	chr12	chr12		1077010	1100225	23215	0.52	ERC1		4912	1085079	1090729	5650	0.02	8069	9496	17565	0.304296					-17565	0.24	PASS		call_2970		1090718	1090780	62		13708	9445	23153	0.497379					-23153	0		SIZE_PROPORTION	call_1098		1085223	1090846	5623
DEL	chr19	chr19		46432997	46442314	9317	1	SRRM5;LOC105372411;ZNF428		6635	46452845	46453172	327		19848	10858	30706	1.59208					-8990	0.04		INTERSECTION_VARIANCE,SIZE_PROPORTION	call_2639		46452851	46453246	395	0.03	19854	10932	30786	1.58505					-8922	0.04		INTERSECTION_VARIANCE,SIZE_PROPORTION	call_3939		46439476	46440890	1414
DEL	chr3	chr3		77287547	77296770	9223	0.48	ROBO2		1385	77293605	77294438	833	0.02	6058	2332	8390	0.417263					-8390	0.09	PASS		call_3228		76622235	76622311	76		665312	674459	1339771	72.0386					-9147	0.01		DISTANCE_VARIANCE,INTERSECTION_VARIANCE,SIZE_PROPORTION	call_2192		77293547	77294441	894
DEL	chr19	chr19		297028	301878	4850	0.55	-		6494	300194	300565	371	0.14	3166	1313	4479	0.429132					-4479	0.08	PASS		call_3009		300160	300284	124		3132	1594	4726	0.475271					-4726	0.03		SIZE_PROPORTION	call_714		297480	298979	1499
DEL	chr9	chr9		70701755	70739225	37470	1	-		4075	70701798	70737685	35887	0.66	43	1540	1583	0.0108033					-1583	0.96	PASS		call_15		43190000	61130000	17940000		27511755	9609225	37120980	1.03243					17902530	0		DISTANCE_VARIANCE,INTERSECTION_VARIANCE,SIZE_PROPORTION	call_16		70848682	70848998	316
DEL	chr20	chr20		2814393	2832514	18121	0.48	CPXM1		6747	2822517	2825649	3132	0.02	8124	6865	14989	0.35268					-14989	0.17	PASS		call_3028		2883355	2883677	322		68962	51163	120125	3.25671					-17799	0.02		DISTANCE_VARIANCE,INTERSECTION_VARIANCE,SIZE_PROPORTION	call_1788		2822502	2825764	3262
DEL	chr10	chr10		69512608	69534083	21475	0.53	TET1		4478	69521282	69531322	10040	0.04	8674	2761	11435	0.181453					-11435	0.47	PASS		call_2185		69555198	69555312	114		42590	21229	63819	1.47809					-21361	0.01		DISTANCE_VARIANCE,INTERSECTION_VARIANCE,SIZE_PROPORTION	call_2641		69521248	69531337	10089
DEL	chr6	chr6		131782997	131813645	30648	0.49	-		2731	131793092	131797409	4317	0.04	10095	16236	26331	0.376562					-26331	0.14	PASS		call_2542		132376489	132376812	323		593492	563167	1156659	18.6733					-30325	0.01		DISTANCE_VARIANCE,INTERSECTION_VARIANCE,SIZE_PROPORTION	call_976		131793089	131797409	4320
DEL	chr7	chr7		143808972	143824783	15811	0.55	TRB;TRBV5-5;TRBV6-7;TRBV7-5		3302	143859879	143860032	153		50907	35249	86156	2.69851					-15658	0.01		DISTANCE_VARIANCE,INTERSECTION_VARIANCE,SIZE_PROPORTION	call_921		143859885	143860045	160		50913	35262	86175	2.69792					-15651	0.01		DISTANCE_VARIANCE,INTERSECTION_VARIANCE,SIZE_PROPORTION	call_1677		143859879	143860032	153
DEL	chr6	chr6		13867133	13888318	21185	0.51	-		2549	13882319	13883622	1303		15186	4696	19882	0.442102					-19882	0.06	PASS		call_2168		13882318	13883621	1303		15185	4697	19882	0.442102					-19882	0.06	PASS		call_663		13882319	13883622	1303
DEL	chr6	chr6		31292925	31321444	28519	0.49	HCP5;HLA-X;LINC01149		2568	31307019	31307153	134		14094	14291	28385	0.495358					-28385	0		SIZE_PROPORTION	call_636		31307018	31307152	134		14093	14292	28385	0.495358					-28385	0		SIZE_PROPORTION	call_1837		31307019	31307153	134
DEL	chr15	chr15		23315606	28391344	5075738	0.03	SERPINE4P;RPL9P26;LOC124900363;TUBBP8;DNM1P50;LOC112268151;HERC2;SYNGR2P1;ABCB10P1;GOLGA6L7;LOC107987221;ABCB10P4;LOC645202;GOLGA8R;GOLGA8T;NSMCE3;LOC105370743;GOLGA8J;GOLGA8M;LOC105370746;GABRG3;LOC105370747;LOC124900357;LOC124900358;LOC124900359;LINC00929;GOLGA8G;LOC105370751;GOLGA8F;LOC107984766;FTLP11;LOC100420707;LOC124903451;LOC124903450;LOC124903452;LOC124903578;LOC100996670;LOC124903457;R…		5625	24167531	24383124	215593	0	851925	4008220	4860145	0.459256					-4860145	0.04		DISTANCE_VARIANCE,SIZE_PROPORTION	call_9030		28310000	28680000	370000		4994394	288656	5283050	0.485063					-4705738	0.07	PASS	DISTANCE_VARIANCE	call_20		23196011	28413286	5217275
DEL	chr8	chr8		7496889	7513171	16282	1	FAM86B2-DT		3441	8076837	7682748	394089	0.01	579948	169577	749525	-0.0470928					377807	0.04		DISTANCE_VARIANCE,SIZE_PROPORTION	call_11354_2		7460000	7910000	450000		36889	396829	433718	0.465083					433718	0.04		DISTANCE_VARIANCE,SIZE_PROPORTION	call_69		7366176	7366226	50
DEL	chr11	chr11		134921348	134940433	19085	0.54	-		4880	134732090	134737768	5678	0.01	189258	202665	391923	7.91352					-13407	0.3		DISTANCE_VARIANCE,INTERSECTION_VARIANCE	call_3155		135041260	135041403	143		119912	100970	220882	5.74381					-18942	0.01		DISTANCE_VARIANCE,INTERSECTION_VARIANCE,SIZE_PROPORTION	call_1714		134928335	134929703	1368
DEL	chr5	chr5		102355573	102359665	4092	0.54	LOC105379102		2271	100121704	100379106	257402	0	2233869	1980559	4214428	8.05837					253310	0.02		DISTANCE_VARIANCE,INTERSECTION_VARIANCE,SIZE_PROPORTION	call_10742		69540000	71360000	1820000		32815573	30999665	63815238	17.4923					1815908	0		DISTANCE_VARIANCE,INTERSECTION_VARIANCE,SIZE_PROPORTION	call_3		102358145	102359066	921
DEL	chr4	chr4		49595478	49603476	7998	0.4	-		1695	49607338	49607524	186		11860	4048	15908	0.972019					-7812	0.02		INTERSECTION_VARIANCE,SIZE_PROPORTION	call_1671		49097087	49096756	331	0	498391	506720	1005111	60.2984					-7667	0.04		DISTANCE_VARIANCE,INTERSECTION_VARIANCE,SIZE_PROPORTION	call_4127_2		49595848	49596369	521
DEL	chr3	chr3		68582611	68594384	11773	0.49	TAFA1		1377	68585623	68591101	5478	0.02	3012	3283	6295	0.182511					-6295	0.47	PASS		call_3038		68690531	68698711	8180	0.01	107920	104327	212247	5.31872					-3593	0.69		DISTANCE_VARIANCE,INTERSECTION_VARIANCE	call_3685		68585620	68591103	5483
DEL	chr4	chr4		112571199	112581700	10501	1	COL25A1		1785	112548819	112549126	307		22380	32574	54954	2.54238					-10194	0.03		DISTANCE_VARIANCE,INTERSECTION_VARIANCE,SIZE_PROPORTION	call_1		112548818	112549125	307		22381	32575	54956	2.54247					-10194	0.03		DISTANCE_VARIANCE,INTERSECTION_VARIANCE,SIZE_PROPORTION	call_830		112577055	112580085	3030
DEL	chr4	chr4		68506373	68625142	118769	1	EFL1P2		1722	68508107	68625437	117330	0.8	1734	295	2029	0.00430116					-1439	0.99	PASS		call_52		68625408	68508043	117365	0.93	119035	117099	236134	0.00297712					-1404	0.99	PASS	DISTANCE_VARIANCE	call_38_2		68509795	68515835	6040
DEL	chr15	chr15		71413995	71422405	8410	0.46	NPTN		5720	71416272	71421337	5065	0.01	2277	1068	3345	0.124193					-3345	0.6	PASS		call_3176		71593136	71593474	338		179141	171069	350210	20.0167					-8072	0.04		DISTANCE_VARIANCE,INTERSECTION_VARIANCE,SIZE_PROPORTION	call_1080		71416274	71421352	5078
DEL	chr12	chr12		132289770	132306515	16745	0.49	GALNT9		5173	132223366	132224440	1074	0.03	66404	82075	148479	4.16637					-15671	0.06		DISTANCE_VARIANCE,INTERSECTION_VARIANCE	call_2332		132304439	132305503	1064	0.03	14669	1012	15681	0.440311					-15681	0.06	PASS		call_4067		132304209	132305184	975
DEL	chr2	chr2		89883901	90223625	339724	0.25	LOC101927984;LOC101929815;LOC388996;KMT2CP4;LOC124904399;RNA5SP533;NKAIN1P1;IGKV1OR2-118;LOC107985797;LOC107987365;LOC107985911;LOC105379523;LOC105379203		895	89754055	89685860	68195	0.06	129846	537765	667611	0.651138					-271529	0.2		DISTANCE_VARIANCE,INTERSECTION_VARIANCE	call_257_2		89754084	89685840	68244	0.48	129817	537785	667602	0.650929					-271480	0.2		DISTANCE_VARIANCE,INTERSECTION_VARIANCE	call_123_2		89837355	89837465	110
DEL	chr3	chr3		162996948	163006788	9840	1	C3ORF80;TRIM59-IFT80		1512	162794354	162908540	114186	0.2	202594	98248	300842	1.21283					104346	0.09		DISTANCE_VARIANCE,INTERSECTION_VARIANCE	call_58		162908547	162794347	114200	0.08	88401	212441	300842	0.292019					104360	0.09	PASS	DISTANCE_VARIANCE	call_1685_2		162999524	163005766	6242
DEL	chr9	chr9		42257460	42259719	2259	0.37	PGM5P2;FRG1HP		3946	42258472	42259462	990	0.03	1012	257	1269	0.195599					-1269	0.44	PASS		call_2176		43190000	61130000	17940000		932540	18870281	19802821	0.551849					17937741	0		DISTANCE_VARIANCE,INTERSECTION_VARIANCE,SIZE_PROPORTION	call_16		42258465	42259465	1000
DEL	chr12	chr12		48311234	48319281	8047	0.52	OR5BK1P;ZNF641		4985	48331699	48334598	2899	0.03	20465	15317	35782	1.63457					-5148	0.36	PASS	INTERSECTION_VARIANCE	call_2781		49436512	49436601	89		1125278	1117320	2242598	137.82					-7958	0.01		DISTANCE_VARIANCE,INTERSECTION_VARIANCE,SIZE_PROPORTION	call_3428		48314809	48316916	2107
DEL	chr5	chr5		1959890	1981549	21659	0.44	LOC105374618		2003	1968300	1971468	3168	0.05	8410	10081	18491	0.372437					-18491	0.15	PASS		call_2529		1924476	1925088	612		35414	56461	91875	2.0627					-21047	0.03		DISTANCE_VARIANCE,INTERSECTION_VARIANCE,SIZE_PROPORTION	call_158		1968180	1971470	3290
DEL	chr9	chr9		112813244	112819025	5781	0.51	-		4108	112517131	112517175	44		296113	301850	597963	51.3275					-5737	0.01		DISTANCE_VARIANCE,INTERSECTION_VARIANCE,SIZE_PROPORTION	call_3318		43190000	61130000	17940000		69623244	51689025	121312269	3.37997					17934219	0		DISTANCE_VARIANCE,INTERSECTION_VARIANCE,SIZE_PROPORTION	call_16		112502376	112502457	81
DEL	chr1	chr1		197533052	197539358	6306	1	NEK7		518	197531391	197534135	2744	0.1	1661	5223	6884	0.380442					-3562	0.44	PASS		call_2115		197531391	197534141	2750	0.03	1661	5217	6878	0.379859					-3556	0.44	PASS		call_3802		197531379	197534142	2763
DEL	chr4	chr4		158465061	158475331	10270	0.51	-		1811	160122558	160153713	31155	0.33	1657497	1678382	3335879	40.2641					20885	0.33		DISTANCE_VARIANCE,INTERSECTION_VARIANCE	call_34		158385621	158385663	42		79440	89668	169108	8.19967					-10228	0		DISTANCE_VARIANCE,INTERSECTION_VARIANCE,SIZE_PROPORTION	call_2396		158472208	158473557	1349
DEL	chr10	chr10		4245800	4256244	10444	1	LOC105376369;LINC00702		4297	4247872	4249491	1619	0.07	2072	6753	8825	0.365871					-8825	0.16	PASS		call_2252		4247871	4249490	1619	0.05	2071	6754	8825	0.365871					-8825	0.16	PASS		call_3721		4247871	4249491	1620
DEL	chr1	chr1		10422010	10425735	3725	0.52	-		104	10422424	10423723	1299		414	2012	2426	0.24164					-2426	0.35	PASS		call_179		10422445	10423659	1214	0.03	435	2076	2511	0.254404					-2511	0.33	PASS		call_3658		10422424	10423723	1299
DEL	chrX	chrX		135733566	135777660	44094	0.49	17106.7		7795	135747999	135882032	134033	0.08	14433	104372	118805	0.33349					89939	0.33	PASS	DISTANCE_VARIANCE	call_2322		135211770	135270014	58244	0.08	521796	507646	1029442	5.02963					14150	0.76		DISTANCE_VARIANCE,INTERSECTION_VARIANCE	call_2002		135759357	135759415	58
DEL	chr10	chr10		103291672	103295233	3561	0.48	PSD		4509	103337766	103338080	314		46094	42847	88941	11.4765					-3247	0.09		DISTANCE_VARIANCE,INTERSECTION_VARIANCE	call_913		103293407	103294435	1028		1735	798	2533	0.276204					-2533	0.29	PASS		call_343		103293408	103294436	1028
DEL	chr2	chr2		78847398	78856598	9200	1	-		835	78849450	78854079	4629	0.06	2052	2519	4571	0.165341					-4571	0.5	PASS		call_2361		78849446	78854080	4634	0.05	2048	2518	4566	0.1651					-4566	0.5	PASS		call_3504		78849445	78854081	4636
DEL	chr18	chr18		62578581	62586987	8406	1	TNFRSF11A		6381	62005565	62006943	1378	0.03	573016	580044	1153060	58.9259					-7028	0.16		DISTANCE_VARIANCE,INTERSECTION_VARIANCE	call_2824		62580506	62580638	132		1925	6349	8274	0.484657					-8274	0.02		SIZE_PROPORTION	call_2847		62580639	62581387	748
DEL	chr20	chr20		55858098	55867343	9245	0.55	-		6933	55497635	55497942	307	0.04	360463	369401	729864	38.2049					-8938	0.03		DISTANCE_VARIANCE,INTERSECTION_VARIANCE,SIZE_PROPORTION	call_2846		55859570	55865558	5988	0.01	1472	1785	3257	0.106972					-3257	0.65	PASS		call_4110		55859555	55865561	6006
DEL	chr1	chr1		248515986	248538057	22071	1	-		604	248676256	248677598	1342	0.01	160270	139541	299811	6.4027					-20729	0.06		DISTANCE_VARIANCE,INTERSECTION_VARIANCE	call_3138		248500000	248670000	170000		15986	131943	147929	0.385095					147929	0.13	PASS	DISTANCE_VARIANCE	call_126		248676248	248677600	1352
DEL	chr21	chr21		10766790	10771608	4818	1	VN1R7P;VN1R111P		7185	10786607	10787137	530	0.01	19817	15529	35346	3.30479					-4288	0.11	PASS	INTERSECTION_VARIANCE	call_3215		10769164	10770077	913		2374	1531	3905	0.340865					-3905	0.19	PASS		call_138		10757731	10769517	11786
DEL	chr20	chr20		37748286	37751311	3025	1	CNBD2		6861	38122405	38122467	62		374119	371156	745275	120.712					-2963	0.02		DISTANCE_VARIANCE,INTERSECTION_VARIANCE,SIZE_PROPORTION	call_1156		37572218	37572277	59		176068	179034	355102	57.572					-2966	0.02		DISTANCE_VARIANCE,INTERSECTION_VARIANCE,SIZE_PROPORTION	call_2469		37572227	37572278	51
DEL	chr10	chr10		130833234	130850362	17128	0.47	EBF3		4448	130980586	130980675	89		147352	130313	277665	8.06375					-17039	0.01		DISTANCE_VARIANCE,INTERSECTION_VARIANCE,SIZE_PROPORTION	call_1985		130736134	130736215	81		97100	114147	211247	6.13775					-17047	0		DISTANCE_VARIANCE,INTERSECTION_VARIANCE,SIZE_PROPORTION	call_2744		130788471	130788543	72
DEL	chrX	chrX		96056636	96069112	12476	1	6254.9		7727	96057765	96063858	6093	0.02	1129	5254	6383	0.171926					-6383	0.49	PASS		call_3302		96057769	96063864	6095	0.04	1133	5248	6381	0.171854					-6381	0.49	PASS		call_4178		96057762	96063846	6084
DEL	chr2	chr2		14561515	14571163	9648	0.49	-		785	14564050	14569984	5934	0.03	2535	1179	3714	0.11924					-3714	0.62	PASS		call_2644		15026161	15026487	326		464646	455324	919970	46.1185					-9322	0.03		DISTANCE_VARIANCE,INTERSECTION_VARIANCE,SIZE_PROPORTION	call_494		14564046	14569993	5947
DEL	chr8	chr8		982947	1020701	37754	0.54	DLGAP2		3381	1098591	1098776	185		115644	78075	193719	2.55306					-37569	0		DISTANCE_VARIANCE,INTERSECTION_VARIANCE,SIZE_PROPORTION	call_1769		1039337	1039661	324		56390	18960	75350	0.989443					-37430	0.01		DISTANCE_VARIANCE,INTERSECTION_VARIANCE,SIZE_PROPORTION	call_2891		1011258	1014243	2985
DEL	chr8	chr8		37189146	37196097	6951	1	KCNU1;LOC105379375		3523	37193362	37194336	974		4216	1761	5977	0.377224					-5977	0.14	PASS		call_76		37193361	37194335	974		4215	1762	5977	0.377224					-5977	0.14	PASS		call_311		37193362	37194336	974
DEL	chr6	chr6		42003579	42009465	5886	0.48	LOC118142757;GUCA1A		2630	45179378	45214575	35197	0.01	3175799	3205110	6380909	77.6588					29311	0.17		DISTANCE_VARIANCE,INTERSECTION_VARIANCE	call_10923		41985605	41985924	319		17974	23541	41515	3.34545					-5567	0.05	PASS	INTERSECTION_VARIANCE	call_472		41985613	41985928	315
DEL	chr4	chr4		166756328	166763853	7525	0.51	-		1820	166755898	166761919	6021	0.02	430	1934	2364	0.0873321					-1504	0.8	PASS		call_3061		166490877	166490987	110		265451	272866	538317	35.2534					-7415	0.01		DISTANCE_VARIANCE,INTERSECTION_VARIANCE,SIZE_PROPORTION	call_3011		166755886	166761921	6035
DEL	chr5	chr5		148171451	148196443	24992	1	JAKMIP2-AS1;JAKMIP2		2330	148082606	148082908	302	0.04	88845	113535	202380	4.00059					-24690	0.01		DISTANCE_VARIANCE,INTERSECTION_VARIANCE,SIZE_PROPORTION	call_2698		148082592	148082908	316		88859	113535	202394	3.99866					-24676	0.01		DISTANCE_VARIANCE,INTERSECTION_VARIANCE,SIZE_PROPORTION	call_1236		148082593	148082909	316
DEL	chr11	chr11		101695303	101705240	9937	1	-		4834	101546042	101546372	330		149261	158868	308129	15.0059					-9607	0.03		DISTANCE_VARIANCE,INTERSECTION_VARIANCE,SIZE_PROPORTION	call_783		101546041	101546371	330		149262	158869	308131	15.006					-9607	0.03		DISTANCE_VARIANCE,INTERSECTION_VARIANCE,SIZE_PROPORTION	call_30		101695063	101703561	8498
DEL	chr3	chr3		67953566	67971807	18241	0.47	SUCLG2-DT		1311	67959156	67960421	1265	0.01	5590	11386	16976	0.435199					-16976	0.07	PASS		call_3226		67959150	67960424	1274		5584	11383	16967	0.434768					-16967	0.07	PASS		call_55		67959151	67960425	1274
DEL	chr7	chr7		154643383	154665278	21895	0.46	-		3349	154657123	154657638	515	0.07	13740	7640	21380	0.477064					-21380	0.02		SIZE_PROPORTION	call_2557		154657157	154657595	438	0.04	13774	7683	21457	0.480433					-21457	0.02		SIZE_PROPORTION	call_3861		154662550	154664046	1496
DEL	chr4	chr4		60462587	60483454	20867	0.51	NOA1;POLR2B		1732	60703511	60703841	330		240924	220387	461311	10.8816					-20537	0.02		DISTANCE_VARIANCE,INTERSECTION_VARIANCE,SIZE_PROPORTION	call_608		60703510	60703840	330		240923	220386	461309	10.8815					-20537	0.02		DISTANCE_VARIANCE,INTERSECTION_VARIANCE,SIZE_PROPORTION	call_3446		60464389	60467468	3079
DEL	chrX	chrX		21858625	21859947	1322	1	526.1		7546	37285941	37084868	201073	0.71	15427316	15224921	30652237	74.7303					199751	0.01		DISTANCE_VARIANCE,INTERSECTION_VARIANCE,SIZE_PROPORTION	call_33_2		0	370000	370000		21858625	21489947	43348572	58.3706					368678	0		DISTANCE_VARIANCE,INTERSECTION_VARIANCE,SIZE_PROPORTION	call_54		1947457	2133009	185552
DEL	chr1	chr1		189727608	189842321	114713	0.49	BRINP3-DT;BRINP3		485	189735386	189814221	78835	0.22	7778	28100	35878	0.0926902					-35878	0.69	PASS		call_74		189735380	189814225	78845	0.08	7772	28096	35868	0.0926596					-35868	0.69	PASS		call_1743		189692516	189692583	67
DEL	chr10	chr10		112351989	112371365	19376	1	LOC105378485		4431	112352426	112356899	4473	0.06	437	14466	14903	0.312487					-14903	0.23	PASS		call_2441		112352428	112356897	4469	0.05	439	14468	14907	0.312623					-14907	0.23	PASS		call_3580		112352424	112356901	4477
DEL	chr13	chr13		109764624	109766929	2305	1	RAB20		5314	113672569	113723009	50440	0.77	3907945	3956080	7864025	74.5476					48135	0.05		DISTANCE_VARIANCE,INTERSECTION_VARIANCE,SIZE_PROPORTION	call_12		109765722	109766742	1020	0.06	1098	187	1285	0.193534					-1285	0.44	PASS		call_3669		109765496	109766525	1029
DEL	chr21	chr21		13662359	13686776	24417	0.08	-		7190	13714947	13770378	55431	0.08	52588	83602	136190	0.85282					31014	0.44		DISTANCE_VARIANCE,INTERSECTION_VARIANCE	call_3440		13580000	13810000	230000		82359	123224	205583	0.404032					205583	0.11	PASS	DISTANCE_VARIANCE	call_212		13934786	13934974	188
DEL	chr9	chr9		15811824	15830808	18984	0.53	CCDC171		3760	15815312	15821943	6631	0.02	3488	8865	12353	0.241167					-12353	0.35	PASS		call_3116		15815314	15821900	6586	0.01	3490	8908	12398	0.242472					-12398	0.35	PASS		call_3793		15815309	15821943	6634
DEL	chr4	chr4		137334545	137343481	8936	0.48	PABPC4L		1898	113494348	113755613	261265	0	23840197	23587868	47428065	87.7644					252329	0.03		DISTANCE_VARIANCE,INTERSECTION_VARIANCE,SIZE_PROPORTION	call_6632		137022849	137022976	127		311696	320505	632201	34.8782					-8809	0.01		DISTANCE_VARIANCE,INTERSECTION_VARIANCE,SIZE_PROPORTION	call_1180		137022850	137022977	127
DEL	chr8	chr8		130837845	130859083	21238	0.5	GSDMC;MTRF1LP2		3679	130838506	130840493	1987	0.03	661	18590	19251	0.414489					-19251	0.09	PASS		call_2566		130838503	130840492	1989		658	18591	19249	0.41441					-19249	0.09	PASS		call_357		130838503	130840491	1988
DEL	chr8	chr8		143596535	143675874	79339	0.53	ADGRB1;LOC124902075		3703	143618321	143632521	14200	0.02	21786	43353	65139	0.348202					-65139	0.18	PASS	DISTANCE_VARIANCE	call_2920		143641432	143641764	332		44897	34110	79007	0.495845					-79007	0		DISTANCE_VARIANCE,SIZE_PROPORTION	call_463		143618315	143632523	14208
DEL	chr7	chr7		55198969	55227670	28701	0.5	EGFR		2995	55219068	55221369	2301	0.04	20099	6301	26400	0.425811					-26400	0.08	PASS		call_2550		55219065	55221366	2301	0.04	20096	6304	26400	0.425811					-26400	0.08	PASS		call_3697		55219051	55221369	2318
DEL	chr7	chr7		61256459	61388512	132053	0.69	-		3103	61272035	61272240	205		15576	116272	131848	0.498458					-131848	0		DISTANCE_VARIANCE,SIZE_PROPORTION	call_1503		61100000	61740000	640000		156459	351488	507947	0.32896					507947	0.21	PASS	DISTANCE_VARIANCE	call_10		61257395	61257737	342
DEL	chrX	chrX		77857409	77874519	17110	0.48	2678.2		7701	77865921	77868353	2432	0.02	8512	6166	14678	0.375601					-14678	0.14	PASS		call_3126		78441361	78441952	591	0.04	583952	567433	1151385	32.5232					-16519	0.03		DISTANCE_VARIANCE,INTERSECTION_VARIANCE,SIZE_PROPORTION	call_3706		77865889	77868370	2481
DEL	chr10	chr10		133283417	133297530	14113	0.49	LRRC27		4458	133291313	133292463	1150	0.05	7896	5067	12963	0.42472					-12963	0.08	PASS		call_2446_1		133291418	133291734	316	0.03	8001	5796	13797	0.478169					-13797	0.02		SIZE_PROPORTION	call_4237		133291289	133292480	1191
DEL	chr8	chr8		125580405	125590534	10129	1	TRMT12		3671	125582889	125588909	6020	0.06	2484	1625	4109	0.127283					-4109	0.59	PASS		call_2565		125582885	125588888	6003	0.06	2480	1646	4126	0.127944					-4126	0.59	PASS		call_3568		125582878	125588891	6013
DEL	chrX	chrX		148421707	148438006	16299	0.48	1616.3		7813	148428178	148429689	1511	0.03	6471	8317	14788	0.415216					-14788	0.09	PASS		call_2937		148428177	148429716	1539		6470	8290	14760	0.41378					-14760	0.09	PASS		call_1843		148428178	148429715	1537
DEL	chr2	chr2		52523916	52561958	38042	1	-		813	52522556	52558130	35574	0.88	1360	3828	5188	0.0352505					-2468	0.94	PASS		call_13		52522549	52558131	35582	0.93	1367	3827	5194	0.0352874					-2460	0.94	PASS		call_28		51935997	51936063	66
DEL	chr17	chr17		5690859	5694447	3588	0.49	LOC339166		6102	5692388	5694179	1791	0.03	1529	268	1797	0.167224					-1797	0.5	PASS		call_2816		5692384	5694178	1794		1525	269	1794	0.166852					-1794	0.5	PASS		call_201		5692385	5694179	1794
DEL	chr16	chr16		33738120	33757033	18913	0.49	LOC647211;LOC101929031		5966	33743636	33743951	315	0.01	5516	13082	18598	0.48367					-18598	0.02		SIZE_PROPORTION	call_3178		33140000	33580000	440000		598120	177033	775153	0.844556					421087	0.04		DISTANCE_VARIANCE,INTERSECTION_VARIANCE,SIZE_PROPORTION	call_33		33571583	33576934	5351
DEL	chr21	chr21		8236703	8400681	163978	0.79	-		7004	8125813	8125911	98		110890	274770	385660	1.17525					-163880	0		DISTANCE_VARIANCE,INTERSECTION_VARIANCE,SIZE_PROPORTION	call_2849		5320000	9300000	3980000		2916703	899319	3816022	0.46043					3816022	0.04		DISTANCE_VARIANCE,SIZE_PROPORTION	call_0		8220288	8221019	731
DEL	chr12	chr12		182873	198358	15485	0.48	SLC6A12		4909	183065	188798	5733	0.03	192	9560	9752	0.229852					-9752	0.37	PASS		call_2778		216084	216474	390	0.01	33211	18116	51327	1.61666					-15095	0.03		DISTANCE_VARIANCE,INTERSECTION_VARIANCE,SIZE_PROPORTION	call_4252		183063	188800	5737
DEL	chr19	chr19		53176577	53190278	13701	1	SNAR-A3		6683	53185935	53188695	2760	0.08	9358	1583	10941	0.332392					-10941	0.2	PASS		call_2479		53185934	53188697	2763	0.04	9357	1581	10938	0.33224					-10938	0.2	PASS		call_3823		53185917	53188699	2782
DEL	chr9	chr9		40523187	40527278	4091	0.12	LOC101928195		3816	40816248	40816419	171		293061	289141	582202	68.3017					-3920	0.04		DISTANCE_VARIANCE,INTERSECTION_VARIANCE,SIZE_PROPORTION	call_1574		40526578	40526753	175		3391	525	3916	0.459212					-3916	0.04		SIZE_PROPORTION	call_1413		40597611	40598107	496
DEL	chr2	chr2		51695952	51700881	4929	0.48	LOC730100		742	51699447	51700630	1183		3495	251	3746	0.30661					-3746	0.24	PASS		call_126		51716392	51716462	70		20440	15581	36021	3.60302					-4859	0.01		INTERSECTION_VARIANCE,SIZE_PROPORTION	call_3359		51699447	51700630	1183
DEL	chr7	chr7		39773965	39790824	16859	0.47	LOC107986785;RALA		3041	39780510	39785603	5093	0.02	6545	5221	11766	0.268039					-11766	0.3	PASS		call_3093		39340743	39340808	65		433222	450016	883238	26.0943					-16794	0		DISTANCE_VARIANCE,INTERSECTION_VARIANCE,SIZE_PROPORTION	call_2664		39780499	39785603	5104
DEL	chr18	chr18		14853670	14868454	14784	1	GTF2IP8		6335	15388516	15389910	1394	0.02	534846	521456	1056302	32.6463					-13390	0.09		DISTANCE_VARIANCE,INTERSECTION_VARIANCE	call_2628		14822911	14823430	519	0.03	30759	45024	75783	2.47615					-14265	0.04		DISTANCE_VARIANCE,INTERSECTION_VARIANCE,SIZE_PROPORTION	call_3927		14858137	14859406	1269
DEL	chr2	chr2		126892460	126932152	39692	1	LOC105373601		1002	126917184	126919693	2509	0.07	24724	12459	37183	0.44057					-37183	0.06	PASS		call_2209		126917182	126919696	2514	0.02	24722	12456	37178	0.440459					-37178	0.06	PASS		call_3945		126917181	126919697	2516
DEL	chr7	chr7		74413452	74422409	8957	1	NCF1B		3167	74414229	74416932	2703	0.08	777	5477	6254	0.268268					-6254	0.3	PASS		call_2171		74414167	74416931	2764	0.04	715	5478	6193	0.264269					-6193	0.31	PASS		call_4006		74414114	74416932	2818
DEL	chr10	chr10		39508438	39557812	49374	0.63	-		4336	39534026	39534197	171		25588	23615	49203	0.496569					-49203	0		SIZE_PROPORTION	call_452		39530000	41720000	2190000		21562	2162188	2183750	0.487581					2140626	0.02		DISTANCE_VARIANCE,SIZE_PROPORTION	call_845		39551274	39551444	170
DEL	chr14	chr14		22634863	22640950	6087	0.52	-		5508	22636228	22638678	2450	0.04	1365	2272	3637	0.213131					-3637	0.4	PASS		call_2797		22638776	22640003	1227		3913	947	4860	0.332376					-4860	0.2	PASS		call_3125		22636209	22638681	2472
DEL	chrX	chrX		113611977	113645584	33607	0.64	700.5		7766	113633729	113634060	331		21752	11524	33276	0.490276					-33276	0.01		SIZE_PROPORTION	call_471		113633728	113634059	331		21751	11525	33276	0.490276					-33276	0.01		SIZE_PROPORTION	call_2804		113633729	113634060	331
DEL	chr9	chr9		42257492	42259688	2196	0.37	PGM5P2;FRG1HP		3941	42258472	42259462	990	0.03	980	226	1206	0.189579					-1206	0.45	PASS		call_2176		43190000	61130000	17940000		932508	18870312	19802820	0.551851					17937804	0		DISTANCE_VARIANCE,INTERSECTION_VARIANCE,SIZE_PROPORTION	call_16		42258465	42259465	1000
DEL	chr9	chr9		42303159	42346335	43176	0.34	LOC107986997		3947	42258472	42259462	990	0.03	44687	86873	131560	1.4894					-42186	0.02		DISTANCE_VARIANCE,INTERSECTION_VARIANCE,SIZE_PROPORTION	call_2176		43190000	61130000	17940000		886841	18783665	19670506	0.546914					17896824	0		DISTANCE_VARIANCE,INTERSECTION_VARIANCE,SIZE_PROPORTION	call_16		42258465	42259465	1000
DEL	chr1	chr1		246503984	246523742	19758	0.46	ZNF670;ZNF670-ZNF695		656	246520086	246520906	820	0.03	16102	2836	18938	0.4602					-18938	0.04		SIZE_PROPORTION	call_3136		246520577	246520645	68		16593	3097	19690	0.496621					-19690	0		SIZE_PROPORTION	call_3483		246519913	246520903	990
DEL	chr7	chr7		155927807	155935700	7893	1	DPP6		3324	156133498	156133591	93		205691	197891	403582	25.2682					-7800	0.01		DISTANCE_VARIANCE,INTERSECTION_VARIANCE,SIZE_PROPORTION	call_1667		155932660	155932868	208		4853	2832	7685	0.474448					-7685	0.03		SIZE_PROPORTION	call_141		155933763	155934211	448
DEL	chr19	chr19		11405615	11413626	8011	0.48	-		6519	11406810	11407940	1130	0.06	1195	5686	6881	0.376491					-6881	0.14	PASS		call_2356		11406809	11407946	1137	0.02	1194	5680	6874	0.37582					-6874	0.14	PASS		call_3933		11406810	11407947	1137
DEL	chr4	chr4		186170393	186180032	9639	0.46	-		1837	186292818	186293552	734	0.03	122425	113520	235945	11.3731					-8905	0.08		DISTANCE_VARIANCE,INTERSECTION_VARIANCE	call_2874		186292788	186293569	781		122395	113537	235932	11.3212					-8858	0.08		DISTANCE_VARIANCE,INTERSECTION_VARIANCE	call_661		186173686	186175676	1990
DEL	chr20	chr20		43395804	43409479	13675	1	-		6872	43395955	43397153	1198		151	12326	12477	0.419519					-12477	0.09	PASS		call_65		43395954	43397152	1198		150	12327	12477	0.419519					-12477	0.09	PASS		call_79		43395955	43397153	1198
DEL	chr18	chr18		66052280	66061932	9652	0.5	CDH7		6384	66056612	66065142	8530	0.03	4332	3210	7542	0.207458					-1122	0.88	PASS		call_2631		65329609	65329690	81		722671	732242	1454913	74.7413					-9571	0.01		DISTANCE_VARIANCE,INTERSECTION_VARIANCE,SIZE_PROPORTION	call_1384		66056596	66065126	8530
DEL	chr3	chr3		136301744	136309501	7757	0.51	-		1434	136302175	136307353	5178	0.04	431	2148	2579	0.0997681					-2579	0.67	PASS		call_2376		136302173	136307355	5182	0.02	429	2146	2575	0.0995827					-2575	0.67	PASS		call_3617		136302172	136307357	5185
DEL	chr1	chr1		144634574	144648549	13975	0.99	PDE4DIPP5		405	146069614	146121755	52141	0.69	1435040	1473206	2908246	21.9935					38166	0.27		DISTANCE_VARIANCE,INTERSECTION_VARIANCE	call_157		121600000	143300000	21700000		23034574	1348549	24383123	0.561462					21686025	0		DISTANCE_VARIANCE,INTERSECTION_VARIANCE,SIZE_PROPORTION	call_47		144813794	144813926	132
DEL	chr2	chr2		146099939	146120145	20206	1	-		1070	146105055	146119295	14240	0.05	5116	850	5966	0.0866283					-5966	0.7	PASS		call_2487		146105053	146119292	14239	0.12	5114	853	5967	0.0866454					-5967	0.7	PASS		call_3139		146105052	146119295	14243
DEL	chr5	chr5		27521044	27531471	10427	0.56	-		2089	27524782	27526105	1323	0.02	3738	5366	9104	0.387489					-9104	0.13	PASS		call_3071		69540000	71360000	1820000		42018956	43828529	85847485	23.4501					1809573	0.01		DISTANCE_VARIANCE,INTERSECTION_VARIANCE,SIZE_PROPORTION	call_3		27524778	27526109	1331
DEL	chr1	chr1		217998701	218016626	17925	0.5	-		613	218009161	218015252	6091	0.02	10460	1374	11834	0.246419					-11834	0.34	PASS		call_2945		218009160	218015251	6091	0.04	10459	1375	11834	0.246419					-11834	0.34	PASS		call_3573		218009147	218015253	6106
DEL	chr1	chr1		248577497	248633066	55569	1	-		605	248676256	248677598	1342	0.01	98759	44532	143291	1.25892					-54227	0.02		DISTANCE_VARIANCE,INTERSECTION_VARIANCE,SIZE_PROPORTION	call_3138		248500000	248670000	170000		77497	36934	114431	0.253654					114431	0.33	PASS	DISTANCE_VARIANCE	call_126		248676248	248677600	1352
DEL	chr14	chr14		106698528	106754203	55675	1	-		5578	106714441	106762647	48206	0.55	15913	8444	24357	0.117245					-7469	0.87	PASS		call_31		106711090	106758330	47240	0.46	12562	4127	16689	0.0810912					-8435	0.85	PASS		call_722		106719375	106719671	296
DEL	chr8	chr8		6971579	7009842	38263	0.51	LOC124901878;FAM90A4P;OR7E125P;LOC101928095;LINC00965;LOC441320		3414	6979794	7018021	38227	0.43	8215	8179	16394	0.107177					-36	1	PASS		call_106		7018044	6979776	38268	0.68	46465	30066	76531	-1.95999e-05					5	1	PASS	DISTANCE_VARIANCE	call_1082_2		7037418	7037470	52
DEL	chr9	chr9		41012607	41448608	436001	0.25	CNTNAP3P4;CNTNAP3P3;SPATA31A7;LOC124902172;LOC112268036;CNTNAP3P9;VN2R6P;ATP5F1AP7;FAM74A4;FKBP4P2;SDR42E1P2;LOC105379435;LOC105379434;LOC100506103		3837	40816248	40816419	171		196359	632189	828548	0.949797					-435830	0		DISTANCE_VARIANCE,INTERSECTION_VARIANCE,SIZE_PROPORTION	call_1574		41108534	41108935	401		95927	339673	435600	0.499083					-435600	0		DISTANCE_VARIANCE,SIZE_PROPORTION	call_2167		41237753	41238300	547
DEL	chr12	chr12		265687	276523	10836	0.47	-		4910	268338	275662	7324	0.04	2651	861	3512	0.0967511					-3512	0.68	PASS		call_2451		239223	239301	78		26464	37222	63686	2.91772					-10758	0.01		DISTANCE_VARIANCE,INTERSECTION_VARIANCE,SIZE_PROPORTION	call_2007		268331	275664	7333
DEL	chr6	chr6		131095842	131103265	7423	0.49	LOC105377999		2844	131096862	131097848	986		1020	5417	6437	0.382864					-6437	0.13	PASS		call_143		131096862	131097847	985		1020	5418	6438	0.382969					-6438	0.13	PASS		call_250		131096872	131097848	976
DEL	chr19	chr19		8282858	8298740	15882	0.6	NDUFA7;CD320		6513	8449527	8449834	307		166669	151094	317763	9.81423					-15575	0.02		DISTANCE_VARIANCE,INTERSECTION_VARIANCE,SIZE_PROPORTION	call_2001		8340250	8340295	45		57392	41555	98947	3.10633					-15837	0		DISTANCE_VARIANCE,INTERSECTION_VARIANCE,SIZE_PROPORTION	call_1693		8291902	8292196	294
DEL	chr20	chr20		1405883	1415351	9468	0.53	SDCBP2-AS1;FKBP1A-SDCBP2		6715	1408503	1410171	1668	0.03	2620	5180	7800	0.350305					-7800	0.18	PASS		call_2656		1408499	1410170	1671		2616	5181	7797	0.350076					-7797	0.18	PASS		call_4		1408500	1410171	1671
DEL	chr1	chr1		80938253	80946006	7753	1	-		306	80939088	80945262	6174	0.07	835	744	1579	0.0567602					-1579	0.8	PASS		call_2429		121600000	143300000	21700000		40661747	62353994	103015741	2.37279					21692247	0		DISTANCE_VARIANCE,INTERSECTION_VARIANCE,SIZE_PROPORTION	call_47		80939073	80945264	6191
DEL	chr8	chr8		112973153	112976244	3091	0.45	-		3664	112213635	112213959	324	0.09	759518	762285	1521803	222.812					-2767	0.1		DISTANCE_VARIANCE,INTERSECTION_VARIANCE	call_2241		113112386	113112432	46		139233	136188	275421	43.8991					-3045	0.01		DISTANCE_VARIANCE,INTERSECTION_VARIANCE,SIZE_PROPORTION	call_216		112494462	112494515	53
DEL	chr13	chr13		28049034	28053207	4173	0.55	MTUS2		5203	28051787	28052342	555	0.03	2753	865	3618	0.382826					-3618	0.13	PASS		call_2787		28051786	28052344	558		2752	863	3615	0.382266					-3615	0.13	PASS		call_1135		28051795	28052345	550
DEL	chr16	chr16		84456616	84470900	14284	0.52	WWOX		6048	84467833	84470510	2677	0.04	11217	390	11607	0.342226					-11607	0.19	PASS		call_2470		84467834	84470480	2646	0.01	11218	420	11638	0.343768					-11638	0.19	PASS		call_4083		84467929	84470510	2581
DEL	chr6	chr6		61306554	61356606	50052	1	-		2650	61372826	61320067	52759	0.01	66272	36539	102811	-0.0131552					2707	0.95	PASS	DISTANCE_VARIANCE	call_10944_2		61322599	61364275	41676	0.77	16045	7669	23714	0.129274					-8376	0.83	PASS		call_419		61378403	61378583	180
DEL	chr19	chr19		1023323	1036799	13476	0.49	ABCA7;ARHGAP45		6499	870793	870839	46		152530	165960	318490	11.7768					-13430	0		DISTANCE_VARIANCE,INTERSECTION_VARIANCE,SIZE_PROPORTION	call_2084		1049821	1049952	131		26498	13153	39651	1.45708					-13345	0.01		INTERSECTION_VARIANCE,SIZE_PROPORTION	call_2612		1033781	1034237	456
DEL	chr4	chr4		107201421	107208555	7134	0.54	-		1882	107206672	107210556	3884	0.07	5251	2001	7252	0.329189					-3250	0.54	PASS		call_2522		107206672	107210557	3885	0.06	5251	2002	7253	0.329204					-3249	0.54	PASS		call_3449		107206652	107210558	3906
DEL	chr6	chr6		33943923	33979956	36033	0.5	GRM4		2578	33970055	33974917	4862	0.02	26132	5039	31171	0.381135					-31171	0.13	PASS		call_2889		33615422	33618065	2643	0.02	328501	361891	690392	8.92535					-33390	0.07		DISTANCE_VARIANCE,INTERSECTION_VARIANCE	call_3780		33970066	33974921	4855
DEL	chr1	chr1		120434755	120475182	40427	1	NBPF8;PFN1P2		380	120498134	120498600	466	0.03	63379	23418	86797	1.06129					-39961	0.01		DISTANCE_VARIANCE,INTERSECTION_VARIANCE,SIZE_PROPORTION	call_2751		121600000	143300000	21700000		1165245	22824818	23990063	0.551739					21659573	0		DISTANCE_VARIANCE,INTERSECTION_VARIANCE,SIZE_PROPORTION	call_47		120436616	120442969	6353
DEL	chr10	chr10		39332082	39369005	36923	0.49	-		4343	39340903	39359866	18963	0.03	8821	9139	17960	0.160702					-17960	0.51	PASS		call_2438		39340897	39359930	19033	0	8815	9075	17890	0.159876					-17890	0.52	PASS		call_4046		39340806	39359900	19094
DEL	chr2	chr2		129478931	129495267	16336	0.49	-		1029	129484674	129493834	9160	0.05	5743	1433	7176	0.140767					-7176	0.56	PASS		call_2274		128880847	128888627	7780	0.01	598084	606640	1204724	24.9777					-8556	0.48		DISTANCE_VARIANCE,INTERSECTION_VARIANCE	call_4102		129484672	129493836	9164
DEL	chr12	chr12		50822244	50831976	9732	0.59	TMPRSS12		5092	50822729	50824678	1949	0.03	485	7298	7783	0.333233					-7783	0.2	PASS		call_2454		50822654	50824681	2027		410	7295	7705	0.327706					-7705	0.21	PASS		call_63		50822652	50824677	2025
DEL	chr15	chr15		101890534	101899157	8623	0.37	-		5798	101792342	101792648	306	0.06	98192	106509	204701	11.4628					-8317	0.04		DISTANCE_VARIANCE,INTERSECTION_VARIANCE,SIZE_PROPORTION	call_2343		101859112	101859153	41		31422	40004	71426	4.12211					-8582	0		DISTANCE_VARIANCE,INTERSECTION_VARIANCE,SIZE_PROPORTION	call_1330		101892939	101894630	1691
DEL	chr2	chr2		134207240	134218497	11257	1	-		1152	134209148	134212558	3410	0.09	1908	5939	7847	0.267573					-7847	0.3	PASS		call_2275		134209147	134212559	3412	0.07	1907	5938	7845	0.267469					-7845	0.3	PASS		call_3360		134209130	134212560	3430
DEL	chr8	chr8		42330285	42337440	7155	1	KAT6A-AS1		3536	42332974	42336832	3858	0.08	2689	608	3297	0.149778					-3297	0.54	PASS		call_2175		42332975	42336832	3857	0.02	2690	608	3298	0.149837					-3298	0.54	PASS		call_4161		42332914	42336877	3963
DEL	chr17	chr17		53774408	53784905	10497	0.46	LINC02089		6263	53775439	53783304	7865	0.02	1031	1601	2632	0.0717242					-2632	0.75	PASS		call_3005		53775464	53783317	7853	0.01	1056	1588	2644	0.0720981					-2644	0.75	PASS		call_4085		53775427	53783380	7953
DEL	chrX	chrX		79652280	79677396	25116	1	4174.8		7662	79666394	79670579	4185	0.05	14114	6817	20931	0.357206					-20931	0.17	PASS		call_2733		79666395	79670573	4178	0.02	14115	6823	20938	0.357411					-20938	0.17	PASS		call_4176		79666395	79669687	3292
DEL	chr22	chr22		42524377	42543606	19229	0.55	LOC107985551;WBP2NL;NAGA		7438	42705512	42706181	669	0.07	181135	162575	343710	8.63685					-18560	0.03		DISTANCE_VARIANCE,INTERSECTION_VARIANCE,SIZE_PROPORTION	call_2217		0	10790000	10790000		42524377	31753606	74277983	3.43586					10770771	0		DISTANCE_VARIANCE,INTERSECTION_VARIANCE,SIZE_PROPORTION	call_23		42538831	42539953	1122
DEL	chr1	chr1		93810358	93841221	30863	1	ABCA4		322	93822821	93825701	2880	0.12	12463	15520	27983	0.414679					-27983	0.09	PASS		call_2114		93822819	93825699	2880	0.04	12461	15522	27983	0.414679					-27983	0.09	PASS		call_3716		93822817	93825701	2884
DEL	chr2	chr2		219183810	219200592	16782	1	TTLL4;LOC124907983;STK36		1119	219188451	219191508	3057	0.14	4641	9084	13725	0.34596					-13725	0.18	PASS		call_2100		219188441	219191523	3082	0.05	4631	9069	13700	0.344895					-13700	0.18	PASS		call_3949		219188432	219191512	3080
DEL	chr7	chr7		144329449	144348083	18634	1	-		3297	144337689	144339425	1736	0.08	8240	8658	16898	0.414826					-16898	0.09	PASS		call_2412		144337688	144339425	1737	0.02	8239	8658	16897	0.414781					-16897	0.09	PASS		call_4525		144337689	144339420	1731
DEL	chr1	chr1		31099264	31109943	10679	0.48	-		258	31102241	31104416	2175	0.03	2977	5527	8504	0.33087					-8504	0.2	PASS		call_2743		31102218	31104484	2266		2954	5459	8413	0.325029					-8413	0.21	PASS		call_1366		31102219	31104485	2266
DEL	chr1	chr1		159027051	159052424	25373	0.47	MIR4259;LOC124904434;LOC124904435;CFAP45		466	158897744	158900192	2448	0.07	129307	152232	281539	5.05986					-22925	0.1		DISTANCE_VARIANCE,INTERSECTION_VARIANCE	call_2432		121600000	143300000	21700000		37427051	15752424	53179475	1.2239					21674627	0		DISTANCE_VARIANCE,INTERSECTION_VARIANCE,SIZE_PROPORTION	call_47		158991562	158996412	4850
DEL	chr6	chr6		133942262	133949459	7197	0.48	VNN2		2735	133947843	133948585	742	0.02	5581	874	6455	0.406663					-6455	0.1	PASS		call_2900		133947844	133948586	742	0.03	5582	873	6455	0.406663					-6455	0.1	PASS		call_3640		133947839	133948587	748
DEL	chr17	chr17		3831287	3835653	4366	1	ATP2A3		6074	3831550	3832487	937	0.15	263	3166	3429	0.323496					-3429	0.21	PASS		call_2058		3831490	3832548	1058		203	3105	3308	0.305125					-3308	0.24	PASS		call_2607		3831491	3832549	1058
DEL	chr10	chr10		42146788	42155455	8667	0.07	-		4362	42272692	42272778	86		125904	117323	243227	13.894					-8581	0.01		DISTANCE_VARIANCE,INTERSECTION_VARIANCE,SIZE_PROPORTION	call_1703		39530000	41720000	2190000		2616788	435455	3052243	0.694113					2181333	0		DISTANCE_VARIANCE,INTERSECTION_VARIANCE,SIZE_PROPORTION	call_845		42149578	42150123	545
DEL	chr1	chr1		83210612	83221936	11324	0.06	-		348	82660294	82661883	1589	0.05	550318	560053	1110371	42.9944					-9735	0.14		DISTANCE_VARIANCE,INTERSECTION_VARIANCE	call_2309		121600000	143300000	21700000		38389388	60078064	98467452	2.26765					21688676	0		DISTANCE_VARIANCE,INTERSECTION_VARIANCE,SIZE_PROPORTION	call_47		83019227	83019317	90
DEL	chr12	chr12		7076224	7087834	11610	0.48	C1S		4904	7083653	7084647	994	0.07	7429	3187	10616	0.421215					-10616	0.09	PASS		call_1999		7083466	7084736	1270	0.01	7242	3098	10340	0.401475					-10340	0.11	PASS		call_4255		7083651	7084567	916
DEL	chr22	chr22		17272348	17305394	33046	0.5	TPTEP1		7350	17289464	17298217	8753	0.02	17116	7177	24293	0.290617					-24293	0.26	PASS		call_3033		12440000	15580000	3140000		4832348	1725394	6557742	1.03335					3106954	0.01		DISTANCE_VARIANCE,INTERSECTION_VARIANCE,SIZE_PROPORTION	call_36		17289461	17298218	8757
DEL	chr7	chr7		70967612	70982221	14609	1	AUTS2		3150	74831469	75117072	285603	0.01	3863857	4134851	7998708	13.3218					270994	0.05		DISTANCE_VARIANCE,INTERSECTION_VARIANCE	call_7259		75150000	75440000	290000		4182388	4457779	8640167	14.1824					275391	0.05		DISTANCE_VARIANCE,INTERSECTION_VARIANCE	call_103		70982771	70983006	235
DEL	chr9	chr9		31284146	31298206	14060	0.51	-		3767	31291361	31292671	1310	0.02	7215	5535	12750	0.414834					-12750	0.09	PASS		call_3118		31291357	31292674	1317		7211	5532	12743	0.414418					-12743	0.09	PASS		call_552		31291358	31292675	1317
DEL	chr2	chr2		183218451	183225972	7521	0.51	DNAJC10		1097	183220804	183226217	5413	0.03	2353	245	2598	0.10051					-2108	0.72	PASS		call_2653		183220801	183226217	5416	0.01	2350	245	2595	0.100371					-2105	0.72	PASS		call_3757		183220794	183226219	5425
DEL	chr18	chr18		53080202	53088487	8285	0.52	DCC		6371	52936200	52936661	461	0.01	144002	151826	295828	16.9123					-7824	0.06		DISTANCE_VARIANCE,INTERSECTION_VARIANCE	call_3184		53206141	53206189	48		125939	117702	243641	14.6192					-8237	0.01		DISTANCE_VARIANCE,INTERSECTION_VARIANCE,SIZE_PROPORTION	call_1522		53085990	53086574	584
DEL	chr8	chr8		117856594	117876278	19684	0.52	EIF3H;LOC124902006		3606	117861500	117863354	1854	0.04	4906	12924	17830	0.413966					-17830	0.09	PASS		call_2564		117700549	117700880	331		156045	175398	331443	8.27992					-19353	0.02		DISTANCE_VARIANCE,INTERSECTION_VARIANCE,SIZE_PROPORTION	call_1894		117862529	117863353	824
DEL	chr16	chr16		19924476	19959389	34913	0.48	GPR139		5876	19934233	19956258	22025	0.02	9757	3131	12888	0.113193					-12888	0.63	PASS		call_2806		16250000	16530000	280000		3674476	3429389	7103865	11.2791					245087	0.12		DISTANCE_VARIANCE,INTERSECTION_VARIANCE	call_24		19934233	19956262	22029
DEL	chr22	chr22		23846012	23856401	10389	0.47	LINC01659		7417	23936390	23937834	1444	0.07	90378	81433	171811	7.25991					-8945	0.14		DISTANCE_VARIANCE,INTERSECTION_VARIANCE	call_2370		23853759	23856317	2558	0.03	7747	84	7831	0.302503					-7831	0.25	PASS		call_3829		23853747	23856319	2572
DEL	chr1	chr1		78182295	78190222	7927	0.54	MGC27382		305	78183480	78188468	4988	0.04	1185	1754	2939	0.11386					-2939	0.63	PASS		call_2308		121600000	143300000	21700000		43417705	65109778	108527483	2.49972					21692073	0		DISTANCE_VARIANCE,INTERSECTION_VARIANCE,SIZE_PROPORTION	call_47		78183480	78188467	4987
DEL	chr3	chr3		97732302	97735318	3016	0.51	-		1407	98691836	98695940	4104	0.06	959534	960622	1920156	134.843					1088	0.73		DISTANCE_VARIANCE,INTERSECTION_VARIANCE	call_2375		97566569	97566928	359	0.01	165733	168390	334123	49.5					-2657	0.12		DISTANCE_VARIANCE,INTERSECTION_VARIANCE	call_4423		98691868	98695940	4072
DEL	chr8	chr8		7539822	8060871	521049	0.36	TRE-CTC11-1;GATA4;DEFB109C;LOC112268017;OR7E161P;USP17L7;DEFB131D;DEFB131E;SUB1P1;SNORA99;CTSB;FDFT1;RNA5SP253;FAM86KP;DEFB108E;ZNF705D;DEFB136;DEFB135;DEFB134;USP17L2;LOC100421446;OR7E160P;LOC124901888;LOC392196;NEIL2;OR7E158P;ALG1L14P;FAM86B2-DT;LINC02905;LOC105379246;FAM66D;LOC105379245;FAM90A26;DEFB130B;LOC105379244;LOC105379243		3442	8076837	7682748	394089	0.01	537015	378123	915138	0.0693677					-126960	0.76	PASS	DISTANCE_VARIANCE	call_11354_2		7460000	7910000	450000		79822	150871	230693	0.118786					-71049	0.86	PASS	DISTANCE_VARIANCE	call_69		7916333	7916649	316
DEL	chr9	chr9		134093158	134131609	38451	0.47	TTLL11		4126	134183097	134185531	2434	0.01	89939	53922	143861	1.75936					-36017	0.06		DISTANCE_VARIANCE,INTERSECTION_VARIANCE	call_2930		134183096	134185535	2439	0.01	89938	53926	143864	1.75918					-36012	0.06		DISTANCE_VARIANCE,INTERSECTION_VARIANCE	call_4173		134115713	134117925	2212
DEL	chr2	chr2		52525705	52574108	48403	1	CRTC1P1		743	52522556	52558130	35574	0.88	3149	15978	19127	0.113894					-12829	0.73	PASS		call_13		52522549	52558131	35582	0.93	3156	15977	19133	0.113919					-12821	0.74	PASS		call_28		51935997	51936063	66
DEL	chr3	chr3		180371635	180385467	13832	0.55	LINC00578;LOC124906306		1529	180373885	180375179	1294	0.01	2250	10288	12538	0.414518					-12538	0.09	PASS		call_3231		180373881	180375126	1245		2246	10341	12587	0.41749					-12587	0.09	PASS		call_1086		180373882	180375127	1245
DEL	chr5	chr5		106900870	106908241	7371	0.49	-		2373	105096420	105167965	71545	0.26	1804450	1740276	3544726	22.4589					64174	0.1		DISTANCE_VARIANCE,INTERSECTION_VARIANCE	call_53		69540000	71360000	1820000		37360870	35548241	72909111	19.9492					1812629	0		DISTANCE_VARIANCE,INTERSECTION_VARIANCE,SIZE_PROPORTION	call_3		106901435	106904076	2641
DEL	chr6	chr6		122786749	122790145	3396	0.53	-		2723	123193914	123194229	315		407165	404084	811249	109.304					-3081	0.09		DISTANCE_VARIANCE,INTERSECTION_VARIANCE	call_287		122815435	122815491	56		28686	25346	54032	7.82648					-3340	0.02		DISTANCE_VARIANCE,INTERSECTION_VARIANCE,SIZE_PROPORTION	call_2782		122815436	122815492	56
DEL	chr6	chr6		18397477	18406395	8918	1	MIR548A1HG		2510	18401857	18402637	780		4380	3758	8138	0.419674					-8138	0.09	PASS		call_3078		18401860	18402673	813	0.03	4383	3722	8105	0.416555					-8105	0.09	PASS		call_3986		18401857	18402637	780
DEL	chrX	chrX		78440922	78443863	2941	1	633.9		7661	78441362	78441953	591	0.09	440	1910	2350	0.332956					-2350	0.2	PASS		call_2147		78441361	78441952	591	0.04	439	1911	2350	0.332956					-2350	0.2	PASS		call_3706		78441356	78441954	598
DEL	chr13	chr13		98596625	98608487	11862	0.48	UBAC2		5369	98602003	98606265	4262	0.04	5378	2222	7600	0.235736					-7600	0.36	PASS		call_2336		0	18440000	18440000		98596625	80168487	178765112	4.84409					18428138	0		DISTANCE_VARIANCE,INTERSECTION_VARIANCE,SIZE_PROPORTION	call_58		98602012	98606267	4255
DEL	chr12	chr12		43581263	43587605	6342	1	-		4980	43583658	43585743	2085	0.08	2395	1862	4257	0.2527					-4257	0.33	PASS		call_2153		43583658	43585746	2088	0.03	2395	1859	4254	0.252432					-4254	0.33	PASS		call_3901		43583647	43585747	2100
DEL	chr8	chr8		141821	152451	10630	0.69	-		3377	111861	112017	156		29960	40434	70394	3.2633					-10474	0.01		DISTANCE_VARIANCE,INTERSECTION_VARIANCE,SIZE_PROPORTION	call_1758		0	210000	210000		141821	57549	199370	0.451824					199370	0.05	PASS	DISTANCE_VARIANCE	call_119		148807	150837	2030
DEL	chr6	chr6		132381852	132392928	11076	0.44	AKAP7		2845	132386406	132391282	4876	0.02	4554	1646	6200	0.194396					-6200	0.44	PASS		call_2899		132376489	132376812	323		5363	16116	21479	0.942232					-10753	0.03		INTERSECTION_VARIANCE,SIZE_PROPORTION	call_976		132386423	132391280	4857
DEL	chr1	chr1		207532964	207570046	37082	0.53	LOC105372889		537	207368691	207372220	3529	0.02	164273	197826	362099	4.45816					-33553	0.1		DISTANCE_VARIANCE,INTERSECTION_VARIANCE	call_2755		121600000	143300000	21700000		85932964	64270046	150203010	3.45499					21662918	0		DISTANCE_VARIANCE,INTERSECTION_VARIANCE,SIZE_PROPORTION	call_47		207554540	207571634	17094
DEL	chr4	chr4		40017153	40040943	23790	0.49	LOC344967;N4BP2		1655	40023336	40024658	1322	0.04	6183	16285	22468	0.447396					-22468	0.06	PASS		call_2675		40023295	40024661	1366		6142	16282	22424	0.445739					-22424	0.06	PASS		call_11		40023297	40024662	1365
DEL	chr5	chr5		138471138	138490473	19335	0.54	FAM13B		2395	138471840	138481232	9392	0.01	702	9241	9943	0.173095					-9943	0.49	PASS		call_3074		138471839	138481078	9239	0.01	701	9395	10096	0.176699					-10096	0.48	PASS		call_3985		138471797	138481213	9416
DEL	chr5	chr5		178388450	178407250	18800	1	-		2360	178394953	178396793	1840	0.04	6503	10457	16960	0.410901					-16960	0.1	PASS		call_3077		177710000	177960000	250000		678450	447250	1125700	2.09394					231200	0.08		DISTANCE_VARIANCE,INTERSECTION_VARIANCE	call_30		178395073	178396744	1671
DEL	chr2	chr2		2021551	2036802	15251	1	MYT1L		697	1354238	1354745	507		667313	682057	1349370	42.8155					-14744	0.03		DISTANCE_VARIANCE,INTERSECTION_VARIANCE,SIZE_PROPORTION	call_334		2079919	2080377	458	0.01	58368	43575	101943	3.2448					-14793	0.03		DISTANCE_VARIANCE,INTERSECTION_VARIANCE,SIZE_PROPORTION	call_4367		2034397	2035290	893
DEL	chr12	chr12		47035992	47038662	2670	0.45	AMIGO2		5090	47215800	47215877	77		179808	177215	357023	64.9845					-2593	0.03		DISTANCE_VARIANCE,INTERSECTION_VARIANCE,SIZE_PROPORTION	call_819		9440000	9590000	150000		37595992	37448662	75044654	245.774					147330	0.02		DISTANCE_VARIANCE,INTERSECTION_VARIANCE,SIZE_PROPORTION	call_29		47215804	47215875	71
DEL	chr5	chr5		10264893	10281482	16589	1	LOC101929977;LOC105374651		2019	9989987	9990200	213		274906	291282	566188	16.8489					-16376	0.01		DISTANCE_VARIANCE,INTERSECTION_VARIANCE,SIZE_PROPORTION	call_824		10347310	10347368	58		82417	65886	148303	4.45441					-16531	0		DISTANCE_VARIANCE,INTERSECTION_VARIANCE,SIZE_PROPORTION	call_4698		10273118	10274962	1844
DEL	chr6	chr6		29930286	29937045	6759	0.54	PPP1R11;RNF39		2565	29932006	29933766	1760	0.02	1720	3279	4999	0.29352					-4999	0.26	PASS		call_3079		29932007	29946938	14931	0	1721	9893	11614	0.267773					8172	0.45	PASS		call_4142		29931992	29933750	1758
DEL	chr1	chr1		39519661	39540744	21083	0.53	NT5C1A		269	39532635	39535564	2929	0.01	12974	5180	18154	0.378061					-18154	0.14	PASS		call_3130		39477056	39477135	79		42605	63609	106214	2.50959					-21004	0		DISTANCE_VARIANCE,INTERSECTION_VARIANCE,SIZE_PROPORTION	call_2520		39532543	39535585	3042
DEL	chr9	chr9		101669031	101683509	14478	0.58	-		4175	101681680	101682446	766		12649	1063	13712	0.449816					-13712	0.05	PASS		call_555		101681679	101682445	766		12648	1064	13712	0.449816					-13712	0.05	PASS		call_650		101681680	101682446	766
DEL	chr1	chr1		222198978	222214035	15057	0.54	DISP1		552	222200828	222207196	6368	0.02	1850	6839	8689	0.202824					-8689	0.42	PASS		call_2582		121600000	143300000	21700000		100598978	78914035	179513013	4.13338					21684943	0		DISTANCE_VARIANCE,INTERSECTION_VARIANCE,SIZE_PROPORTION	call_47		222200824	222207195	6371
DEL	chr8	chr8		136131842	136172761	40919	1	-		3683	136147955	136151656	3701	0.05	16113	21105	37218	0.417078					-37218	0.09	PASS		call_2722		136147954	136151653	3699	0.09	16112	21108	37220	0.417119					-37220	0.09	PASS		call_3405		136147953	136151656	3703
DEL	chr9	chr9		65532327	65540032	7705	0.44	-		4034	66070685	66061647	9038	0.01	538358	521615	1059973	31.1145					1333	0.85		DISTANCE_VARIANCE,INTERSECTION_VARIANCE	call_2924_2		43190000	61130000	17940000		22342327	4410032	26752359	0.745286					17932295	0		DISTANCE_VARIANCE,INTERSECTION_VARIANCE,SIZE_PROPORTION	call_16		65466997	65467075	78
DEL	chr14	chr14		30432362	30433534	1172	1	-		5439	19376034	19025885	350149	0	11056328	11407649	22463977	30.9741					348977	0		DISTANCE_VARIANCE,INTERSECTION_VARIANCE,SIZE_PROPORTION	call_2890_2		23959567	23994665	35098	0.3	6472795	6438869	12911664	177.994					33926	0.03		DISTANCE_VARIANCE,INTERSECTION_VARIANCE,SIZE_PROPORTION	call_294		30517306	30517553	247
DEL	chr2	chr2		203311071	203330816	19745	0.47	KRT8P15;ICA1L		1208	203316980	203326975	9995	0.03	5909	3841	9750	0.163954					-9750	0.51	PASS		call_2364		202368519	202368583	64		942552	962233	1904785	48.0788					-19681	0		DISTANCE_VARIANCE,INTERSECTION_VARIANCE,SIZE_PROPORTION	call_3948		203316940	203327011	10071
DEL	chr2	chr2		3770603	3787850	17247	0.48	DCDC2C		771	3777970	3778094	124		7367	9756	17123	0.492919					-17123	0.01		SIZE_PROPORTION	call_993		3837621	3837743	122		67018	49893	116911	3.36557					-17125	0.01		DISTANCE_VARIANCE,INTERSECTION_VARIANCE,SIZE_PROPORTION	call_2380		3775261	3775807	546
DEL	chr7	chr7		26091689	26106094	14405	0.52	LOC105375199		3061	26097398	26105872	8474	0.03	5709	222	5931	0.12966					-5931	0.59	PASS		call_2546		26097477	26105875	8398	0.01	5788	219	6007	0.131759					-6007	0.58	PASS		call_4000		26097380	26105876	8496
DEL	chr9	chr9		107771034	107779734	8700	1	LOC105376158		4104	107775256	107778315	3059	0.08	4222	1419	5641	0.239944					-5641	0.35	PASS		call_2419		107775255	107778314	3059	0.02	4221	1420	5641	0.239944					-5641	0.35	PASS		call_4171		107775240	107778315	3075
DEL	chr5	chr5		70211261	70240807	29546	0.06	RAD17		2198	70114436	70157042	42606	0.39	96825	83765	180590	1.25147					13060	0.69		DISTANCE_VARIANCE,INTERSECTION_VARIANCE	call_67		69540000	71360000	1820000		671261	1119193	1790454	0.484026					1790454	0.02		DISTANCE_VARIANCE,SIZE_PROPORTION	call_3		70336823	70336882	59
DEL	chr5	chr5		181085780	181102165	16385	0.52	CNOT6;LOC100329129		2366	177764992	178017059	252067	0	3320788	3085106	6405894	11.9312					235682	0.07		DISTANCE_VARIANCE,INTERSECTION_VARIANCE	call_10845		181280000	181540000	260000		194220	437835	632055	1.14344					243615	0.06		DISTANCE_VARIANCE,INTERSECTION_VARIANCE	call_122		181090089	181091203	1114
DEL	chr2	chr2		226464426	226476608	12182	0.47	-		1224	226469662	226470744	1082	0.03	5236	5864	11100	0.418501					-11100	0.09	PASS		call_3211		226531856	226531916	60		67430	55308	122738	5.01307					-12122	0		DISTANCE_VARIANCE,INTERSECTION_VARIANCE,SIZE_PROPORTION	call_965		226469597	226470709	1112
DEL	chr14	chr14		59413721	59417803	4082	0.51	LINC02324		5536	59416763	59417327	564	0.05	3042	476	3518	0.37882					-3518	0.14	PASS		call_2261		59416759	59417329	570		3038	474	3512	0.377687					-3512	0.14	PASS		call_287		59416760	59417330	570
DEL	chr6	chr6		63925129	63969152	44023	0.44	-		2654	63957121	63958450	1329	0.02	31992	10702	42694	0.470718					-42694	0.03		SIZE_PROPORTION	call_3083		63957114	63958453	1339		31985	10699	42684	0.470504					-42684	0.03		SIZE_PROPORTION	call_272		63957115	63958454	1339
DEL	chr16	chr16		49963119	49967476	4357	0.55	-		5991	49945486	49945800	314		17633	21676	39309	4.20799					-4043	0.07	PASS	INTERSECTION_VARIANCE	call_1069		49945485	49945799	314		17634	21677	39311	4.2082					-4043	0.07	PASS	INTERSECTION_VARIANCE	call_532		49945486	49945800	314
DEL	chr15	chr15		28416948	28424159	7211	0.11	ARHGAP11B;ARHGAP11B-DT		5644	22221019	21764641	456378	0.01	6195929	6659518	12855447	12.8807					449167	0.02		DISTANCE_VARIANCE,INTERSECTION_VARIANCE,SIZE_PROPORTION	call_9024_2		28310000	28680000	370000		106948	255841	362789	0.480886					362789	0.02		DISTANCE_VARIANCE,SIZE_PROPORTION	call_20		23196011	28413286	5217275
DEL	chr9	chr9		40523025	40571466	48441	0.58	BMS1P13;LOC101928195;LOC107987071		3834	40816248	40816419	171		293223	244953	538176	5.53544					-48270	0		DISTANCE_VARIANCE,INTERSECTION_VARIANCE,SIZE_PROPORTION	call_1574		39590000	40700000	1110000		933025	128534	1061559	0.458185					1061559	0.04		DISTANCE_VARIANCE,SIZE_PROPORTION	call_6		40597611	40598107	496
DEL	chr8	chr8		8097248	8135915	38667	0.43	LOC105379242		3450	8076837	7682748	394089	0.01	20411	453167	473578	-0.363482					355422	0.1	PASS	DISTANCE_VARIANCE	call_11354_2		7910000	8150000	240000		187248	14085	201333	0.361247					201333	0.16	PASS	DISTANCE_VARIANCE	call_41		8084562	8093062	8500
DEL	chr3	chr3		111522487	111533561	11074	0.48	-		1473	111524908	111530052	5144	0.02	2421	3509	5930	0.182883					-5930	0.46	PASS		call_3043		110958493	110958543	50		563994	575018	1139012	51.1962					-11024	0		DISTANCE_VARIANCE,INTERSECTION_VARIANCE,SIZE_PROPORTION	call_3040		111524774	111530079	5305
DEL	chr6	chr6		74150155	74157443	7288	0.48	LOC105377855;KCNQ5		2689	74155735	74156865	1130	0.02	5580	578	6158	0.365883					-6158	0.16	PASS		call_3086		74155717	74156868	1151		5562	575	6137	0.363728					-6137	0.16	PASS		call_58		74155718	74156869	1151
DEL	chr20	chr20		1579973	1616577	36604	0.54	SIRPD;LOC105372499;LOC107985409;SIRPB1		6716	1580451	1613527	33076	0.35	478	3050	3528	0.0253301					-3528	0.9	PASS		call_22		1765962	1766099	137		185989	149522	335511	4.56592					-36467	0		DISTANCE_VARIANCE,INTERSECTION_VARIANCE,SIZE_PROPORTION	call_2386		1408500	1410171	1671
DEL	chr1	chr1		146057345	146145397	88052	0.09	LOC105371223;NOTCH2NLB		421	146069614	146121755	52141	0.69	12269	23642	35911	0.128084					-35911	0.59	PASS		call_157		146050000	146370000	320000		7345	224603	231948	0.284216					231948	0.28	PASS	DISTANCE_VARIANCE	call_88		146136990	146143286	6296
DEL	chrX	chrX		123830404	123843932	13528	0.55	847.4		7788	123817394	123818999	1605	0.04	13010	24933	37943	1.25372					-11923	0.12	PASS	INTERSECTION_VARIANCE	call_2936		123817391	123819000	1609		13013	24932	37945	1.25345					-11919	0.12	PASS	INTERSECTION_VARIANCE	call_596		123838960	123839835	875
DEL	chr4	chr4		101865291	101867972	2681	0.52	TSPAN5		1775	101866634	101867193	559	0.04	1343	779	2122	0.327778					-2122	0.21	PASS		call_2678		101866629	101867194	565		1338	778	2116	0.326248					-2116	0.21	PASS		call_3042		101866630	101867195	565
DEL	chr1	chr1		187491259	187498553	7294	0.51	-		511	187495696	187497595	1899		4437	958	5395	0.293539					-5395	0.26	PASS		call_1471		121600000	143300000	21700000		65891259	44198553	110089812	2.53578					21692706	0		DISTANCE_VARIANCE,INTERSECTION_VARIANCE,SIZE_PROPORTION	call_47		187496052	187497590	1538
DEL	chr9	chr9		40423562	40427236	3674	0.13	LOC124902159		3823	40128264	40128718	454		295298	298518	593816	71.9256					-3220	0.12		DISTANCE_VARIANCE,INTERSECTION_VARIANCE	call_1353		39590000	40700000	1110000		833562	272764	1106326	0.496702					1106326	0		DISTANCE_VARIANCE,SIZE_PROPORTION	call_6		40597611	40598107	496
DEL	chr1	chr1		237905287	237906426	1139	0.45	-		575	233110727	233214086	103359	0	4794560	4692340	9486900	45.3927					102220	0.01		DISTANCE_VARIANCE,INTERSECTION_VARIANCE,SIZE_PROPORTION	call_8134		121600000	143300000	21700000		116305287	94606426	210911713	4.85946					21698861	0		DISTANCE_VARIANCE,INTERSECTION_VARIANCE,SIZE_PROPORTION	call_47		237883679	237883739	60
DEL	chr2	chr2		97187059	97192250	5191	1	FER1L5		949	97068343	97393491	325148	0.01	118716	201241	319957	0.484289					319957	0.02		DISTANCE_VARIANCE,SIZE_PROPORTION	call_893		97270000	97360000	90000		82941	167750	250691	1.31679					84809	0.06		DISTANCE_VARIANCE,INTERSECTION_VARIANCE	call_2187		97188508	97190398	1890
DEL	chr16	chr16		62505421	62520539	15118	0.44	LOC105371287;NUP93-DT		5982	62510430	62516761	6331	0.02	5009	3778	8787	0.204881					-8787	0.42	PASS		call_2809		62510503	62516682	6179	0.01	5082	3857	8939	0.209912					-8939	0.41	PASS		call_3917		62510436	62516765	6329
DEL	chr11	chr11		69583594	69586790	3196	1	-		4727	69586073	69586635	562		2479	155	2634	0.350718					-2634	0.18	PASS		call_1129		69586072	69586634	562		2478	156	2634	0.350718					-2634	0.18	PASS		call_3200		69586073	69586635	562
DEL	chr22	chr22		20157762	20174154	16392	0.53	TBX1;RPL7AP70;GNB1L		7384	21274005	21135834	138171	0.01	1116243	961680	2077923	5.82799					121779	0.12		DISTANCE_VARIANCE,INTERSECTION_VARIANCE	call_10017_2		0	10790000	10790000		20157762	9384154	29541916	1.36687					10773608	0		DISTANCE_VARIANCE,INTERSECTION_VARIANCE,SIZE_PROPORTION	call_23		20162165	20162672	507
DEL	chr5	chr5		121712903	121732894	19991	1	-		2317	121723537	121724316	779		10634	8578	19212	0.462542					-19212	0.04		SIZE_PROPORTION	call_404		121723536	121724315	779		10633	8579	19212	0.462542					-19212	0.04		SIZE_PROPORTION	call_125		121723537	121724316	779
DEL	chr4	chr4		116776924	116781282	4358	0.48	CAMK2D		1890	113494348	113755613	261265	0	3282576	3025669	6308245	11.8744					256907	0.02		DISTANCE_VARIANCE,INTERSECTION_VARIANCE,SIZE_PROPORTION	call_6632		116779041	116779952	911		2117	1330	3447	0.327292					-3447	0.21	PASS		call_1468		116779038	116779943	905
DEL	chr7	chr7		128909717	128910977	1260	0.52	FSCN3		3274	128912635	128913574	939		2918	2597	5515	1.25443					-321	0.75	PASS	INTERSECTION_VARIANCE	call_1910		61100000	61740000	640000		67809717	67170977	134980694	105.246					638740	0		DISTANCE_VARIANCE,INTERSECTION_VARIANCE,SIZE_PROPORTION	call_10		128912635	128913574	939
DEL	chr22	chr22		16068969	16072979	4010	0.5	-		7347	16010222	16010565	343		58747	62414	121161	13.9172					-3667	0.09		DISTANCE_VARIANCE,INTERSECTION_VARIANCE	call_719		16071037	16071721	684		2068	1258	3326	0.354495					-3326	0.17	PASS		call_587		16071038	16071722	684
DEL	chr10	chr10		57449788	57454112	4324	0.51	-		4468	57450028	57452091	2063	0.02	240	2021	2261	0.177157					-2261	0.48	PASS		call_3146		57450027	57452093	2066		239	2019	2258	0.176839					-2258	0.48	PASS		call_360		57450037	57452089	2052
DEL	chr4	chr4		4116398	4169343	52945	0.45	OR7E43P;OTOP1;OR7E99P		1613	4120323	4151326	31003	0.28	3925	18017	21942	0.1307					-21942	0.59	PASS		call_41		3876343	3876539	196		240055	292804	532859	5.01365					-52749	0		DISTANCE_VARIANCE,INTERSECTION_VARIANCE,SIZE_PROPORTION	call_2814		4124760	4125081	321
DEL	chr9	chr9		64772232	64782446	10214	0.98	-		4029	64773964	64774966	1002	0.06	1732	7480	9212	0.410752					-9212	0.1	PASS		call_2242		64550000	64780000	230000		222232	2446	224678	0.467666					219786	0.04		DISTANCE_VARIANCE,SIZE_PROPORTION	call_124		64773924	64773986	62
DEL	chr6	chr6		169125339	169131699	6360	0.5	LINC01558		2789	170647774	170700087	52313	0.09	1522435	1568388	3090823	26.3394					45953	0.12		DISTANCE_VARIANCE,INTERSECTION_VARIANCE	call_2095		170610000	170810000	200000		1484661	1678301	3162962	7.6637					193640	0.03		DISTANCE_VARIANCE,INTERSECTION_VARIANCE,SIZE_PROPORTION	call_530		169126254	169126938	684
DEL	chr10	chr10		31967015	31972893	5878	1	LOC107984219		4280	31968970	31971681	2711	0.06	1955	1212	3167	0.18448					-3167	0.46	PASS		call_2319		31968967	31971682	2715	0.05	1952	1211	3163	0.184162					-3163	0.46	PASS		call_3542		31968953	31971685	2732
DEL	chr3	chr3		80869770	80878859	9089	0.54	LOC105377174		1388	80876164	80877453	1289	0.05	6394	1406	7800	0.375891					-7800	0.14	PASS		call_2505		80876160	80877453	1293		6390	1406	7796	0.375554					-7796	0.14	PASS		call_1		80876161	80877454	1293
DEL	chr9	chr9		4374516	4380190	5674	0.46	GLIS3		3722	4376424	4377636	1212	0.03	1908	2554	4462	0.324136					-4462	0.21	PASS		call_2723		4376417	4377644	1227		1901	2546	4447	0.322345					-4447	0.22	PASS		call_259		4376418	4377645	1227
DEL	chr1	chr1		148680322	148688699	8377	0.07	NBPF10;TRN-GTT25-1;LOC101060227		444	146069614	146121755	52141	0.69	2610708	2566944	5177652	42.7778					43764	0.16		DISTANCE_VARIANCE,INTERSECTION_VARIANCE	call_157		121600000	143300000	21700000		27080322	5388699	32469021	0.747845					21691623	0		DISTANCE_VARIANCE,INTERSECTION_VARIANCE,SIZE_PROPORTION	call_47		148702814	148703127	313
DEL	chr1	chr1		194478038	194486871	8833	1	-		514	194090950	194091113	163		387088	395758	782846	43.5109					-8670	0.02		DISTANCE_VARIANCE,INTERSECTION_VARIANCE,SIZE_PROPORTION	call_735		121600000	143300000	21700000		72878038	51186871	124064909	2.85748					21691167	0		DISTANCE_VARIANCE,INTERSECTION_VARIANCE,SIZE_PROPORTION	call_47		194482054	194485182	3128
DEL	chr5	chr5		89309594	89312281	2687	1	MEF2C		2257	89310535	89311151	616	0.04	941	1130	2071	0.313806					-2071	0.23	PASS		call_2880		69540000	71360000	1820000		19769594	17952281	37721875	10.3479					1817313	0		DISTANCE_VARIANCE,INTERSECTION_VARIANCE,SIZE_PROPORTION	call_3		89310557	89311233	676
DEL	chr5	chr5		58383360	58392219	8859	0.47	-		2149	58384176	58390267	6091	0.01	816	1952	2768	0.0926421					-2768	0.69	PASS		call_3251		58384202	58390266	6064	0.01	842	1953	2795	0.0937144					-2795	0.68	PASS		call_4463		58384166	58390275	6109
DEL	chr13	chr13		19767810	19771969	4159	0.53	IFT88		5189	19768492	19769288	796	0.02	682	2681	3363	0.339556					-3363	0.19	PASS		call_2982		19768376	19769284	908		566	2685	3251	0.320999					-3251	0.22	PASS		call_464		19768377	19769285	908
DEL	chr14	chr14		23998702	24014854	16152	0.62	RNU6-1234P;PRKD1		5434	19376034	19025885	350149	0	4622668	4988969	9611637	12.164					333997	0.05		DISTANCE_VARIANCE,INTERSECTION_VARIANCE,SIZE_PROPORTION	call_2890_2		23959567	23994665	35098	0.3	39135	20189	59324	0.57879					18946	0.46		DISTANCE_VARIANCE,INTERSECTION_VARIANCE	call_294		24010411	24015770	5359
DEL	chr6	chr6		76386396	76393199	6803	0.46	-		2691	76387780	76392925	5145	0.03	1384	274	1658	0.0694677					-1658	0.76	PASS		call_2896		76387780	76392923	5143	0.02	1384	276	1660	0.069563					-1660	0.76	PASS		call_3527		76387776	76392925	5149
DEL	chrX	chrX		127456397	127471704	15307	0.51	4660.9		7776	127463783	127468399	4616	0.02	7386	3305	10691	0.268358					-10691	0.3	PASS		call_3128		120871913	120989151	117238	0.43	6584484	6482553	13067037	49.2928					101931	0.13		DISTANCE_VARIANCE,INTERSECTION_VARIANCE	call_1500		127463780	127468416	4636
DEL	chr15	chr15		84155213	84362403	207190	0.49	AGBL1		5758	84163978	84384010	220032	0.07	8765	21607	30372	0.0355483					12842	0.94	PASS		call_312		84150000	84380000	230000		5213	17597	22810	0.0260893					22810	0.9	PASS		call_56		84512509	84512572	63
DEL	chr14	chr14		106327958	106365267	37309	1	-		5577	106269042	105863972	405070	0.02	58916	501295	560211	-0.282481					367761	0.09	PASS	DISTANCE_VARIANCE	call_225_2		106234436	105863982	370454	0.03	93522	501285	594807	-0.179147					333145	0.1	PASS	DISTANCE_VARIANCE	call_2025_2		106333285	106334120	835
DEL	chr22	chr22		20573447	20623002	49555	0.54	RTN4R;LINC02891;LOC124905083;LOC105372862;LOC105372863;LINC00896		7387	20596337	20599548	3211	0.03	22890	23454	46344	0.439165					-46344	0.06	PASS		call_2853		21100000	21580000	480000		526553	956998	1483551	1.40075					430445	0.1		DISTANCE_VARIANCE,INTERSECTION_VARIANCE	call_9		20596336	20599553	3217
DEL	chr7	chr7		66387506	66409239	21733	1	INTS4P1		3143	66392667	66395115	2448	0.03	5161	14124	19285	0.398805					-19285	0.11	PASS		call_2908		61100000	61740000	640000		5287506	4669239	9956745	7.52324					618267	0.03		DISTANCE_VARIANCE,INTERSECTION_VARIANCE,SIZE_PROPORTION	call_10		66392657	66395118	2461
DEL	chr2	chr2		125684609	125698044	13435	0.52	-		1023	125685675	125694253	8578	0.02	1066	3791	4857	0.110367					-4857	0.64	PASS		call_2837		125752137	125753018	881	0.03	67528	54974	122502	4.27857					-12554	0.07		DISTANCE_VARIANCE,INTERSECTION_VARIANCE	call_3754		125685671	125694255	8584
DEL	chr5	chr5		158070919	158078798	7879	0.47	ADAM19		2405	177764992	178017059	252067	0	19694073	19938261	39632334	76.2319					244188	0.03		DISTANCE_VARIANCE,INTERSECTION_VARIANCE,SIZE_PROPORTION	call_10845		69540000	71360000	1820000		88530919	86718798	175249717	47.938					1812121	0		DISTANCE_VARIANCE,INTERSECTION_VARIANCE,SIZE_PROPORTION	call_3		159165390	159165735	345
DEL	chr6	chr6		152702180	152712768	10588	1	CCDC170		2862	152708857	152712654	3797	0.06	6677	114	6791	0.236114					-6791	0.36	PASS		call_2543		152708856	152712653	3797	0.03	6676	115	6791	0.236114					-6791	0.36	PASS		call_3997		152708837	152712655	3818
DEL	chr5	chr5		86948959	86954782	5823	0.53	-		2284	86950185	86951326	1141		1226	3456	4682	0.336301					-4682	0.2	PASS		call_36		86950186	86951325	1139		1227	3457	4684	0.336541					-4684	0.2	PASS		call_290		86950186	86951321	1135
DEL	chr4	chr4		138546462	138553644	7182	1	-		1801	138547725	138552070	4345	0.05	1263	1574	2837	0.123146					-2837	0.6	PASS		call_2872		138547724	138552067	4343	0.04	1262	1577	2839	0.123254					-2839	0.6	PASS		call_3688		138547708	138552086	4378
DEL	chr9	chr9		137886319	137905500	19181	0.58	MAPKAP1		4140	137888933	137890828	1895	0.03	2614	14672	17286	0.410135					-17286	0.1	PASS		call_3122		137888930	137890828	1898		2611	14672	17283	0.410005					-17283	0.1	PASS		call_630		137888931	137890829	1898
DEL	chr5	chr5		105093070	105169737	76667	0.53	LOC105379109		2274	105096420	105167965	71545	0.26	3350	1772	5122	0.017286					-5122	0.93	PASS		call_53		105096413	105167970	71557	0.3	3343	1767	5110	0.0172442					-5110	0.93	PASS		call_217		105096413	105167972	71559
DEL	chr8	chr8		136139932	136172761	32829	1	-		3624	136147955	136151656	3701	0.05	8023	21105	29128	0.398713					-29128	0.11	PASS		call_2722		136147954	136151653	3699	0.09	8022	21108	29130	0.398763					-29130	0.11	PASS		call_3405		136147953	136151656	3703
DEL	chr9	chr9		316537	327026	10489	0.54	DOCK8		3716	320220	322358	2138	0.02	3683	4668	8351	0.330759					-8351	0.2	PASS		call_3288		43190000	61130000	17940000		42873463	60802974	103676437	2.88784					17929511	0		DISTANCE_VARIANCE,INTERSECTION_VARIANCE,SIZE_PROPORTION	call_16		320128	322263	2135
DEL	chr8	chr8		25113568	25133602	20034	0.51	-		3482	25114920	25133472	18552	0.01	1352	130	1482	0.0192298					-1482	0.93	PASS		call_3110		25114919	25133426	18507	0	1351	176	1527	0.019836					-1527	0.92	PASS		call_4537		25114918	25133429	18511
DEL	chr1	chr1		75377326	75386333	9007	0.5	SLC44A5		302	74869174	74903700	34526	0.01	508152	482633	990785	11.3797					25519	0.26		DISTANCE_VARIANCE,INTERSECTION_VARIANCE	call_7942		121600000	143300000	21700000		46222674	67913667	114136341	2.62878					21690993	0		DISTANCE_VARIANCE,INTERSECTION_VARIANCE,SIZE_PROPORTION	call_47		75377987	75383392	5405
DEL	chr10	chr10		130757790	130769104	11314	1	EBF3;LOC107984281		4447	130656081	130656224	143		101709	112880	214589	9.36506					-11171	0.01		DISTANCE_VARIANCE,INTERSECTION_VARIANCE,SIZE_PROPORTION	call_1747		130736134	130736215	81		21656	32889	54545	2.39346					-11233	0.01		DISTANCE_VARIANCE,INTERSECTION_VARIANCE,SIZE_PROPORTION	call_2744		130759193	130760247	1054
DEL	chr20	chr20		61939630	61956695	17065	0.55	MIR646HG		6889	61951233	61951538	305		11603	5157	16760	0.482499					-16760	0.02		SIZE_PROPORTION	call_802		61951232	61951537	305		11602	5158	16760	0.482499					-16760	0.02		SIZE_PROPORTION	call_2340		61943021	61944397	1376
DEL	chr6	chr6		31227363	31250119	22756	1	HLA-S;FGFR3P1;LOC124901300;ZDHHC20P2		2524	31243854	31245336	1482	0.09	16491	4783	21274	0.438898					-21274	0.07	PASS		call_2394		31243854	31245339	1485	0.03	16491	4780	21271	0.438781					-21271	0.07	PASS		call_3988		31243840	31245340	1500
DEL	chr6	chr6		151163299	151171014	7715	1	ULBP1		2749	151164730	151165803	1073		1431	5211	6642	0.378015					-6642	0.14	PASS		call_1123		151164729	151165802	1073		1430	5212	6642	0.378015					-6642	0.14	PASS		call_429		151164730	151165803	1073
DEL	chr15	chr15		31508863	31513750	4887	1	RYR3		5665	22221019	21764641	456378	0.01	9287844	9749109	19036953	19.6462					451491	0.01		DISTANCE_VARIANCE,INTERSECTION_VARIANCE,SIZE_PROPORTION	call_9024_2		32150000	32620000	470000		641137	1106250	1747387	1.83979					465113	0.01		DISTANCE_VARIANCE,INTERSECTION_VARIANCE,SIZE_PROPORTION	call_19		31511063	31511625	562
DEL	chr4	chr4		751555	766142	14587	0.49	PCGF3-AS1;PCGF3;LOC124900163		1593	789912	790066	154		38357	23924	62281	2.11258					-14433	0.01		DISTANCE_VARIANCE,INTERSECTION_VARIANCE,SIZE_PROPORTION	call_1648		758481	759958	1477		6926	6184	13110	0.408118					-13110	0.1	PASS		call_5		758482	759959	1477
DEL	chrX	chrX		144323291	144332923	9632	0.43	3180.7		7803	144323867	144326869	3002	0.04	576	6054	6630	0.262466					-6630	0.31	PASS		call_2737		144327166	144327261	95		3875	5662	9537	0.490336					-9537	0.01		SIZE_PROPORTION	call_2218		144323857	144326856	2999
DEL	chr5	chr5		21448039	21452781	4742	1	-		2063	21450065	21452314	2249	0.03	2026	467	2493	0.178444					-2493	0.47	PASS		call_2877_1		69540000	71360000	1820000		48091961	49907219	97999180	26.8529					1815258	0		DISTANCE_VARIANCE,INTERSECTION_VARIANCE,SIZE_PROPORTION	call_3		21450061	21452354	2293
DEL	chr14	chr14		29250267	29260245	9978	0.45	FAM177A1		5437	29258833	29259597	764		8566	648	9214	0.42897					-9214	0.08	PASS		call_133		29258832	29259596	764		8565	649	9214	0.42897					-9214	0.08	PASS		call_779		29258833	29259597	764
DEL	chrX	chrX		103893393	103908944	15551	1	5634.6		7733	103911637	103911962	325		18244	3018	21262	0.66969					-15226	0.02		INTERSECTION_VARIANCE,SIZE_PROPORTION	call_156		103911636	103911961	325		18243	3017	21260	0.669627					-15226	0.02		INTERSECTION_VARIANCE,SIZE_PROPORTION	call_2059		103894761	103900368	5607
DEL	chrX	chrX		129347361	129373034	25673	0.48	1989.8		7793	129366461	129368461	2000	0.03	19100	4573	23673	0.427764					-23673	0.08	PASS		call_2735		128809466	128809564	98		537895	563470	1101365	21.3683					-25575	0		DISTANCE_VARIANCE,INTERSECTION_VARIANCE,SIZE_PROPORTION	call_3119		129366467	129368461	1994
DEL	chr6	chr6		140679100	140685530	6430	0.49	-		2853	140682151	140683161	1010	0.03	3051	2369	5420	0.364382					-5420	0.16	PASS		call_3269		141004570	141004896	326		325470	319366	644836	47.7234					-6104	0.05		DISTANCE_VARIANCE,INTERSECTION_VARIANCE	call_2864		140682330	140683100	770
DEL	chr10	chr10		106268955	106272575	3620	0.5	-		4511	106270564	106272794	2230	0.03	1609	219	1828	0.15641					-1390	0.62	PASS		call_2769		106270563	106272782	2219	0.02	1608	207	1815	0.155592					-1401	0.61	PASS		call_3726		106270560	106272784	2224
DEL	chr4	chr4		61068419	61083266	14847	0.53	-		1714	61073476	61076522	3046	0.03	5057	6744	11801	0.329822					-11801	0.21	PASS		call_2869		60703510	60703840	330		364909	379426	744335	24.5219					-14517	0.02		DISTANCE_VARIANCE,INTERSECTION_VARIANCE,SIZE_PROPORTION	call_3446		61073472	61076526	3054
DEL	chr3	chr3		104557305	104569015	11710	0.5	NFKBIZ		1415	104546670	104579718	33048	0.01	10635	10703	21338	0.238393					21338	0.35	PASS		call_10196		104559355	104560202	847		2050	8813	10863	0.432627					-10863	0.07	PASS		call_1145		104559357	104560203	846
DEL	chr7	chr7		156591680	156619341	27661	0.53	LOC105375594		3356	156155320	156155754	434	0.05	436360	463587	899947	16.0162					-27227	0.02		DISTANCE_VARIANCE,INTERSECTION_VARIANCE,SIZE_PROPORTION	call_3105		156976558	156976602	44		384878	357261	742139	13.3936					-27617	0		DISTANCE_VARIANCE,INTERSECTION_VARIANCE,SIZE_PROPORTION	call_2890		156595597	156601626	6029
DEL	chr6	chr6		51869515	51873766	4251	0.6	PKHD1		2638	51871315	51872004	689	0.01	1800	1762	3562	0.360729					-3562	0.16	PASS		call_3257		51982138	51982179	41		112623	108413	221036	25.75					-4210	0.01		DISTANCE_VARIANCE,INTERSECTION_VARIANCE,SIZE_PROPORTION	call_4484		51871312	51872007	695
DEL	chr20	chr20		43847351	43858880	11529	0.53	PTPRT		6923	43852684	43855082	2398	0.04	5333	3798	9131	0.327888					-9131	0.21	PASS		call_2494		43643322	43645934	2612	0.01	204029	212946	416975	14.7435					-8917	0.23		DISTANCE_VARIANCE,INTERSECTION_VARIANCE	call_4108		43852629	43855143	2514
DEL	chr2	chr2		110400015	110445675	45660	0.52	LINC01123;LOC645135;GPAA1P1;ZBTB45P1;LOC112268438		980	110392873	110442318	49445	0.7	7142	3357	10499	0.0552074					3785	0.92	PASS		call_142		110220000	110630000	410000		180015	184325	364340	0.399796					364340	0.11	PASS	DISTANCE_VARIANCE	call_26		110818828	110819060	232
DEL	chr10	chr10		70682353	70695350	12997	0.54	COL13A1;LOC105378347		4480	70688985	70691577	2592	0.02	6632	3773	10405	0.333793					-10405	0.2	PASS		call_3147		39530000	41720000	2190000		31152353	28975350	60127703	13.6468					2177003	0.01		DISTANCE_VARIANCE,INTERSECTION_VARIANCE,SIZE_PROPORTION	call_845		70688980	70691579	2599
DEL	chr1	chr1		247880380	247896866	16486	0.61	OR2T2;OR2T7		668	247888191	247894337	6146	0.07	7811	2529	10340	0.228482					-10340	0.37	PASS		call_2435		248500000	248670000	170000		619620	773134	1392754	3.73421					153514	0.1		DISTANCE_VARIANCE,INTERSECTION_VARIANCE	call_126		247888196	247890455	2259
DEL	chr14	chr14		23963578	24009461	45883	0.64	PRKD1		5511	19376034	19025885	350149	0	4587544	4983576	9571120	11.1996					304266	0.13		DISTANCE_VARIANCE,INTERSECTION_VARIANCE	call_2890_2		23959567	23994665	35098	0.3	4011	14796	18807	0.116132					-10785	0.76	PASS		call_294		24001949	24003964	2015
DEL	chr2	chr2		32997351	33003463	6112	0.51	LTBP1		728	32999398	33002222	2824	0.04	2047	1241	3288	0.184087					-3288	0.46	PASS		call_2482		34470767	34511491	40724	0.31	1473416	1508028	2981444	31.8286					34612	0.15		DISTANCE_VARIANCE,INTERSECTION_VARIANCE	call_102		32999396	33002226	2830
DEL	chr3	chr3		125214210	125223430	9220	1	KPNA1		1482	125217452	125218320	868		3242	5110	8352	0.414056					-8352	0.09	PASS		call_1810		125217451	125218319	868		3241	5111	8352	0.414056					-8352	0.09	PASS		call_2658		125217452	125218320	868
DEL	chr3	chr3		90521502	90544141	22639	0.58	-		1401	90439267	90439435	168		82235	104706	186941	4.09837					-22471	0.01		DISTANCE_VARIANCE,INTERSECTION_VARIANCE,SIZE_PROPORTION	call_1727		90550009	90550202	193		28507	6061	34568	0.757052					-22446	0.01		INTERSECTION_VARIANCE,SIZE_PROPORTION	call_3083		90536601	90537961	1360
DEL	chr5	chr5		64397055	64417397	20342	0.53	-		2132	64990228	64990565	337		593173	573168	1166341	28.2011					-20005	0.02		DISTANCE_VARIANCE,INTERSECTION_VARIANCE,SIZE_PROPORTION	call_548		69540000	71360000	1820000		5142945	6942603	12085548	3.28351					1799658	0.01		DISTANCE_VARIANCE,INTERSECTION_VARIANCE,SIZE_PROPORTION	call_3		64402517	64405530	3013
DEL	chr19	chr19		54951166	54963177	12011	0.44	ZNF577		6692	54959228	54960662	1434	0.04	8062	2515	10577	0.393418					-10577	0.12	PASS		call_2642		55078465	55078843	378	0.02	127299	115666	242965	9.80576					-11633	0.03		DISTANCE_VARIANCE,INTERSECTION_VARIANCE,SIZE_PROPORTION	call_4361		54959208	54960665	1457
DEL	chr7	chr7		38338425	38368900	30475	0.48	STARD3NL		3040	38468860	38469188	328		130435	100288	230723	3.74517					-30147	0.01		DISTANCE_VARIANCE,INTERSECTION_VARIANCE,SIZE_PROPORTION	call_971		38468859	38469187	328		130434	100287	230721	3.74514					-30147	0.01		DISTANCE_VARIANCE,INTERSECTION_VARIANCE,SIZE_PROPORTION	call_1674		38348793	38357950	9157
DEL	chr7	chr7		156150084	156162888	12804	0.45	PAXIP1;LOC124901781		3355	156155320	156155754	434	0.05	5236	7134	12370	0.467291					-12370	0.03		SIZE_PROPORTION	call_3105		156155345	156155693	348	0.06	5261	7195	12456	0.473616					-12456	0.03		SIZE_PROPORTION	call_3699		156154608	156155698	1090
DEL	chr3	chr3		11066116	11086262	20146	0.47	LOC101927467		1340	11066600	11070218	3618	0.03	484	16044	16528	0.347795					-16528	0.18	PASS		call_2856		11292545	11292757	212		226429	206495	432924	10.6328					-19934	0.01		DISTANCE_VARIANCE,INTERSECTION_VARIANCE,SIZE_PROPORTION	call_804		11066599	11070198	3599
DEL	chr7	chr7		30074528	30082464	7936	0.47	SCRN1		3031	29648840	29650524	1684	0.04	425688	431940	857628	44.5754					-6252	0.21		DISTANCE_VARIANCE,INTERSECTION_VARIANCE	call_2712		29648835	29650527	1692		425693	431937	857630	44.5384					-6244	0.21		DISTANCE_VARIANCE,INTERSECTION_VARIANCE	call_150		29891149	29891212	63
DEL	chr4	chr4		60421831	60428320	6489	0.45	REST		1713	58878719	58921382	42663	0.81	1543112	1506938	3050050	31.0267					36174	0.15		DISTANCE_VARIANCE,INTERSECTION_VARIANCE	call_19		58870000	58930000	60000		1551831	1498320	3050151	22.9373					53511	0.11		DISTANCE_VARIANCE,INTERSECTION_VARIANCE	call_267		60423579	60423903	324
DEL	chr8	chr8		72872094	72885514	13420	1	-		3554	72875544	72881602	6058	0.07	3450	3912	7362	0.189034					-7362	0.45	PASS		call_2561		72875540	72881588	6048	0.04	3446	3926	7372	0.189388					-7372	0.45	PASS		call_3790		72875531	72881589	6058
DEL	chr9	chr9		128926397	128944308	17911	1	ASTN2		4118	128938699	128939826	1127	0.1	12302	4482	16784	0.440855					-16784	0.06	PASS		call_2146		128938688	128939868	1180	0.06	12291	4440	16731	0.438243					-16731	0.07	PASS		call_3705		128938647	128939879	1232
DEL	chr5	chr5		115418937	115424295	5358	0.52	-		2381	115420819	115422191	1372	0.03	1882	2104	3986	0.296285					-3986	0.26	PASS		call_2882		115420801	115422192	1391		1864	2103	3967	0.294044					-3967	0.26	PASS		call_282		115420802	115422193	1391
DEL	chr1	chr1		158986741	158998466	11725	0.47	LOC124900450;LOC107985216;SNHG28;VSIG8		465	158897744	158900192	2448	0.07	88997	98274	187271	6.60668					-9277	0.21		DISTANCE_VARIANCE,INTERSECTION_VARIANCE	call_2432		121600000	143300000	21700000		37386741	15698466	53085207	1.2225					21688275	0		DISTANCE_VARIANCE,INTERSECTION_VARIANCE,SIZE_PROPORTION	call_47		158991562	158996412	4850
DEL	chr14	chr14		50419908	50421233	1325	1	PELI2		5528	19376034	19025885	350149	0	31043874	31395348	62439222	87.8286					348824	0		DISTANCE_VARIANCE,INTERSECTION_VARIANCE,SIZE_PROPORTION	call_2890_2		50593273	50593653	380	0.01	173365	172420	345785	101.404					-945	0.29		DISTANCE_VARIANCE,INTERSECTION_VARIANCE	call_4289		49820975	49821503	528
DEL	chr4	chr4		10207228	10236937	29709	0.47	RAF1P1		1628	10209645	10232943	23298	0.01	2417	3994	6411	0.060492					-6411	0.78	PASS		call_3055		10209643	10232941	23298	0	2415	3996	6411	0.060492					-6411	0.78	PASS		call_4437		10209637	10232944	23307
DEL	chr4	chr4		106508442	106519756	11314	0.48	CENPE		1880	106516482	106517265	783		8040	2491	10531	0.435356					-10531	0.07	PASS		call_46		107206672	107210557	3885	0.06	698230	690801	1389031	45.6949					-7429	0.34		DISTANCE_VARIANCE,INTERSECTION_VARIANCE	call_3449		106516482	106517265	783
DEL	chr11	chr11		31373974	31379019	5045	0.52	DCDC1		4617	31372232	31376095	3863	0.03	1742	2924	4666	0.262012					-1182	0.77	PASS		call_2448		31130884	31131200	316		243090	247819	490909	45.7854					-4729	0.06		DISTANCE_VARIANCE,INTERSECTION_VARIANCE	call_2986		31372227	31376100	3873
DEL	chr7	chr7		31478133	31489057	10924	0.45	NEUROD6		3034	31484168	31485636	1468	0.05	6035	3421	9456	0.381617					-9456	0.13	PASS		call_2548		31484151	31485639	1488		6018	3418	9436	0.380197					-9436	0.14	PASS		call_19		31484152	31485640	1488
DEL	chr19	chr19		50563845	50584188	20343	0.5	EHD2;NOP53		6678	50574639	50579254	4615	0.03	10794	4934	15728	0.315129					-15728	0.23	PASS		call_2640		50619931	50619978	47		56086	35790	91876	2.25302					-20296	0		DISTANCE_VARIANCE,INTERSECTION_VARIANCE,SIZE_PROPORTION	call_1785		50574633	50579255	4622
DEL	chr1	chr1		233815328	233832774	17446	1	TARBP1		565	233826464	233827807	1343		11136	4967	16103	0.428575					-16103	0.08	PASS		call_101		233826443	233827826	1383	0.03	11115	4948	16063	0.426603					-16063	0.08	PASS		call_3884		233826464	233827807	1343
DEL	chr3	chr3		108566394	108571961	5567	0.5	CBLB		1471	104546670	104579718	33048	0.01	4019724	3992243	8011967	103.742					27481	0.17		DISTANCE_VARIANCE,INTERSECTION_VARIANCE	call_10196		107094778	107094942	164		1471616	1477019	2948635	257.253					-5403	0.03		DISTANCE_VARIANCE,INTERSECTION_VARIANCE,SIZE_PROPORTION	call_2547		108759524	108759640	116
DEL	chr4	chr4		179176437	179180976	4539	1	GPM6A		1829	179176725	179177350	625	0.03	288	3626	3914	0.379163					-3914	0.14	PASS		call_2873		179176722	179177353	631		285	3623	3908	0.378143					-3908	0.14	PASS		call_525		179176723	179177354	631
DEL	chr1	chr1		113485736	113506747	21011	0.49	MAGI3		373	113069434	113069483	49		416302	437264	853566	20.2651					-20962	0		DISTANCE_VARIANCE,INTERSECTION_VARIANCE,SIZE_PROPORTION	call_2075		113484639	113484713	74		1097	22034	23131	0.548565					-20937	0		INTERSECTION_VARIANCE,SIZE_PROPORTION	call_62		113497206	113503256	6050
DEL	chr8	chr8		40610558	40615352	4794	0.49	SIRLNT		3533	40612216	40612865	649		1658	2487	4145	0.380948					-4145	0.14	PASS		call_732		40612215	40612864	649		1657	2488	4145	0.380948					-4145	0.14	PASS		call_1545		40612216	40612865	649
DEL	chr10	chr10		91871300	91881666	10366	0.52	XLOC_008559;LOC124902479		4492	91873582	91874804	1222	0.03	2282	6862	9144	0.394632					-9144	0.12	PASS		call_2766		39530000	41720000	2190000		52341300	50161666	102502966	23.2923					2179634	0		DISTANCE_VARIANCE,INTERSECTION_VARIANCE,SIZE_PROPORTION	call_845		91873579	91874806	1227
DEL	chr14	chr14		39610146	39625264	15118	1	LOC105370476		5442	40140612	40148467	7855	0.04	530466	523203	1053669	22.9328					-7263	0.52		DISTANCE_VARIANCE,INTERSECTION_VARIANCE	call_2611		40140611	40148466	7855	0.03	530465	523202	1053667	22.9328					-7263	0.52		DISTANCE_VARIANCE,INTERSECTION_VARIANCE	call_3738		39277681	39277749	68
DEL	chr14	chr14		56434358	56451310	16952	0.43	-		5455	56080891	56114004	33113	0.01	353467	337306	690773	6.89878					16161	0.51		DISTANCE_VARIANCE,INTERSECTION_VARIANCE	call_8943		55331667	55331744	77		1102691	1119566	2222257	65.2493					-16875	0		DISTANCE_VARIANCE,INTERSECTION_VARIANCE,SIZE_PROPORTION	call_1511		56442347	56445385	3038
DEL	chr5	chr5		127982648	128003138	20490	0.51	-		2388	128000309	128001234	925	0.04	17661	1904	19565	0.456853					-19565	0.05		SIZE_PROPORTION	call_2696		128000308	128001235	927		17660	1903	19563	0.456763					-19563	0.05		SIZE_PROPORTION	call_833		128000309	128001237	928
DEL	chr10	chr10		11733322	11752127	18805	1	-		4257	26891971	27317018	425047	0.01	15158649	15564891	30723540	34.6101					406242	0.04		DISTANCE_VARIANCE,INTERSECTION_VARIANCE,SIZE_PROPORTION	call_8190		11893207	11893250	43		159885	141123	301008	7.9852					-18762	0		DISTANCE_VARIANCE,INTERSECTION_VARIANCE,SIZE_PROPORTION	call_688		11795637	11795695	58
DEL	chr18	chr18		68532856	68542494	9638	1	-		6387	68554082	68554405	323		21226	11911	33137	1.66344					-9315	0.03		INTERSECTION_VARIANCE,SIZE_PROPORTION	call_934		68554081	68554404	323		21225	11910	33135	1.66334					-9315	0.03		INTERSECTION_VARIANCE,SIZE_PROPORTION	call_2335		68538714	68540891	2177
DEL	chr11	chr11		738913	743037	4124	0.51	DEAF1		4580	677317	677771	454		61596	65266	126862	13.8558					-3670	0.11		DISTANCE_VARIANCE,INTERSECTION_VARIANCE	call_1285		0	210000	210000		738913	533037	1271950	2.97013					205876	0.02		DISTANCE_VARIANCE,INTERSECTION_VARIANCE,SIZE_PROPORTION	call_101		772226	772309	83
DEL	chr12	chr12		100633255	100638706	5451	0.54	-		5015	99894567	99898010	3443	0.04	738688	740696	1479384	83.1676					-2008	0.63		DISTANCE_VARIANCE,INTERSECTION_VARIANCE	call_2331		100636549	100637245	696		3294	1461	4755	0.386937					-4755	0.13	PASS		call_2364		100636550	100637246	696
DEL	chr18	chr18		76574901	76586735	11834	0.55	-		6457	76635237	76636041	804		60336	49306	109642	4.33787					-11030	0.07		DISTANCE_VARIANCE,INTERSECTION_VARIANCE	call_703		76585831	76585958	127		10930	777	11707	0.489466					-11707	0.01		SIZE_PROPORTION	call_493		76585375	76585931	556
DEL	chr3	chr3		190018831	190027712	8881	0.55	LOC101929106;RTP1		1570	190019562	190022737	3175	0.03	731	4975	5706	0.236729					-5706	0.36	PASS		call_2864		189858105	189858427	322		160726	169285	330011	17.9296					-8559	0.04		DISTANCE_VARIANCE,INTERSECTION_VARIANCE,SIZE_PROPORTION	call_378		190019556	190022736	3180
DEL	chr4	chr4		160956292	160969337	13045	0.42	-		1913	160957885	160963792	5907	0.05	1593	5545	7138	0.188371					-7138	0.45	PASS		call_2288		160957883	160963791	5908	0.01	1591	5546	7137	0.188334					-7137	0.45	PASS		call_3979		160957878	160963792	5914
DEL	chr20	chr20		29123897	29307980	184083	0.24	-		6827	30145369	30149885	4516	0.02	1021472	841905	1863377	4.94006					-179567	0.02		DISTANCE_VARIANCE,INTERSECTION_VARIANCE,SIZE_PROPORTION	call_3029		30145367	30149878	4511	0.01	1021470	841898	1863368	4.94016					-179572	0.02		DISTANCE_VARIANCE,INTERSECTION_VARIANCE,SIZE_PROPORTION	call_3951		29282573	29283205	632
DEL	chr7	chr7		153609445	153616269	6824	1	FABP5P3		3316	153613058	153613730	672	0.1	3613	2539	6152	0.410486					-6152	0.1	PASS		call_2091		153613042	153613732	690		3597	2537	6134	0.408304					-6134	0.1	PASS		call_337		153613043	153613733	690
DEL	chr8	chr8		14739691	14746320	6629	0.52	SGCZ		3473	12288192	12037920	250272	0.03	2451499	2708400	5159899	9.06839					243643	0.03		DISTANCE_VARIANCE,INTERSECTION_VARIANCE,SIZE_PROPORTION	call_440_2		12030000	12490000	460000		2709691	2256320	4966011	5.32116					453371	0.01		DISTANCE_VARIANCE,INTERSECTION_VARIANCE,SIZE_PROPORTION	call_108		15143758	15144078	320
DEL	chr6	chr6		65529141	65556480	27339	0.98	EYS		2655	65550147	65552125	1978	0.05	21006	4355	25361	0.432565					-25361	0.07	PASS		call_2397		65550147	65552128	1981	0.04	21006	4352	25358	0.432469					-25358	0.07	PASS		call_3694		65550135	65552129	1994
DEL	chr7	chr7		158250255	158258389	8134	0.49	-		3328	158253875	158254618	743		3620	3771	7391	0.416413					-7391	0.09	PASS		call_224		158253913	158254691	778	0.03	3658	3698	7356	0.412814					-7356	0.1	PASS		call_4014		158253875	158254618	743
DEL	chr20	chr20		24403486	24413827	10341	0.48	LOC105372577		6736	25783323	25845188	61865	0.2	1379837	1431361	2811198	19.4665					51524	0.17		DISTANCE_VARIANCE,INTERSECTION_VARIANCE	call_82		24408128	24408837	709	0.02	4642	4990	9632	0.435928					-9632	0.07	PASS		call_4397		24408078	24408906	828
DEL	chr7	chr7		35043798	35048011	4213	0.49	-		3039	74831469	75117072	285603	0.01	39787671	40069061	79856732	137.771					281390	0.01		DISTANCE_VARIANCE,INTERSECTION_VARIANCE,SIZE_PROPORTION	call_7259		35045668	35045749	81		1870	2262	4132	0.481369					-4132	0.02		SIZE_PROPORTION	call_3166		35045821	35046161	340
DEL	chrX	chrX		81839795	81847289	7494	1	6011.9		7664	81841156	81847194	6038	0.07	1361	95	1456	0.0538723					-1456	0.81	PASS		call_2245		81841154	81847191	6037	0.06	1359	98	1457	0.0539132					-1457	0.81	PASS		call_3481		81841141	81847192	6051
DEL	chr1	chr1		65546692	65576407	29715	1	-		294	65558507	65564581	6074	0.11	11815	11826	23641	0.330311					-23641	0.2	PASS		call_2148		65558506	65564580	6074	0.03	11814	11827	23641	0.330311					-23641	0.2	PASS		call_3714		65558491	65564585	6094
DEL	chr4	chr4		10389819	10405491	15672	0.51	-		1693	10390809	10400558	9749	0.02	990	4933	5923	0.116538					-5923	0.62	PASS		call_2868		10390879	10400610	9731	0	1060	4881	5941	0.116974					-5941	0.62	PASS		call_4438		10390816	10400550	9734
DEL	chr16	chr16		32214790	33265848	1051058	0.38	ABHD17AP8;TP53TG3D;LOC390705;ABHD17AP9;LOC100419016;IGHV1OR16-1;LOC388248;LOC107984809;HERC2P4;RBM22P13;LOC102725101;LOC105369266;HERC2P8;LOC105371177;ACTR3BP3;TP53TG3;LOC107984013;LOC105371191;LOC105371174;ZNF267;FAM153DP;IGHVIII-16-1;LOC101929814;LOC124903681;IGHV1-12;IGHVIII-13-1;LOC124903764;LOC100422713;LOC112268181;PABPC1P13;LOC100507221;SLC9B1P5;LOC107987232;ABCD1P3;LOC105379466;LOC1010601…		5940	33491715	33339934	151781	0.42	1276925	74086	1351011	0.435408					-899277	0.14	PASS	DISTANCE_VARIANCE	call_201_2		32520000	32800000	280000		305210	465848	771058	0.289642					-771058	0.27	PASS	DISTANCE_VARIANCE	call_89		33058894	33059501	607
DEL	chr19	chr19		36348867	36364827	15960	0.44	-		6641	36349852	36356167	6315	0.03	985	8660	9645	0.216543					-9645	0.4	PASS		call_2637		36171772	36172069	297		177095	192758	369853	11.3753					-15663	0.02		DISTANCE_VARIANCE,INTERSECTION_VARIANCE,SIZE_PROPORTION	call_1762		36349850	36356171	6321
DEL	chr9	chr9		128649360	128655989	6629	1	ASTN2		4194	128649791	128651695	1904	0.08	431	4294	4725	0.276983					-4725	0.29	PASS		call_2244		128651718	128649779	1939	0.03	2358	6210	8568	0.27381					-4690	0.29	PASS		call_4172_2		128649778	128651698	1920
DEL	chr4	chr4		9449110	9520785	71675	1	OR7E85P;OR7E83P;DEFB131A;LOC105379246;DEFB130D;LOC124900662;UNC93B7		1625	9455470	9479911	24441	0.04	6360	40874	47234	0.245724					-47234	0.34	PASS		call_2674		9491093	9491176	83		41983	29609	71592	0.498857					-71592	0		DISTANCE_VARIANCE,SIZE_PROPORTION	call_361		9491095	9491177	82
DEL	chr5	chr5		120029162	120052117	22955	1	HSD17B4		2384	120044454	120046986	2532	0.06	15292	5131	20423	0.400694					-20423	0.11	PASS		call_2533		119689307	119689639	332	0.03	339855	362478	702333	15.08					-22623	0.01		DISTANCE_VARIANCE,INTERSECTION_VARIANCE,SIZE_PROPORTION	call_4471		120044454	120046985	2531
DEL	chr19	chr19		21711542	21724340	12798	0.5	LOC101929007		6580	21720256	21722764	2508	0.02	8714	1576	10290	0.336208					-10290	0.2	PASS		call_3193		20535319	20413005	122314	0.24	1176223	1311335	2487558	8.30027					109516	0.1		DISTANCE_VARIANCE,INTERSECTION_VARIANCE	call_207_2		21720249	21722766	2517
DEL	chr18	chr18		13140739	13156745	16006	0.55	SEH1L;CEP192		6328	13143167	13144159	992		2428	12586	15014	0.441699					-15014	0.06	PASS		call_1312		13143173	13144154	981	0.04	2434	12591	15025	0.442309					-15025	0.06	PASS		call_3550		13143167	13144159	992
DEL	chr1	chr1		109021758	109049931	28173	0.48	WDR47;RPL17P7		368	109030611	109032559	1948	0.02	8853	17372	26225	0.435361					-26225	0.07	PASS		call_2940		109030663	109032531	1868	0.02	8905	17400	26305	0.437852					-26305	0.07	PASS		call_3717		109030610	109032559	1949
DEL	chr9	chr9		101956418	101968240	11822	0.48	LOC107987032		4176	101952565	101962223	9658	0.03	3853	6017	9870	0.229795					-2164	0.82	PASS		call_2728		101952567	101962277	9710	0	3851	5963	9814	0.22794					-2112	0.82	PASS		call_4170		101952562	101962200	9638
DEL	chrX	chrX		151913112	151930581	17469	1	2040.0		7818	155387006	154881623	505383	0	3473894	2951042	6424936	5.17754					487914	0.03		DISTANCE_VARIANCE,INTERSECTION_VARIANCE,SIZE_PROPORTION	call_11967_2		152670000	152830000	160000		756888	899419	1656307	4.66647					142531	0.11		DISTANCE_VARIANCE,INTERSECTION_VARIANCE	call_75		151915488	151917531	2043
DEL	chr12	chr12		129853102	129863016	9914	0.7	TMEM132D		5060	129858329	129858725	396	0.04	5227	4291	9518	0.461688					-9518	0.04		SIZE_PROPORTION	call_3165		129799384	129799435	51		53718	63581	117299	5.88565					-9863	0.01		DISTANCE_VARIANCE,INTERSECTION_VARIANCE,SIZE_PROPORTION	call_1509		129854662	129856510	1848
DEL	chrX	chrX		11707270	11714252	6982	1	6094.5		7539	11707247	11713277	6030	0.1	23	975	998	0.0384261					-952	0.86	PASS		call_2178		11707250	11713293	6043	0.03	20	959	979	0.0376583					-939	0.87	PASS		call_3869		11707233	11713280	6047
DEL	chr1	chr1		112279280	112294848	15568	1	LINC02884		338	112292484	112295045	2561	0.07	13204	197	13401	0.369656					-13007	0.16	PASS		call_2311		112292415	112295045	2630	0.02	13135	197	13332	0.366359					-12938	0.17	PASS		call_4203		112292466	112295044	2578
DEL	chr11	chr11		104393163	104405414	12251	1	-		4790	104397024	104402500	5476	0.1	3861	2914	6775	0.191149					-6775	0.45	PASS		call_2327		104397026	104402501	5475	0.03	3863	2913	6776	0.191188					-6776	0.45	PASS		call_3811		104397021	104402502	5481
DEL	chr3	chr3		198096617	198111738	15121	0.52	ACAP2		1586	198101894	198102363	469	0.07	5277	9375	14652	0.469981					-14652	0.03		SIZE_PROPORTION	call_3051		197589928	197590004	76		506689	521734	1028423	33.8364					-15045	0.01		DISTANCE_VARIANCE,INTERSECTION_VARIANCE,SIZE_PROPORTION	call_766		198101886	198103327	1441
DEL	chr7	chr7		61287567	62152996	865429	0.37	-		3084	61654254	61684927	30673	0.04	366687	468069	834756	0.465772					-834756	0.04		DISTANCE_VARIANCE,SIZE_PROPORTION	call_7233		61100000	61740000	640000		187567	412996	600563	0.199466					-225429	0.74	PASS	DISTANCE_VARIANCE	call_10		61964171	61966723	2552
DEL	chr15	chr15		76588468	76604910	16442	1	DNM1P37;LOC646934;LOC105370913		5725	76592258	76604598	12340	0.08	3790	312	4102	0.0712946					-4102	0.75	PASS		call_2262		76592256	76604596	12340	0.11	3788	314	4102	0.0712946					-4102	0.75	PASS		call_3291		76592256	76604598	12342
DEL	chr19	chr19		349705	354330	4625	1	C2CD4C		6478	333088	333452	364	0.02	16617	20878	37495	3.75797					-4261	0.08	PASS	INTERSECTION_VARIANCE	call_3190		361046	361814	768	0.03	11341	7484	18825	1.7455					-3857	0.17	PASS	INTERSECTION_VARIANCE	call_4350		350433	350994	561
DEL	chr2	chr2		222895668	222902084	6416	1	-		1121	222895474	222897952	2478	0.02	194	4132	4326	0.24331					-3938	0.39	PASS		call_3026		222895473	222897953	2480	0.06	195	4131	4326	0.243255					-3936	0.39	PASS		call_3509		222895461	222897954	2493
DEL	chr20	chr20		54022639	54036876	14237	0.5	LOC105372666		6882	54030535	54041462	10927	0.03	7896	4586	12482	0.248053					-3310	0.77	PASS		call_2495		54030594	54041611	11017	0	7955	4735	12690	0.251287					-3220	0.77	PASS		call_4109		54030526	54041464	10938
DEL	chr3	chr3		99221386	99235543	14157	0.51	-		1409	99224963	99230669	5706	0.02	3577	4874	8451	0.212783					-8451	0.4	PASS		call_2858		99224962	99230669	5707	0.01	3576	4874	8450	0.212747					-8450	0.4	PASS		call_3968		99224960	99230672	5712
DEL	chr18	chr18		30267926	30273093	5167	0.51	-		6411	30292605	30292934	329		24679	19841	44520	4.0504					-4838	0.06	PASS	INTERSECTION_VARIANCE	call_497		30049715	30050041	326		218211	223052	441263	40.1661					-4841	0.06		DISTANCE_VARIANCE,INTERSECTION_VARIANCE	call_691		30270992	30271046	54
DEL	chr17	chr17		18542328	18551785	9457	0.02	CCDC144B		6124	19204071	19078250	125821	0.07	661743	526465	1188208	3.46164					116364	0.08		DISTANCE_VARIANCE,INTERSECTION_VARIANCE	call_5612_2		18380000	18570000	190000		162328	18215	180543	0.452591					180543	0.05		DISTANCE_VARIANCE,SIZE_PROPORTION	call_55		45584636	64918921	19334285
DEL	chr5	chr5		178176788	178184982	8194	0.44	LOC202181		2359	177764992	178017059	252067	0	411796	167923	579719	1.11373					243873	0.03		DISTANCE_VARIANCE,INTERSECTION_VARIANCE,SIZE_PROPORTION	call_10845		177710000	177960000	250000		466788	224982	691770	1.33964					241806	0.03		DISTANCE_VARIANCE,INTERSECTION_VARIANCE,SIZE_PROPORTION	call_30		178239599	178239764	165
DEL	chr8	chr8		134068168	134077006	8838	0.47	TG		3622	134070690	134076771	6081	0.04	2522	235	2757	0.092466					-2757	0.69	PASS		call_2416		134346449	134346500	51		278281	269494	547775	30.8121					-8787	0.01		DISTANCE_VARIANCE,INTERSECTION_VARIANCE,SIZE_PROPORTION	call_2414		134070671	134076773	6102
DEL	chr10	chr10		98923815	98944531	20716	0.5	-		4500	98265382	98265695	313	0.04	658433	678836	1337269	31.7959					-20403	0.02		DISTANCE_VARIANCE,INTERSECTION_VARIANCE,SIZE_PROPORTION	call_2767		99132191	99132241	50		208376	187710	396086	9.53694					-20666	0		DISTANCE_VARIANCE,INTERSECTION_VARIANCE,SIZE_PROPORTION	call_3104		98928129	98942371	14242
DEL	chr3	chr3		89455765	89466603	10838	0.5	EPHA3		1398	89460834	89466857	6023	0.02	5069	254	5323	0.157909					-4815	0.56	PASS		call_2668		90439266	90439434	168		983501	972831	1956332	88.8758					-10670	0.02		DISTANCE_VARIANCE,INTERSECTION_VARIANCE,SIZE_PROPORTION	call_3444		89460815	89466857	6042
DEL	chr11	chr11		93420667	93430627	9960	0.5	SMCO4		4776	93369635	93369953	318		51032	60674	111706	5.43433					-9642	0.03		DISTANCE_VARIANCE,INTERSECTION_VARIANCE,SIZE_PROPORTION	call_989		93369634	93369952	318		51033	60675	111708	5.43442					-9642	0.03		DISTANCE_VARIANCE,INTERSECTION_VARIANCE,SIZE_PROPORTION	call_1419		93420971	93427032	6061
DEL	chr12	chr12		98553886	98565846	11960	0.57	PPIAP8		5118	98561627	98565222	3595	0.02	7741	624	8365	0.268949					-8365	0.3	PASS		call_2977		99385097	99385142	45		831211	819296	1650507	68.7426					-11915	0		DISTANCE_VARIANCE,INTERSECTION_VARIANCE,SIZE_PROPORTION	call_2067		98561624	98565223	3599
DEL	chr10	chr10		399952	406170	6218	1	DIP2C		4287	402081	403525	1444	0.02	2129	2645	4774	0.311668					-4774	0.23	PASS		call_3139		345756	345847	91		54196	60323	114519	9.076					-6127	0.01		DISTANCE_VARIANCE,INTERSECTION_VARIANCE,SIZE_PROPORTION	call_3182		402237	403611	1374
DEL	chr21	chr21		22996691	23004560	7869	1	-		7200	23002475	23003099	624		5784	1461	7245	0.426645					-7245	0.08	PASS		call_154		23002474	23003098	624		5783	1462	7245	0.426645					-7245	0.08	PASS		call_38		23002474	23003088	614
DEL	chr17	chr17		38805729	38809028	3299	0.54	-		6177	38807197	38808655	1458		1468	373	1841	0.193715					-1841	0.44	PASS		call_84		38807196	38808654	1458		1467	374	1841	0.193715					-1841	0.44	PASS		call_641		38807197	38808655	1458
DEL	chr18	chr18		24405642	24421951	16309	0.53	RNU6-435P;OSBPL1A		6344	24410779	24412080	1301	0.03	5137	9871	15008	0.426178					-15008	0.08	PASS		call_2822		24410778	24412083	1305		5136	9868	15004	0.425968					-15004	0.08	PASS		call_560		24410779	24412084	1305
DEL	chr1	chr1		184841153	184866575	25422	0.46	LOC107985239		481	184845613	184851649	6036	0.02	4460	14926	19386	0.308157					-19386	0.24	PASS		call_2943		184845609	184851650	6041	0.02	4456	14925	19381	0.308028					-19381	0.24	PASS		call_3879		184845595	184851651	6056
DEL	chr9	chr9		101680388	101683509	3121	0.42	-		4102	101681680	101682446	766		1292	1063	2355	0.30319					-2355	0.25	PASS		call_555		101681679	101682445	766		1291	1064	2355	0.30319					-2355	0.25	PASS		call_650		101681680	101682446	766
DEL	chrX	chrX		67900571	67915100	14529	0.44	6372.6		7656	67903991	67910457	6466	0.02	3420	4643	8063	0.19207					-8063	0.45	PASS		call_2935		67903993	67910454	6461	0.01	3422	4646	8068	0.192234					-8068	0.44	PASS		call_4033		67903988	67910457	6469
DEL	chr1	chr1		54851012	54855495	4483	0.49	LOC105378736;LOC124904184		281	12938666	13225010	286344	0.02	41912346	41630485	83542831	143.63					281861	0.02		DISTANCE_VARIANCE,INTERSECTION_VARIANCE,SIZE_PROPORTION	call_1180		54868664	54868716	52		17652	13221	30873	3.40408					-4431	0.01		INTERSECTION_VARIANCE,SIZE_PROPORTION	call_3464		54868665	54868717	52
DEL	chr1	chr1		59581867	59584794	2927	1	FGGY		214	59582966	59583988	1022	0.07	1099	806	1905	0.241454					-1905	0.35	PASS		call_2307		59582964	59583989	1025		1097	805	1902	0.240891					-1902	0.35	PASS		call_253		59583303	59583989	686
DEL	chr12	chr12		71207080	71218468	11388	0.52	-		5102	71208582	71210692	2110	0.01	1502	7776	9278	0.343755					-9278	0.19	PASS		call_3162		71208579	71210661	2082	0.03	1499	7807	9306	0.345509					-9306	0.18	PASS		call_3666		71208578	71210694	2116
DEL	chr6	chr6		32485096	32630808	145712	0.5	LOC102725019;MIR3135B;MTCO3P1;HLA-DQA2;HLA-DQB2;HLA-DQB1		2529	32493122	32501024	7902	0.02	8026	129784	137810	0.448566					-137810	0.05	PASS	DISTANCE_VARIANCE	call_3255_1		32571829	32545788	26041	0	86733	85020	171753	0.348387					-119671	0.18	PASS	DISTANCE_VARIANCE	call_4482_2		32485203	32571260	86057
DEL	chr3	chr3		195668793	195679724	10931	0.51	-		1576	195649842	195649891	49		18951	29833	48784	2.22158					-10882	0		INTERSECTION_VARIANCE,SIZE_PROPORTION	call_1728		195712882	195712939	57		44089	33215	77304	3.51775					-10874	0.01		DISTANCE_VARIANCE,INTERSECTION_VARIANCE,SIZE_PROPORTION	call_2302		195681966	195682023	57
DEL	chr3	chr3		21951430	21955252	3822	0.47	ZNF385D		1350	22050871	22056300	5429	0.06	99441	101048	200489	10.8362					1607	0.7		DISTANCE_VARIANCE,INTERSECTION_VARIANCE	call_2500		22050872	22056301	5429	0.02	99442	101049	200491	10.8363					1607	0.7		DISTANCE_VARIANCE,INTERSECTION_VARIANCE	call_4113		22050856	22056304	5448
DEL	chr7	chr7		55608623	55614650	6027	0.52	VOPP1		3052	55609193	55610093	900	0.03	570	4557	5127	0.370218					-5127	0.15	PASS		call_2907		55609190	55610095	905		567	4555	5122	0.36959					-5122	0.15	PASS		call_726		55609191	55610096	905
DEL	chr14	chr14		20074199	20107921	33722	0.49	-		5503	19376034	19025885	350149	0	698165	1082036	1780201	1.4066					316427	0.1		DISTANCE_VARIANCE,INTERSECTION_VARIANCE	call_2890_2		21067972	21068298	326		993773	960377	1954150	28.697					-33396	0.01		DISTANCE_VARIANCE,INTERSECTION_VARIANCE,SIZE_PROPORTION	call_1581		20082726	20087389	4663
DEL	chr13	chr13		50490330	50500986	10656	1	FAM124A		5261	50495216	50500941	5725	0.08	4886	45	4931	0.150571					-4931	0.54	PASS		call_2458		50495214	50500941	5727	0.08	4884	45	4929	0.150491					-4929	0.54	PASS		call_3468		50495211	50500943	5732
DEL	chr10	chr10		51434361	51459035	24674	0.49	RNU7-107P;SGMS1		4378	51443920	51454461	10541	0.03	9559	4574	14133	0.200696					-14133	0.43	PASS		call_2439		39530000	41720000	2190000		11904361	9739035	21643396	4.88636					2165326	0.01		DISTANCE_VARIANCE,INTERSECTION_VARIANCE,SIZE_PROPORTION	call_845		51443917	51454458	10541
DEL	chr3	chr3		32764513	32769642	5129	0.5	CNOT10		1286	32765332	32766506	1174	0.04	819	3136	3955	0.313898					-3955	0.23	PASS		call_2666		32765254	32766569	1315		741	3073	3814	0.296089					-3814	0.26	PASS		call_806		32765255	32766570	1315
DEL	chr9	chr9		129260463	129284456	23993	0.5	ASTN2		4119	129264422	129265789	1367	0.04	3959	18667	22626	0.446136					-22626	0.06	PASS		call_2730		129264406	129265790	1384		3943	18666	22609	0.445502					-22609	0.06	PASS		call_476		129264407	129265791	1384
DEL	chr10	chr10		132501498	132511964	10466	0.55	-		4455	132386933	132387053	120		114565	124911	239476	11.3111					-10346	0.01		DISTANCE_VARIANCE,INTERSECTION_VARIANCE,SIZE_PROPORTION	call_1976		132505846	132506541	695	0.03	4348	5423	9771	0.437819					-9771	0.07	PASS		call_4235		132505785	132506379	594
DEL	chr21	chr21		14083707	14092148	8441	0.49	USP25		7191	14088469	14089542	1073	0.02	4762	2606	7368	0.387324					-7368	0.13	PASS		call_3216		13580000	13810000	230000		503707	282148	785855	1.64791					221559	0.04		DISTANCE_VARIANCE,INTERSECTION_VARIANCE,SIZE_PROPORTION	call_212		14088468	14089537	1069
DEL	chr10	chr10		30954100	30965108	11008	0.5	ZNF438		4327	30957819	30962839	5020	0.01	3719	2269	5988	0.18686					-5988	0.46	PASS		call_3143		39530000	41720000	2190000		8575900	10754892	19330792	4.39135					2178992	0.01		DISTANCE_VARIANCE,INTERSECTION_VARIANCE,SIZE_PROPORTION	call_845		30957824	30962839	5015
DEL	chrX	chrX		154153159	154271414	118255	1	37411.9		7871	154240660	154294121	53461	0.57	87501	22707	110208	0.320908					-64794	0.45	PASS	DISTANCE_VARIANCE	call_68		154330000	154660000	330000		176841	388586	565427	0.6307					211745	0.36		DISTANCE_VARIANCE,INTERSECTION_VARIANCE	call_114		154519723	154519821	98
DEL	chr4	chr4		79959633	79988011	28378	0.55	LOC105377290;SHROOM3		1762	79966909	79972936	6027	0.03	7276	15075	22351	0.324851					-22351	0.21	PASS		call_2381		79966912	79972845	5933	0.02	7279	15166	22445	0.327111					-22445	0.21	PASS		call_3975		79966893	79972938	6045
DEL	chrX	chrX		141423102	141435234	12132	1	5819.1		7801	141421208	141427248	6040	0.09	1894	7986	9880	0.271902					-6092	0.5	PASS		call_2424		141421207	141427245	6038	0.06	1895	7989	9884	0.272042					-6094	0.5	PASS		call_3539		141421193	141427248	6055
DEL	chr1	chr1		89003808	89013959	10151	0.53	GBP7;LOC105378842		316	89010246	89012882	2636	0.05	6438	1077	7515	0.293931					-7515	0.26	PASS		call_2310		121600000	143300000	21700000		32596192	54286041	86882233	2.00096					21689849	0		DISTANCE_VARIANCE,INTERSECTION_VARIANCE,SIZE_PROPORTION	call_47		89010226	89012942	2716
DEL	chr15	chr15		68811451	68829299	17848	0.49	LRRC49		5693	68757229	68757558	329		54222	71741	125963	3.46496					-17519	0.02		DISTANCE_VARIANCE,INTERSECTION_VARIANCE,SIZE_PROPORTION	call_1247		68757228	68757557	329		54223	71742	125965	3.46501					-17519	0.02		DISTANCE_VARIANCE,INTERSECTION_VARIANCE,SIZE_PROPORTION	call_1585		68757229	68757558	329
DEL	chr5	chr5		69667560	69677587	10027	0.21	VWA8P1		2182	69736877	69773116	36239	0.07	69317	95529	164846	1.78152					26212	0.28		DISTANCE_VARIANCE,INTERSECTION_VARIANCE	call_3818		69540000	71360000	1820000		127560	1682413	1809973	0.494521					1809973	0.01		DISTANCE_VARIANCE,SIZE_PROPORTION	call_3		69635121	69635940	819
DEL	chr22	chr22		18189402	21188290	2998888	0.26	E2F6P2;KRT18P62;RPL34P35;LOC124900485;ZDHHC8;COMT;PEX26;SMPD4P1;BCRP5;LOC101060852;BCRP7;RPL7AP70;GSC2;ATP6V1E1;LINC00895;LINC02556;LINC00896;LOC124905085;LOC124905083;LOC124905084;TANGO2;POM121L15P;LOC101928824;LOC112268289;CLDN5;FAM230D;LINC00528;FAM230A;LOC100129262;FAM230G;FAM230F;FAM230E;TSSK2;FAM230J;C22ORF39;RTN4R;LOC124905075;LOC102724151;RTL10;LOC124905078;LOC124905079;LOC124905076;ABHD1…		7352	21274005	21135834	138171	0.01	3084603	52456	3137059	0.455956					-2860717	0.05		DISTANCE_VARIANCE,SIZE_PROPORTION	call_10017_2		18170000	18990000	820000		19402	2198290	2217692	0.290359					-2178888	0.27	PASS	DISTANCE_VARIANCE	call_72		20596336	20599553	3217
DEL	chr4	chr4		188438499	188456919	18420	1	LINC02436		1977	188394308	188395161	853	0.02	44191	61758	105949	2.74869					-17567	0.05		DISTANCE_VARIANCE,INTERSECTION_VARIANCE,SIZE_PROPORTION	call_3244		188443134	188443381	247		4635	13538	18173	0.486822					-18173	0.01		SIZE_PROPORTION	call_1293		188444610	188445966	1356
DEL	chr6	chr6		673372	678607	5235	0.25	-		2488	666377	667822	1445	0.05	6995	10785	17780	1.33099					-3790	0.28	PASS	INTERSECTION_VARIANCE	call_2393		676359	676685	326	0.1	2987	1922	4909	0.441557					-4909	0.06	PASS		call_3848		676724	677156	432
DEL	chr22	chr22		49377789	49390004	12215	1	LINC01310		7490	49433329	49433574	245		55540	43570	99110	3.97721					-11970	0.02		DISTANCE_VARIANCE,INTERSECTION_VARIANCE,SIZE_PROPORTION	call_606		49433080	49433128	48		55291	43124	98415	4.01276					-12167	0		DISTANCE_VARIANCE,INTERSECTION_VARIANCE,SIZE_PROPORTION	call_1833		49384486	49386014	1528
DEL	chr16	chr16		85114964	85122227	7263	0.53	WWOX		6049	85115941	85116470	529	0.02	977	5757	6734	0.432238					-6734	0.07	PASS		call_3179		85115881	85116469	588		917	5758	6675	0.425232					-6675	0.08	PASS		call_1137		85115882	85116470	588
DEL	chr9	chr9		43255781	43263975	8194	1	LOC107987000		3967	43200045	43200381	336	0.03	55736	63594	119330	6.99484					-7858	0.04		DISTANCE_VARIANCE,INTERSECTION_VARIANCE,SIZE_PROPORTION	call_3119		43190000	61130000	17940000		65781	17866025	17931806	0.499544					17931806	0		DISTANCE_VARIANCE,SIZE_PROPORTION	call_16		43263166	43263821	655
DEL	chr3	chr3		22044805	22059605	14800	1	ZNF385D		1281	22050871	22056300	5429	0.06	6066	3305	9371	0.231672					-9371	0.37	PASS		call_2500		22050872	22056301	5429	0.02	6067	3304	9371	0.231672					-9371	0.37	PASS		call_4113		22050856	22056304	5448
DEL	chr3	chr3		65197499	65229295	31796	0.47	LOC105377127;LINC02040		1309	65203128	65229070	25942	0.02	5629	225	5854	0.0507118					-5854	0.82	PASS		call_2667		65203196	65229071	25875	0	5697	224	5921	0.0513516					-5921	0.81	PASS		call_3832		65203197	65229076	25879
DEL	chr1	chr1		13189540	13221211	31671	0.53	PRDM2		109	13119976	13224067	104091	0.03	69564	2856	72420	0.266724					72420	0.3	PASS	DISTANCE_VARIANCE	call_455		13020000	13220000	200000		169540	1211	170751	0.368525					168329	0.16	PASS	DISTANCE_VARIANCE	call_49		13501503	13501688	185
DEL	chr4	chr4		163731048	163738965	7917	0.53	-		1815	163737147	163737981	834		6099	984	7083	0.404811					-7083	0.11	PASS		call_672		163737146	163737980	834		6098	985	7083	0.404811					-7083	0.11	PASS		call_299		163737147	163737981	834
DEL	chr8	chr8		4252907	4276069	23162	1	CSMD1		3389	4265364	4267448	2084	0.09	12457	8621	21078	0.417492					-21078	0.09	PASS		call_2301		4265362	4267450	2088		12455	8619	21074	0.417347					-21074	0.09	PASS		call_88		4265368	4267441	2073
DEL	chr18	chr18		40679272	40694310	15038	0.52	-		6420	40679931	40686786	6855	0.02	659	7524	8183	0.186932					-8183	0.46	PASS		call_2823		40679954	40686783	6829	0.01	682	7527	8209	0.187749					-8209	0.45	PASS		call_3822		40679929	40686786	6857
DEL	chr20	chr20		5452024	5454405	2381	0.59	-		6722	1580451	1613527	33076	0.35	3871573	3840878	7712451	108.758					30695	0.07		DISTANCE_VARIANCE,INTERSECTION_VARIANCE	call_22		5452921	5453035	114		897	1370	2267	0.454709					-2267	0.05		SIZE_PROPORTION	call_1457		5452613	5453178	565
DEL	chr10	chr10		5242148	5252142	9994	0.46	-		4250	5245355	5251383	6028	0.07	3207	759	3966	0.12383					-3966	0.6	PASS		call_2184		5206690	5206793	103		35458	45349	80807	4.00163					-9891	0.01		DISTANCE_VARIANCE,INTERSECTION_VARIANCE,SIZE_PROPORTION	call_2063		5245337	5251383	6046
DEL	chr16	chr16		32914040	32944529	30489	0.04	-		5961	33491715	33339934	151781	0.42	577675	395405	973080	1.83662					121292	0.2		DISTANCE_VARIANCE,INTERSECTION_VARIANCE	call_201_2		32520000	32800000	280000		394040	144529	538569	0.867295					249511	0.11		DISTANCE_VARIANCE,INTERSECTION_VARIANCE	call_89		33058894	33059501	607
DEL	chrX	chrX		133796681	133799815	3134	0.39	542.8		7780	135747999	135882032	134033	0.08	1951318	2082217	4033535	14.703					130899	0.02		DISTANCE_VARIANCE,INTERSECTION_VARIANCE,SIZE_PROPORTION	call_2322		135211770	135270014	58244	0.08	1415089	1470199	2885288	23.5043					55110	0.05		DISTANCE_VARIANCE,INTERSECTION_VARIANCE	call_2002		134750899	134750962	63
DEL	chr7	chr7		49679087	49688699	9612	1	LOC124901804		2988	49680239	49686298	6059	0.02	1152	2401	3553	0.113426					-3553	0.63	PASS		call_3094		49512469	49512787	318		166618	175912	342530	17.2473					-9294	0.03		DISTANCE_VARIANCE,INTERSECTION_VARIANCE,SIZE_PROPORTION	call_194		49680243	49686302	6059
DEL	chr9	chr9		41004181	41241380	237199	0.25	CNTNAP3P3;ATP5F1AP7;SPATA31A7;FAM74A4;FKBP4P2;LOC124902172;SDR42E1P2;LOC112268036;CNTNAP3P9;LOC100506103		3858	40816248	40816419	171		187933	424961	612894	1.29101					-237028	0		DISTANCE_VARIANCE,INTERSECTION_VARIANCE,SIZE_PROPORTION	call_1574		41108534	41108935	401		104353	132445	236798	0.498316					-236798	0		DISTANCE_VARIANCE,SIZE_PROPORTION	call_2167		41237753	41238300	547
DEL	chr4	chr4		144390734	144398608	7874	0.49	RNF150		1804	144395297	144398754	3457	0.01	4563	146	4709	0.207881					-4417	0.44	PASS		call_3240		145321315	145321385	70		930581	922777	1853358	116.652					-7804	0.01		DISTANCE_VARIANCE,INTERSECTION_VARIANCE,SIZE_PROPORTION	call_112		144395294	144398754	3460
DEL	chr12	chr12		9476201	9580571	104370	1	GOT2P3;LOC105369728;KLRB1;LOC374443;RNU6-700P;CLEC2D		4907	9480072	9580690	100618	0.84	3871	119	3990	0.00973716					-3752	0.96	PASS		call_56		9469956	9583056	113100	0.22	6245	2485	8730	0.0200763					8730	0.92	PASS		call_1638		9468025	9468105	80
DEL	chr7	chr7		113769516	113784684	15168	1	IFRD1		3245	113776122	113782153	6031	0.06	6606	2531	9137	0.215553					-9137	0.4	PASS		call_2554		113776124	113782150	6026	0.03	6608	2534	9142	0.215721					-9142	0.4	PASS		call_4008		113776107	113782153	6046
DEL	chrX	chrX		13878777	13886233	7456	1	1131.0		7579	251014	99984	151030	0.26	13627763	13786249	27414012	85.5342					143574	0.05		DISTANCE_VARIANCE,INTERSECTION_VARIANCE,SIZE_PROPORTION	call_144_2		0	370000	370000		13878777	13516233	27395010	36.289					362544	0.02		DISTANCE_VARIANCE,INTERSECTION_VARIANCE,SIZE_PROPORTION	call_54		13882482	13883650	1168
DEL	chr1	chr1		34632196	34647155	14959	0.5	GJB3		199	34635822	34646374	10552	0.03	3626	781	4407	0.0864137					-4407	0.71	PASS		call_2426		34635849	34646373	10524	0.01	3653	782	4435	0.087058					-4435	0.7	PASS		call_3712		34635821	34646376	10555
DEL	chr19	chr19		17744120	17748365	4245	0.52	UNC13A		6529	17745311	17745943	632	0.02	1191	2422	3613	0.370617					-3613	0.15	PASS		call_3013		17665977	17666035	58		78143	82330	160473	18.6469					-4187	0.01		DISTANCE_VARIANCE,INTERSECTION_VARIANCE,SIZE_PROPORTION	call_1103		17745305	17745995	690
DEL	chr5	chr5		78807398	78818966	11568	0.5	-		2276	78813977	78816059	2082	0.03	6579	2907	9486	0.347546					-9486	0.18	PASS		call_2691		69540000	71360000	1820000		9267398	7458966	16726364	4.56613					1808432	0.01		DISTANCE_VARIANCE,INTERSECTION_VARIANCE,SIZE_PROPORTION	call_3		78813977	78816048	2071
DEL	chr18	chr18		76630984	76641492	10508	0.45	ZNF516		6392	76635237	76636041	804		4253	5451	9704	0.429013					-9704	0.08	PASS		call_703		76635239	76636040	801	0.01	4255	5452	9707	0.42926					-9707	0.08	PASS		call_4346		76635248	76636032	784
DEL	chr2	chr2		1085391	1096234	10843	1	SNTG2		690	1093996	1094897	901	0.04	8605	1337	9942	0.423365					-9942	0.08	PASS		call_2830_1		1222489	1222629	140		137098	126395	263493	11.9956					-10703	0.01		DISTANCE_VARIANCE,INTERSECTION_VARIANCE,SIZE_PROPORTION	call_1283		1093914	1094731	817
DEL	chr11	chr11		11849134	11857617	8483	0.45	-		4601	11854085	11854936	851	0.04	4951	2681	7632	0.408935					-7632	0.1	PASS		call_2588		11854051	11855011	960		4917	2606	7523	0.398443					-7523	0.11	PASS		call_2100		11854052	11855012	960
DEL	chr7	chr7		31544454	31578195	33741	0.47	LOC105375224		3035	31484168	31485636	1468	0.05	60286	92559	152845	2.17057					-32273	0.04		DISTANCE_VARIANCE,INTERSECTION_VARIANCE,SIZE_PROPORTION	call_2548		31484151	31485639	1488		60303	92556	152859	2.16953					-32253	0.04		DISTANCE_VARIANCE,INTERSECTION_VARIANCE,SIZE_PROPORTION	call_19		31551740	31552382	642
DEL	chr10	chr10		39229170	39263540	34370	0.44	-		4342	39257162	39267936	10774	0.04	27992	4396	32388	0.358741					-23596	0.31	PASS		call_2764		39257165	39267934	10769	0.01	27995	4394	32389	0.358792					-23601	0.31	PASS		call_3805		39257159	39267934	10775
DEL	chr4	chr4		2393887	2400346	6459	1	ZFYVE28		1596	2396139	2396690	551	0.1	2252	3656	5908	0.421541					-5908	0.09	PASS		call_2164		2396121	2396775	654		2234	3571	5805	0.408196					-5805	0.1	PASS		call_239		2396071	2396726	655
DEL	chr11	chr11		135032418	135042804	10386	0.53	LINC02717;LOC100507548		4881	134732090	134737768	5678	0.01	300328	305036	605364	18.8423					-4708	0.55		DISTANCE_VARIANCE,INTERSECTION_VARIANCE	call_3155		135041260	135041403	143		8842	1401	10243	0.486513					-10243	0.01		SIZE_PROPORTION	call_1714		135042196	135042647	451
DEL	chr7	chr7		120648694	120656294	7600	0.54	-		3269	121047647	121047695	48		398953	391401	790354	51.6708					-7552	0.01		DISTANCE_VARIANCE,INTERSECTION_VARIANCE,SIZE_PROPORTION	call_1819		120650194	120651333	1139		1500	4961	6461	0.369779					-6461	0.15	PASS		call_865		120650211	120651334	1123
DEL	chr14	chr14		105102743	105115387	12644	1	-		5499	105110334	105113244	2910	0.1	7591	2143	9734	0.312974					-9734	0.23	PASS		call_2342		105110335	105113245	2910	0.04	7592	2142	9734	0.312974					-9734	0.23	PASS		call_3739		105110321	105113246	2925
DEL	chr7	chr7		73011514	73110768	99254	0.56	CALN1		3155	73006973	73114008	107035	0.12	4541	3240	7781	0.0188643					7781	0.93	PASS		call_177		75150000	75440000	290000		2138486	2329232	4467718	5.73882					190746	0.34		DISTANCE_VARIANCE,INTERSECTION_VARIANCE	call_103		72880977	72881070	93
DEL	chr1	chr1		236751841	236757717	5876	1	RYR2		573	233110727	233214086	103359	0	3641114	3543631	7184745	32.8867					97483	0.06		DISTANCE_VARIANCE,INTERSECTION_VARIANCE	call_8134		236757115	236757164	49		5274	553	5827	0.491899					-5827	0.01		SIZE_PROPORTION	call_2595		236755708	236756541	833
DEL	chr14	chr14		19152765	19160020	7255	0.33	STXBP6		5425	19376034	19025885	350149	0	223269	134135	357404	-0.479698					342894	0.02		DISTANCE_VARIANCE,SIZE_PROPORTION	call_2890_2		18443889	18443937	48		708876	716083	1424959	97.56					-7207	0.01		DISTANCE_VARIANCE,INTERSECTION_VARIANCE,SIZE_PROPORTION	call_3256		19158707	19159328	621
DEL	chr8	chr8		144020939	144023974	3035	1	CYP11B1		3643	144023824	144021028	2796	0.01	2885	2946	5831	0.0206654					-239	0.92	PASS		call_3286_2		144021306	144021516	210		367	2458	2825	0.435593					-2825	0.07	PASS		call_4023		144023403	144023827	424
DEL	chr16	chr16		57683374	57695359	11985	0.51	-		5995	57691486	57693931	2445	0.04	8112	1428	9540	0.330631					-9540	0.2	PASS		call_2346		57332399	57333206	807		350975	362153	713128	27.8741					-11178	0.07		DISTANCE_VARIANCE,INTERSECTION_VARIANCE	call_468		57691484	57693935	2451
DEL	chr10	chr10		47663339	47668796	5457	0.27	DUSP8P2;GLUD1P2		4373	26891971	27317018	425047	0.01	20771368	20351778	41123146	47.7616					419590	0.01		DISTANCE_VARIANCE,INTERSECTION_VARIANCE,SIZE_PROPORTION	call_8190		46560000	46910000	350000		1103339	758796	1862135	2.61936					344543	0.02		DISTANCE_VARIANCE,INTERSECTION_VARIANCE,SIZE_PROPORTION	call_8		47408130	47408182	52
DEL	chr10	chr10		120466074	120471519	5445	1	TIAL1		4436	120467228	120469233	2005	0.06	1154	2286	3440	0.231007					-3440	0.37	PASS		call_2443		120467142	120469291	2149		1068	2228	3296	0.217145					-3296	0.39	PASS		call_1687		120467143	120469292	2149
DEL	chr6	chr6		32803535	32815705	12170	0.48	-		2622	32810932	32812042	1110	0.05	7397	3663	11060	0.416491					-11060	0.09	PASS		call_2536		32810939	32812043	1104	0.05	7404	3662	11066	0.416905					-11066	0.09	PASS		call_3563		32810978	32812044	1066
DEL	chr15	chr15		39079623	39091227	11604	1	OIP5-AS1;CHP1		5677	39080169	39081275	1106		546	9952	10498	0.413061					-10498	0.1	PASS		call_545		39080172	39081280	1108		549	9947	10496	0.412917					-10496	0.1	PASS		call_325		39080169	39081275	1106
DEL	chr8	chr8		40027281	40038706	11425	0.49	ADAM2		3531	40028167	40033334	5167	0.03	886	5372	6258	0.188645					-6258	0.45	PASS		call_2560		39374563	39529842	155279	0.19	652718	508864	1161582	3.48397					143854	0.07		DISTANCE_VARIANCE,INTERSECTION_VARIANCE	call_335		40028167	40033323	5156
DEL	chr19	chr19		22953788	22965342	11554	0.49	ZNF723		6538	22958000	22960114	2114	0.02	4212	5228	9440	0.345405					-9440	0.18	PASS		call_3014		22864093	22864617	524		89695	100725	190420	7.88301					-11030	0.05		DISTANCE_VARIANCE,INTERSECTION_VARIANCE,SIZE_PROPORTION	call_961		22958359	22959153	794
DEL	chr4	chr4		180953407	180960712	7305	1	AGA-DT		1831	180955650	180957135	1485	0.08	2243	3577	5820	0.331172					-5820	0.2	PASS		call_2290		180955650	180957135	1485	0.04	2243	3577	5820	0.331172					-5820	0.2	PASS		call_3691		180955634	180957136	1502
DEL	chr4	chr4		116328108	116332833	4725	1	ANK2;LOC124900761		1787	116330323	116330640	317		2215	2193	4408	0.437326					-4408	0.07	PASS		call_204		116330322	116330639	317		2214	2194	4408	0.437326					-4408	0.07	PASS		call_3155		116330323	116330640	317
DEL	chr20	chr20		15730398	15732972	2574	1	MACROD2		6727	15454657	15454832	175		275741	278140	553881	100.743					-2399	0.07		DISTANCE_VARIANCE,INTERSECTION_VARIANCE	call_851		15454656	15454831	175		275742	278141	553883	100.743					-2399	0.07		DISTANCE_VARIANCE,INTERSECTION_VARIANCE	call_877		15730897	15731351	454
DEL	chr4	chr4		189819926	189840152	20226	0.43	F11-AS1		1950	189651662	189652172	510	0.05	168264	187980	356244	8.59004					-19716	0.03		DISTANCE_VARIANCE,INTERSECTION_VARIANCE,SIZE_PROPORTION	call_2385		189837378	189837450	72		17452	2702	20154	0.496502					-20154	0		SIZE_PROPORTION	call_3275		189836656	189837455	799
DEL	chr12	chr12		95616407	95621230	4823	0.49	-		5010	95616681	95618637	1956	0.03	274	2593	2867	0.211609					-2867	0.41	PASS		call_2605		95946586	95949170	2584	0.01	330179	327940	658119	44.4256					-2239	0.54		DISTANCE_VARIANCE,INTERSECTION_VARIANCE	call_4266		95616678	95618639	1961
DEL	chr4	chr4		106680808	106694342	13534	0.51	-		1881	106683144	106688095	4951	0.03	2336	6247	8583	0.232215					-8583	0.37	PASS		call_2679		107053171	107053330	159		372363	358988	731351	26.7054					-13375	0.01		DISTANCE_VARIANCE,INTERSECTION_VARIANCE,SIZE_PROPORTION	call_118		106683140	106688097	4957
DEL	chr11	chr11		29115533	29119925	4392	0.52	LINC02742		4656	29117964	29118786	822	0.03	2431	1139	3570	0.342539					-3570	0.19	PASS		call_2589		29726720	29727056	336		611187	607131	1218318	128.841					-4056	0.08		DISTANCE_VARIANCE,INTERSECTION_VARIANCE	call_509		29117838	29118787	949
DEL	chr4	chr4		30052509	30053732	1223	0.51	-		1649	30055909	30056271	362		3400	2539	5939	1.87413					-861	0.3	PASS	INTERSECTION_VARIANCE	call_594		30073805	30073847	42		21296	20115	41411	16.3688					-1181	0.03		INTERSECTION_VARIANCE,SIZE_PROPORTION	call_1235		30055909	30056271	362
DEL	chr22	chr22		18189402	21198568	3009166	0.26	E2F6P2;KRT18P62;RPL34P35;LOC124900485;ZDHHC8;COMT;PEX26;SMPD4P1;BCRP5;LOC101060852;BCRP7;RPL7AP70;GSC2;ATP6V1E1;LINC00895;LINC02556;LINC00896;LOC124905085;LOC124905083;LOC124905084;TANGO2;POM121L15P;LOC101928824;LOC112268289;CLDN5;FAM230D;LINC00528;FAM230A;LOC100129262;FAM230G;FAM230F;FAM230E;TSSK2;FAM230J;C22ORF39;RTN4R;LOC124905075;LOC102724151;RTL10;LOC124905078;LOC124905079;LOC124905076;ABHD1…		7344	21274005	21135834	138171	0.01	3084603	62734	3147337	0.456099					-2870995	0.05		DISTANCE_VARIANCE,SIZE_PROPORTION	call_10017_2		18170000	18990000	820000		19402	2208568	2227970	0.290921					-2189166	0.27	PASS	DISTANCE_VARIANCE	call_72		20596336	20599553	3217
DEL	chr7	chr7		152583442	152590586	7144	0.55	WDR86;WDR86-AS1		3314	152584622	152587217	2595	0.02	1180	3369	4549	0.233648					-4549	0.36	PASS		call_3104		152622031	152622097	66		38589	31511	70100	4.86144					-7078	0.01		DISTANCE_VARIANCE,INTERSECTION_VARIANCE,SIZE_PROPORTION	call_2516		152584608	152587221	2613
DEL	chr18	chr18		76376371	76395513	19142	0.55	-		6455	76189713	76190084	371		186658	205429	392087	10.0469					-18771	0.02		DISTANCE_VARIANCE,INTERSECTION_VARIANCE,SIZE_PROPORTION	call_1173		76189713	76190085	372		186658	205428	392086	10.0463					-18770	0.02		DISTANCE_VARIANCE,INTERSECTION_VARIANCE,SIZE_PROPORTION	call_3263		76392932	76394234	1302
DEL	chr4	chr4		2537868	2552734	14866	0.47	FAM193A		1597	2548657	2549561	904	0.02	10789	3173	13962	0.442739					-13962	0.06	PASS		call_3053		2396121	2396775	654		141747	155959	297706	9.59111					-14212	0.04		DISTANCE_VARIANCE,INTERSECTION_VARIANCE,SIZE_PROPORTION	call_239		2548624	2549565	941
DEL	chr15	chr15		80799798	80802314	2516	0.52	LOC105370928;HOMER2		5729	84163978	84384010	220032	0.07	3364180	3581696	6945876	15.6053					217516	0.01		DISTANCE_VARIANCE,INTERSECTION_VARIANCE,SIZE_PROPORTION	call_312		84150000	84380000	230000		3350202	3577686	6927888	14.8977					227484	0.01		DISTANCE_VARIANCE,INTERSECTION_VARIANCE,SIZE_PROPORTION	call_56		23196011	28413286	5217275
DEL	chr7	chr7		83419893	83430032	10139	0.43	CACNA2D1		3218	83420855	83421879	1024	0.03	962	8153	9115	0.408358					-9115	0.1	PASS		call_2909		83420853	83421879	1026		960	8153	9113	0.408195					-9113	0.1	PASS		call_229		83420854	83421879	1025
DEL	chrX	chrX		70906648	70921546	14898	0.48	2491.1		7658	70921127	70921462	335	0.02	14479	84	14563	0.478074					-14563	0.02		SIZE_PROPORTION	call_3125		70921205	70921464	259		14557	82	14639	0.482978					-14639	0.02		SIZE_PROPORTION	call_2592		70917807	70920139	2332
DEL	chr4	chr4		738457	751555	13098	0.51	LOC124900644;LOC107986246;PCGF3;LOC124900163		1592	789912	790066	154		51455	38511	89966	3.39451					-12944	0.01		DISTANCE_VARIANCE,INTERSECTION_VARIANCE,SIZE_PROPORTION	call_1648		758481	759958	1477		20024	8403	28427	0.975266					-11621	0.11	PASS	INTERSECTION_VARIANCE	call_5		744313	745212	899
DEL	chrX	chrX		119739153	119749917	10764	0.52	2554.2		7757	119740111	119742614	2503	0.02	958	7303	8261	0.311412					-8261	0.23	PASS		call_3127		120871913	120989151	117238	0.43	1132760	1239234	2371994	9.26546					106474	0.09		DISTANCE_VARIANCE,INTERSECTION_VARIANCE	call_1500		119740005	119742598	2593
DEL	chr18	chr18		78892196	78909041	16845	0.5	LOC124904330		6463	78902489	78906228	3739	0.01	10293	2813	13106	0.318403					-13106	0.22	PASS		call_3189		78902551	78906212	3661	0.01	10355	2829	13184	0.321516					-13184	0.22	PASS		call_4349		78902489	78906324	3835
DEL	chr20	chr20		54249237	54251702	2465	0.52	LOC105372666		6883	54249699	54250804	1105		462	898	1360	0.190756					-1360	0.45	PASS		call_1638		54249698	54250803	1105		461	899	1360	0.190756					-1360	0.45	PASS		call_176		54249699	54250804	1105
DEL	chr10	chr10		6054138	6057141	3003	1	IL2RA		4252	6055408	6055906	498		1270	1235	2505	0.358041					-2505	0.17	PASS		call_1698		6055407	6055905	498		1269	1236	2505	0.358041					-2505	0.17	PASS		call_68		6055408	6055906	498
DEL	chrX	chrX		82726309	82733288	6979	1	5736.0		7707	82726952	82732627	5675	0.04	643	661	1304	0.0516042					-1304	0.81	PASS		call_2734		82732627	82726974	5653	0.02	6318	6314	12632	0.0525649					-1326	0.81	PASS		call_4177_2		82726915	82732667	5752
DEL	chr7	chr7		142040200	142047769	7569	1	BRAF		3257	142065756	142094613	28857	0.01	25556	46844	72400	0.993823					21288	0.26		DISTANCE_VARIANCE,INTERSECTION_VARIANCE	call_3102		141791910	141792098	188		248290	255671	503961	32.4844					-7381	0.02		DISTANCE_VARIANCE,INTERSECTION_VARIANCE,SIZE_PROPORTION	call_1433		142043243	142043592	349
DEL	chr16	chr16		57324639	57331851	7212	1	-		5978	57332400	57333204	804	0.07	7761	1353	9114	0.568613					-6408	0.11	PASS	INTERSECTION_VARIANCE	call_2197		57332399	57333206	807		7760	1355	9115	0.568462					-6405	0.11	PASS	INTERSECTION_VARIANCE	call_468		57332400	57333206	806
DEL	chr2	chr2		113386395	113401754	15359	0.52	-		986	110273001	110049890	223111	0	3113394	3351864	6465258	12.6201					207752	0.07		DISTANCE_VARIANCE,INTERSECTION_VARIANCE	call_9696_2		110220000	110630000	410000		3166395	2771754	5938149	6.98016					394641	0.04		DISTANCE_VARIANCE,INTERSECTION_VARIANCE,SIZE_PROPORTION	call_26		113393750	113396035	2285
DEL	chr4	chr4		9449110	9502528	53418	1	OR7E85P;DEFB131A;LOC105379246;DEFB130D;LOC124900662;UNC93B7		1664	9455470	9479911	24441	0.04	6360	22617	28977	0.186099					-28977	0.46	PASS		call_2674		9491093	9491176	83		41983	11352	53335	0.498467					-53335	0		DISTANCE_VARIANCE,SIZE_PROPORTION	call_361		9491095	9491177	82
DEL	chr4	chr4		68198319	68204104	5785	1	RPS6P5		1719	68508107	68625437	117330	0.8	309788	421333	731121	2.96927					111545	0.05		DISTANCE_VARIANCE,INTERSECTION_VARIANCE,SIZE_PROPORTION	call_52		68625408	68508043	117365	0.93	427089	303939	731028	2.01502					111580	0.05		DISTANCE_VARIANCE,INTERSECTION_VARIANCE,SIZE_PROPORTION	call_38_2		68197897	68200785	2888
DEL	chr15	chr15		85511484	85517920	6436	0.46	-		5782	85513781	85515966	2185	0.03	2297	1954	4251	0.246665					-4251	0.34	PASS		call_2615		85180000	85290000	110000		331484	227920	559404	2.4022					103564	0.06		DISTANCE_VARIANCE,INTERSECTION_VARIANCE	call_121		85513777	85515968	2191
DEL	chr18	chr18		43448618	43455622	7004	0.51	-		6359	43451580	43452564	984		2962	3058	6020	0.37694					-6020	0.14	PASS		call_659		43873462	43873790	328		424844	418168	843012	57.4887					-6676	0.05		DISTANCE_VARIANCE,INTERSECTION_VARIANCE,SIZE_PROPORTION	call_755		43451580	43452564	984
DEL	chr3	chr3		162809047	162830461	21414	1	LOC124906252;IL12A-AS1		1511	162794354	162908540	114186	0.2	14693	78079	92772	0.342087					92772	0.19	PASS	DISTANCE_VARIANCE	call_58		162908547	162794347	114200	0.08	99500	36114	135614	-0.342089					92786	0.19	PASS	DISTANCE_VARIANCE	call_1685_2		162794347	162908548	114201
DEL	chr3	chr3		26407503	26411754	4251	0.58	-		1354	26409479	26410808	1329		1976	946	2922	0.262007					-2922	0.31	PASS		call_102		26409481	26410807	1326	0.03	1978	947	2925	0.262417					-2925	0.31	PASS		call_3613		26409479	26410808	1329
DEL	chr20	chr20		32925450	32944988	19538	0.53	-		6905	32937681	32941584	3903	0.02	12231	3404	15635	0.33354					-15635	0.2	PASS		call_2845		32739555	32740227	672		185895	204761	390656	9.66497					-18866	0.03		DISTANCE_VARIANCE,INTERSECTION_VARIANCE,SIZE_PROPORTION	call_538		32937681	32941568	3887
DEL	chr3	chr3		68683673	68698716	15043	0.48	-		1378	68690540	68698711	8171	0.04	6867	5	6872	0.148057					-6872	0.54	PASS		call_2374		68690531	68698711	8180	0.01	6858	5	6863	0.147806					-6863	0.54	PASS		call_3685		68690532	68698708	8176
DEL	chr6	chr6		157265924	157286468	20544	0.45	LOC101928923		2868	157278889	157282201	3312	0.01	12965	4267	17232	0.361209					-17232	0.16	PASS		call_3270		157522920	157522987	67		256996	236519	493515	11.9722					-20477	0		DISTANCE_VARIANCE,INTERSECTION_VARIANCE,SIZE_PROPORTION	call_1151		157278597	157282238	3641
DEL	chr9	chr9		128138688	128164871	26183	0.5	LOC124902258		4116	128138675	128139764	1089	0.09	13	25107	25120	0.460582					-25094	0.04		SIZE_PROPORTION	call_2243		128138654	128138734	80		34	26137	26171	0.498287					-26103	0		SIZE_PROPORTION	call_4734		128138633	128139830	1197
DEL	chr13	chr13		38475780	38487738	11958	0.48	LOC107984579		5213	38483183	38486063	2880	0.05	7403	1675	9078	0.305971					-9078	0.24	PASS		call_2191		0	18440000	18440000		38475780	20047738	58523518	1.58583					18428042	0		DISTANCE_VARIANCE,INTERSECTION_VARIANCE,SIZE_PROPORTION	call_58		38483179	38486065	2886
DEL	chr2	chr2		91488571	91539455	50884	0.35	-		915	91500260	91500603	343	0.01	11689	38852	50541	0.493324					-50541	0.01		DISTANCE_VARIANCE,SIZE_PROPORTION	call_3203		91517179	91517613	434	0.06	28608	21842	50450	0.491562					-50450	0.01		DISTANCE_VARIANCE,SIZE_PROPORTION	call_4379		91524831	91525315	484
DEL	chr16	chr16		16829492	16852557	23065	0.51	-		5882	16840522	16846556	6034	0.03	11030	6001	17031	0.292673					-17031	0.26	PASS		call_2618		16250000	16530000	280000		579492	322557	902049	1.48821					256935	0.08		DISTANCE_VARIANCE,INTERSECTION_VARIANCE	call_24		16840507	16846558	6051
DEL	chr1	chr1		243613888	243622881	8993	1	-		643	243619443	243620462	1019		5555	2419	7974	0.398322					-7974	0.11	PASS		call_0		243619446	243620485	1039	0.03	5558	2396	7954	0.396531					-7954	0.12	PASS		call_3885		243619449	243620445	996
DEL	chr2	chr2		237542438	237546100	3662	1	LOC105373950;LOC93463;LOC105373951		1235	238053987	238054083	96		511549	507983	1019532	135.648					-3566	0.03		DISTANCE_VARIANCE,INTERSECTION_VARIANCE,SIZE_PROPORTION	call_1714		237544522	237544648	126		2084	1452	3536	0.467001					-3536	0.03		SIZE_PROPORTION	call_4586		237544523	237545164	641
DEL	chrX	chrX		12616019	12629692	13673	1	1166.7		7541	12416136	12418693	2557	0.03	199883	210999	410882	12.6582					-11116	0.19		DISTANCE_VARIANCE,INTERSECTION_VARIANCE	call_2572		0	370000	370000		12616019	12259692	24875711	32.4179					356327	0.04		DISTANCE_VARIANCE,INTERSECTION_VARIANCE,SIZE_PROPORTION	call_54		12621980	12623157	1177
DEL	chr4	chr4		66400243	66404688	4445	1	-		1717	68508107	68625437	117330	0.8	2107864	2220749	4328613	17.773					112885	0.04		DISTANCE_VARIANCE,INTERSECTION_VARIANCE,SIZE_PROPORTION	call_52		68500000	68640000	140000		2099757	2235312	4335069	15.006					135555	0.03		DISTANCE_VARIANCE,INTERSECTION_VARIANCE,SIZE_PROPORTION	call_44		66256367	66257774	1407
DEL	chrX	chrX		150751387	150765111	13724	0.46	805.9		7816	150759459	150760377	918		8072	4734	12806	0.437372					-12806	0.07	PASS		call_911		150760375	150759463	912	0.05	8988	5648	14636	0.437756					-12812	0.07	PASS		call_3657_2		150759459	150760377	918
DEL	chr3	chr3		162790350	162909190	118840	0.51	LOC124906252;LINC01100;IL12A-AS1;BRD7P2		1458	162794354	162908540	114186	0.2	4004	650	4654	0.0099903					-4654	0.96	PASS		call_58		162908547	162794347	114200	0.08	118197	114843	233040	0.00995966					-4640	0.96	PASS	DISTANCE_VARIANCE	call_1685_2		162794347	162908548	114201
DEL	chr15	chr15		54922275	54934761	12486	1	TCF12		5686	55137695	55138016	321		215420	203255	418675	16.3456					-12165	0.03		DISTANCE_VARIANCE,INTERSECTION_VARIANCE,SIZE_PROPORTION	call_340		55067858	55068266	408	0.02	145583	133505	279088	10.8225					-12078	0.03		DISTANCE_VARIANCE,INTERSECTION_VARIANCE,SIZE_PROPORTION	call_4309		54926018	54932227	6209
DEL	chr19	chr19		8267877	8293601	25724	0.56	CD320		6557	8449527	8449834	307		181650	156233	337883	6.49005					-25417	0.01		DISTANCE_VARIANCE,INTERSECTION_VARIANCE,SIZE_PROPORTION	call_2001		8340250	8340295	45		72373	46694	119067	2.31031					-25679	0		DISTANCE_VARIANCE,INTERSECTION_VARIANCE,SIZE_PROPORTION	call_1693		8291902	8292196	294
DEL	chr5	chr5		166973489	166979661	6172	0.51	-		2343	166975758	166976626	868		2269	3035	5304	0.376847					-5304	0.14	PASS		call_232		166975757	166976625	868		2268	3036	5304	0.376847					-5304	0.14	PASS		call_541		166975758	166976626	868
DEL	chr9	chr9		41000354	41241380	241026	0.25	CNTNAP3P3;ATP5F1AP7;SPATA31A7;FAM74A4;FKBP4P2;LOC124902172;SDR42E1P2;LOC112268036;CNTNAP3P9;LOC100506103		3885	40816248	40816419	171		184106	424961	609067	1.2626					-240855	0		DISTANCE_VARIANCE,INTERSECTION_VARIANCE,SIZE_PROPORTION	call_1574		41108534	41108935	401		108180	132445	240625	0.498343					-240625	0		DISTANCE_VARIANCE,SIZE_PROPORTION	call_2167		41237753	41238300	547
DEL	chr6	chr6		86299262	86306069	6807	0.56	-		2812	86302505	86303915	1410	0.01	3243	2154	5397	0.328526					-5397	0.21	PASS		call_3265		86302504	86303914	1410		3242	2155	5397	0.328526					-5397	0.21	PASS		call_591		86302513	86303915	1402
DEL	chr18	chr18		78363794	78378600	14806	1	-		6396	78371098	78371579	481	0.5	7304	7021	14325	0.468601					-14325	0.03		SIZE_PROPORTION	call_3186		78442139	78443336	1197	0.02	78345	64736	143081	4.47051					-13609	0.08		DISTANCE_VARIANCE,INTERSECTION_VARIANCE	call_3930		78369378	78370908	1530
DEL	chr1	chr1		146700323	146729465	29142	0.11	PDE4DIPP1;NBPF11		438	146069614	146121755	52141	0.69	630709	607710	1238419	7.61796					22999	0.56		DISTANCE_VARIANCE,INTERSECTION_VARIANCE	call_157		121600000	143300000	21700000		25100323	3429465	28529788	0.656487					21670858	0		DISTANCE_VARIANCE,INTERSECTION_VARIANCE,SIZE_PROPORTION	call_47		146136990	146143286	6296
DEL	chr2	chr2		130855219	130866152	10933	1	FAR2P2;KLF2P2		1049	130668818	130665935	2883	0.02	186401	200217	386618	13.7831					-8050	0.26		DISTANCE_VARIANCE,INTERSECTION_VARIANCE	call_3022_2		130665963	130668855	2892	0.02	189256	197297	386553	13.9803					-8041	0.26		DISTANCE_VARIANCE,INTERSECTION_VARIANCE	call_3946		130859836	130863312	3476
DEL	chr1	chr1		14923008	14928145	5137	0.44	CELA2B		75	12938666	13225010	286344	0.02	1984342	1703135	3687477	6.32542					281207	0.02		DISTANCE_VARIANCE,INTERSECTION_VARIANCE,SIZE_PROPORTION	call_1180		121600000	143300000	21700000		106676992	128371855	235048847	5.41459					21694863	0		DISTANCE_VARIANCE,INTERSECTION_VARIANCE,SIZE_PROPORTION	call_47		14873060	14873116	56
DEL	chr14	chr14		98317149	98321370	4221	0.54	LOC124903408		5487	98317667	98318750	1083	0.02	518	2620	3138	0.296003					-3138	0.26	PASS		call_3171		98317643	98318750	1107		494	2620	3114	0.292417					-3114	0.26	PASS		call_1256		98317644	98318751	1107
DEL	chr18	chr18		65865401	65871275	5874	0.49	-		6444	65866021	65866350	329	0.06	620	4925	5545	0.447122					-5545	0.06	PASS		call_2353		65329609	65329690	81		535792	541585	1077377	90.46					-5793	0.01		DISTANCE_VARIANCE,INTERSECTION_VARIANCE,SIZE_PROPORTION	call_1384		65866003	65866347	344
DEL	chr18	chr18		57274034	57284800	10766	1	LINC-ROR		6376	57279507	57281487	1980	0.09	5473	3313	8786	0.344736					-8786	0.18	PASS		call_2157		57279506	57281486	1980		5472	3314	8786	0.344736					-8786	0.18	PASS		call_756		57279507	57281487	1980
DEL	chr5	chr5		99007917	99012049	4132	1	-		2266	99009416	99011777	2361	0.11	1499	272	1771	0.136532					-1771	0.57	PASS		call_2068		69540000	71360000	1820000		29467917	27652049	57119966	15.6568					1815868	0		DISTANCE_VARIANCE,INTERSECTION_VARIANCE,SIZE_PROPORTION	call_3		99009416	99011779	2363
DEL	chr2	chr2		34298282	34304650	6368	0.55	LINC01317		803	34470770	34511503	40733	0.32	172488	206853	379341	4.02691					34365	0.16		DISTANCE_VARIANCE,INTERSECTION_VARIANCE	call_35		34298587	34300652	2065		305	3998	4303	0.255247					-4303	0.32	PASS		call_46		34298588	34300653	2065
DEL	chr2	chr2		3682922	3692227	9305	0.51	ALLC		769	3777970	3778094	124		95048	85867	180915	9.59365					-9181	0.01		DISTANCE_VARIANCE,INTERSECTION_VARIANCE,SIZE_PROPORTION	call_993		3837621	3837743	122		154699	145516	300215	15.9233					-9183	0.01		DISTANCE_VARIANCE,INTERSECTION_VARIANCE,SIZE_PROPORTION	call_2380		3685215	3690436	5221
DEL	chr2	chr2		100184487	100188346	3859	0.54	AFF3		970	97068343	97393491	325148	0.01	3116144	2794855	5910999	8.98309					321289	0.01		DISTANCE_VARIANCE,INTERSECTION_VARIANCE,SIZE_PROPORTION	call_893		97360000	97560000	200000		2824487	2628346	5452833	13.374					196141	0.02		DISTANCE_VARIANCE,INTERSECTION_VARIANCE,SIZE_PROPORTION	call_99		99251899	99252115	216
DEL	chr5	chr5		181085780	181096847	11067	0.48	CNOT6;LOC100329129		2432	177764992	178017059	252067	0	3320788	3079788	6400576	12.1622					241000	0.04		DISTANCE_VARIANCE,INTERSECTION_VARIANCE,SIZE_PROPORTION	call_10845		181280000	181540000	260000		194220	443153	637373	1.17568					248933	0.04		DISTANCE_VARIANCE,INTERSECTION_VARIANCE,SIZE_PROPORTION	call_122		181090089	181091203	1114
DEL	chr5	chr5		615838	653179	37341	0.53	CEP72		1995	654823	654890	67		38985	1711	40696	0.543975					-37274	0		INTERSECTION_VARIANCE,SIZE_PROPORTION	call_1241		633207	633362	155		17369	19817	37186	0.495893					-37186	0		SIZE_PROPORTION	call_1875		628634	631049	2415
DEL	chr9	chr9		40523044	40571447	48403	0.58	BMS1P13;LOC101928195;LOC107987071		3833	40816248	40816419	171		293204	244972	538176	5.53977					-48232	0		DISTANCE_VARIANCE,INTERSECTION_VARIANCE,SIZE_PROPORTION	call_1574		39590000	40700000	1110000		933044	128553	1061597	0.458217					1061597	0.04		DISTANCE_VARIANCE,SIZE_PROPORTION	call_6		40597611	40598107	496
DEL	chr10	chr10		1684520	1702219	17699	1	ADARB2		4244	1560473	1560587	114		124047	141632	265679	7.4575					-17585	0.01		DISTANCE_VARIANCE,INTERSECTION_VARIANCE,SIZE_PROPORTION	call_535		1701153	1701624	471	0.03	16633	595	17228	0.474133					-17228	0.03		SIZE_PROPORTION	call_4221		1701058	1701732	674
DEL	chr1	chr1		72299152	72346791	47639	1	LOC105378797;LOC105378796		223	72300648	72346149	45501	0.88	1496	642	2138	0.0114881					-2138	0.96	PASS		call_24		72300642	72346155	45513	0.92	1490	636	2126	0.0114222					-2126	0.96	PASS		call_43		72556899	72556954	55
DEL	chr3	chr3		196322273	196331437	9164	0.49	OPA1-AS1;OPA1		1581	196329083	196329920	837	0.03	6810	1517	8327	0.416408					-8327	0.09	PASS		call_2865		196329047	196329975	928		6774	1462	8236	0.408145					-8236	0.1	PASS		call_2078		196329048	196329976	928
DEL	chr4	chr4		66256154	66260668	4514	0.47	EXOC5P1		1737	66256351	66257774	1423	0.02	197	2894	3091	0.260485					-3091	0.32	PASS		call_3059		66256349	66257773	1424		195	2895	3090	0.260357					-3090	0.32	PASS		call_189		66256367	66257774	1407
DEL	chr3	chr3		128953548	128957630	4082	0.53	LOC124909426		1428	130044546	130087900	43354	0.91	1090998	1130270	2221268	23.4133					39272	0.09		DISTANCE_VARIANCE,INTERSECTION_VARIANCE	call_5		130044547	130087900	43353	0.94	1090999	1130270	2221269	23.4138					39271	0.09		DISTANCE_VARIANCE,INTERSECTION_VARIANCE	call_51		128954778	128955283	505
DEL	chr1	chr1		207116497	207121165	4668	1	-		536	207119086	207119849	763	0.07	2589	1316	3905	0.359694					-3905	0.16	PASS		call_2314		207119085	207119848	763	0.02	2588	1317	3905	0.359694					-3905	0.16	PASS		call_3804		207119392	207119789	397
DEL	chr7	chr7		76675482	76676517	1035	0.13	-		3212	74831469	75117072	285603	0.01	1844013	1559445	3403458	5.93686					284568	0		DISTANCE_VARIANCE,INTERSECTION_VARIANCE,SIZE_PROPORTION	call_7259		75150000	75440000	290000		1525482	1236517	2761999	4.74514					288965	0		DISTANCE_VARIANCE,INTERSECTION_VARIANCE,SIZE_PROPORTION	call_103		76846888	76847217	329
DEL	chr6	chr6		31974947	32041513	66566	0.51	PRRT1;ATF6B;FKBPL;PPT2-EGFL8;PBX2;AGPAT1;RNF5;AGER;MIR6833;MIR6721;LOC100507547;PPT2;EGFL8		2526	31980726	32038027	57301	0.27	5779	3486	9265	0.0374071					-9265	0.86	PASS		call_63		32039907	32039975	68		64960	1538	66498	0.498995					-66498	0		DISTANCE_VARIANCE,SIZE_PROPORTION	call_3453		32017422	32023789	6367
DEL	chr18	chr18		78828481	78843237	14756	0.49	-		6462	78854303	78854459	156		25822	11222	37044	1.24215					-14600	0.01		INTERSECTION_VARIANCE,SIZE_PROPORTION	call_1249		78866706	78866748	42		38225	23511	61736	2.08603					-14714	0		DISTANCE_VARIANCE,INTERSECTION_VARIANCE,SIZE_PROPORTION	call_2996		78839286	78839868	582
DEL	chr10	chr10		31148695	31159581	10886	0.49	-		4278	31154422	31155936	1514		5727	3645	9372	0.377984					-9372	0.14	PASS		call_214		39530000	41720000	2190000		8381305	10560419	18941724	4.3032					2179114	0		DISTANCE_VARIANCE,INTERSECTION_VARIANCE,SIZE_PROPORTION	call_845		31154422	31155936	1514
DEL	chr2	chr2		109071265	109099842	28577	0.53	LIMS1		961	109073520	109078760	5240	0.05	2255	21082	23337	0.345078					-23337	0.18	PASS		call_2273		109730000	110100000	370000		658735	1000158	1658893	2.08102					341423	0.08		DISTANCE_VARIANCE,INTERSECTION_VARIANCE	call_145		109073445	109078759	5314
DEL	chrX	chrX		71520045	71525013	4968	0.99	864.5		7737	71788784	71789332	548	0.1	268739	264319	533058	48.3194					-4420	0.11		DISTANCE_VARIANCE,INTERSECTION_VARIANCE	call_3300		71761617	71761678	61		241572	236665	478237	47.5481					-4907	0.01		DISTANCE_VARIANCE,INTERSECTION_VARIANCE,SIZE_PROPORTION	call_4739		71521610	71522442	832
DEL	chr13	chr13		71898405	71911922	13517	1	-		5281	71903128	71906439	3311	0.05	4723	5483	10206	0.303304					-10206	0.24	PASS		call_2334		71903127	71906436	3309	0.04	4722	5486	10208	0.3034					-10208	0.24	PASS		call_3668		71903127	71906439	3312
DEL	chr16	chr16		25327404	25343935	16531	0.53	-		5919	25328791	25331805	3014	0.02	1387	12130	13517	0.345843					-13517	0.18	PASS		call_2999		25328790	25331804	3014	0.02	1386	12131	13517	0.345843					-13517	0.18	PASS		call_3671		25328789	25331807	3018
DEL	chr5	chr5		19363801	19380971	17170	0.52	-		2061	19375161	19376284	1123	0.04	11360	4687	16047	0.438665					-16047	0.07	PASS		call_2687		17510000	17610000	100000		1853801	1770971	3624772	15.468					82830	0.17		DISTANCE_VARIANCE,INTERSECTION_VARIANCE	call_97		19375164	19376288	1124
DEL	chr7	chr7		56147947	56153143	5196	0.53	NIPSNAP2		3053	56150058	56152548	2490	0.03	2111	595	2706	0.176164					-2706	0.48	PASS		call_3095		56790000	57060000	270000		642053	906857	1548910	2.8142					264804	0.02		DISTANCE_VARIANCE,INTERSECTION_VARIANCE,SIZE_PROPORTION	call_52		56150048	56152556	2508
DEL	chr14	chr14		64894319	64903689	9370	0.54	-		5538	64893682	64896821	3139	0.03	637	6868	7505	0.300064					-6231	0.34	PASS		call_2800		64893681	64896819	3138	0.01	638	6870	7508	0.300208					-6232	0.33	PASS		call_4294		64893669	64896823	3154
DEL	chr21	chr21		6367712	8806814	2439102	0.09	LOC105379271;LOC105379272;ANKRD20A16P;LOC124905314;LOC107987360;CDC27P11;VN1R7P;SNX18P23;LOC105379557;RNU2-42P;LOC124900509;MTCO3P26;RNA5-8SN1;VN1R111P;MLLT10P1;LOC729369;LINC01666;EIF3FP1;LOC124904994;PCMTD1P6;CTBP2P1;LOC107987395;SNX18P18;LOC124904996;SNX18P16;LOC124900699;LOC102724902;MTCO1P1;SNX18P10;FRG1DP;RNA18SN2;LOC107985475;ASNSP2;MTCO1P34;MTCO3P39		6995	7246162	7246530	368	0.09	878450	1560284	2438734	0.49985					-2438734	0		DISTANCE_VARIANCE,SIZE_PROPORTION	call_2041		5320000	9300000	3980000		1047712	493186	1540898	0.120025					1540898	0.61	PASS	DISTANCE_VARIANCE	call_0		8019694	8022074	2380
DEL	chr9	chr9		135575917	135591323	15406	0.49	CRB2;DENND1A		4208	135587258	135588354	1096	0.04	11341	2969	14310	0.433644					-14310	0.07	PASS		call_2931		135587254	135588353	1099		11337	2970	14307	0.433475					-14307	0.07	PASS		call_430		135587255	135588354	1099
DEL	chr3	chr3		145420715	145435582	14867	0.48	RN7SKP25;PLS1		1440	145428683	145429185	502		7968	6397	14365	0.467402					-14365	0.03		SIZE_PROPORTION	call_822		145502599	145502680	81		81884	67098	148982	4.98341					-14786	0.01		DISTANCE_VARIANCE,INTERSECTION_VARIANCE,SIZE_PROPORTION	call_1796		145428683	145429169	486
DEL	chr14	chr14		82025009	82049043	24034	1	-		5474	82032767	82036986	4219	0.06	7758	12057	19815	0.350706					-19815	0.18	PASS		call_2339		82032766	82036984	4218	0.05	7757	12059	19816	0.350736					-19816	0.18	PASS		call_3670		82032779	82036987	4208
DEL	chr5	chr5		1174706	1208165	33459	1	TERT		1998	1178180	1180616	2436	0.12	3474	27549	31023	0.432163					-31023	0.07	PASS		call_2386		1178182	1180665	2483	0.03	3476	27500	30976	0.430944					-30976	0.07	PASS		call_4456		1178179	1180618	2439
DEL	chr1	chr1		212290415	212303725	13310	0.48	RPS6KC1		543	212297812	212299270	1458	0.05	7397	4455	11852	0.401341					-11852	0.11	PASS		call_2315		212297793	212299274	1481		7378	4451	11829	0.399939					-11829	0.11	PASS		call_13		212297794	212299275	1481
DEL	chr3	chr3		163044235	163051558	7323	1	IFT80;TRIM59-IFT80		1513	163047117	163051295	4178	0.09	2882	263	3145	0.136814					-3145	0.57	PASS		call_2163		163047113	163051294	4181	0.08	2878	264	3142	0.136648					-3142	0.57	PASS		call_3445		163047116	163051297	4181
DEL	chr7	chr7		4552933	4594374	41441	0.46	LOC124901579		2923	1816408	1823941	7533	0.03	2736525	2770433	5506958	56.2233					-33908	0.18		DISTANCE_VARIANCE,INTERSECTION_VARIANCE	call_2709		4960039	4960097	58		407106	365723	772829	9.31144					-41383	0		DISTANCE_VARIANCE,INTERSECTION_VARIANCE,SIZE_PROPORTION	call_4592		4284032	4284176	144
DEL	chr6	chr6		101486184	101494238	8054	0.48	-		2711	101486684	101491154	4470	0.01	500	3084	3584	0.143165					-3584	0.56	PASS		call_3266		101486683	101491152	4469	0.01	499	3086	3585	0.143216					-3585	0.55	PASS		call_3854		101486684	101491151	4467
DEL	chr7	chr7		102574533	102595105	20572	0.51	RNU6-1104P		3210	102692007	102489697	202310	0	117474	105408	222882	-0.407696					181738	0.1	PASS	DISTANCE_VARIANCE	call_11257_2		102450000	102570000	120000		124533	25105	149638	0.532254					99428	0.17		DISTANCE_VARIANCE,INTERSECTION_VARIANCE	call_81		102588799	102591967	3168
DEL	chr11	chr11		134728656	134761075	32419	0.46	LINC02706		4826	134732090	134737768	5678	0.01	3434	23307	26741	0.350986					-26741	0.18	PASS		call_3155		135041260	135041403	143		312604	280328	592932	9.10469					-32276	0		DISTANCE_VARIANCE,INTERSECTION_VARIANCE,SIZE_PROPORTION	call_1714		134732085	134737768	5683
DEL	chr7	chr7		145320957	145325652	4695	0.48	-		3339	145322554	145322877	323	0.08	1597	2775	4372	0.435831					-4372	0.07	PASS		call_2174		61100000	61740000	640000		84220957	83585652	167806609	130.144					635305	0.01		DISTANCE_VARIANCE,INTERSECTION_VARIANCE,SIZE_PROPORTION	call_10		145322579	145322878	299
DEL	chr17	chr17		14278620	14289017	10397	0.48	LOC107985080		6085	14286597	14288235	1638	0.02	7977	782	8759	0.36398					-8759	0.16	PASS		call_3002		18380000	18570000	190000		4101380	4280983	8382363	20.9144					179603	0.05		DISTANCE_VARIANCE,INTERSECTION_VARIANCE	call_55		14286594	14288239	1645
DEL	chr19	chr19		2908054	2915057	7003	1	ZNF77		6485	2910681	2910823	142		2627	4234	6861	0.480266					-6861	0.02		SIZE_PROPORTION	call_1579		2939008	2939218	210		30954	24161	55115	3.82067					-6793	0.03		DISTANCE_VARIANCE,INTERSECTION_VARIANCE,SIZE_PROPORTION	call_1281		2909643	2910823	1180
DEL	chr17	chr17		18450843	18509508	58665	0.45	USP32P2;CCDC144B;SRP68P2;FAM106A		6114	19204071	19078250	125821	0.07	753228	568742	1321970	2.90084					67156	0.47		DISTANCE_VARIANCE,INTERSECTION_VARIANCE	call_5612_2		18380000	18570000	190000		70843	60492	131335	0.264084					131335	0.31	PASS	DISTANCE_VARIANCE	call_55		45584636	64918921	19334285
DEL	chr2	chr2		42117853	42128440	10587	0.52	-		740	42119120	42120179	1059		1267	8261	9528	0.409153					-9528	0.1	PASS		call_123		42119119	42120178	1059		1266	8262	9528	0.409153					-9528	0.1	PASS		call_441		42119120	42120175	1055
DEL	chr4	chr4		107204380	107212991	8611	0.63	-		1781	107206672	107210556	3884	0.07	2292	2435	4727	0.189236					-4727	0.45	PASS		call_2522		107206672	107210557	3885	0.06	2292	2434	4726	0.189181					-4726	0.45	PASS		call_3449		107206652	107210558	3906
DEL	chr14	chr14		59869217	59879314	10097	0.55	FUT8		5457	59874680	59876524	1844		5463	2790	8253	0.345658					-8253	0.18	PASS		call_2000		59874679	59876523	1844		5462	2791	8253	0.345658					-8253	0.18	PASS		call_248		59874680	59876524	1844
DEL	chr2	chr2		105207690	105213802	6112	0.49	LINC01114		959	105209454	105211970	2516	0.03	1764	1832	3596	0.208507					-3596	0.41	PASS		call_3020		105210700	105210845	145		3010	2957	5967	0.476986					-5967	0.02		SIZE_PROPORTION	call_2926		105209451	105211986	2535
DEL	chr12	chr12		4970778	4976280	5502	1	-		4920	4973070	4973508	438	0.02	2292	2772	5064	0.426431					-5064	0.08	PASS		call_3157		9440000	9590000	150000		4469222	4613720	9082942	29.2052					144498	0.04		DISTANCE_VARIANCE,INTERSECTION_VARIANCE,SIZE_PROPORTION	call_29		4973181	4973918	737
DEL	chr17	chr17		46284336	46702870	418534	0.83	LINC02210;LINC02210-CRHR1;MAPK8IP1P2;RN7SL656P;ARF2P;LOC105371802;LOC105369225;RPS26P8;ARHGAP27;LOC102724345;DND1P1;CRHR1;LRRC37A4P;LOC105371860;MIR4315-1;PLEKHM1;RDM1P1;LOC107985028		6208	47557419	47557915	496	0.03	1273083	855045	2128128	2.53935					-418038	0		DISTANCE_VARIANCE,INTERSECTION_VARIANCE,SIZE_PROPORTION	call_2820		46490000	46690000	200000		205664	12870	218534	0.176656					-218534	0.48	PASS	DISTANCE_VARIANCE	call_67		45584636	64918921	19334285
DEL	chr2	chr2		32865530	32876907	11377	0.48	LINC00486;TTC27		726	32939863	32940004	141		74333	63097	137430	5.96597					-11236	0.01		DISTANCE_VARIANCE,INTERSECTION_VARIANCE,SIZE_PROPORTION	call_1846		34470767	34511491	40724	0.31	1605237	1634584	3239821	31.0918					29347	0.28		DISTANCE_VARIANCE,INTERSECTION_VARIANCE	call_102		32869326	32869554	228
DEL	chr6	chr6		26727983	26773698	45715	0.53	POM121L6P;GUSBP2		2607	28222418	28222755	337		1494435	1449057	2943492	31.9584					-45378	0.01		DISTANCE_VARIANCE,INTERSECTION_VARIANCE,SIZE_PROPORTION	call_189		26670000	26840000	170000		57983	66302	124285	0.288081					124285	0.27	PASS	DISTANCE_VARIANCE	call_1345		26748282	26748362	80
DEL	chr7	chr7		28522132	28536828	14696	1	CREB5		2973	28534735	28535469	734	0.08	12603	1359	13962	0.452495					-13962	0.05		SIZE_PROPORTION	call_2234		28534679	28535528	849		12547	1300	13847	0.445449					-13847	0.06	PASS		call_743		28534680	28535529	849
DEL	chr22	chr22		22695714	22908320	212606	0.81	LOC100736412;IGLV5-52;BMS1P20;IGLV1-50;IGLVI-38;IGLVVII-41-1;IGLV5-48;IGLV1-41;IGLV1-40;IGLV1-47;IGLV5-45;IGLV9-49;IGLV7-46;ZNF280B;IGLV1-44;IGLV7-43;IGL;LOC101929255;IGLV5-37;IGLV1-51;LOC105372952;IGLVI-42;ASH2LP1;IGLV1-36;ASH2LP3;IGLV7-35;ASH2LP2		7403	22856909	22899752	42843	0.13	161195	8568	169763	0.332287					-169763	0.2	PASS	DISTANCE_VARIANCE	call_105		22698396	22899402	201006	0.43	2682	8918	11600	0.0140252					-11600	0.95	PASS		call_1563_1		22698413	22899619	201206
DEL	chr3	chr3		6599636	6610335	10699	0.52	-		1338	6608479	6612949	4470	0.03	8843	2614	11457	0.377711					-6229	0.42	PASS		call_2665		6659183	6659566	383		59547	49231	108778	4.90796					-10316	0.04		DISTANCE_VARIANCE,INTERSECTION_VARIANCE,SIZE_PROPORTION	call_785		6608473	6611313	2840
DEL	chr11	chr11		10268981	10272378	3397	0.51	SBF2		4599	10271200	10272286	1086	0.04	2219	92	2311	0.257975					-2311	0.32	PASS		call_2323		10238500	10239766	1266		30481	32612	63093	6.76549					-2131	0.37		DISTANCE_VARIANCE,INTERSECTION_VARIANCE	call_293		10271182	10272288	1106
DEL	chr8	chr8		18590626	18598815	8189	0.44	-		3503	18597102	18598435	1333		6476	380	6856	0.360113					-6856	0.16	PASS		call_118		18597101	18598434	1333		6475	381	6856	0.360113					-6856	0.16	PASS		call_3648		18597102	18598435	1333
DEL	chr1	chr1		188567776	188573737	5961	1	LOC105371657		513	188570324	188571099	775		2548	2638	5186	0.385095					-5186	0.13	PASS		call_944		188570323	188571098	775		2547	2639	5186	0.385095					-5186	0.13	PASS		call_3251		188570324	188571099	775
DEL	chr5	chr5		155877655	155887740	10085	0.46	-		2335	155884774	155885565	791		7119	2175	9294	0.427363					-9294	0.08	PASS		call_577		155884773	155885564	791		7118	2176	9294	0.427363					-9294	0.08	PASS		call_1502		155884774	155885565	791
DEL	chr1	chr1		109643293	109663337	20044	0.57	GNAT2;AMPD2		369	109644602	109648712	4110	0.06	1309	14625	15934	0.329883					-15934	0.21	PASS		call_2431		109644504	109648843	4339	0.03	1211	14494	15705	0.322089					-15705	0.22	PASS		call_3875		109644542	109648774	4232
DEL	chr2	chr2		41739491	41749617	10126	0.58	-		739	41746017	41748722	2705	0.03	6526	895	7421	0.28926					-7421	0.27	PASS		call_2645		42119119	42120178	1059		379628	370561	750189	33.5356					-9067	0.1		DISTANCE_VARIANCE,INTERSECTION_VARIANCE	call_441		41746002	41748726	2724
DEL	chr8	chr8		93059610	93068984	9374	0.51	-		3654	93060115	93064965	4850	0.02	505	4019	4524	0.159097					-4524	0.52	PASS		call_2917		93060102	93064962	4860	0.01	492	4022	4514	0.158634					-4514	0.52	PASS		call_3864		93060118	93064965	4847
DEL	chr1	chr1		187752167	187762381	10214	1	-		483	187746976	187753398	6422	0.07	5191	8983	14174	0.426064					-3792	0.63	PASS		call_2182		187746975	187753399	6424	0.07	5192	8982	14174	0.426013					-3790	0.63	PASS		call_3465		187746974	187753402	6428
DEL	chr6	chr6		75246544	75250321	3777	1	LOC101928516		2670	75248068	75248387	319		1524	1934	3458	0.422363					-3458	0.08	PASS		call_1038		75248067	75248386	319		1523	1935	3458	0.422363					-3458	0.08	PASS		call_3336		75248068	75248387	319
DEL	chr10	chr10		42184418	42225588	41170	0.23	-		4344	42272692	42272778	86		88274	47190	135464	1.64177					-41084	0		DISTANCE_VARIANCE,INTERSECTION_VARIANCE,SIZE_PROPORTION	call_1703		42206123	42221324	15201	0.01	21705	4264	25969	0.230358					-25969	0.37	PASS		call_3887		42206104	42221343	15239
DEL	chr19	chr19		44545823	44553472	7649	1	CEACAM5		6632	44546228	44546891	663		405	6581	6986	0.420356					-6986	0.09	PASS		call_147		44546235	44546888	653	0.03	412	6584	6996	0.421465					-6996	0.09	PASS		call_3938		44546228	44546891	663
DEL	chr12	chr12		22414185	22430119	15934	1	C2CD5		4945	21894540	21894642	102		519645	535477	1055122	32.8986					-15832	0.01		DISTANCE_VARIANCE,INTERSECTION_VARIANCE,SIZE_PROPORTION	call_844		22320950	22321003	53		93235	109116	202351	6.32867					-15881	0		DISTANCE_VARIANCE,INTERSECTION_VARIANCE,SIZE_PROPORTION	call_555		22422531	22429171	6640
DEL	chr10	chr10		50138793	50155915	17122	0.99	C10ORF71-AS1;C10ORF71		4376	50149862	50151311	1449		11069	4604	15673	0.422029					-15673	0.08	PASS		call_52		50149861	50151310	1449		11068	4605	15673	0.422029					-15673	0.08	PASS		call_51		50149862	50151311	1449
DEL	chr21	chr21		9611900	9619522	7622	0.83	LOC105372733		7151	9246088	9195906	50182	0.02	365812	423616	789428	5.96037					42560	0.15		DISTANCE_VARIANCE,INTERSECTION_VARIANCE	call_1777_2		5320000	9300000	3980000		4291900	319522	4611422	0.578217					3972378	0		DISTANCE_VARIANCE,INTERSECTION_VARIANCE,SIZE_PROPORTION	call_0		9616900	9618665	1765
DEL	chr3	chr3		148560796	148574499	13703	0.53	-		1442	148563655	148567631	3976	0.02	2859	6868	9727	0.275157					-9727	0.29	PASS		call_3046		148849005	148849323	318		288209	274824	563033	20.0783					-13385	0.02		DISTANCE_VARIANCE,INTERSECTION_VARIANCE,SIZE_PROPORTION	call_2137		148563648	148567633	3985
DEL	chr13	chr13		108700910	108710541	9631	0.52	-		5380	108709398	108710090	692		8488	451	8939	0.433062					-8939	0.07	PASS		call_444		108709397	108710089	692		8487	452	8939	0.433062					-8939	0.07	PASS		call_1510		108709398	108710090	692
DEL	chr11	chr11		29940570	29949462	8892	0.58	-		4615	29946035	29946918	883	0.04	5465	2544	8009	0.40977					-8009	0.1	PASS		call_2590		29946031	29946919	888		5461	2543	8004	0.409305					-8004	0.1	PASS		call_434		29946032	29946920	888
DEL	chr3	chr3		83802383	83817796	15413	1	-		1322	83803978	83806196	2218	0.06	1595	11600	13195	0.374256					-13195	0.14	PASS		call_2506		83803978	83806198	2220	0.02	1595	11598	13193	0.374156					-13193	0.14	PASS		call_3966		83803965	83806199	2234
DEL	chr10	chr10		97270563	97281870	11307	1	TLL2		4498	97275118	97277645	2527	0.08	4555	4225	8780	0.317406					-8780	0.22	PASS		call_2321		97275117	97277640	2523	0.06	4554	4230	8784	0.317643					-8784	0.22	PASS		call_3466		97275107	97277641	2534
DEL	chr16	chr16		34171567	34196355	24788	1	LOC107987384		5969	34171416	34171587	171		151	24768	24919	0.499239					-24617	0.01		SIZE_PROPORTION	call_293		34171438	34171610	172		129	24745	24874	0.498317					-24616	0.01		SIZE_PROPORTION	call_505		34176545	34178324	1779
DEL	chr19	chr19		53913921	53928614	14693	0.52	LOC105372441;KLK15		6685	54576305	54596959	20654	0.01	662384	668345	1330729	18.8238					5961	0.71		DISTANCE_VARIANCE,INTERSECTION_VARIANCE	call_3018		53922620	53922973	353	0.09	8699	5641	14340	0.476605					-14340	0.02		SIZE_PROPORTION	call_4097		53920318	53921255	937
DEL	chr4	chr4		9569916	9579170	9254	0.54	-		1637	9575356	9575821	465	0.1	5440	3349	8789	0.452258					-8789	0.05	PASS		call_2377		9575353	9575824	471		5437	3346	8783	0.451671					-8783	0.05	PASS		call_2393		9575354	9575825	471
DEL	chr7	chr7		8256120	8257506	1386	1	ICA1		2951	74831469	75117072	285603	0.01	66575349	66859566	133434915	232.474					284217	0		DISTANCE_VARIANCE,INTERSECTION_VARIANCE,SIZE_PROPORTION	call_7259		61100000	61740000	640000		52843880	53482494	106326374	82.888					638614	0		DISTANCE_VARIANCE,INTERSECTION_VARIANCE,SIZE_PROPORTION	call_10		8658999	8659217	218
DEL	chr13	chr13		33612297	33619449	7152	0.49	LINC02343		5246	33618455	33619185	730		6158	264	6422	0.407511					-6422	0.1	PASS		call_513		0	18440000	18440000		33612297	15179449	48791746	1.32247					18432848	0		DISTANCE_VARIANCE,INTERSECTION_VARIANCE,SIZE_PROPORTION	call_58		33618455	33619185	730
DEL	chr19	chr19		14932819	14952221	19402	1	OR7C1		6526	14935581	14938662	3081	0.06	2762	13559	16321	0.363008					-16321	0.16	PASS		call_2202		14935579	14938665	3086		2760	13556	16316	0.362816					-16316	0.16	PASS		call_514		14935580	14938666	3086
DEL	chr19	chr19		20405868	20537179	131311	0.49	LOC105372310;BNIP3P18;LOC105372314;LOC100129265;LOC124904660;ZNF826P;BNIP3P21;BNIP3P20;MIR1270;BNIP3P19		6589	20413013	20535160	122147	0.19	7145	2019	9164	0.0180819					-9164	0.93	PASS		call_51		20413005	20535319	122314	0.24	7137	1860	8997	0.0177408					-8997	0.93	PASS		call_207_1		20413005	20535168	122163
DEL	chr6	chr6		158120346	158131456	11110	1	ARID1B		2762	158127251	158128033	782	0.12	6905	3423	10328	0.434326					-10328	0.07	PASS		call_2297		158127250	158128032	782	0.07	6904	3424	10328	0.434326					-10328	0.07	PASS		call_3529		158127235	158128035	800
DEL	chr4	chr4		87343509	87363373	19864	0.43	LINC02994		1872	87370721	87371052	331		27212	7679	34891	0.863902					-19533	0.02		INTERSECTION_VARIANCE,SIZE_PROPORTION	call_399		87370720	87371051	331		27211	7678	34889	0.863852					-19533	0.02		INTERSECTION_VARIANCE,SIZE_PROPORTION	call_660		87347092	87353147	6055
DEL	chr3	chr3		177576192	177580591	4399	0.56	NAALADL2		1523	177576723	177579684	2961	0.03	531	907	1438	0.0978261					-1438	0.67	PASS		call_2671		177663531	177667622	4091	0.01	87339	87031	174370	10.2693					-308	0.93		DISTANCE_VARIANCE,INTERSECTION_VARIANCE	call_3969		177576722	177579686	2964
DEL	chr16	chr16		602187	613723	11536	0.52	RAB40C;LOC124903618		5805	746215	746540	325	0.04	144028	132817	276845	11.6705					-11211	0.03		DISTANCE_VARIANCE,INTERSECTION_VARIANCE,SIZE_PROPORTION	call_2803		960000	1410000	450000		357813	796277	1154090	1.25027					438464	0.03		DISTANCE_VARIANCE,INTERSECTION_VARIANCE,SIZE_PROPORTION	call_25		611765	612695	930
DEL	chr17	chr17		26734489	26739966	5477	1	-		6141	36397057	36165990	231067	0.05	9662568	9426024	19088592	39.3721					225590	0.02		DISTANCE_VARIANCE,INTERSECTION_VARIANCE,SIZE_PROPORTION	call_149_2		36150000	36460000	310000		9415511	9720034	19135545	30.328					304523	0.02		DISTANCE_VARIANCE,INTERSECTION_VARIANCE,SIZE_PROPORTION	call_116		26735205	26735769	564
DEL	chr2	chr2		176398806	176412807	14001	0.55	LNPK		1194	175772771	175773086	315	0.04	626035	639721	1265756	44.2078					-13686	0.02		DISTANCE_VARIANCE,INTERSECTION_VARIANCE,SIZE_PROPORTION	call_2651		176400917	176407311	6394	0.01	2111	5496	7607	0.186541					-7607	0.46	PASS		call_3756		176400914	176407313	6399
DEL	chr2	chr2		486438	499601	13163	0.46	LOC100996637;LINC01874		748	495308	495749	441	0.12	8870	3852	12722	0.467657					-12722	0.03		SIZE_PROPORTION	call_2206		487900	488548	648		1462	11053	12515	0.453153					-12515	0.05		SIZE_PROPORTION	call_37		495221	495731	510
DEL	chr2	chr2		159277028	159294530	17502	0.56	DAPL1;LOC124907901		1077	159292616	159295136	2520	0.04	15588	606	16194	0.404455					-14982	0.14	PASS		call_2650		159292618	159295135	2517	0.04	15590	605	16195	0.404541					-14985	0.14	PASS		call_3679		159292607	159295138	2531
DEL	chr14	chr14		79638892	79656030	17138	0.49	-		5547	79639948	79648703	8755	0.03	1056	7327	8383	0.161916					-8383	0.51	PASS		call_2612		79640002	79648620	8618	0	1110	7410	8520	0.165437					-8520	0.5	PASS		call_4297		79639946	79648707	8761
DEL	chr15	chr15		84206523	84375404	168881	0.81	AGBL1		5763	84163978	84384010	220032	0.07	42545	8606	51151	0.0657641					51151	0.77	PASS	DISTANCE_VARIANCE	call_312		84150000	84380000	230000		56523	4596	61119	0.0766156					61119	0.73	PASS	DISTANCE_VARIANCE	call_56		84512509	84512572	63
DEL	chr4	chr4		9144574	9369246	224672	0.56	USP17L27;USP17L26;USP17L29;USP17L28;USP17L21;USP17L20;USP17L22;USP17L25;USP17L24;USP17L9P;USP17L5;USP17L15;USP17L18;USP17L19;USP17L30;USP17L10;USP17L12;USP17L11;USP17L13		1624	9156358	9214860	58502	0.05	11784	154386	166170	0.29341					-166170	0.26	PASS	DISTANCE_VARIANCE	call_3642		9130000	9380000	250000		14574	10754	25328	0.0266816					25328	0.9	PASS		call_112		9491095	9491177	82
DEL	chr2	chr2		76545331	76555748	10417	1	-		832	76546428	76548320	1892	0.07	1097	7428	8525	0.346373					-8525	0.18	PASS		call_2270		76546427	76548326	1899		1096	7422	8518	0.345892					-8518	0.18	PASS		call_3268		76546434	76548324	1890
DEL	chr2	chr2		1316295	1319919	3624	0.47	SNTG2;LOC105373359		755	1354238	1354745	507		37943	34826	72769	8.80792					-3117	0.14		DISTANCE_VARIANCE,INTERSECTION_VARIANCE	call_334		1316699	1316875	176		404	3044	3448	0.453947					-3448	0.05		SIZE_PROPORTION	call_2125		1316700	1317360	660
DEL	chr19	chr19		40105615	40121903	16288	0.5	ZNF875		6647	40107199	40109854	2655	0.05	1584	12049	13633	0.359895					-13633	0.16	PASS		call_2358		40107160	40109851	2691	0.04	1545	12052	13597	0.358264					-13597	0.17	PASS		call_3746		40107183	40109854	2671
DEL	chr2	chr2		209073020	209084096	11076	0.5	LOC101927960		1110	208586993	208587320	327		486027	496776	982803	43.0941					-10749	0.03		DISTANCE_VARIANCE,INTERSECTION_VARIANCE,SIZE_PROPORTION	call_436		208586992	208587319	327		486028	496777	982805	43.0942					-10749	0.03		DISTANCE_VARIANCE,INTERSECTION_VARIANCE,SIZE_PROPORTION	call_427		209078245	209084155	5910
DEL	chr12	chr12		95837679	95861083	23404	0.5	CCDC38;SNRPF		5116	95839817	95842546	2729	0.03	2138	18537	20675	0.395611					-20675	0.12	PASS		call_2606		95946586	95949170	2584	0.01	108907	88087	196994	3.79013					-20820	0.11		DISTANCE_VARIANCE,INTERSECTION_VARIANCE	call_4266		95839804	95842550	2746
DEL	chr4	chr4		102951674	102963888	12214	1	C4ORF54		1776	102951959	102954446	2487	0.04	285	9442	9727	0.330896					-9727	0.2	PASS		call_2870		102842899	102842944	45		108775	120944	229719	9.36948					-12169	0		DISTANCE_VARIANCE,INTERSECTION_VARIANCE,SIZE_PROPORTION	call_3298		102951945	102954451	2506
DEL	chr15	chr15		98296153	98317760	21607	0.52	CERS3;LOC102723335;RNU6-181P;PRKXP1;RNU6-322P		5773	98299096	98300579	1483		2943	17181	20124	0.435816					-20124	0.07	PASS		call_2009		98299095	98300578	1483		2942	17182	20124	0.435816					-20124	0.07	PASS		call_1514		98299096	98300577	1481
DEL	chr2	chr2		54326887	54341239	14352	1	C2ORF73		814	54338357	54340337	1980		11470	902	12372	0.378827					-12372	0.14	PASS		call_1647		54338355	54340336	1981		11468	903	12371	0.378773					-12371	0.14	PASS		call_534		54338357	54340334	1977
DEL	chr18	chr18		79733954	79746630	12676	0.47	NFATC1;LOC107985162		6471	79648484	79648557	73		85470	98073	183543	7.19841					-12603	0.01		DISTANCE_VARIANCE,INTERSECTION_VARIANCE,SIZE_PROPORTION	call_1952		79549968	79552056	2088	0.03	183986	194574	378560	12.8204					-10588	0.16		DISTANCE_VARIANCE,INTERSECTION_VARIANCE	call_3931		79745319	79745655	336
DEL	chr3	chr3		99174452	99189998	15546	1	-		1463	99180221	99183546	3325	0.1	5769	6452	12221	0.323857					-12221	0.21	PASS		call_2132		99180223	99183543	3320	0.03	5771	6455	12226	0.324075					-12226	0.21	PASS		call_3967		99180217	99183546	3329
DEL	chr5	chr5		65729849	65736076	6227	0.45	CWC27		2134	65732278	65734550	2272	0.03	2429	1526	3955	0.232792					-3955	0.36	PASS		call_2689		69540000	71360000	1820000		3810151	5623924	9434075	2.58294					1813773	0		DISTANCE_VARIANCE,INTERSECTION_VARIANCE,SIZE_PROPORTION	call_3		65732257	65734554	2297
DEL	chr4	chr4		119340954	119348909	7955	0.52	EIF3KP3		1789	119323404	119323749	345		17550	25160	42710	2.57301					-7610	0.04		INTERSECTION_VARIANCE,SIZE_PROPORTION	call_632		119323403	119323748	345		17551	25161	42712	2.57313					-7610	0.04		INTERSECTION_VARIANCE,SIZE_PROPORTION	call_518		119342529	119343500	971
DEL	chr3	chr3		186136	199264	13128	1	CHL1;CHL1-AS2		1257	187170	192715	5545	0.1	1034	6549	7583	0.203101					-7583	0.42	PASS		call_2102		187185	192718	5533	0.01	1049	6546	7595	0.203553					-7595	0.42	PASS		call_4414		187089	192722	5633
DEL	chr5	chr5		100063699	100067740	4041	0.46	LINC02113		2300	100065176	100065883	707		1477	1857	3334	0.351306					-3334	0.17	PASS		call_698		100065175	100065882	707		1476	1858	3334	0.351306					-3334	0.17	PASS		call_1500		100065176	100065883	707
DEL	chr7	chr7		158229169	158250255	21086	0.51	-		3362	158236783	158237757	974		7614	12498	20112	0.455893					-20112	0.05		SIZE_PROPORTION	call_491		158236791	158237756	965	0.01	7622	12499	20121	0.456283					-20121	0.05		SIZE_PROPORTION	call_4534		158236783	158237757	974
DEL	chr17	chr17		81500176	81516075	15899	1	RPTOR;RPL31P7		6250	81503479	81504408	929	0.07	3303	11667	14970	0.444854					-14970	0.06	PASS		call_2626		81503478	81504603	1125	0.03	3302	11472	14774	0.433976					-14774	0.07	PASS		call_4089		81503459	81504446	987
DEL	chr9	chr9		42118800	42131329	12529	0.08	CBWD6		3939	42258472	42259462	990	0.03	139672	128133	267805	9.90484					-11539	0.08		DISTANCE_VARIANCE,INTERSECTION_VARIANCE	call_2176		43190000	61130000	17940000		1071200	18998671	20069871	0.558971					17927471	0		DISTANCE_VARIANCE,INTERSECTION_VARIANCE,SIZE_PROPORTION	call_16		42118831	42118955	124
DEL	chr19	chr19		29453398	29465323	11925	0.43	-		6600	29459321	29465259	5938	0.01	5923	64	5987	0.167637					-5987	0.5	PASS		call_3195		29459308	29465258	5950	0.02	5910	65	5975	0.167189					-5975	0.5	PASS		call_3936		29459278	29465261	5983
DEL	chr3	chr3		67439508	67449269	9761	1	SUCLG2		1310	67443285	67446372	3087	0.11	3777	2897	6674	0.259807					-6674	0.32	PASS		call_2220		67443285	67446375	3090	0.06	3777	2894	6671	0.25963					-6671	0.32	PASS		call_3512		67443272	67446376	3104
DEL	chr16	chr16		18338508	18490832	152324	0.65	MIR3179-4;NPIPA9;LOC105379460;NPIPA8;PKD1P4-NPIPA8;MIR6770-3;PKD1P4;PKD1P5;LOC100288162;PKD1P5-LOC105376752;MIR3180-3;MIR4516;MIR6511A4;MIR3670-4;NOMO2		5865	18821226	18827053	5827	0.03	482718	336221	818939	2.58911					-146497	0.04		DISTANCE_VARIANCE,INTERSECTION_VARIANCE,SIZE_PROPORTION	call_2619		18705381	18705800	419	0.02	366873	214968	581841	1.90465					-151905	0		DISTANCE_VARIANCE,INTERSECTION_VARIANCE,SIZE_PROPORTION	call_4315		18821203	18827055	5852
DEL	chr22	chr22		36734662	36755481	20819	1	MYH9;MIR6819		7465	36747143	36751821	4678	0.07	12481	3660	16141	0.316567					-16141	0.22	PASS		call_2373		36747145	36751827	4682	0.02	12483	3654	16137	0.316439					-16137	0.22	PASS		call_4410		36747126	36751852	4726
DEL	chr5	chr5		70476277	70519765	43488	0.05	LOC124900997;LOC728526;GUSBP3		2222	70114436	70157042	42606	0.39	361841	362723	724564	4.20799					-882	0.98		DISTANCE_VARIANCE,INTERSECTION_VARIANCE	call_67		69540000	71360000	1820000		936277	840235	1776512	0.476664					1776512	0.02		DISTANCE_VARIANCE,SIZE_PROPORTION	call_3		70510846	70511656	810
DEL	chr7	chr7		67229237	67237725	8488	1	LOC105375336		3145	67232520	67234300	1780	0.11	3283	3425	6708	0.326743					-6708	0.21	PASS		call_2089		67232538	67234302	1764	0.03	3301	3423	6724	0.328034					-6724	0.21	PASS		call_4004		67232499	67234305	1806
DEL	chr6	chr6		85989571	86006579	17008	1	LOC124901494		2698	85999037	86005076	6039	0.03	9466	1503	10969	0.238014					-10969	0.36	PASS		call_3087		85999030	86005120	6090	0.01	9459	1459	10918	0.236384					-10918	0.36	PASS		call_4492		85999022	86005074	6052
DEL	chr7	chr7		71739431	71749866	10435	1	AUTS2		3152	71746914	71747971	1057		7483	1895	9378	0.40811					-9378	0.1	PASS		call_268		71746930	71747969	1039	0.03	7499	1897	9396	0.409535					-9396	0.1	PASS		call_4005		71746914	71747970	1056
DEL	chr18	chr18		47397358	47408056	10698	0.49	SKOR2		6363	46749005	46785619	36614	0.01	648353	622437	1270790	13.4299					25916	0.29		DISTANCE_VARIANCE,INTERSECTION_VARIANCE	call_9389		47765195	47765536	341	0.01	367837	357480	725317	32.8526					-10357	0.03		DISTANCE_VARIANCE,INTERSECTION_VARIANCE,SIZE_PROPORTION	call_4343		47401054	47401928	874
DEL	chr16	chr16		90165245	90180118	14873	0.16	MBTPS1		6032	89982425	89982508	83		182820	197610	380430	12.7184					-14790	0.01		DISTANCE_VARIANCE,INTERSECTION_VARIANCE,SIZE_PROPORTION	call_1775		90003433	90003488	55		161812	176630	338442	11.3359					-14818	0		DISTANCE_VARIANCE,INTERSECTION_VARIANCE,SIZE_PROPORTION	call_3469		90162642	90166061	3419
DEL	chr20	chr20		32720656	32725979	5323	0.54	-		6903	32723075	32724968	1893	0.06	2419	1011	3430	0.237805					-3430	0.36	PASS		call_2278		32739555	32740227	672		18899	14248	33147	2.76472					-4651	0.13	PASS	INTERSECTION_VARIANCE	call_538		32723064	32724966	1902
DEL	chr21	chr21		28889247	28894833	5586	1	-		7221	28891212	28891761	549		1965	3072	5037	0.410676					-5037	0.1	PASS		call_536		28891347	28891865	518	0.03	2100	2968	5068	0.415301					-5068	0.09	PASS		call_3826		28891212	28891761	549
DEL	chr5	chr5		46244499	46298822	54323	1	-		2107	46270556	46275735	5179	0.07	26057	23087	49144	0.412978					-49144	0.1	PASS		call_2388		46270554	46275733	5179	0.04	26055	23089	49144	0.412978					-49144	0.1	PASS		call_3693		46270551	46275735	5184
DEL	chr2	chr2		4161952	4176958	15006	0.56	LOC107985841		772	4165088	4175887	10799	0.01	3136	1071	4207	0.081554					-4207	0.72	PASS		call_3201		3837621	3837743	122		324331	339215	663546	21.9311					-14884	0.01		DISTANCE_VARIANCE,INTERSECTION_VARIANCE,SIZE_PROPORTION	call_2380		4166001	4170906	4905
DEL	chr20	chr20		63087288	63097186	9898	0.67	CDH4		6949	63093348	63094242	894	0.09	6060	2944	9004	0.417254					-9004	0.09	PASS		call_2279		63093346	63094245	899		6058	2941	8999	0.416829					-8999	0.09	PASS		call_992		63093346	63094244	898
DEL	chr1	chr1		196155818	196170232	14414	1	CFHR4;LOC105371675		517	189735386	189814221	78835	0.22	6420432	6356011	12776443	68.5071					64421	0.18		DISTANCE_VARIANCE,INTERSECTION_VARIANCE	call_74		121600000	143300000	21700000		74555818	52870232	127426050	2.93414					21685586	0		DISTANCE_VARIANCE,INTERSECTION_VARIANCE,SIZE_PROPORTION	call_47		196188917	196189194	277
DEL	chr4	chr4		188141480	188154876	13396	0.53	ACSL1;SLED1		1960	188038213	188038335	122		103267	116541	219808	8.13027					-13274	0.01		DISTANCE_VARIANCE,INTERSECTION_VARIANCE,SIZE_PROPORTION	call_633		188038212	188038334	122		103268	116542	219810	8.13034					-13274	0.01		DISTANCE_VARIANCE,INTERSECTION_VARIANCE,SIZE_PROPORTION	call_3087		188154115	188154572	457
DEL	chr6	chr6		72149082	72165169	16087	0.52	-		2667	72154149	72163836	9687	0.03	5067	1333	6400	0.124195					-6400	0.6	PASS		call_2540		72154161	72163885	9724	0.01	5079	1284	6363	0.1233					-6363	0.6	PASS		call_3853		72154149	72163832	9683
DEL	chr12	chr12		113449214	113453430	4216	1	LHX5-AS1		5026	108456913	108493298	36385	0.01	4992301	4960132	9952433	122.564					32169	0.12		DISTANCE_VARIANCE,INTERSECTION_VARIANCE	call_8697		113615644	113615691	47		166430	162261	328691	38.5518					-4169	0.01		DISTANCE_VARIANCE,INTERSECTION_VARIANCE,SIZE_PROPORTION	call_1689		113450114	113450639	525
DEL	chr10	chr10		133109595	133151726	42131	0.5	JAKMIP3-AS1;DPYSL4;JAKMIP3;STK32C		4457	133135462	133136799	1337	0.05	25867	14927	40794	0.469265					-40794	0.03		SIZE_PROPORTION	call_3150		133138160	133138304	144		28565	13422	41987	0.496617					-41987	0		SIZE_PROPORTION	call_4236		133134456	133135871	1415
DEL	chr14	chr14		73527125	73556290	29165	0.52	NRXN3		5467	73529043	73560065	31022	0.06	1918	3775	5693	0.0473109					1857	0.94	PASS		call_159		73551923	73552396	473	0.02	24798	3894	28692	0.484074					-28692	0.02		SIZE_PROPORTION	call_4296		73515673	73516148	475
DEL	chr11	chr11		102877598	102884422	6824	0.51	MMP12;BOLA3P1		4837	102880401	102882071	1670	0.06	2803	2351	5154	0.303508					-5154	0.24	PASS		call_2188		102880374	102882072	1698		2776	2350	5126	0.300868					-5126	0.25	PASS		call_1325		102880375	102882073	1698
DEL	chr9	chr9		40418007	40426970	8963	0.23	LOC124902159		3820	40128264	40128718	454		289743	298252	587995	31.22					-8509	0.05		DISTANCE_VARIANCE,INTERSECTION_VARIANCE	call_1353		39590000	40700000	1110000		828007	273030	1101037	0.491991					1101037	0.01		DISTANCE_VARIANCE,SIZE_PROPORTION	call_6		40597611	40598107	496
DEL	chr16	chr16		33738128	33757025	18897	0.49	LOC647211;LOC101929031		5964	33743636	33743951	315	0.01	5508	13074	18582	0.483656					-18582	0.02		SIZE_PROPORTION	call_3178		33140000	33580000	440000		598128	177025	775153	0.844585					421103	0.04		DISTANCE_VARIANCE,INTERSECTION_VARIANCE,SIZE_PROPORTION	call_33		33571583	33576934	5351
DEL	chr14	chr14		19376965	19390529	13564	0.27	-		5420	19376034	19025885	350149	0	931	364644	365575	-0.460144					336585	0.04		DISTANCE_VARIANCE,SIZE_PROPORTION	call_2890_2		18443889	18443937	48		933076	946592	1879668	69.0446					-13516	0		DISTANCE_VARIANCE,INTERSECTION_VARIANCE,SIZE_PROPORTION	call_3256		19387554	19388182	628
DEL	chr1	chr1		152578367	152615724	37357	0.5	S100A7P2;LOC124904422;S100A7		488	152582922	152615262	32340	0.38	4555	462	5017	0.0360059					-5017	0.87	PASS		call_26		152582924	152615327	32403	0.37	4557	397	4954	0.0355218					-4954	0.87	PASS		call_111		152583067	152615265	32198
DEL	chrX	chrX		34402197	34427544	25347	0.49	4159.9		7557	37285941	37084868	201073	0.71	2883744	2657324	5541068	11.3482					175726	0.13		DISTANCE_VARIANCE,INTERSECTION_VARIANCE	call_33_2		37289025	37074903	214122	0.18	2886828	2647359	5534187	10.661					188775	0.12		DISTANCE_VARIANCE,INTERSECTION_VARIANCE	call_1822_2		34420550	34424699	4149
DEL	chr7	chr7		155613723	155624696	10973	0.5	DPP6		3351	155348750	155347856	894	0.03	264973	276840	541813	22.7533					-10079	0.08		DISTANCE_VARIANCE,INTERSECTION_VARIANCE	call_3279_2		155408328	155408382	54		205395	216314	421709	19.1217					-10919	0		DISTANCE_VARIANCE,INTERSECTION_VARIANCE,SIZE_PROPORTION	call_4011		155617146	155617498	352
DEL	chr9	chr9		138012630	138020487	7857	0.53	PBX3		4218	137888933	137890828	1895	0.03	123697	129659	253356	12.9901					-5962	0.24		DISTANCE_VARIANCE,INTERSECTION_VARIANCE	call_3122		43190000	61130000	17940000		94822630	76890487	171713117	4.78367					17932143	0		DISTANCE_VARIANCE,INTERSECTION_VARIANCE,SIZE_PROPORTION	call_16		138018017	138019089	1072
DEL	chr17	chr17		41262473	41277033	14560	1	TOP2A		6164	41275881	41265543	10338	0.07	13408	11490	24898	0.0848261					-4222	0.71	PASS		call_2199_2		41265507	41275986	10479	0.03	3034	1047	4081	0.0815328					-4081	0.72	PASS		call_3921		41265461	41275766	10305
DEL	chr5	chr5		60694648	60709229	14581	0.58	PDE4D		2128	60705878	60707839	1961		11230	1390	12620	0.381514					-12620	0.13	PASS		call_359		60705877	60707838	1961		11229	1391	12620	0.381514					-12620	0.13	PASS		call_207		60705878	60707839	1961
DEL	chr8	chr8		126177599	126183328	5729	0.54	WASHC5;WASHC5-AS1		3611	126179962	126182324	2362	0.02	2363	1004	3367	0.208194					-3367	0.41	PASS		call_3113		126179962	126182302	2340	0.02	2363	1026	3389	0.210125					-3389	0.41	PASS		call_3700		126179962	126182327	2365
DEL	chr2	chr2		59388456	59403950	15494	0.45	LOC105374754		851	59396122	59403914	7792	0.05	7666	36	7702	0.165421					-7702	0.5	PASS		call_2360		59396121	59403920	7799	0.02	7665	30	7695	0.165221					-7695	0.5	PASS		call_3601		59396122	59403914	7792
DEL	chr10	chr10		131596494	131607917	11423	0.57	-		4541	131190422	131192946	2524	0.05	406072	414971	821043	29.4345					-8899	0.22		DISTANCE_VARIANCE,INTERSECTION_VARIANCE	call_2444		133690000	133800000	110000		2093506	2192083	4285589	17.6474					98577	0.1		DISTANCE_VARIANCE,INTERSECTION_VARIANCE	call_39		131596648	131601337	4689
DEL	chr5	chr5		170701306	170705456	4150	0.48	-		2412	170704132	170704200	68		2826	1256	4082	0.484116					-4082	0.02		SIZE_PROPORTION	call_427		170731813	170731902	89		30507	26446	56953	6.71798					-4061	0.02		DISTANCE_VARIANCE,INTERSECTION_VARIANCE,SIZE_PROPORTION	call_648		170702731	170704202	1471
DEL	chr14	chr14		105670811	105906228	235417	1	-		5576	106269042	105863972	405070	0.02	598231	42256	640487	-0.132439					169653	0.58	PASS	DISTANCE_VARIANCE	call_225_2		106234436	105863982	370454	0.03	563625	42246	605871	-0.111439					135037	0.64	PASS	DISTANCE_VARIANCE	call_2025_2		105709734	105859882	150148
DEL	chr16	chr16		28677984	28712049	34065	0.38	CDC37P1;EIF3C		5928	29427871	29550203	122332	0.03	749887	838154	1588041	5.07696					88267	0.28		DISTANCE_VARIANCE,INTERSECTION_VARIANCE	call_524		28600000	28800000	200000		77984	87951	165935	0.354468					165935	0.17	PASS	DISTANCE_VARIANCE	call_40		29076808	29076873	65
DEL	chr3	chr3		152590265	152598541	8276	1	RNF13		1503	152593950	152595363	1413	0.08	3685	3178	6863	0.354268					-6863	0.17	PASS		call_2162		152593950	152595366	1416	0.09	3685	3175	6860	0.354003					-6860	0.17	PASS		call_3417		152593935	152595367	1432
DEL	chr8	chr8		46493968	46499529	5561	1	-		3539	46494264	46496228	1964	0.11	296	3301	3597	0.239136					-3597	0.35	PASS		call_2142		46494223	46496288	2065		255	3241	3496	0.229347					-3496	0.37	PASS		call_564		46494224	46496289	2065
DEL	chr2	chr2		34465118	34526175	61057	0.5	-		804	34470770	34511503	40733	0.32	5652	14672	20324	0.0998428					-20324	0.67	PASS		call_35		34470767	34511491	40724	0.31	5649	14684	20333	0.0998959					-20333	0.67	PASS		call_102		34470763	34511501	40738
DEL	chrX	chrX		144323256	144332959	9703	0.43	3168.5		7863	144323867	144326869	3002	0.04	611	6090	6701	0.263794					-6701	0.31	PASS		call_2737		144327166	144327261	95		3910	5698	9608	0.490406					-9608	0.01		SIZE_PROPORTION	call_2218		144323857	144326856	2999
DEL	chr7	chr7		93910784	93914981	4197	1	CDK6		3200	93912505	93913227	722	0.12	1721	1754	3475	0.353425					-3475	0.17	PASS		call_2072		93912504	93913227	723		1720	1754	3474	0.353252					-3474	0.17	PASS		call_1263		93912510	93913227	717
DEL	chr7	chr7		91587410	91602745	15335	0.49	LOC101927446;LOC107986715;GTPBP10		3196	91584953	91591336	6383	0.02	2457	11409	13866	0.319274					-8952	0.42	PASS		call_3098		90954617	90954924	307		632793	647821	1280614	40.9352					-15028	0.02		DISTANCE_VARIANCE,INTERSECTION_VARIANCE,SIZE_PROPORTION	call_2407		91584902	91591410	6508
DEL	chr10	chr10		79696837	79746652	49815	0.49	-		4402	79713425	79744561	31136	0.24	16588	2091	18679	0.115385					-18679	0.63	PASS		call_101		79714867	79744882	30015	0.31	18030	1770	19800	0.124026					-19800	0.6	PASS		call_1851		79714292	79745432	31140
DEL	chr16	chr16		25626184	25630968	4784	0.52	-		5921	25628062	25628826	764	0.04	1878	2142	4020	0.362473					-4020	0.16	PASS		call_2467		25628055	25628829	774		1871	2139	4010	0.360921					-4010	0.16	PASS		call_1488		25628056	25628830	774
DEL	chr6	chr6		32400328	32412384	12056	0.46	RNU1-152P;HLA-DRB1		2570	32410128	32410877	749	0.03	9800	1507	11307	0.441585					-11307	0.06	PASS		call_2700		32410069	32410874	805	0.03	9741	1510	11251	0.437485					-11251	0.07	PASS		call_3852		32410111	32410877	766
DEL	chr2	chr2		159102275	159106729	4454	1	PKP4		1076	159292616	159295136	2520	0.04	190341	188407	378748	27.1544					-1934	0.57		DISTANCE_VARIANCE,INTERSECTION_VARIANCE	call_2650		158852693	158873553	20860	0	249582	233176	482758	9.53543					16406	0.21		DISTANCE_VARIANCE,INTERSECTION_VARIANCE	call_4384		159102717	159104986	2269
DEL	chr2	chr2		232467794	232470826	3032	0.52	DIS3L2		1230	232468006	232468771	765		212	2055	2267	0.298789					-2267	0.25	PASS		call_1109		232468008	232468770	762		214	2056	2270	0.29942					-2270	0.25	PASS		call_945		232468019	232468765	746
DEL	chr1	chr1		79755039	79774899	19860	0.45	-		228	79756097	79756181	84		1058	18718	19776	0.495838					-19776	0		SIZE_PROPORTION	call_1056		121600000	143300000	21700000		41844961	63525101	105370062	2.42566					21680140	0		DISTANCE_VARIANCE,INTERSECTION_VARIANCE,SIZE_PROPORTION	call_47		79756096	79757344	1248
DEL	chr1	chr1		108184253	108205661	21408	0.49	SLC25A24		331	108190706	108194626	3920	0.03	6453	11035	17488	0.34527					-17488	0.18	PASS		call_2749		108190703	108194629	3926	0.01	6450	11032	17482	0.34507					-17482	0.18	PASS		call_4202		108190704	108193181	2477
DEL	chr14	chr14		49818449	49834187	15738	0.46	KTN1		5526	49821008	49821495	487	0.03	2559	12692	15251	0.470046					-15251	0.03		SIZE_PROPORTION	call_2799		49821005	49821655	650	0.02	2556	12532	15088	0.460398					-15088	0.04		SIZE_PROPORTION	call_4288		49820975	49821503	528
DEL	chr22	chr22		15736991	15746001	9010	0.1	-		7339	12181059	11976999	204060	0.09	3555932	3769002	7324934	16.2313					195050	0.04		DISTANCE_VARIANCE,INTERSECTION_VARIANCE,SIZE_PROPORTION	call_113_2		12440000	15580000	3140000		3296991	166001	3462992	0.549854					3130990	0		DISTANCE_VARIANCE,INTERSECTION_VARIANCE,SIZE_PROPORTION	call_36		15765151	15765322	171
DEL	chr12	chr12		98264259	98278345	14086	0.53	LOC105369932		5013	98276152	98278311	2159	0.04	11893	34	11927	0.367159					-11927	0.15	PASS		call_2457		97308021	97308089	68		956238	970256	1926494	68.0548					-14018	0		DISTANCE_VARIANCE,INTERSECTION_VARIANCE,SIZE_PROPORTION	call_666		98276150	98278313	2163
DEL	chr8	chr8		8520762	8529814	9052	1	-		3454	8528545	8529435	890	0.1	7783	379	8162	0.410581					-8162	0.1	PASS		call_2238		8528520	8529434	914		7758	380	8138	0.408389					-8138	0.1	PASS		call_368		8528521	8529435	914
DEL	chr19	chr19		52910250	52928877	18627	1	IL4I1;NUP62		6682	52918945	52920955	2010		8695	7922	16617	0.402651					-16617	0.11	PASS		call_682		52918944	52920954	2010		8694	7923	16617	0.402651					-16617	0.11	PASS		call_1654		52918945	52920955	2010
DEL	chr6	chr6		66326227	66360773	34546	0.64	EYS		2659	66298841	66339017	40176	0.34	27386	21756	49142	0.328846					5630	0.86	PASS		call_37		66298846	66339014	40168	0.35	27381	21759	49140	0.328867					5622	0.86	PASS		call_91		66298838	66339026	40188
DEL	chr5	chr5		830993	839264	8271	0.49	-		2031	843929	843999	70		12936	4735	17671	1.05941					-8201	0.01		INTERSECTION_VARIANCE,SIZE_PROPORTION	call_1829		764904	765261	357		66089	74003	140092	8.11857					-7914	0.04		DISTANCE_VARIANCE,INTERSECTION_VARIANCE,SIZE_PROPORTION	call_2306		836030	836931	901
DEL	chr13	chr13		27693120	27696823	3703	0.52	FLT1		5201	27694007	27694911	904	0.05	887	1912	2799	0.303994					-2799	0.24	PASS		call_2333		27694002	27694911	909		882	1912	2794	0.303122					-2794	0.25	PASS		call_365		27694003	27694912	909
DEL	chr5	chr5		69865605	70464942	599337	0.11	SUMO2P4;CHCHD2P2;RN7SL616P;GTF2H2C;MRPS36;CCDC125;TAF9;SNORD13B-1;AK6;CCNB1;MARVELD2;RPS27P14;LOC100130639;NDUFB9P1;LOC101928924;SLC30A5;NAIPP1;LOC124901203;LOC112267932;CDK7;OCLN;LOC728488;CENPH;RNU6-724P;RAD17;SNORA50D;CFL1P5		2162	70114436	70157042	42606	0.39	248831	307900	556731	0.433631					-556731	0.07	PASS	DISTANCE_VARIANCE	call_67		69540000	71360000	1820000		325605	895058	1220663	0.252273					1220663	0.33	PASS	DISTANCE_VARIANCE	call_3		70336823	70336882	59
DEL	chr1	chr1		144169872	144187555	17683	0.27	SRGAP2B		398	144225113	144224800	313	0.03	55241	37245	92486	2.55229					-17370	0.02		DISTANCE_VARIANCE,INTERSECTION_VARIANCE,SIZE_PROPORTION	call_3134_2		143910000	144450000	540000		259872	262445	522317	0.468294					522317	0.03		DISTANCE_VARIANCE,SIZE_PROPORTION	call_31		144118908	144119233	325
DEL	chr11	chr11		24323481	24336621	13140	0.44	-		4610	24327953	24333999	6046	0.02	4472	2622	7094	0.184927					-7094	0.46	PASS		call_2962		23177266	23194574	17308	0	1146215	1142047	2288262	37.5766					4168	0.76		DISTANCE_VARIANCE,INTERSECTION_VARIANCE	call_4055		24327937	24334003	6066
DEL	chr19	chr19		3715449	3723382	7933	0.52	TJP3		6504	3716088	3717402	1314	0.02	639	5980	6619	0.358008					-6619	0.17	PASS		call_3192		3711053	3711348	295		4396	12034	16430	0.998542					-7638	0.04		INTERSECTION_VARIANCE,SIZE_PROPORTION	call_2650		3716046	3717367	1321
DEL	chr6	chr6		29712673	29756461	43788	0.45	LOC353009;HCG4P7;HLA-H;HCP5B;MICF;LOC105375010		2563	29717712	29720300	2588	0.11	5039	36161	41200	0.444217					-41200	0.06	PASS		call_2169		29717712	29720303	2591	0.04	5039	36158	41197	0.444156					-41197	0.06	PASS		call_3777		29717693	29720304	2611
DEL	chr12	chr12		39126958	39136523	9565	0.51	-		5077	39134160	39135352	1192	0.07	7202	1171	8373	0.389281					-8373	0.12	PASS		call_2257		39134153	39135355	1202		7195	1168	8363	0.388455					-8363	0.13	PASS		call_579		39134154	39135356	1202
DEL	chr8	chr8		25208782	25231608	22826	0.5	NEFL;MIR6841		3483	25209170	25213133	3963	0.04	388	18475	18863	0.352103					-18863	0.17	PASS		call_2559		25209197	25213069	3872	0.01	415	18539	18954	0.355008					-18954	0.17	PASS		call_4018		25209163	25213137	3974
DEL	chr17	chr17		36154932	36392615	237683	0.41	SLFN12;SLFN5;SLFN13;SLFN11;LOC101060119;LOC729839;LOC105371933;LOC105371932;UFM1P2		6140	36397057	36165990	231067	0.05	242125	226625	468750	0.0070592					-6616	0.97	PASS	DISTANCE_VARIANCE	call_149_2		36150000	36460000	310000		4932	67385	72317	0.0660227					72317	0.77	PASS	DISTANCE_VARIANCE	call_116		36095552	36095615	63
DEL	chr9	chr9		69113468	69124662	11194	0.57	-		4066	69123207	69128435	5228	0.03	9739	3773	13512	0.41146					-5966	0.47	PASS		call_2926		69123209	69128466	5257	0.04	9741	3804	13545	0.411738					-5937	0.47	PASS		call_3797		69123205	69128439	5234
DEL	chr6	chr6		48958004	48971684	13680	0.51	LOC100421158		2636	48963310	48970894	7584	0.02	5306	790	6096	0.143388					-6096	0.55	PASS		call_3082		48963312	48970894	7582	0.01	5308	790	6098	0.143448					-6098	0.55	PASS		call_3991		48963309	48970897	7588
DEL	chr6	chr6		170205819	170231965	26146	1	LOC105378144		2796	170266844	170267612	768	0.04	61025	35647	96672	1.79598					-25378	0.03		DISTANCE_VARIANCE,INTERSECTION_VARIANCE,SIZE_PROPORTION	call_2901		170266843	170267557	714	0.01	61024	35592	96616	1.79855					-25432	0.03		DISTANCE_VARIANCE,INTERSECTION_VARIANCE,SIZE_PROPORTION	call_4501		170217093	170218758	1665
DEL	chr6	chr6		99576994	99587636	10642	1	-		2710	99586626	99587446	820	0.1	9632	190	9822	0.428547					-9822	0.08	PASS		call_2398		99586625	99587445	820		9631	191	9822	0.428547					-9822	0.08	PASS		call_44		99586626	99587440	814
DEL	chr2	chr2		154959768	154974096	14328	0.49	LOC105373693		1074	154962510	154973671	11161	0.01	2742	425	3167	0.0621641					-3167	0.78	PASS		call_3208		155331600	155331782	182		371832	357686	729518	25.1385					-14146	0.01		DISTANCE_VARIANCE,INTERSECTION_VARIANCE,SIZE_PROPORTION	call_3001		154968418	154973675	5257
DEL	chr8	chr8		1556709	1573560	16851	0.5	CLN8		3385	1798301	1798727	426	0.03	241592	225167	466759	13.5082					-16425	0.03		DISTANCE_VARIANCE,INTERSECTION_VARIANCE,SIZE_PROPORTION	call_3108		1561725	1561836	111		5016	11724	16740	0.493515					-16740	0.01		SIZE_PROPORTION	call_1317		1561522	1562631	1109
DEL	chr2	chr2		172306487	172325167	18680	0.53	SLC25A12		1190	172315269	172321373	6104	0.05	8782	3794	12576	0.253752					-12576	0.33	PASS		call_2276		172283311	172283368	57		23176	41799	64975	1.73392					-18623	0		DISTANCE_VARIANCE,INTERSECTION_VARIANCE,SIZE_PROPORTION	call_1863		172315252	172321377	6125
DEL	chr22	chr22		15981974	16009521	27547	0.49	-		7346	16010222	16010565	343		28248	1044	29292	0.52517					-27204	0.01		INTERSECTION_VARIANCE,SIZE_PROPORTION	call_719		15870000	16040000	170000		111974	30479	142453	0.36056					142453	0.16	PASS	DISTANCE_VARIANCE	call_60		15986148	15987512	1364
DEL	chr5	chr5		91198905	91214186	15281	1	ADGRV1;LOC105379077		2259	91203959	91206279	2320	0.08	5054	7907	12961	0.368246					-12961	0.15	PASS		call_2166		91203959	91206278	2319	0.06	5054	7908	12962	0.368295					-12962	0.15	PASS		call_3523		91203956	91206279	2323
DEL	chr7	chr7		29646292	29669365	23073	0.54	CHN2;PRR15-DT		2974	29648840	29650524	1684	0.04	2548	18841	21389	0.432019					-21389	0.07	PASS		call_2712		29648835	29650527	1692		2543	18838	21381	0.431718					-21381	0.07	PASS		call_150		29648836	29650528	1692
DEL	chr7	chr7		61117523	61154278	36755	0.4	-		3072	61272035	61272240	205		154512	117962	272474	3.68609					-36550	0.01		DISTANCE_VARIANCE,INTERSECTION_VARIANCE,SIZE_PROPORTION	call_1503		61100000	61740000	640000		17523	585722	603245	0.445691					603245	0.06	PASS	DISTANCE_VARIANCE	call_10		61117741	61118424	683
DEL	chr1	chr1		25250570	25330499	79929	0.56	LOC105376882;MACO1;RHCE		182	25263000	25338011	75011	0.07	12430	7512	19942	0.0643604					-4918	0.94	PASS		call_135		25250000	25350000	100000		570	19501	20071	0.0557803					20071	0.8	PASS		call_78		24832197	24835019	2822
DEL	chr10	chr10		63743125	63755852	12727	0.49	LOC107984012		4387	63749491	63751638	2147	0.02	6366	4214	10580	0.355721					-10580	0.17	PASS		call_2953		63749556	63751632	2076	0.02	6431	4220	10651	0.359826					-10651	0.16	PASS		call_3807		63749489	63751640	2151
DEL	chr9	chr9		10018386	10025415	7029	1	PTPRD		3726	10101134	10139814	38680	0.01	82748	114399	197147	2.15657					31651	0.18		DISTANCE_VARIANCE,INTERSECTION_VARIANCE	call_11566		43190000	61130000	17940000		33171614	51104585	84276199	2.34792					17932971	0		DISTANCE_VARIANCE,INTERSECTION_VARIANCE,SIZE_PROPORTION	call_16		10020476	10021600	1124
DEL	chr17	chr17		7075275	7091080	15805	0.51	DLG4;ASGR1		6105	7085508	7086581	1073	0.03	10233	4499	14732	0.436485					-14732	0.07	PASS		call_2817		7037069	7037444	375		38206	53636	91842	2.8382					-15430	0.02		DISTANCE_VARIANCE,INTERSECTION_VARIANCE,SIZE_PROPORTION	call_2609		7085416	7086651	1235
DEL	chr11	chr11		66938068	66952728	14660	0.5	PC		4746	66944080	66945867	1787	0.03	6012	6861	12873	0.391409					-12873	0.12	PASS		call_2777		66944010	66945815	1805		5942	6913	12855	0.390434					-12855	0.12	PASS		call_2223		66944011	66945816	1805
DEL	chr3	chr3		146670438	146676857	6419	1	-		1441	162794354	162908540	114186	0.2	16123916	16231683	32355599	134.139					107767	0.06		DISTANCE_VARIANCE,INTERSECTION_VARIANCE	call_58		146214111	146214423	312		456327	462434	918761	68.2486					-6107	0.05		DISTANCE_VARIANCE,INTERSECTION_VARIANCE,SIZE_PROPORTION	call_267		146669986	146671778	1792
DEL	chr11	chr11		45403611	45411512	7901	1	SYT13		4668	45408300	45410064	1764	0.09	4689	1448	6137	0.317589					-6137	0.22	PASS		call_2254		45408296	45410063	1767		4685	1449	6134	0.317336					-6134	0.22	PASS		call_738		45408297	45410064	1767
DEL	chr1	chr1		120495431	120500575	5144	0.09	PDE4DIPP2		385	120498134	120498600	466	0.03	2703	1975	4678	0.417112					-4678	0.09	PASS		call_2751		121600000	143300000	21700000		1104569	22799425	23903994	0.550653					21694856	0		DISTANCE_VARIANCE,INTERSECTION_VARIANCE,SIZE_PROPORTION	call_47		120498072	120498634	562
DEL	chr11	chr11		132687025	132689757	2732	0.53	OPCML		4820	132688691	132688980	289		1666	777	2443	0.404667					-2443	0.11	PASS		call_1699		132688688	132688979	291		1663	778	2441	0.404069					-2441	0.11	PASS		call_3058		132688691	132688980	289
DEL	chr12	chr12		95943096	95957969	14873	0.49	HAL		5011	95946578	95949202	2624	0.05	3482	8767	12249	0.350089					-12249	0.18	PASS		call_2456		95946586	95949170	2584	0.01	3490	8799	12289	0.352036					-12289	0.17	PASS		call_4266		95946568	95949177	2609
DEL	chr2	chr2		234636233	234663705	27472	0.5	-		1233	235102283	235102469	186		466050	438764	904814	16.3572					-27286	0.01		DISTANCE_VARIANCE,INTERSECTION_VARIANCE,SIZE_PROPORTION	call_1315		234649379	234649613	234		13146	14092	27238	0.49159					-27238	0.01		SIZE_PROPORTION	call_1173		234644485	234646476	1991
DEL	chr9	chr9		103799888	103806436	6548	0.46	MIR3910-1;MIR3910-2		4177	103806021	103807447	1426	0.04	6133	1011	7144	0.448081					-5122	0.22	PASS		call_2729		103806021	103807447	1426	0.02	6133	1011	7144	0.448081					-5122	0.22	PASS		call_3866		103806020	103807449	1429
DEL	chr4	chr4		34772822	34828951	56129	1	LOC105378262		1652	34778322	34827322	49000	0.93	5500	1629	7129	0.0339155					-7129	0.87	PASS		call_23		34778318	34827387	49069	0.89	5496	1564	7060	0.0335653					-7060	0.87	PASS		call_32_1		34902491	34902542	51
DEL	chr5	chr5		163916	166716	2800	0.54	PLEKHG4B		1993	53217	53452	235		110699	113264	223963	36.897					-2565	0.08		DISTANCE_VARIANCE,INTERSECTION_VARIANCE	call_1717		175876	176279	403		11960	9563	21523	3.36013					-2397	0.14	PASS	INTERSECTION_VARIANCE	call_3628		164514	164958	444
DEL	chr8	chr8		131254598	131269957	15359	0.52	ASAP1		3618	131265487	131268261	2774	0.04	10889	1696	12585	0.347074					-12585	0.18	PASS		call_2567		131156036	131156349	313		98562	113608	212170	6.76914					-15046	0.02		DISTANCE_VARIANCE,INTERSECTION_VARIANCE,SIZE_PROPORTION	call_2348		131265407	131268288	2881
DEL	chr6	chr6		33610138	33626712	16574	0.58	LOC105375024;LEMD2;MLN		2577	33615422	33618067	2645	0.04	5284	8645	13929	0.362428					-13929	0.16	PASS		call_2537		33615422	33618065	2643	0.02	5284	8647	13931	0.362518					-13931	0.16	PASS		call_3780		33615421	33618068	2647
DEL	chr5	chr5		3495684	3502914	7230	1	-		2009	3499148	3499469	321		3464	3445	6909	0.457622					-6909	0.04		SIZE_PROPORTION	call_99		3502199	3502527	328		6515	387	6902	0.456735					-6902	0.05		SIZE_PROPORTION	call_1964		3502200	3502528	328
DEL	chr8	chr8		63795750	63805220	9470	0.48	-		3574	64847209	64847531	322		1051459	1042311	2093770	106.912					-9148	0.03		DISTANCE_VARIANCE,INTERSECTION_VARIANCE,SIZE_PROPORTION	call_1436		63857151	63857275	124		61401	52055	113456	5.91297					-9346	0.01		DISTANCE_VARIANCE,INTERSECTION_VARIANCE,SIZE_PROPORTION	call_2488		63798218	63800666	2448
DEL	chr16	chr16		23009985	23039556	29571	1	-		5907	23036455	23038209	1754	0.08	26470	1347	27817	0.444038					-27817	0.06	PASS		call_2155		23036454	23038210	1756		26469	1346	27815	0.443978					-27815	0.06	PASS		call_2682		23036463	23038211	1748
DEL	chr3	chr3		137584363	137605392	21029	1	EPHB1;LOC105374121		1435	137595613	137597600	1987	0.04	11250	7792	19042	0.413712					-19042	0.09	PASS		call_2859		137595607	137597600	1993		11244	7792	19036	0.413474					-19036	0.09	PASS		call_71		137596603	137597601	998
DEL	chr13	chr13		85357292	85367424	10132	0.48	-		5360	85362566	85363497	931		5274	3927	9201	0.415936					-9201	0.09	PASS		call_963		85362565	85363496	931		5273	3928	9201	0.415936					-9201	0.09	PASS		call_466		85362566	85363497	931
DEL	chr9	chr9		69274451	69285399	10948	1	-		4067	69280574	69281603	1029	0.05	6123	3796	9919	0.414169					-9919	0.09	PASS		call_2725		69280395	69281555	1160		5944	3844	9788	0.404278					-9788	0.11	PASS		call_2215		69280396	69281556	1160
DEL	chr10	chr10		1667054	1702219	35165	1	ADARB2		4291	1560473	1560587	114		106581	141632	248213	3.51789					-35051	0		DISTANCE_VARIANCE,INTERSECTION_VARIANCE,SIZE_PROPORTION	call_535		1701153	1701624	471	0.03	34099	595	34694	0.486811					-34694	0.01		SIZE_PROPORTION	call_4221		1701058	1701732	674
DEL	chr4	chr4		151414767	151425371	10604	0.53	NR3C2		1906	151419571	151420406	835	0.02	4804	4965	9769	0.427092					-9769	0.08	PASS		call_3060		151419570	151420398	828	0.04	4803	4973	9776	0.427659					-9776	0.08	PASS		call_3978		151419554	151420401	847
DEL	chr19	chr19		37268099	37309822	41723	0.63	ZNF181;LOC124904698;ZNF599		6622	37747073	37747335	262		478974	437513	916487	10.9145					-41461	0.01		DISTANCE_VARIANCE,INTERSECTION_VARIANCE,SIZE_PROPORTION	call_1496		37747072	37747334	262		478973	437512	916485	10.9145					-41461	0.01		DISTANCE_VARIANCE,INTERSECTION_VARIANCE,SIZE_PROPORTION	call_3600		37747073	37747335	262
DEL	chr20	chr20		62053866	62059932	6066	1	MIR646HG;LOC105372698		6891	61995569	61995888	319		58297	64044	122341	9.5805					-5747	0.05		DISTANCE_VARIANCE,INTERSECTION_VARIANCE	call_813		62057664	62057813	149		3798	2119	5917	0.476187					-5917	0.02		SIZE_PROPORTION	call_2296		62057739	62058622	883
[truncated: 2,696 more rows]
[truncated: 87 more columns]

## Sheet: Supplementary Table 6C
Supplementary Table 6: A) Summary of structural variants (SVs) detected by OGM (=base) and confirmed by SRS, LRS-ONT, LRS-PacBio, LRS-ICLR, LRS-TELL-Seq, and LRS-10x in NA12878 and SKBR3 cell lines and P3, S48 diagnostic samples. List of SVs in B) NA12878, C) SKBR3 cell lines, D) P3 tissue and E) S48 tissue diagnostic samples using hg38 reference and F) NA12878, G) SKBR3 cell lines and H) P3 tiss…
[truncated: 4,031 more rows]
[truncated: 33 more columns]

[truncated: 6 more sheets: Supplementary Table 6D, Supplementary Table 6E, Supplementary Table 6F, Supplementary Table 6G, Supplementary Table 6H, Supplementary Table 6I]
