# Supplementary material for: Multiplatform comparisons and annotation of structural variants highlight the utility of the T2T reference genome in human diagnostics
Source: Gigascience. 2026 Mar 9;15:giag027. doi: 10.1093/gigascience/giag027 (PMC13137335; doi:10.1093/gigascience/giag027)
Supplement: giag027_Supplemental_Files [file giag027_supplemental_files.zip › Supplementary Table 7.xlsx]

## Sheet: Supplementary Table 7
Supplementary Table 7: Summary of genes and pseudogenes, their coordinates, biotypes, discrepant regions and gene/disease associations according to the DisGeNET using hg38 and T2T-CHM13 references. The coverages and statistics for the NA12878 cell line for short-read sequencing (SRS) and long-read sequencing technologies (LRS-ONT, LRS-PacBio, LRS-ICLR, LRS-TELL-Seq, LRS-10x) and OGM are summarise…
contig_ID	Genes (Hg38_MQ0)	region (Hg38_MQ0)	diseases_best (Hg38_MQ0)	diseases_valid (Hg38_MQ0)	comparison_Genome_Biology_table_S5_hg38_table_of_the_disease-related_or_gene-related_discrepant_regions (Hg38_MQ0)	comparison_Genome_Biology_table_S4_hg38_The_238_validated_large_SVs (Hg38_MQ0)	compare_Alliance_Dark_Genes_LR_hg38_ann (Hg38_MQ0)	Biotype (Hg38_MQ0)	Description (Hg38_MQ0)	length (Hg38_MQ0)	om_min (Hg38_MQ0)	om_q1 (Hg38_MQ0)	om_median (Hg38_MQ0)	om_q3 (Hg38_MQ0)	om_max (Hg38_MQ0)	om_mean (Hg38_MQ0)	om_stddev (Hg38_MQ0)	om_site_count (Hg38_MQ0)	NA12878_LRS-PacBio_hg38__min (Hg38_MQ0)	NA12878_LRS-PacBio_hg38__min (hg38_MQ1)	NA12878_LRS-PacBio_hg38__min (Hg38_MQ20)	NA12878_LRS-PacBio_hg38__min (Hg38_MQ50)	NA12878_LRS-PacBio_hg38__q1 (Hg38_MQ0)	NA12878_LRS-PacBio_hg38__q1 (Hg38_MQ0) /mean_coverage	NA12878_LRS-PacBio_hg38__q1 (hg38_MQ1)	NA12878_LRS-PacBio_hg38__q1 (Hg38_MQ1) /mean_coverage	NA12878_LRS-PacBio_hg38__q1 (Hg38_MQ20)	NA12878_LRS-PacBio_hg38__q1 (Hg38_MQ20) /mean_coverage	NA12878_LRS-PacBio_hg38__q1 (Hg38_MQ50)	NA12878_LRS-PacBio_hg38__q1 (Hg38_MQ50)/mean_coverage	NA12878_LRS-PacBio_hg38__median (Hg38_MQ0)	NA12878_LRS-PacBio_hg38__median (hg38_MQ1)	NA12878_LRS-PacBio_hg38__median (Hg38_MQ20)	NA12878_LRS-PacBio_hg38__median (Hg38_MQ50)	NA12878_LRS-PacBio_hg38__q3 (Hg38_MQ0)	NA12878_LRS-PacBio_hg38__q3 (hg38_MQ1)	NA12878_LRS-PacBio_hg38__q3 (Hg38_MQ20)	NA12878_LRS-PacBio_hg38__q3 (Hg38_MQ50)	NA12878_LRS-PacBio_hg38__max (Hg38_MQ0)	NA12878_LRS-PacBio_hg38__max (hg38_MQ1)	NA12878_LRS-PacBio_hg38__max (Hg38_MQ20)	NA12878_LRS-PacBio_hg38__max (Hg38_MQ50)	NA12878_LRS-PacBio_hg38__mean (Hg38_MQ0)	NA12878_LRS-PacBio_hg38__mean (Hg38_MQ0)/mean_coverage	NA12878_LRS-PacBio_hg38__mean (hg38_MQ1)	NA12878_LRS-PacBio_hg38__mean (Hg38_MQ1)/mean_coverage	NA12878_LRS-PacBio_hg38__mean (Hg38_MQ20)	NA12878_LRS-PacBio_hg38__mean (Hg38_MQ20)/mean_coverage	NA12878_LRS-PacBio_hg38__mean (Hg38_MQ50)
1	A1BG	chr19:58345183-58353492						protein-coding	alpha-1-B_glycoprotein	8309	273	275	275	275	275	274	0	1	0	0	0	0	27	103.846	27	103.846	27	103.846	27	103.846	28	28	28	28	30	30	30	30	56	56	56	56	28	107.692	28	107.692	28	107.692	28
2	A2M	chr12:9067708-9116229		Nephrotic Syndrome;Liver carcinoma;Adolescent idiopathic scoliosis;SCOLIOSIS, ISOLATED, SUSCEPTIBILITY TO, 3				protein-coding	alpha-2-macroglobulin	48521	246	251	252	254	258	252	3	11	5	5	5	5	26	100	26	100	26	100	26	100	28	28	28	28	31	31	31	31	45	45	45	45	28	107.692	28	107.692	28	107.692	28
3	A2MP1	chr12:9228533-9234207						transcribed_pseudogene	alpha-2-macroglobulin_pseudogene_1	5674	239	239	239	239	239	239	0	1	16	16	16	16	35	134.615	35	134.615	35	134.615	35	134.615	36	36	36	36	36	36	36	36	53	53	53	53	35	134.615	35	134.615	35	134.615	35
9	NAT1	chr8:18170467-18223689						protein-coding	N-acetyltransferase_1	53222	0	205	211	218	218	207	23	17	2	2	2	2	28	107.692	28	107.692	28	107.692	28	107.692	30	30	30	30	33	33	33	33	52	52	52	52	30	115.385	30	115.385	30	115.385	30
10	NAT2	chr8:18386301-18401218		Triglycerides measurement;Serum total cholesterol measurement				protein-coding	N-acetyltransferase_2	14917	225	225	229	229	229	227	1	1	14	14	14	14	25	96.1538	25	96.1538	25	96.1538	25	96.1538	29	29	29	29	33	33	33	33	61	61	61	61	29	111.538	29	111.538	29	111.538	29
11	NATP	chr8:18369910-18371878						pseudogene	N-acetyltransferase_pseudogene	1968	224	224	225	225	225	224	0	0	23	23	23	23	24	92.3077	24	92.3077	24	92.3077	24	92.3077	25	25	25	25	25	25	25	25	48	48	48	48	24	92.3077	24	92.3077	24	92.3077	24
12	SERPINA3	chr14:94612391-94624053		Low density lipoprotein cholesterol measurement;Serum LDL cholesterol measurement				protein-coding	serpin_family_A_member_3	11662	219	220	220	220	220	219	0	1	27	27	27	27	31	119.231	31	119.231	31	119.231	31	119.231	32	32	32	32	35	35	35	35	52	52	52	52	32	123.077	32	123.077	32	123.077	32
13	AADAC	chr3:151814116-151828488						protein-coding	arylacetamide_deacetylase	14372	250	255	255	255	257	254	2	3	0	0	0	0	30	115.385	30	115.385	30	115.385	30	115.385	31	31	31	31	32	32	32	32	62	62	62	62	31	119.231	31	119.231	31	119.231	31
14	AAMP	chr2:218264129-218270137						protein-coding	angio_associated_migratory_cell_protein	6008	208	208	208	210	210	208	0	0	23	23	23	23	25	96.1538	25	96.1538	25	96.1538	25	96.1538	29	29	29	29	31	31	31	31	44	44	44	44	29	111.538	29	111.538	29	111.538	29
15	AANAT	chr17:76453351-76470117		Intelligence;Reticulocyte count (procedure);Finding of Mean Corpuscular Hemoglobin				protein-coding	aralkylamine_N-acetyltransferase	16766	219	219	219	220	223	219	1	3	4	4	4	4	29	111.538	29	111.538	29	111.538	29	111.538	31	31	31	31	32	32	32	32	56	56	56	56	30	115.385	30	115.385	30	115.385	30
16	AARS1	chr16:70252298-70289506	Charcot-Marie-Tooth Disease, Axonal, Type 2n;EPILEPTIC ENCEPHALOPATHY, EARLY INFANTILE, 29	Charcot-Marie-Tooth Disease, Axonal, Type 2n;EPILEPTIC ENCEPHALOPATHY, EARLY INFANTILE, 29;Charcot-Marie-Tooth Disease;Hereditary Motor and Sensory-Neuropathy Type II;Body mass index				protein-coding	alanyl-tRNA_synthetase_1	37208	204	205	208	212	212	208	3	7	11	11	11	11	25	96.1538	25	96.1538	25	96.1538	25	96.1538	29	29	29	29	32	32	32	32	46	46	46	46	28	107.692	28	107.692	28	107.692	28
18	ABAT	chr16:8674617-8784570	Gamma aminobutyric acid transaminase deficiency	Gamma aminobutyric acid transaminase deficiency;Malignant Neoplasms;Hyperreflexia;Serum albumin measurement;Severe global developmental delay;Generalized hypotonia;Seizures, intractable				protein-coding	4-aminobutyrate_aminotransferase	109953	209	213	222	225	232	219	6	19	0	0	0	0	22	84.6154	22	84.6154	22	84.6154	22	84.6154	26	26	26	26	31	31	31	31	48	48	48	48	26	100	26	100	26	100	26
19	ABCA1	chr9:104781006-104928155	Tangier Disease;Hypoalphalipoproteinemia, Familial	Colorectal Carcinoma;Hypercholesterolemia;Tangier Disease;Hyperlipoproteinemia Type IIa;Hypoalphalipoproteinemia, Familial;Alcohol consumption;Alzheimer's Disease;Arthritis, Gouty;Coronary heart disease;Gout;Low density lipoprotein cholesterol measurement;Triglycerides measurement;Waist-Hip Ratio;Age related macular degeneration;Exudative age-related macular degeneration;High density lipoprotein …				protein-coding	ATP_binding_cassette_subfamily_A_member_1	147149	211	215	221	229	233	222	7	32	0	0	0	0	23	88.4615	23	88.4615	23	88.4615	23	88.4615	28	28	28	28	31	31	31	31	56	56	56	56	27	103.846	27	103.846	27	103.846	27
20	ABCA2	chr9:137007234-137028922		Adverse effects, not elsewhere classified				protein-coding	ATP_binding_cassette_subfamily_A_member_2	21688	150	150	158	158	158	155	3	1	15	15	15	15	21	80.7692	21	80.7692	21	80.7692	21	80.7692	22	22	22	22	24	24	24	24	36	36	36	36	22	84.6154	22	84.6154	22	84.6154	22
21	ABCA3	chr16:2275881-2340728	Surfactant Metabolism Dysfunction, Pulmonary, 3	Surfactant Metabolism Dysfunction, Pulmonary, 3;Birth Weight;Hamman-Rich syndrome;Systolic Pressure				protein-coding	ATP_binding_cassette_subfamily_A_member_3	64847	217	219	220	222	223	220	1	9	0	0	0	0	22	84.6154	22	84.6154	22	84.6154	22	84.6154	27	27	27	27	30	30	30	30	53	53	53	53	26	100	26	100	26	100	26
22	ABCB7	chrX:75051048-75156283	ANEMIA, SIDEROBLASTIC, AND SPINOCEREBELLAR ATAXIA	ANEMIA, SIDEROBLASTIC, AND SPINOCEREBELLAR ATAXIA				protein-coding	ATP_binding_cassette_subfamily_B_member_7	105235	215	217	220	222	230	220	3	28	0	0	0	0	20	76.9231	20	76.9231	20	76.9231	20	76.9231	24	24	24	24	27	27	27	27	36	36	36	36	23	88.4615	23	88.4615	23	88.4615	23
23	ABCF1	chr6:30571442-30591522		Rheumatoid Arthritis;Diabetes Mellitus, Insulin-Dependent;Lupus Erythematosus, Systemic;Myasthenia Gravis;Adenocarcinoma of lung (disorder);Malignant neoplasm of lung;Breast Carcinoma;Influenza due to Influenza A virus subtype H1N1				protein-coding	ATP_binding_cassette_subfamily_F_member_1	20080	240	243	243	246	252	244	2	8	1	1	1	1	29	111.538	29	111.538	29	111.538	29	111.538	31	31	31	31	33	33	33	33	69	69	69	69	30	115.385	30	115.385	30	115.385	30
24	ABCA4	chr1:93992834-94121148	Retinitis Pigmentosa;Stargardt's disease;STARGARDT DISEASE 1 (disorder);CONE-ROD DYSTROPHY 3 (disorder);RETINITIS PIGMENTOSA 19;Macular Degeneration, Age-Related, 2	Retinitis Pigmentosa;Age related macular degeneration;Stargardt's disease;STARGARDT DISEASE 1 (disorder);Retinal Dystrophy, Early Onset Severe;CONE-ROD DYSTROPHY 3 (disorder);RETINITIS PIGMENTOSA 19;Macular Degeneration, Age-Related, 2;Cleft upper lip;Cleft Palate;Aspartate aminotransferase measurement;Low density lipoprotein cholesterol measurement;Progressive cone dystrophy (without rod involve…				protein-coding	ATP_binding_cassette_subfamily_A_member_4	128314	120	245	252	254	260	246	21	23	1	1	1	1	27	103.846	27	103.846	27	103.846	27	103.846	33	33	33	33	37	37	37	37	51	51	51	51	32	123.077	32	123.077	32	123.077	32
25	ABL1	chr9:130713043-130887675	Myeloid Leukemia, Chronic	Myeloid Leukemia, Chronic;Precursor T-Cell Lymphoblastic Leukemia-Lymphoma;Precursor Cell Lymphoblastic Leukemia Lymphoma;CONGENITAL HEART DEFECTS AND SKELETAL MALFORMATIONS SYNDROME;Anus, Imperforate;Coronary heart disease;Cryptorchidism;Congenital pectus excavatum;Atrial Septal Defects;White Blood Cell Count procedure;Micrognathism;Microstomia;Pneumothorax;Congenital heart disease;Macrotia;Fron…				protein-coding	ABL_proto-oncogene_1,_non-receptor_tyrosine_kinase	174632	210	219	222	225	230	221	5	28	0	0	0	0	22	84.6154	22	84.6154	22	84.6154	22	84.6154	25	25	25	25	29	29	29	29	45	45	45	45	25	96.1538	25	96.1538	25	96.1538	25
26	AOC1	chr7:150852120-150861504		Body Height;Carpal Tunnel Syndrome;Kidney Failure, Chronic;Vital capacity;Triglycerides measurement;High density lipoprotein measurement;Serum HDL cholesterol measurement;Chronic Kidney Diseases;Blood Protein Measurement				protein-coding	amine_oxidase_copper_containing_1	9384	215	215	215	227	227	219	5	1	6	6	6	6	28	107.692	28	107.692	28	107.692	28	107.692	29	29	29	29	30	30	30	30	39	39	39	39	28	107.692	28	107.692	28	107.692	28
27	ABL2	chr1:179099330-179229677						protein-coding	ABL_proto-oncogene_2,_non-receptor_tyrosine_kinase	130347	0	234	243	245	250	226	59	26	0	0	0	0	21	80.7692	21	80.7692	21	80.7692	21	80.7692	24	24	24	24	28	28	28	28	44	44	44	44	25	96.1538	25	96.1538	25	96.1538	25
28	ABO	chr9:133250401-133275201		Blood urea nitrogen measurement;Coronary heart disease;Diabetes Mellitus, Insulin-Dependent;Diabetes Mellitus, Non-Insulin-Dependent;Duodenal Ulcer;Red Blood Cell Count measurement;Glomerular Filtration Rate;Graves Disease;Hematocrit procedure;White Blood Cell Count procedure;Malaria;Myocardial Infarction;Activated Partial Thromboplastin Time measurement;Platelet Count measurement;Pulmonary Embol…			ABO	protein-coding	ABO,_alpha_1-3-N-acetylgalactosaminyltransferase_and_alpha_1-3-galactosyltransferase	24800	246	253	253	254	254	252	1	5	11	11	11	11	25	96.1538	25	96.1538	25	96.1538	25	96.1538	27	27	27	27	28	28	28	28	41	41	41	41	27	103.846	27	103.846	27	103.846	27
29	ABR	chr17:1003519-1229722		Body Height			MIR3183,TIMM22,ABR	protein-coding	ABR_activator_of_RhoGEF_and_GTPase	226203	81	184	190	200	212	180	34	19	0	0	0	0	21	80.7692	21	80.7692	21	80.7692	21	80.7692	24	24	24	24	27	27	27	27	72	72	68	66	24	92.3077	24	92.3077	24	92.3077	24
30	ACAA1	chr3:38122715-38137127						protein-coding	acetyl-CoA_acyltransferase_1	14412	213	213	213	213	213	213	0	2	17	17	17	17	19	73.0769	19	73.0769	19	73.0769	19	73.0769	22	22	22	22	27	27	27	27	33	33	33	33	23	88.4615	23	88.4615	23	88.4615	23
31	ACACA	chr17:37084992-37406836		Celiac Disease;Leukemia, Myelocytic, Acute;Body mass index				protein-coding	acetyl-CoA_carboxylase_alpha	321844	212	216	222	229	253	223	10	67	0	0	0	0	25	96.1538	25	96.1538	25	96.1538	25	96.1538	28	28	28	28	32	32	32	32	46	46	46	46	28	107.692	28	107.692	28	107.692	28
32	ACACB	chr12:109111189-109268226		Triglycerides measurement				protein-coding	acetyl-CoA_carboxylase_beta	157037	230	236	242	244	245	239	4	25	0	0	0	0	26	100	26	100	26	100	26	100	29	29	29	29	34	34	34	34	60	60	60	60	30	115.385	30	115.385	30	115.385	30
33	ACADL	chr2:210187923-210225447		Kidney Failure, Chronic;Acylcarnitines measurement;Serum albumin measurement;Serum total cholesterol measurement;Chronic Kidney Diseases				protein-coding	acyl-CoA_dehydrogenase_long_chain	37524	213	217	218	221	222	218	2	5	0	0	0	0	19	73.0769	19	73.0769	19	73.0769	19	73.0769	23	23	23	23	27	27	27	27	42	42	42	42	23	88.4615	23	88.4615	23	88.4615	23
34	ACADM	chr1:75724709-75763679	Medium-chain acyl-coenzyme A dehydrogenase deficiency	Medium-chain acyl-coenzyme A dehydrogenase deficiency;Low density lipoprotein cholesterol measurement;Serum LDL cholesterol measurement;Glycine measurement				protein-coding	acyl-CoA_dehydrogenase_medium_chain	38970	210	213	220	221	224	217	4	9	0	0	0	0	16	61.5385	16	61.5385	16	61.5385	16	61.5385	18	18	18	18	22	22	22	22	34	34	34	34	19	73.0769	19	73.0769	19	73.0769	19
35	ACADS	chr12:120725826-120740008	Deficiency of butyryl-CoA dehydrogenase	Deficiency of butyryl-CoA dehydrogenase;Kidney Failure, Chronic;Vital capacity;High density lipoprotein measurement;Serum HDL cholesterol measurement;Serum albumin measurement;Mean Corpuscular Volume (result);Serum total cholesterol measurement;Chronic Kidney Diseases;Corpuscular Hemoglobin Concentration Mean				protein-coding	acyl-CoA_dehydrogenase_short_chain	14182	213	213	213	213	219	213	1	1	4	4	4	4	26	100	26	100	26	100	26	100	27	27	27	27	28	28	28	28	54	54	54	54	26	100	26	100	26	100	26
36	ACADSB	chr10:123009006-123058290	2-Methylbutyryl-CoA Dehydrogenase Deficiency	2-Methylbutyryl-CoA Dehydrogenase Deficiency				protein-coding	acyl-CoA_dehydrogenase_short/branched_chain	49284	125	241	242	246	246	237	24	12	0	0	0	0	22	84.6154	22	84.6154	22	84.6154	22	84.6154	24	24	24	24	26	26	26	26	48	48	48	48	24	92.3077	24	92.3077	24	92.3077	24
37	ACADVL	chr17:7217125-7225266	Very long chain acyl-CoA dehydrogenase deficiency	Very long chain acyl-CoA dehydrogenase deficiency;Pearson's marrow-pancreas syndrome;Serum albumin measurement				protein-coding	acyl-CoA_dehydrogenase_very_long_chain	8141	202	202	202	203	203	202	0	3	1	1	1	1	27	103.846	27	103.846	27	103.846	27	103.846	29	29	29	29	29	29	29	29	48	48	48	48	28	107.692	28	107.692	28	107.692	28
38	ACAT1	chr11:108116705-108147603	Deficiency of acetyl-CoA acetyltransferase	Deficiency of acetyl-CoA acetyltransferase;Ketoacidosis;Abnormal mental state;Neurologic Deficits				protein-coding	acetyl-CoA_acetyltransferase_1	30898	217	217	218	219	222	218	1	8	0	0	0	0	22	84.6154	22	84.6154	22	84.6154	22	84.6154	24	24	24	24	25	25	25	25	44	44	44	44	23	88.4615	23	88.4615	23	88.4615	23
39	ACAT2	chr6:159762045-159779112		Lipoprotein (a) measurement				protein-coding	acetyl-CoA_acetyltransferase_2	17067	0	223	224	225	227	213	48	6	15	15	15	15	26	100	26	100	26	100	26	100	27	27	27	27	28	28	28	28	38	38	38	38	27	103.846	27	103.846	27	103.846	27
40	ASIC2	chr17:33013087-34156768		Body Height;Gingival Hemorrhage;Leukemia, Myelocytic, Acute;Narcolepsy;Smoking;Bilirubin measurement;Adolescent idiopathic scoliosis;Electrocardiogram: P-R interval;Metabolic Syndrome X;mathematical ability;Major Depressive Disorder;Body mass index;Smoking Behaviors;SCOLIOSIS, ISOLATED, SUSCEPTIBILITY TO, 3;response to ACE inhibitor				protein-coding	acid_sensing_ion_channel_subunit_2	1143681	0	222	232	243	268	231	17	223	0	0	0	0	28	107.692	28	107.692	28	107.692	28	107.692	31	31	31	31	35	35	35	35	57	57	57	57	31	119.231	31	119.231	31	119.231	31
41	ASIC1	chr12:50057596-50083622						protein-coding	acid_sensing_ion_channel_subunit_1	26026	218	219	219	220	225	220	2	4	5	5	5	5	24	92.3077	24	92.3077	24	92.3077	24	92.3077	26	26	26	26	28	28	28	28	49	49	49	49	25	96.1538	25	96.1538	25	96.1538	25
43	ACHE	chr7:100889994-100896994		High density lipoprotein measurement;Serum HDL cholesterol measurement;Body mass index;RESTING HEART RATE				protein-coding	acetylcholinesterase_(Cartwright_blood_group)	7000	209	209	209	209	209	209	0	1	29	29	29	29	31	119.231	31	119.231	31	119.231	31	119.231	33	33	33	33	33	33	33	33	52	52	52	52	32	123.077	32	123.077	32	123.077	32
47	ACLY	chr17:41866917-41930545		Lymphocyte Count measurement;Reticulocyte count (procedure);Finding of Mean Corpuscular Hemoglobin				protein-coding	ATP_citrate_lyase	63628	202	208	208	215	224	210	5	5	0	0	0	0	26	100	26	100	26	100	26	100	28	28	28	28	29	29	29	29	56	56	56	56	27	103.846	27	103.846	27	103.846	27
48	ACO1	chr9:32384643-32454769		Red Blood Cell Count measurement;Psoriasis				protein-coding	aconitase_1	70126	227	227	231	238	239	232	4	10	2	2	2	2	28	107.692	28	107.692	28	107.692	28	107.692	30	30	30	30	33	33	33	33	55	55	55	55	30	115.385	30	115.385	30	115.385	30
49	ACR	chr22:50738204-50745339						protein-coding	acrosin	7135	217	217	217	217	217	217	0	0	1	1	1	1	26	100	26	100	26	100	26	100	28	28	28	28	30	30	30	30	56	56	56	56	27	103.846	27	103.846	27	103.846	27
50	ACO2	chr22:41469117-41528974	INFANTILE CEREBELLAR-RETINAL DEGENERATION;OPTIC ATROPHY 9	INFANTILE CEREBELLAR-RETINAL DEGENERATION;OPTIC ATROPHY 9;Crohn Disease;Movement Disorders;Respiratory Tract Diseases;Breast Carcinoma				protein-coding	aconitase_2	59857	224	228	234	237	249	235	7	6	10	10	10	10	25	96.1538	25	96.1538	25	96.1538	25	96.1538	32	32	32	32	35	35	35	35	69	69	69	69	30	115.385	30	115.385	30	115.385	30
51	ACOX1	chr17:75941507-75979166		Peroxisomal ACYL-COA oxidase deficiency;Diastolic blood pressure;Systolic Pressure				protein-coding	acyl-CoA_oxidase_1	37659	215	215	220	225	228	220	5	7	2	2	2	2	22	84.6154	22	84.6154	22	84.6154	22	84.6154	25	25	25	25	26	26	26	26	45	45	45	45	24	92.3077	24	92.3077	24	92.3077	24
52	ACP1	chr2:264947-278283		High density lipoprotein measurement;Blood Protein Measurement				protein-coding	acid_phosphatase_1	13336	236	240	241	247	248	242	3	3	17	17	17	17	29	111.538	29	111.538	29	111.538	29	111.538	30	30	30	30	31	31	31	31	42	42	42	42	30	115.385	30	115.385	30	115.385	30
53	ACP2	chr11:47239302-47248814		High density lipoprotein measurement				protein-coding	acid_phosphatase_2,_lysosomal	9512	232	232	233	233	233	232	0	2	21	21	21	21	24	92.3077	24	92.3077	24	92.3077	24	92.3077	25	25	25	25	29	29	29	29	45	45	45	45	26	100	26	100	26	100	26
54	ACP5	chr19:11574660-11578975	SPONDYLOENCHONDRODYSPLASIA WITH IMMUNE DYSREGULATION	Spondyloenchondrodysplasia;SPONDYLOENCHONDRODYSPLASIA WITH IMMUNE DYSREGULATION				protein-coding	acid_phosphatase_5,_tartrate_resistant	4315	235	239	239	239	239	238	0	0	25	25	25	25	26	100	26	100	26	100	26	100	27	27	27	27	28	28	28	28	44	44	44	44	27	103.846	27	103.846	27	103.846	27
55	ACP3	chr3:132317407-132368302						protein-coding	acid_phosphatase_3	50895	232	233	239	240	243	237	3	10	1	1	1	1	25	96.1538	25	96.1538	25	96.1538	25	96.1538	28	28	28	28	30	30	30	30	55	55	55	55	27	103.846	27	103.846	27	103.846	27
56	ACRV1	chr11:125671522-125680847						protein-coding	acrosomal_vesicle_protein_1	9325	218	222	222	222	223	221	1	4	17	17	17	17	33	126.923	33	126.923	33	126.923	33	126.923	35	35	35	35	36	36	36	36	67	67	67	67	34	130.769	34	130.769	34	130.769	34
58	ACTA1	chr1:229431245-229434094	Congenital Fiber Type Disproportion;Actin-Accumulation Myopathy;MYOPATHY, SCAPULOHUMEROPERONEAL	Hypertrophic Cardiomyopathy;Congenital Fiber Type Disproportion;Myopathy, Actin, Congenital, with Excess of Thin Myofilaments;Myopathy, Actin, Congenital, With Cores;Actin-Accumulation Myopathy;MYOPATHY, SCAPULOHUMEROPERONEAL;Muscle hypotonia;Neuromuscular Diseases;Dysmorphic features				protein-coding	actin_alpha_1,_skeletal_muscle	2849	271	271	271	271	273	271	0	0	18	18	18	18	20	76.9231	20	76.9231	20	76.9231	20	76.9231	23	23	23	23	25	25	25	25	37	37	37	37	22	84.6154	22	84.6154	22	84.6154	22
59	ACTA2	chr10:88935074-88991337	Aortic Aneurysm, Familial Thoracic 6;MULTISYSTEMIC SMOOTH MUSCLE DYSFUNCTION SYNDROME;MOYAMOYA DISEASE 5;Familial thoracic aortic aneurysm and aortic dissection	Moyamoya Disease;Aortic Aneurysm, Familial Thoracic 6;MULTISYSTEMIC SMOOTH MUSCLE DYSFUNCTION SYNDROME;MOYAMOYA DISEASE 5;Familial thoracic aortic aneurysm and aortic dissection;Cholangitis, Sclerosing;Ulcerative Colitis;Crohn Disease;Chronic Lymphocytic Leukemia;Psoriasis;Ankylosing spondylitis;Malignant neoplasm of lung;Carcinoma of lung;Small Lymphocytic Lymphoma;Nasopharyngeal carcinoma				protein-coding	actin_alpha_2,_smooth_muscle	56263	223	230	233	236	239	232	4	18	0	0	0	0	29	111.538	29	111.538	29	111.538	29	111.538	32	32	32	32	37	37	37	37	64	64	64	64	32	123.077	32	123.077	32	123.077	32
60	ACTB	chr7:5527148-5530601	Juvenile-onset dystonia;Iris Coloboma with Ptosis, Hypertelorism, and Mental Retardation	Juvenile-onset dystonia;Iris Coloboma with Ptosis, Hypertelorism, and Mental Retardation;Multiple congenital anomalies;Dysmorphic features;mathematical ability;Finding of Mean Corpuscular Hemoglobin;Electrocardiography				protein-coding	actin_beta	3453	232	232	232	232	232	232	0	0	7	7	7	7	24	92.3077	24	92.3077	24	92.3077	24	92.3077	25	25	25	25	25	25	25	25	42	42	42	42	24	92.3077	24	92.3077	24	92.3077	24
62	ACTBP2	chr5:77784803-77786597						pseudogene	ACTB_pseudogene_2	1794	212	212	212	212	212	212	0	0	14	14	14	14	32	123.077	32	123.077	32	123.077	32	123.077	32	32	32	32	33	33	33	33	62	62	62	62	32	123.077	32	123.077	32	123.077	32
63	ACTBP3	chr18:59693046-59693473						pseudogene	ACTB_pseudogene_3	427	227	227	227	227	227	227	0	0	28	28	28	28	29	111.538	29	111.538	29	111.538	29	111.538	29	29	29	29	30	30	30	30	55	55	55	55	29	111.538	29	111.538	29	111.538	29
64	ACTBP4	chr5:131658440-131660199						pseudogene	ACTB_pseudogene_4	1759	245	247	247	247	247	246	0	0	35	35	35	35	36	138.462	36	138.462	36	138.462	36	138.462	37	37	37	37	37	37	37	37	61	61	61	61	36	138.462	36	138.462	36	138.462	36
66	ACTBP6	chr8:84948509-84950268						pseudogene	ACTB_pseudogene_6	1759	233	233	233	233	233	233	0	0	22	22	22	22	23	88.4615	23	88.4615	23	88.4615	23	88.4615	24	24	24	24	25	25	25	25	39	39	39	39	23	88.4615	23	88.4615	23	88.4615	23
67	ACTBP7	chr15:43988478-43990265						pseudogene	ACTB_pseudogene_7	1787	228	228	228	228	228	228	0	0	15	15	15	15	16	61.5385	16	61.5385	16	61.5385	16	61.5385	17	17	17	17	18	18	18	18	23	23	23	23	17	65.3846	17	65.3846	17	65.3846	17
68	ACTBP8	chr6:88275305-88277073						pseudogene	ACTB_pseudogene_8	1768	242	242	242	242	242	242	0	0	23	23	23	23	24	92.3077	24	92.3077	24	92.3077	24	92.3077	24	24	24	24	25	25	25	25	46	46	46	46	24	92.3077	24	92.3077	24	92.3077	24
69	ACTBP9	chr18:62441924-62443715						pseudogene	ACTB_pseudogene_9	1791	233	233	233	233	233	233	0	0	19	19	19	19	21	80.7692	21	80.7692	21	80.7692	21	80.7692	24	24	24	24	25	25	25	25	49	49	49	49	23	88.4615	23	88.4615	23	88.4615	23
70	ACTC1	chr15:34790230-34795549	Cardiomyopathy, Dilated;Hypertrophic Cardiomyopathy;Cardiomyopathy, Familial Hypertrophic, 11;Atrial Septal Defect 5;CARDIOMYOPATHY, DILATED, 1R	Cardiomyopathy, Dilated;Hypertrophic Cardiomyopathy;Cardiomyopathy, Familial Hypertrophic, 11;Atrial Septal Defect 5;CARDIOMYOPATHY, DILATED, 1R;Multiple congenital anomalies;Left ventricular noncompaction				protein-coding	actin_alpha_cardiac_muscle_1	5319	253	253	253	253	253	253	0	0	34	34	34	34	37	142.308	37	142.308	37	142.308	37	142.308	40	40	40	40	41	41	41	41	69	69	69	69	39	150	39	150	39	150	39
71	ACTG1	chr17:81509971-81512799	Deafness, Autosomal Dominant 20;BARAITSER-WINTER SYNDROME 2	Deafness, Autosomal Dominant 20;BARAITSER-WINTER SYNDROME 2;Multiple congenital anomalies;Vital capacity;Dysmorphic features				protein-coding	actin_gamma_1	2828	174	174	174	174	174	174	0	0	22	22	22	22	25	96.1538	25	96.1538	25	96.1538	25	96.1538	26	26	26	26	27	27	27	27	44	44	44	44	26	100	26	100	26	100	26
72	ACTG2	chr2:73893008-73919865	Visceral Myopathy	Visceral Myopathy;Visceral Myopathy, Familial;Megacystis microcolon intestinal hypoperistalsis syndrome;Multiple congenital anomalies;Decreased peristalsis;Chronic intestinal pseudo-obstruction;Dilatation of the bladder;Megacystis				protein-coding	actin_gamma_2,_smooth_muscle	26857	231	231	234	238	240	234	3	4	1	1	1	1	29	111.538	29	111.538	29	111.538	29	111.538	33	33	33	33	36	36	36	36	55	55	55	55	32	123.077	32	123.077	32	123.077	32
73	ACTG1P1	chr3:139493743-139495682						pseudogene	actin_gamma_1_pseudogene_1	1939	223	223	225	225	225	224	0	0	22	22	22	22	23	88.4615	23	88.4615	23	88.4615	23	88.4615	24	24	24	24	25	25	25	25	37	37	37	37	24	92.3077	24	92.3077	24	92.3077	24
75	ACTG1P3	chr20:1160512-1162195						pseudogene	actin_gamma_1_pseudogene_3	1683	235	235	235	235	235	235	0	1	31	31	31	31	33	126.923	33	126.923	33	126.923	33	126.923	34	34	34	34	34	34	34	34	39	39	39	39	33	126.923	33	126.923	33	126.923	33
81	ACTN4	chr19:38647649-38731589	Focal segmental glomerulosclerosis 1	Focal segmental glomerulosclerosis 1;Body Height				protein-coding	actinin_alpha_4	83940	247	248	249	253	257	250	3	8	0	0	0	0	29	111.538	29	111.538	29	111.538	29	111.538	33	33	33	33	37	37	37	37	72	72	72	72	32	123.077	32	123.077	32	123.077	32
82	ACTG1P9	chr6:46204912-46206561						pseudogene	actin_gamma_1_pseudogene_9	1649	212	212	217	217	217	215	2	0	26	26	26	26	27	103.846	27	103.846	27	103.846	27	103.846	30	30	30	30	31	31	31	31	35	35	35	35	29	111.538	29	111.538	29	111.538	29
83	ACTG1P10	chrX:53141688-53143984						pseudogene	actin_gamma_1_pseudogene_10	2296	218	218	218	218	218	218	0	0	25	25	25	25	26	100	26	100	26	100	26	100	27	27	27	27	29	29	29	29	54	54	54	54	27	103.846	27	103.846	27	103.846	27
86	ACTL6A	chr3:179562926-179588407						protein-coding	actin_like_6A	25481	203	203	203	206	206	204	1	0	3	3	3	3	17	65.3846	17	65.3846	17	65.3846	17	65.3846	18	18	18	18	20	20	20	20	32	32	32	32	19	73.0769	19	73.0769	19	73.0769	19
87	ACTN1	chr14:68874128-68979302		BLEEDING DISORDER, PLATELET-TYPE, 15;Platelet Count measurement;Platelet mean volume determination (procedure);Impaired cognition;Macrothrombocytopenia;Platelet Component Distribution Width Measurement				protein-coding	actinin_alpha_1	105174	107	244	253	258	261	245	31	18	12	12	12	12	25	96.1538	25	96.1538	25	96.1538	25	96.1538	27	27	27	27	29	29	29	29	43	43	43	43	27	103.846	27	103.846	27	103.846	27
88	ACTN2	chr1:236686499-236764631	Cardiomyopathy, Dilated, 1AA	Cardiomyopathy, Dilated, 1AA;Cardiomyopathy, Dilated;Hypertrophic Cardiomyopathy		Yes (Length_10_INS_INS)		protein-coding	actinin_alpha_2	78132	199	201	204	206	210	203	3	18	0	0	0	0	26	100	26	100	26	100	26	100	29	29	29	29	30	30	30	30	80	77	59	57	28	107.692	28	107.692	27	103.846	27
89	ACTN3	chr11:66546395-66563334		Body Height;Red Blood Cell Count measurement;Blood Protein Measurement;ACTN3 DEFICIENCY				protein-coding	actinin_alpha_3	16939	205	205	211	211	216	208	3	1	11	11	11	11	25	96.1538	25	96.1538	25	96.1538	25	96.1538	27	27	27	27	29	29	29	29	49	49	49	49	26	100	26	100	26	100	26
90	ACVR1	chr2:157736446-157876330	Fibrodysplasia Ossificans Progressiva	Fibrodysplasia Ossificans Progressiva;Multiple congenital anomalies;Gastric Adenocarcinoma;Brain Stem Glioma				protein-coding	activin_A_receptor_type_1	139884	233	238	243	247	254	242	5	34	0	0	0	0	26	100	26	100	26	100	26	100	29	29	29	29	33	33	33	33	62	62	62	62	30	115.385	30	115.385	30	115.385	30
91	ACVR1B	chr12:51951699-51997078		Adenocarcinoma of lung (disorder);Neutrophil count (procedure);Eosinophil count procedure;Blood basophil count (lab test);Carcinoma of lung;Granulocyte count;response to bronchodilator				protein-coding	activin_A_receptor_type_1B	45379	228	231	233	234	238	232	2	11	0	0	0	0	25	96.1538	25	96.1538	25	96.1538	25	96.1538	30	30	30	30	35	35	35	35	59	59	59	59	30	115.385	30	115.385	30	115.385	30
92	ACVR2A	chr2:147844517-147930822		Arthritis, Gouty;Glomerular Filtration Rate;Gout;Creatinine measurement, serum (procedure);Systolic Pressure				protein-coding	activin_A_receptor_type_2A	86305	234	238	241	249	254	242	5	24	6	6	6	6	24	92.3077	24	92.3077	24	92.3077	24	92.3077	27	27	27	27	30	30	30	30	58	58	58	58	27	103.846	27	103.846	27	103.846	27
93	ACVR2B	chr3:38453890-38493142	HETEROTAXY, VISCERAL, 4, AUTOSOMAL	Situs ambiguus;HETEROTAXY, VISCERAL, 4, AUTOSOMAL;Heterotaxy Syndrome;Glomerular Filtration Rate;Body mass index				protein-coding	activin_A_receptor_type_2B	39252	241	243	244	246	246	244	1	7	2	2	2	2	23	88.4615	23	88.4615	23	88.4615	23	88.4615	25	25	25	25	27	27	27	27	48	48	48	48	25	96.1538	25	96.1538	25	96.1538	25
94	ACVRL1	chr12:51906944-51923361	OSLER-RENDU-WEBER SYNDROME 2	Pulmonary Hypertension;Hereditary hemorrhagic telangiectasia;Familial primary pulmonary hypertension;OSLER-RENDU-WEBER SYNDROME 2;Eczema;White Blood Cell Count procedure;Monocyte count procedure;Monocyte count result;HEREDITARY HEMORRHAGIC TELANGIECTASIA-RELATED PULMONARY ARTERIAL HYPERTENSION;Telangiectasia, Hereditary Hemorrhagic, Type 1;Pulmonary Hypertension, Primary, 1				protein-coding	activin_A_receptor_like_type_1	16417	237	237	237	240	240	238	1	0	17	17	17	17	21	80.7692	21	80.7692	21	80.7692	21	80.7692	24	24	24	24	32	32	32	32	38	38	38	38	25	96.1538	25	96.1538	25	96.1538	25
95	ACY1	chr3:51983535-51989197	Aminoacylase 1 deficiency	Aminoacylase 1 deficiency;Body Height				protein-coding	aminoacylase_1	5662	216	216	222	222	222	220	2	0	22	22	22	22	26	100	26	100	26	100	26	100	26	26	26	26	26	26	26	26	31	31	31	31	25	96.1538	25	96.1538	25	96.1538	25
97	ACYP1	chr14:75053243-75069490						protein-coding	acylphosphatase_1	16247	201	202	202	202	207	202	2	4	0	0	0	0	22	84.6154	22	84.6154	22	84.6154	22	84.6154	23	23	23	23	27	27	27	27	54	54	54	54	23	88.4615	23	88.4615	23	88.4615	23
98	ACYP2	chr2:53971113-54305300		Body Height;Circadian Rhythms;Sudden Cardiac Death;High density lipoprotein measurement;Sudden Cardiac Arrest;Blood Protein Measurement				protein-coding	acylphosphatase_2	334187	224	231	236	239	246	235	5	62	0	0	0	0	25	96.1538	25	96.1538	25	96.1538	25	96.1538	28	28	28	28	32	32	32	32	64	64	64	64	28	107.692	28	107.692	28	107.692	28
100	ADA	chr20:44619522-44651699	SCID Due to ADA Deficiency, Early-Onset	Adenosine deaminase deficiency;Severe combined immunodeficiency due to adenosine deaminase deficiency;SCID Due to ADA Deficiency, Early-Onset;Omenn Syndrome;Severe Combined Immunodeficiency				protein-coding	adenosine_deaminase	32177	0	0	243	247	247	178	109	2	11	11	11	11	24	92.3077	24	92.3077	24	92.3077	24	92.3077	27	27	27	27	29	29	29	29	41	41	41	41	26	100	26	100	26	100	26
101	ADAM8	chr10:133262423-133276868						protein-coding	ADAM_metallopeptidase_domain_8	14445	181	185	185	185	185	184	1	1	2	2	2	2	31	119.231	31	119.231	31	119.231	31	119.231	33	33	33	33	34	34	34	34	67	67	67	67	32	123.077	32	123.077	32	123.077	32
102	ADAM10	chr15:58588809-58749707	Alzheimer's Disease;Reticulate acropigmentation of Kitamura;ALZHEIMER DISEASE 18	Alzheimer's Disease;Reticulate acropigmentation of Kitamura;ALZHEIMER DISEASE 18;Schizophrenia;Serum albumin measurement;Body mass index				protein-coding	ADAM_metallopeptidase_domain_10	160898	203	209	213	218	221	212	5	39	0	0	0	0	25	96.1538	25	96.1538	25	96.1538	25	96.1538	28	28	28	28	32	32	32	32	55	55	55	55	28	107.692	28	107.692	28	107.692	28
103	ADAR	chr1:154582057-154627997	AICARDI-GOUTIERES SYNDROME;Symmetrical dyschromatosis of extremities;AICARDI-GOUTIERES SYNDROME 6	Malignant neoplasm of breast;AICARDI-GOUTIERES SYNDROME;Symmetrical dyschromatosis of extremities;AICARDI-GOUTIERES SYNDROME 6;Body Height;Intelligence;Movement Disorders;C-reactive protein measurement;Triglycerides measurement;Carcinoma of lung;Finding of Mean Corpuscular Hemoglobin				protein-coding	adenosine_deaminase_RNA_specific	45940	231	234	238	239	240	236	3	14	2	2	2	2	27	103.846	27	103.846	27	103.846	27	103.846	29	29	29	29	31	31	31	31	65	65	65	65	28	107.692	28	107.692	28	107.692	28
104	ADARB1	chr21:45074578-45226563		Diabetes Mellitus, Non-Insulin-Dependent;Platinum measurement;mathematical ability;Body mass index				protein-coding	adenosine_deaminase_RNA_specific_B1	151985	216	221	223	226	232	223	4	24	0	0	0	0	26	100	26	100	26	100	26	100	29	29	29	29	31	31	31	31	53	53	53	53	29	111.538	29	111.538	29	111.538	29
105	ADARB2	chr10:1177313-1737525		Body Height;Leukemia, Myelocytic, Acute;Migraine Disorders;Migraine with Aura;Adverse effects, not elsewhere classified;Systolic Pressure;ovarian neoplasm;Age at menarche				protein-coding	adenosine_deaminase_RNA_specific_B2_(inactive)	560212	104	213	220	229	240	216	24	75	0	0	0	0	25	96.1538	25	96.1538	25	96.1538	25	96.1538	28	28	28	28	32	32	32	32	59	59	59	59	28	107.692	28	107.692	28	107.692	28
107	ADCY1	chr7:45574140-45723116	DEAFNESS, AUTOSOMAL RECESSIVE 44	DEAFNESS, AUTOSOMAL RECESSIVE 44;Bipolar Disorder;Muscular Dystrophy, Duchenne;Schizophrenia				protein-coding	adenylate_cyclase_1	148976	208	218	221	223	227	220	4	26	0	0	0	0	29	111.538	29	111.538	29	111.538	29	111.538	31	31	31	31	35	35	35	35	59	59	59	59	32	123.077	32	123.077	32	123.077	32
108	ADCY2	chr5:7396138-7830081	Bipolar Disorder	Bipolar Disorder;Anxiety Disorders;Intelligence;Low density lipoprotein cholesterol measurement;Impaired cognition;Adolescent idiopathic scoliosis;Serum LDL cholesterol measurement;Fasting blood glucose measurement;mathematical ability;Attention deficit hyperactivity disorder;SCOLIOSIS, ISOLATED, SUSCEPTIBILITY TO, 3				protein-coding	adenylate_cyclase_2	433943	114	220	243	250	261	235	16	96	0	0	0	0	23	88.4615	23	88.4615	23	88.4615	23	88.4615	28	28	28	28	30	30	30	30	47	47	47	47	26	100	26	100	26	100	26
109	ADCY3	chr2:24819169-24920237		Body Height;Body mass index procedure;Cholangitis, Sclerosing;Ulcerative Colitis;Crohn Disease;Dental caries;Inflammatory Bowel Diseases;Psoriasis;Ankylosing spondylitis;Reticulocyte count (procedure);Diastolic blood pressure;Hip circumference;Finding of body mass index;Breast Carcinoma;Systolic Pressure;Body mass index;Age at menarche				protein-coding	adenylate_cyclase_3	101068	230	231	239	242	242	236	4	10	4	4	4	4	29	111.538	29	111.538	29	111.538	29	111.538	33	33	33	33	37	37	37	37	50	50	50	50	33	126.923	33	126.923	33	126.923	33
111	ADCY5	chr3:123282296-123449090	Diabetes Mellitus, Non-Insulin-Dependent;Dyskinesia, Familial, with Facial Myokymia	Diabetes Mellitus, Non-Insulin-Dependent;Dyskinesia, Familial, with Facial Myokymia;Birth Weight;Body Height;Red Blood Cell Count measurement;Glucose tolerance test;White Blood Cell Count procedure;Chronic Obstructive Airway Disease;Movement Disorders;Muscle hypotonia;Lymphocyte Count measurement;Low density lipoprotein cholesterol measurement;Triglycerides measurement;Waist-Hip Ratio;High densit…				protein-coding	adenylate_cyclase_5	166794	122	231	238	257	262	239	25	22	2	2	2	2	23	88.4615	23	88.4615	23	88.4615	23	88.4615	30	30	30	30	33	33	33	33	48	48	48	48	28	107.692	28	107.692	28	107.692	28
112	ADCY6	chr12:48766194-48789974	LETHAL CONGENITAL CONTRACTURE SYNDROME 8	LETHAL CONGENITAL CONTRACTURE SYNDROME 8				protein-coding	adenylate_cyclase_6	23780	220	220	227	229	234	226	4	3	15	15	15	15	24	92.3077	24	92.3077	24	92.3077	24	92.3077	25	25	25	25	27	27	27	27	36	36	36	36	25	96.1538	25	96.1538	25	96.1538	25
113	ADCY7	chr16:50244699-50318135		Autoimmune Diseases;Celiac Disease;Ulcerative Colitis;Common Variable Immunodeficiency;Crohn Disease;Diabetes Mellitus, Insulin-Dependent;Hypothyroidism;Inflammatory Bowel Diseases;Lupus Erythematosus, Systemic;Psoriasis;Ankylosing spondylitis;Autoimmune thyroiditis;AUTOIMMUNE DISEASE, SUSCEPTIBILITY TO, 6;Juvenile arthritis;AUTOIMMUNE DISEASE, MULTISYSTEM, INFANTILE-ONSET, 1;AUTOIMMUNE DISEASE, …				protein-coding	adenylate_cyclase_7	73436	214	215	221	223	227	219	3	10	1	1	1	1	23	88.4615	23	88.4615	23	88.4615	23	88.4615	25	25	25	25	28	28	28	28	53	53	53	53	25	96.1538	25	96.1538	25	96.1538	25
114	ADCY8	chr8:130780301-131040909		Mood Disorders;Muscular Dystrophy, Duchenne;Kidney Failure, Chronic;Post-Traumatic Stress Disorder;Breast Carcinoma				protein-coding	adenylate_cyclase_8	260608	108	202	209	226	243	210	27	59	0	0	0	0	24	92.3077	24	92.3077	24	92.3077	24	92.3077	27	27	27	27	31	31	31	31	65	65	65	65	27	103.846	27	103.846	27	103.846	27
115	ADCY9	chr16:3953387-4116442		Body Height;Body mass index procedure;Body Weight;Bone Density;Cardiovascular Diseases;Epilepsies, Partial;Obesity;Lymphocyte Count measurement;Thyroid stimulating hormone measurement;Lean body mass;Red cell distribution width determination;Waist Circumference;body fat percentage (physical finding);Hip circumference;Finding of body mass index;Breast Carcinoma;Systolic Pressure;Acute Coronary Synd…				protein-coding	adenylate_cyclase_9	163055	202	207	211	226	232	215	9	23	0	0	0	0	25	96.1538	25	96.1538	25	96.1538	25	96.1538	28	28	28	28	30	30	30	30	54	54	54	54	27	103.846	27	103.846	27	103.846	27
116	ADCYAP1	chr18:904411-912172						protein-coding	adenylate_cyclase_activating_polypeptide_1	7761	230	230	230	230	230	230	0	1	6	6	6	6	27	103.846	27	103.846	27	103.846	27	103.846	28	28	28	28	28	28	28	28	52	52	52	52	27	103.846	27	103.846	27	103.846	27
117	ADCYAP1R1	chr7:31052308-31111474		Vitamin B6 measurement				protein-coding	ADCYAP_receptor_type_I	59166	219	223	229	229	231	226	3	9	8	8	8	8	20	76.9231	20	76.9231	20	76.9231	20	76.9231	29	29	29	29	34	34	34	34	52	52	52	52	27	103.846	27	103.846	27	103.846	27
118	ADD1	chr4:2843844-2930062		Hypertensive disease;Huntington Disease				protein-coding	adducin_1	86218	0	217	220	228	237	218	31	20	5	5	5	5	22	84.6154	22	84.6154	22	84.6154	22	84.6154	26	26	26	26	31	31	31	31	59	59	59	59	25	96.1538	25	96.1538	25	96.1538	25
119	ADD2	chr2:70656784-70768200		Cardiomyopathy, Dilated;Leukemia, Myelocytic, Acute				protein-coding	adducin_2	111416	247	251	255	261	265	255	5	18	2	2	2	2	27	103.846	27	103.846	27	103.846	27	103.846	30	30	30	30	33	33	33	33	65	65	65	65	30	115.385	30	115.385	30	115.385	30
120	ADD3	chr10:109996373-110135565		CEREBRAL PALSY, SPASTIC QUADRIPLEGIC, 3;Bipolar Disorder;Eosinophil count procedure;Adolescent idiopathic scoliosis;SCOLIOSIS, ISOLATED, SUSCEPTIBILITY TO, 3				protein-coding	adducin_3	139192	205	214	228	233	247	225	11	42	0	0	0	0	25	96.1538	25	96.1538	25	96.1538	25	96.1538	28	28	28	28	31	31	31	31	43	43	43	43	28	107.692	28	107.692	28	107.692	28
123	PLIN2	chr9:19108388-19127492		Systolic Pressure				protein-coding	perilipin_2	19104	241	245	245	247	247	245	1	3	0	0	0	0	21	80.7692	21	80.7692	21	80.7692	21	80.7692	24	24	24	24	27	27	27	27	51	51	51	51	23	88.4615	23	88.4615	23	88.4615	23
124	ADH1A	chr4:99276369-99290985						protein-coding	alcohol_dehydrogenase_1A_(class_I),_alpha_polypeptide	14616	256	260	260	260	262	260	1	1	27	27	27	27	33	126.923	33	126.923	33	126.923	33	126.923	34	34	34	34	35	35	35	35	67	67	67	67	33	126.923	33	126.923	33	126.923	33
125	ADH1B	chr4:99304971-99321401	Alcoholic Intoxication, Chronic	Alcoholic Intoxication, Chronic;Alcohol abuse;Alcohol consumption;Blood urea nitrogen measurement;Cardiovascular Diseases;Red Blood Cell Count measurement;Esophageal Neoplasms;Head and Neck Neoplasms;Pharyngeal Neoplasms;Malignant neoplasm of floor of mouth;Malignant neoplasm of anterior portion of floor of mouth;Malignant neoplasm of other specified parts of mouth;Malignant neoplasm of mouth;Mal…				protein-coding	alcohol_dehydrogenase_1B_(class_I),_beta_polypeptide	16430	248	252	253	253	254	251	2	4	4	4	4	4	21	80.7692	21	80.7692	21	80.7692	21	80.7692	23	23	23	23	25	25	25	25	49	49	49	49	23	88.4615	23	88.4615	23	88.4615	23
126	ADH1C	chr4:99336497-99352746	Alcoholic Intoxication, Chronic	Alcoholic Intoxication, Chronic;Alcohol abuse;Alcohol-Related Disorders;Alcohol-Induced Disorders;Serum total cholesterol measurement				protein-coding	alcohol_dehydrogenase_1C_(class_I),_gamma_polypeptide	16249	247	251	254	254	254	252	2	4	3	3	3	3	22	84.6154	22	84.6154	22	84.6154	22	84.6154	23	23	23	23	24	24	24	24	39	39	36	36	23	88.4615	23	88.4615	23	88.4615	23
127	ADH4	chr4:99123658-99144297		Alcoholic Intoxication, Chronic;Esophageal Neoplasms;Leukemia, Myelocytic, Acute;Eosinophil count procedure;Alcohol-Related Disorders;Alcohol-Induced Disorders;Serum albumin measurement;Blood Protein Measurement				protein-coding	alcohol_dehydrogenase_4_(class_II),_pi_polypeptide	20639	223	227	232	238	243	233	4	3	0	0	0	0	21	80.7692	21	80.7692	21	80.7692	21	80.7692	24	24	24	24	26	26	26	26	50	50	50	50	23	88.4615	23	88.4615	23	88.4615	23
128	ADH5	chr4:99070978-99088788						protein-coding	alcohol_dehydrogenase_5_(class_III),_chi_polypeptide	17810	224	224	225	225	226	224	0	2	0	0	0	0	23	88.4615	23	88.4615	23	88.4615	23	88.4615	25	25	25	25	26	26	26	26	52	52	52	52	24	92.3077	24	92.3077	24	92.3077	24
130	ADH6	chr4:99202639-99219246						protein-coding	alcohol_dehydrogenase_6_(class_V)	16607	242	242	243	245	245	243	1	6	16	16	16	16	26	100	26	100	26	100	26	100	27	27	27	27	29	29	29	29	47	47	47	47	27	103.846	27	103.846	27	103.846	27
131	ADH7	chr4:99412263-99435342		Head and Neck Neoplasms;Blood Protein Measurement				protein-coding	alcohol_dehydrogenase_7_(class_IV),_mu_or_sigma_polypeptide	23079	244	252	252	255	256	251	4	7	10	10	10	10	20	76.9231	20	76.9231	20	76.9231	20	76.9231	21	21	21	21	25	25	25	25	44	44	44	44	22	84.6154	22	84.6154	22	84.6154	22
132	ADK	chr10:74151221-74709290	HYPERMETHIONINEMIA DUE TO ADENOSINE KINASE DEFICIENCY	HYPERMETHIONINEMIA DUE TO ADENOSINE KINASE DEFICIENCY;Cardiovascular Diseases;Adolescent idiopathic scoliosis;Hypospadias;Systolic Pressure;Body mass index;SCOLIOSIS, ISOLATED, SUSCEPTIBILITY TO, 3				protein-coding	adenosine_kinase	558069	210	220	228	243	254	230	12	122	0	0	0	0	24	92.3077	24	92.3077	24	92.3077	24	92.3077	28	28	28	28	32	32	32	32	65	65	65	65	28	107.692	28	107.692	28	107.692	28
133	ADM	chr11:10305073-10307397		Glomerulonephritis;Hyperalgesia;Sepsis				protein-coding	adrenomedullin	2324	220	220	220	220	220	220	0	1	26	26	26	26	29	111.538	29	111.538	29	111.538	29	111.538	29	29	29	29	30	30	30	30	42	42	42	42	29	111.538	29	111.538	29	111.538	29
134	ADORA1	chr1:203127726-203167405		Asthma;Respiratory Tract Diseases;Waist-Hip Ratio;Childhood asthma;Systolic Pressure				protein-coding	adenosine_A1_receptor	39679	220	220	227	232	232	226	5	5	0	0	0	0	31	119.231	31	119.231	31	119.231	31	119.231	33	33	33	33	35	35	35	35	48	48	48	48	32	123.077	32	123.077	32	123.077	32
135	ADORA2A	chr22:24423597-24442357						protein-coding	adenosine_A2a_receptor	18760	224	224	224	231	231	226	3	1	18	18	18	18	22	84.6154	22	84.6154	22	84.6154	22	84.6154	22	22	22	22	25	25	25	25	41	41	41	41	23	88.4615	23	88.4615	23	88.4615	23
136	ADORA2B	chr17:15850362-15975746		Waist-Hip Ratio				protein-coding	adenosine_A2b_receptor	125384	226	230	233	237	242	233	4	18	0	0	0	0	27	103.846	27	103.846	27	103.846	27	103.846	30	30	30	30	34	34	34	34	54	54	54	54	30	115.385	30	115.385	30	115.385	30
137	ADORA2BP1	chr1:209744350-209745676						pseudogene	adenosine_A2b_receptor_pseudogene_1	1326	233	233	233	233	233	233	0	0	25	25	25	25	26	100	26	100	26	100	26	100	26	26	26	26	26	26	26	26	34	34	34	34	25	96.1538	25	96.1538	25	96.1538	25
140	ADORA3	chr1:111499429-111503633						protein-coding	adenosine_A3_receptor	4204	226	226	226	228	228	226	0	0	2	2	2	2	32	123.077	32	123.077	32	123.077	32	123.077	33	33	33	33	36	36	36	36	74	74	74	74	33	126.923	33	126.923	33	126.923	33
141	ADPRH	chr3:119579492-119589945						protein-coding	ADP-ribosylarginine_hydrolase	10453	228	228	229	229	230	228	0	2	27	27	27	27	31	119.231	31	119.231	31	119.231	31	119.231	33	33	33	33	35	35	35	35	45	45	45	45	32	123.077	32	123.077	32	123.077	32
142	PARP1	chr1:226360691-226408093		Malignant neoplasm of breast;melanoma;Platelet Count measurement;Low density lipoprotein cholesterol measurement;Serum LDL cholesterol measurement				protein-coding	poly(ADP-ribose)_polymerase_1	47402	0	227	231	234	234	222	42	9	0	0	0	0	26	100	26	100	26	100	26	100	29	29	29	29	31	31	31	31	59	59	59	59	28	107.692	28	107.692	28	107.692	28
143	PARP4	chr13:24420931-24512778		Pseudotumor Cerebri;Sudden Cardiac Death;Sudden Cardiac Arrest				protein-coding	poly(ADP-ribose)_polymerase_family_member_4	91847	107	222	225	228	229	210	38	15	0	0	0	0	24	92.3077	24	92.3077	24	92.3077	24	92.3077	30	30	30	30	33	33	33	33	68	68	68	68	28	107.692	28	107.692	28	107.692	28
144	PARP1P1	chr13:110936624-110940232						pseudogene	poly(ADP-ribose)_polymerase_1_pseudogene_1	3608	251	253	253	253	253	252	0	0	25	25	25	25	28	107.692	28	107.692	28	107.692	28	107.692	29	29	29	29	30	30	30	30	61	61	61	61	29	111.538	29	111.538	29	111.538	29
145	PARP1P2	chr14:63123001-63123935						pseudogene	poly(ADP-ribose)_polymerase_1_pseudogene_2	934	232	232	232	232	232	232	0	0	17	17	17	17	17	65.3846	17	65.3846	17	65.3846	17	65.3846	17	17	17	17	18	18	18	18	23	23	23	23	17	65.3846	17	65.3846	17	65.3846	17
146	ADRA1D	chr20:4220630-4249287		Crohn Disease				protein-coding	adrenoceptor_alpha_1D	28657	194	194	195	196	196	194	0	2	0	0	0	0	19	73.0769	19	73.0769	19	73.0769	19	73.0769	21	21	21	21	24	24	24	24	50	50	50	50	22	84.6154	22	84.6154	22	84.6154	22
147	ADRA1B	chr5:159865086-159989205		Low density lipoprotein cholesterol measurement;Triglycerides measurement;Serum LDL cholesterol measurement				protein-coding	adrenoceptor_alpha_1B	124119	227	235	236	241	248	237	4	32	11	11	11	11	26	100	26	100	26	100	26	100	29	29	29	29	31	31	31	31	48	48	48	48	28	107.692	28	107.692	28	107.692	28
148	ADRA1A	chr8:26748150-26867379		High density lipoprotein measurement;Serum HDL cholesterol measurement				protein-coding	adrenoceptor_alpha_1A	119229	226	229	232	234	235	231	2	21	0	0	0	0	28	107.692	28	107.692	28	107.692	28	107.692	30	30	30	30	33	33	33	33	53	53	53	53	30	115.385	30	115.385	30	115.385	30
150	ADRA2A	chr10:111077029-111080907						protein-coding	adrenoceptor_alpha_2A	3878	235	235	236	236	236	235	0	0	26	26	26	26	28	107.692	28	107.692	28	107.692	28	107.692	30	30	30	30	32	32	32	32	50	50	50	50	29	111.538	29	111.538	29	111.538	29
151	ADRA2B	chr2:96112876-96116571						protein-coding	adrenoceptor_alpha_2B	3695	220	220	220	220	222	220	0	0	25	25	25	25	28	107.692	28	107.692	28	107.692	28	107.692	29	29	29	29	29	29	29	29	56	56	56	56	28	107.692	28	107.692	28	107.692	28
152	ADRA2C	chr4:3766385-3768526						protein-coding	adrenoceptor_alpha_2C	2141	146	146	146	146	146	146	0	0	29	29	29	29	30	115.385	30	115.385	30	115.385	30	115.385	31	31	31	31	31	31	31	31	52	52	52	52	30	115.385	30	115.385	30	115.385	30
153	ADRB1	chr10:114043866-114046904		Cardiomyopathy, Dilated;Heart failure;Congestive heart failure;Hypertensive disease;Birth Weight;Body Height;Cardiovascular Diseases;Diastolic blood pressure;Systolic Pressure;Diastolic blood pressure measurement				protein-coding	adrenoceptor_beta_1	3038	232	232	232	232	233	232	0	2	3	3	3	3	29	111.538	29	111.538	29	111.538	29	111.538	30	30	30	30	32	32	32	32	52	52	52	52	30	115.385	30	115.385	30	115.385	30
154	ADRB2	chr5:148826611-148828623		Cardiomyopathy, Dilated;Forced expiratory volume function;peak expiratory flow (procedure)				protein-coding	adrenoceptor_beta_2	2012	235	235	235	235	235	235	0	0	21	21	21	21	22	84.6154	22	84.6154	22	84.6154	22	84.6154	22	22	22	22	23	23	23	23	34	34	34	34	22	84.6154	22	84.6154	22	84.6154	22
155	ADRB3	chr8:37962990-37966599		Heart failure;Congestive heart failure;Obesity;Low density lipoprotein cholesterol measurement;Triglycerides measurement;High density lipoprotein measurement;Serum HDL cholesterol measurement;Serum LDL cholesterol measurement;Serum total cholesterol measurement				protein-coding	adrenoceptor_beta_3	3609	236	236	236	236	236	236	0	0	20	20	20	20	27	103.846	27	103.846	27	103.846	27	103.846	29	29	29	29	30	30	30	30	43	43	43	43	28	107.692	28	107.692	28	107.692	28
156	GRK2	chr11:67266473-67286556		Heart failure;Congestive heart failure;Hypertensive disease;Finding of Mean Corpuscular Hemoglobin				protein-coding	G_protein-coupled_receptor_kinase_2	20083	203	203	203	203	211	203	2	1	25	25	25	25	33	126.923	33	126.923	33	126.923	33	126.923	35	35	35	35	35	35	35	35	70	70	70	70	34	130.769	34	130.769	34	130.769	34
157	GRK3	chr22:25564675-25729294		Bipolar Disorder;Triglycerides measurement				protein-coding	G_protein-coupled_receptor_kinase_3	164619	212	222	227	232	236	226	6	37	15	15	15	15	23	88.4615	23	88.4615	23	88.4615	23	88.4615	27	27	27	27	31	31	31	31	54	54	54	54	27	103.846	27	103.846	27	103.846	27
158	ADSL	chr22:40346500-40387527	Adenylosuccinate lyase deficiency (disorder)	Adenylosuccinate lyase deficiency (disorder);Breast size				protein-coding	adenylosuccinate_lyase	41027	230	232	236	236	247	234	3	5	3	3	3	3	20	76.9231	20	76.9231	20	76.9231	20	76.9231	23	23	23	23	25	25	25	25	34	34	34	34	22	84.6154	22	84.6154	22	84.6154	22
159	ADSS2	chr1:244408494-244452060		Age at menopause				protein-coding	adenylosuccinate_synthase_2	43566	224	224	230	235	239	230	5	7	1	1	1	1	22	84.6154	22	84.6154	22	84.6154	22	84.6154	27	27	27	27	34	34	34	34	67	67	67	67	27	103.846	27	103.846	27	103.846	27
160	AP2A1	chr19:49767001-49807114		mathematical ability;Finding of Mean Corpuscular Hemoglobin				protein-coding	adaptor_related_protein_complex_2_subunit_alpha_1	40113	191	193	195	197	198	195	2	5	0	0	0	0	27	103.846	27	103.846	27	103.846	27	103.846	30	30	30	30	33	33	33	33	42	42	42	42	29	111.538	29	111.538	29	111.538	29
161	AP2A2	chr11:925870-1012240		Alzheimer's Disease;Asthma				protein-coding	adaptor_related_protein_complex_2_subunit_alpha_2	86370	0	0	0	198	200	89	98	10	0	0	0	0	13	50	13	50	13	50	13	50	20	20	20	20	27	27	27	27	60	60	60	60	20	76.9231	20	76.9231	20	76.9231	20
162	AP1B1	chr22:29327680-29388570		Reticulocyte count (procedure)				protein-coding	adaptor_related_protein_complex_1_subunit_beta_1	60890	206	206	213	215	217	211	4	11	3	3	3	3	24	92.3077	24	92.3077	24	92.3077	24	92.3077	26	26	26	26	30	30	30	30	47	47	47	47	26	100	26	100	26	100	26
163	AP2B1	chr17:35587322-35726413		Intelligence;Platelet Count measurement;Schizophrenia;Platelet mean volume determination (procedure);Reticulocyte count (procedure);Red cell distribution width determination;mathematical ability;RDW - Red blood cell distribution width result;Platelet Component Distribution Width Measurement				protein-coding	adaptor_related_protein_complex_2_subunit_beta_1	139091	121	222	232	245	249	232	14	43	0	0	0	0	25	96.1538	25	96.1538	25	96.1538	25	96.1538	29	29	29	29	32	32	32	32	55	55	55	55	28	107.692	28	107.692	28	107.692	28
164	AP1G1	chr16:71729000-71808834		Forced expiratory volume function;Serum albumin measurement				protein-coding	adaptor_related_protein_complex_1_subunit_gamma_1	79834	237	244	244	247	251	245	3	17	4	4	4	4	22	84.6154	22	84.6154	22	84.6154	22	84.6154	26	26	26	26	28	28	28	28	39	39	39	39	24	92.3077	24	92.3077	24	92.3077	24
165	AEBP1	chr7:44104345-44114560		Carpal Tunnel Syndrome;EHLERS-DANLOS SYNDROME, CLASSIC-LIKE, 2				protein-coding	AE_binding_protein_1	10215	194	194	194	194	202	195	2	0	31	31	31	31	37	142.308	37	142.308	37	142.308	37	142.308	40	40	40	40	40	40	40	40	74	74	74	74	38	146.154	38	146.154	38	146.154	38
166	TLE5	chr19:3052910-3062966						protein-coding	TLE_family_member_5,_transcriptional_modulator	10056	115	115	231	231	231	188	55	1	14	14	14	14	24	92.3077	24	92.3077	24	92.3077	24	92.3077	26	26	26	26	26	26	26	26	47	47	47	47	25	96.1538	25	96.1538	25	96.1538	25
167	CRISP1	chr6:49834257-49877096						protein-coding	cysteine_rich_secretory_protein_1	42839	219	221	226	229	229	224	3	11	2	2	2	2	22	84.6154	22	84.6154	22	84.6154	22	84.6154	25	25	25	25	26	26	26	26	53	53	53	53	24	92.3077	24	92.3077	24	92.3077	24
172	AFG3L1P	chr16:89972580-90000787		Hair Color;melanoma;Suntan;Body Fat Distribution;Nasopharyngeal carcinoma				transcribed_pseudogene	AFG3_like_matrix_AAA_peptidase_subunit_1,_pseudogene	28207	278	278	278	278	299	281	7	1	1	1	1	1	24	92.3077	24	92.3077	24	92.3077	24	92.3077	26	26	26	26	29	29	29	29	48	48	48	48	27	103.846	27	103.846	27	103.846	27
173	AFM	chr4:73481745-73504001		Eye Color;Malignant neoplasm of prostate;Prostate carcinoma				protein-coding	afamin	22256	217	217	217	228	228	222	5	1	23	23	23	23	41	157.692	41	157.692	41	157.692	41	157.692	45	45	45	45	47	47	47	47	76	76	76	76	43	165.385	43	165.385	43	165.385	43
174	AFP	chr4:73436221-73456174		alpha-Fetoprotein Deficiency			AFP	protein-coding	alpha_fetoprotein	19953	205	206	208	208	217	207	2	4	1	1	1	1	27	103.846	27	103.846	27	103.846	27	103.846	28	28	28	28	30	30	30	30	55	55	55	55	28	107.692	28	107.692	28	107.692	28
175	AGA	chr4:177430774-177442437	Aspartylglucosaminuria	Aspartylglucosaminuria				protein-coding	aspartylglucosaminidase	11663	222	223	224	224	228	223	1	4	3	3	3	3	22	84.6154	22	84.6154	22	84.6154	22	84.6154	23	23	23	23	26	26	26	26	48	48	48	48	23	88.4615	23	88.4615	23	88.4615	23
176	ACAN	chr15:88803436-88875353	Spondyloepimetaphyseal Dysplasia, Aggrecan Type	Spondyloepiphyseal Dysplasia, Kimberley Type;Spondyloepimetaphyseal Dysplasia, Aggrecan Type;Familial Osteochondritis Dissecans;Multiple congenital anomalies;Body Height;Smoking;Low density lipoprotein cholesterol measurement;High density lipoprotein measurement;Body Fat Distribution;Lean body mass;Serum HDL cholesterol measurement;Serum LDL cholesterol measurement;Dysmorphic features;Infant leng…				protein-coding	aggrecan	71917	254	255	257	258	264	257	3	14	4	4	4	4	26	100	26	100	26	100	26	100	28	28	28	28	30	30	30	30	52	52	52	52	27	103.846	27	103.846	27	103.846	27
177	AGER	chr6:32180969-32184253		Atherosclerosis;Rheumatoid Arthritis;Diabetes Mellitus, Insulin-Dependent;Forced expiratory volume function;Chronic Obstructive Airway Disease;Respiratory Function Tests;Systemic Scleroderma;Vital capacity;Pulmonary function;peak expiratory flow (procedure);Blood Protein Measurement;Pulmonary function (finding)				protein-coding	advanced_glycosylation_end-product_specific_receptor	3284	216	216	216	216	216	216	0	0	19	19	19	19	20	76.9231	20	76.9231	20	76.9231	20	76.9231	21	21	21	21	22	22	22	22	31	31	31	31	21	80.7692	21	80.7692	21	80.7692	21
178	AGL	chr1:99849258-99924023	Glycogen Storage Disease Type III	Glycogen Storage Disease Type III;Glycogen Storage Disease;Glycogen Storage Disease IIIA;Glycogen Storage Disease IIIB			AGL	protein-coding	amylo-alpha-1,_6-glucosidase,_4-alpha-glucanotransferase	74765	204	208	209	212	215	209	2	16	5	5	5	5	20	76.9231	20	76.9231	20	76.9231	20	76.9231	23	23	23	23	25	25	25	25	39	39	39	39	22	84.6154	22	84.6154	22	84.6154	22
181	AGRP	chr16:67482571-67483547		Obesity				protein-coding	agouti_related_neuropeptide	976	208	208	208	208	208	208	0	0	20	20	20	20	21	80.7692	21	80.7692	21	80.7692	21	80.7692	21	21	21	21	21	21	21	21	24	24	24	24	20	76.9231	20	76.9231	20	76.9231	20
182	JAG1	chr20:10637684-10673999	Tetralogy of Fallot;Alagille Syndrome;Deafness, Congenital Heart Defects, and Posterior Embryotoxon;Alagille Syndrome 1	Tetralogy of Fallot;Alagille Syndrome;Deafness, Congenital Heart Defects, and Posterior Embryotoxon;Alagille Syndrome 1;Bone Density;Red Blood Cell Count measurement;Congenital Heart Defects;White Blood Cell Count procedure;Bone Mineral Density Test;Eosinophil count procedure;Uric acid measurement (procedure);Mid aortic syndrome				protein-coding	jagged_canonical_Notch_ligand_1	36315	233	235	238	239	243	238	3	10	0	0	0	0	18	69.2308	18	69.2308	18	69.2308	18	69.2308	23	23	23	23	24	24	24	24	36	36	36	36	21	80.7692	21	80.7692	21	80.7692	21
183	AGT	chr1:230702523-230745583	Allanson Pantzar McLeod syndrome	Atherosclerosis;Diabetic Retinopathy;Fetal Growth Retardation;Fibrosis;Glomerulonephritis;Focal glomerulosclerosis;Heart failure;Congestive heart failure;Hypertensive disease;Liver Cirrhosis;Myocardial Infarction;Pulmonary Fibrosis;Essential Hypertension;Allanson Pantzar McLeod syndrome;Alcohol consumption;Blood Pressure;High density lipoprotein measurement;Serum HDL cholesterol measurement;Diast…				protein-coding	angiotensinogen	43060	216	218	219	220	220	218	1	6	11	11	11	11	24	92.3077	24	92.3077	24	92.3077	24	92.3077	25	25	25	25	26	26	26	26	38	38	38	38	24	92.3077	24	92.3077	24	92.3077	24
185	AGTR1	chr3:148697903-148743003	Allanson Pantzar McLeod syndrome	Heart failure;Congestive heart failure;Hypertensive disease;Kidney Diseases;Essential Hypertension;Allanson Pantzar McLeod syndrome;Narcolepsy;Low density lipoprotein cholesterol measurement;Triglycerides measurement;Adolescent idiopathic scoliosis;Serum LDL cholesterol measurement;Serum total cholesterol measurement;SCOLIOSIS, ISOLATED, SUSCEPTIBILITY TO, 3				protein-coding	angiotensin_II_receptor_type_1	45100	0	206	208	208	210	202	30	17	18	18	18	18	25	96.1538	25	96.1538	25	96.1538	25	96.1538	26	26	26	26	30	30	30	30	50	50	50	50	27	103.846	27	103.846	27	103.846	27
186	AGTR2	chrX:116170744-116174974		Hypertensive disease;Triglycerides measurement;High density lipoprotein measurement;Serum HDL cholesterol measurement				protein-coding	angiotensin_II_receptor_type_2	4230	221	221	221	221	221	221	0	0	20	20	20	20	23	88.4615	23	88.4615	23	88.4615	23	88.4615	23	23	23	23	24	24	24	24	31	31	31	31	23	88.4615	23	88.4615	23	88.4615	23
187	APLNR	chr11:57233591-57237250						protein-coding	apelin_receptor	3659	258	260	260	260	260	259	0	1	28	28	28	28	30	115.385	30	115.385	30	115.385	30	115.385	30	30	30	30	31	31	31	31	52	52	52	52	30	115.385	30	115.385	30	115.385	30
189	AGXT	chr2:240868824-240880500	Primary hyperoxaluria, type I	Primary hyperoxaluria, type I;Body Height;Primary Hyperoxaluria;Nephrocalcinosis;Nephrolithiasis				protein-coding	alanine--glyoxylate_aminotransferase	11676	94	174	174	174	174	155	33	0	0	0	0	0	32	123.077	32	123.077	32	123.077	32	123.077	33	33	33	33	35	35	35	35	61	61	61	61	33	126.923	33	126.923	33	126.923	33
190	NR0B1	chrX:30304206-30309390	X-linked Adrenal Hypoplasia	X-linked Adrenal Hypoplasia;DOSAGE-SENSITIVE SEX REVERSAL				protein-coding	nuclear_receptor_subfamily_0_group_B_member_1	5184	228	228	228	228	235	228	2	1	18	18	18	18	20	76.9231	20	76.9231	20	76.9231	20	76.9231	21	21	21	21	22	22	22	22	25	25	25	25	20	76.9231	20	76.9231	20	76.9231	20
191	AHCY	chr20:34231981-34311836	S-adenosylhomocysteine hydrolase deficiency	S-adenosylhomocysteine hydrolase deficiency;Body Height;Rhabdomyolysis;Protein C measurement;Protein C antigen measurement;Overgrowth			ASIP	protein-coding	adenosylhomocysteinase	79855	215	218	220	227	234	222	6	11	0	0	0	0	23	88.4615	23	88.4615	23	88.4615	23	88.4615	27	27	27	27	30	30	30	30	57	57	57	57	26	100	26	100	26	100	26
196	AHR	chr7:17298652-17346147		Albuminuria;Cholangitis, Sclerosing;Ulcerative Colitis;Crohn Disease;Esophageal Neoplasms;Glomerular Filtration Rate;melanoma;Psoriasis;Ankylosing spondylitis;Vital capacity;Cutaneous Melanoma;Malignant melanoma of skin of upper limb;Malignant melanoma of skin of lower limb;Eosinophil count procedure;Potassium measurement;Glucose measurement;Sodium measurement;elevated blood glucose level;Squamou…				protein-coding	aryl_hydrocarbon_receptor	47495	252	253	253	255	255	253	1	10	12	12	12	12	27	103.846	27	103.846	27	103.846	27	103.846	28	28	28	28	30	30	30	30	49	49	49	49	28	107.692	28	107.692	28	107.692	28
197	AHSG	chr3:186613060-186621318		NEPHROLITHIASIS, CALCIUM OXALATE;Alopecia-Mental Retardation Syndrome 1;Blood Protein Measurement				protein-coding	alpha_2-HS_glycoprotein	8258	275	275	275	275	275	275	0	1	17	17	17	17	20	76.9231	20	76.9231	20	76.9231	20	76.9231	22	22	22	22	24	24	24	24	45	45	45	45	21	80.7692	21	80.7692	21	80.7692	21
199	AIF1	chr6:31615234-31617015		Hyperalgesia;Rheumatoid Arthritis;HUMAN IMMUNODEFICIENCY VIRUS TYPE 1, SUSCEPTIBILITY TO;HIV-1, RESISTANCE TO;ACQUIRED IMMUNODEFICIENCY SYNDROME, PROGRESSION TO;AIDS, PROGRESSION TO				protein-coding	allograft_inflammatory_factor_1	1781	231	231	231	231	231	231	0	0	15	15	15	15	15	57.6923	15	57.6923	15	57.6923	15	57.6923	15	15	15	15	16	16	16	16	19	19	19	19	15	57.6923	15	57.6923	15	57.6923	15
202	CRYBG1	chr6:106360717-106572017		Longevity;Red cell distribution width determination;RDW - Red blood cell distribution width result				protein-coding	crystallin_beta-gamma_domain_containing_1	211300	0	215	219	223	232	215	25	50	0	0	0	0	25	96.1538	25	96.1538	25	96.1538	25	96.1538	28	28	28	28	34	34	34	34	63	63	63	63	29	111.538	29	111.538	29	111.538	29
203	AK1	chr9:127866480-127879621	Adenylate Kinase Deficiency, Hemolytic Anemia Due To	Adenylate Kinase Deficiency, Hemolytic Anemia Due To;Blood Protein Measurement				protein-coding	adenylate_kinase_1	13141	207	207	208	208	208	207	0	2	4	4	4	4	29	111.538	29	111.538	29	111.538	29	111.538	31	31	31	31	33	33	33	33	52	52	52	52	30	115.385	30	115.385	30	115.385	30
204	AK2	chr1:33007940-33036883	Reticular dysgenesis	Reticular dysgenesis				protein-coding	adenylate_kinase_2	28943	215	216	217	220	221	217	2	6	13	13	13	13	31	119.231	31	119.231	31	119.231	31	119.231	39	39	39	39	44	44	44	44	59	59	59	59	38	146.154	38	146.154	38	146.154	38
205	AK4	chr1:65147552-65232145		Venous Thromboembolism				protein-coding	adenylate_kinase_4	84593	220	222	227	233	240	227	6	18	2	2	2	2	26	100	26	100	26	100	26	100	31	31	31	31	34	34	34	34	41	41	41	41	30	115.385	30	115.385	30	115.385	30
206	AK4P1	chr17:31345316-31347701						pseudogene	adenylate_kinase_4_pseudogene_1	2385	225	225	225	225	225	225	0	0	40	40	40	40	41	157.692	41	157.692	41	157.692	41	157.692	42	42	42	42	43	43	43	43	60	60	60	60	42	161.538	42	161.538	42	161.538	42
207	AKT1	chr14:104769349-104795748	Malignant neoplasm of breast;Proteus Syndrome;COWDEN SYNDROME 6	Malignant neoplasm of breast;Colorectal Carcinoma;Meningioma;Schizophrenia;Proteus Syndrome;Breast Carcinoma;ovarian neoplasm;Malignant neoplasm of ovary;COWDEN SYNDROME 6;Body Height;White Blood Cell Count procedure;melanoma;High density lipoprotein measurement;Endometrial Carcinoma				protein-coding	AKT_serine/threonine_kinase_1	26399	175	175	175	175	175	175	0	2	0	0	0	0	15	57.6923	15	57.6923	15	57.6923	15	57.6923	18	18	18	18	22	22	22	22	34	34	34	34	18	69.2308	18	69.2308	18	69.2308	18
208	AKT2	chr19:40230317-40285345	Diabetes Mellitus, Non-Insulin-Dependent;HYPOINSULINEMIC HYPOGLYCEMIA WITH HEMIHYPERTROPHY	Malignant neoplasm of breast;Diabetes Mellitus, Non-Insulin-Dependent;Breast Carcinoma;HYPOINSULINEMIC HYPOGLYCEMIA WITH HEMIHYPERTROPHY;Non-Small Cell Lung Carcinoma;Colorectal Neoplasms;Leukemia, Myelocytic, Acute;Diastolic blood pressure				protein-coding	AKT_serine/threonine_kinase_2	55028	206	210	212	217	217	212	4	9	9	9	9	9	25	96.1538	25	96.1538	25	96.1538	25	96.1538	27	27	27	27	31	31	31	31	45	45	45	45	27	103.846	27	103.846	27	103.846	27
210	ALAD	chr9:113386312-113401284	Porphobilinogen synthase deficiency	Porphobilinogen synthase deficiency				protein-coding	aminolevulinate_dehydratase	14972	222	223	223	226	226	223	1	3	19	19	19	19	23	88.4615	23	88.4615	23	88.4615	23	88.4615	25	25	25	25	28	28	28	28	49	49	49	49	25	96.1538	25	96.1538	25	96.1538	25
211	ALAS1	chr3:52198083-52214327		Disorders of Porphyrin Metabolism				protein-coding	5'-aminolevulinate_synthase_1	16244	232	232	232	232	232	232	0	3	17	17	17	17	21	80.7692	21	80.7692	21	80.7692	21	80.7692	24	24	24	24	26	26	26	26	29	29	29	29	23	88.4615	23	88.4615	23	88.4615	23
212	ALAS2	chrX:55009055-55030977	X-linked sideroblastic anemia	Protoporphyria, Erythropoietic, X-Linked Dominant;X-linked sideroblastic anemia				protein-coding	5'-aminolevulinate_synthase_2	21922	188	188	188	191	192	189	1	4	13	13	13	13	27	103.846	27	103.846	27	103.846	27	103.846	30	30	30	30	32	32	32	32	50	50	50	50	30	115.385	30	115.385	30	115.385	30
213	ALB	chr4:73404287-73421482	Hyperthyroxinemia, Familial Dysalbuminemic	Diabetic Nephropathy;Hyperthyroxinemia, Familial Dysalbuminemic;Analbuminemia				protein-coding	albumin	17195	212	212	214	214	215	213	1	2	15	15	15	15	19	73.0769	19	73.0769	19	73.0769	19	73.0769	21	21	21	21	23	23	23	23	32	32	32	32	21	80.7692	21	80.7692	21	80.7692	21
214	ALCAM	chr3:105366909-105576900		Body Height;Meningococcal Infections;mathematical ability;Blood Protein Measurement				protein-coding	activated_leukocyte_cell_adhesion_molecule	209991	0	226	240	250	257	237	16	54	0	0	0	0	24	92.3077	24	92.3077	24	92.3077	24	92.3077	26	26	26	26	30	30	30	30	50	50	50	50	26	100	26	100	26	100	26
215	ABCD1	chrX:153724856-153744755	Adrenoleukodystrophy	Adrenoleukodystrophy;Adrenomyeloneuropathy;Asthma;Low Back Pain;Babinski Reflex;Scoliosis, unspecified;Urinary Stress Incontinence;Urgency of micturition;Ankle clonus;Romberg's sign positive;Serum lipids high (finding);Gait abnormality;Thoracolumbar scoliosis;Lower limb hyperreflexia;High, narrow palate;Impaired pain sensation;Impaired vibration sensation in the lower limbs;Progressive spastic pa…				protein-coding	ATP_binding_cassette_subfamily_D_member_1	19899	186	186	186	186	190	186	1	1	23	23	23	23	26	100	26	100	26	100	26	100	28	28	28	28	31	31	31	31	40	40	40	40	28	107.692	28	107.692	28	107.692	28
216	ALDH1A1	chr9:72900671-72953053						protein-coding	aldehyde_dehydrogenase_1_family_member_A1	52382	230	231	232	235	235	232	2	9	4	4	4	4	26	100	26	100	26	100	26	100	28	28	28	28	29	29	29	29	54	54	54	54	27	103.846	27	103.846	27	103.846	27
217	ALDH2	chr12:111766933-111817532	Alcoholic Intoxication, Chronic	Alcoholic Intoxication, Chronic;Alcohol abuse;Alcohol consumption;Arthritis, Gouty;Autoimmune Diseases;Body Height;Body mass index procedure;Coronary heart disease;Drinking behavior processes;Esophageal Neoplasms;Gout;Hepatitis B;White Blood Cell Count procedure;Platelet Count measurement;Psoriasis;Cerebrovascular accident;Aspartate aminotransferase measurement;Uric acid measurement (procedure);A…				protein-coding	aldehyde_dehydrogenase_2_family_member	50599	201	201	211	211	212	207	4	4	0	0	0	0	25	96.1538	25	96.1538	25	96.1538	25	96.1538	27	27	27	27	30	30	30	30	47	47	47	47	27	103.846	27	103.846	27	103.846	27
218	ALDH3A1	chr17:19737984-19748298		Tonometry;Blood Protein Measurement				protein-coding	aldehyde_dehydrogenase_3_family_member_A1	10314	228	232	232	232	232	231	0	0	18	18	18	18	21	80.7692	21	80.7692	21	80.7692	21	80.7692	22	22	22	22	25	25	25	25	37	37	37	37	22	84.6154	22	84.6154	22	84.6154	22
219	ALDH1B1	chr9:38392702-38398661						protein-coding	aldehyde_dehydrogenase_1_family_member_B1	5959	235	235	235	235	235	235	0	1	20	20	20	20	22	84.6154	22	84.6154	22	84.6154	22	84.6154	23	23	23	23	24	24	24	24	45	45	45	45	23	88.4615	23	88.4615	23	88.4615	23
220	ALDH1A3	chr15:100879831-100916626	MICROPHTHALMIA, ISOLATED 8	MICROPHTHALMIA, ISOLATED 8				protein-coding	aldehyde_dehydrogenase_1_family_member_A3	36795	234	234	234	240	243	237	3	7	12	12	12	12	32	123.077	32	123.077	32	123.077	32	123.077	36	36	36	36	39	39	39	39	51	51	51	51	34	130.769	34	130.769	34	130.769	34
221	ALDH3B1	chr11:68008547-68029276						protein-coding	aldehyde_dehydrogenase_3_family_member_B1	20729	249	249	260	260	260	255	5	3	23	23	23	23	27	103.846	27	103.846	27	103.846	27	103.846	28	28	28	28	30	30	30	30	39	39	39	39	28	107.692	28	107.692	28	107.692	28
222	ALDH3B2	chr11:67662155-67681252						protein-coding	aldehyde_dehydrogenase_3_family_member_B2	19097	229	229	229	230	230	229	0	0	0	0	0	0	27	103.846	27	103.846	27	103.846	27	103.846	31	31	31	31	34	34	34	34	67	67	67	67	30	115.385	30	115.385	30	115.385	30
223	ALDH9A1	chr1:165662216-165698562		Lymphocyte Count measurement				protein-coding	aldehyde_dehydrogenase_9_family_member_A1	36346	201	209	211	214	220	209	5	9	1	1	1	1	26	100	26	100	26	100	26	100	27	27	27	27	28	28	28	28	49	49	49	49	26	100	26	100	26	100	26
224	ALDH3A2	chr17:19648136-19677596	Sjogren-Larsson Syndrome	Sjogren-Larsson Syndrome				protein-coding	aldehyde_dehydrogenase_3_family_member_A2	29460	236	237	237	242	242	239	2	3	0	0	0	0	18	69.2308	18	69.2308	18	69.2308	18	69.2308	20	20	20	20	21	21	21	21	37	37	37	37	19	73.0769	19	73.0769	19	73.0769	19
225	ABCD2	chr12:39531025-39619803						protein-coding	ATP_binding_cassette_subfamily_D_member_2	88778	195	200	202	206	212	203	4	22	9	9	9	9	23	88.4615	23	88.4615	23	88.4615	23	88.4615	25	25	25	25	28	28	28	28	35	35	35	35	25	96.1538	25	96.1538	25	96.1538	25
226	ALDOA	chr16:30064279-30070420	Glycogen Storage Disease XII	Glycogen Storage Disease XII				protein-coding	aldolase,_fructose-bisphosphate_A	6141	229	232	232	232	232	231	1	1	23	23	23	23	26	100	26	100	26	100	26	100	26	26	26	26	27	27	27	27	32	32	32	32	26	100	26	100	26	100	26
228	ALDOAP2	chr10:125666680-125668056						pseudogene	ALDOA_pseudogene_2	1376	225	225	225	225	225	225	0	0	26	26	26	26	27	103.846	27	103.846	27	103.846	27	103.846	28	28	28	28	28	28	28	28	33	33	33	33	27	103.846	27	103.846	27	103.846	27
229	ALDOB	chr9:101420560-101435774	Hereditary fructose intolerance syndrome	Hereditary fructose intolerance syndrome				protein-coding	aldolase,_fructose-bisphosphate_B	15214	221	221	224	224	224	222	1	3	24	24	24	24	28	107.692	28	107.692	28	107.692	28	107.692	31	31	31	31	32	32	32	32	53	53	53	53	30	115.385	30	115.385	30	115.385	30
230	ALDOC	chr17:28573120-28576895						protein-coding	aldolase,_fructose-bisphosphate_C	3775	204	208	208	208	208	207	1	0	24	24	24	24	26	100	26	100	26	100	26	100	27	27	27	27	28	28	28	28	34	34	34	34	27	103.846	27	103.846	27	103.846	27
231	AKR1B1	chr7:134442350-134459239		Blood Protein Measurement				protein-coding	aldo-keto_reductase_family_1_member_B	16889	219	219	220	220	220	219	0	2	24	24	24	24	28	107.692	28	107.692	28	107.692	28	107.692	30	30	30	30	31	31	31	31	56	56	56	56	29	111.538	29	111.538	29	111.538	29
236	AKR1B1P2	chr3:74135927-74137588						pseudogene	aldo-keto_reductase_family_1_member_B1_pseudogene_2	1661	216	216	216	216	216	216	0	1	12	12	12	12	26	100	26	100	26	100	26	100	27	27	27	27	28	28	28	28	41	41	41	41	26	100	26	100	26	100	26
238	ALK	chr2:29192774-29921586	Brain Neoplasms;Adenocarcinoma of lung (disorder);NEUROBLASTOMA, SUSCEPTIBILITY TO, 3	Brain Neoplasms;Non-Small Cell Lung Carcinoma;Neuroblastoma;Adenocarcinoma of lung (disorder);Ki-1+ Anaplastic Large Cell Lymphoma;Inflammatory Myofibroblastic Tumor;NEUROBLASTOMA, SUSCEPTIBILITY TO, 3;Dental caries;Diabetes Mellitus, Non-Insulin-Dependent;Rhabdomyosarcoma;Maculopathy with diabetes mellitus;Viral Load result;Serum albumin measurement;Systolic Pressure;Mammary Neoplasms;HUMAN IMMU…				protein-coding	ALK_receptor_tyrosine_kinase	728812	0	203	210	224	245	213	15	145	0	0	0	0	26	100	26	100	26	100	26	100	29	29	29	29	33	33	33	33	85	85	85	85	29	111.538	29	111.538	29	111.538	29
239	ALOX12	chr17:6996049-7010754						protein-coding	arachidonate_12-lipoxygenase,_12S_type	14705	214	214	217	217	217	215	1	2	0	0	0	0	23	88.4615	23	88.4615	23	88.4615	23	88.4615	24	24	24	24	25	25	25	25	49	49	49	49	24	92.3077	24	92.3077	24	92.3077	24
240	ALOX5	chr10:45374216-45446117		Coronary heart disease;White Blood Cell Count procedure;Finding of Mean Corpuscular Hemoglobin;Corpuscular Hemoglobin Concentration Mean				protein-coding	arachidonate_5-lipoxygenase	71901	117	237	238	240	244	229	34	15	4	4	4	4	20	76.9231	20	76.9231	20	76.9231	20	76.9231	23	23	23	23	27	27	27	27	46	46	46	46	23	88.4615	23	88.4615	23	88.4615	23
241	ALOX5AP	chr13:30713485-30764426		High density lipoprotein measurement;Serum HDL cholesterol measurement;response to epirubicin				protein-coding	arachidonate_5-lipoxygenase_activating_protein	50941	238	242	243	246	256	243	3	7	1	1	1	1	25	96.1538	25	96.1538	25	96.1538	25	96.1538	31	31	31	31	35	35	35	35	57	57	57	57	29	111.538	29	111.538	29	111.538	29
242	ALOX12B	chr17:8072636-8087716	ICHTHYOSIS, CONGENITAL, AUTOSOMAL RECESSIVE 2	Congenital Nonbullous Ichthyosiform Erythroderma;ICHTHYOSIS, CONGENITAL, AUTOSOMAL RECESSIVE 2				protein-coding	arachidonate_12-lipoxygenase,_12R_type	15080	215	215	220	220	220	218	2	1	0	0	0	0	25	96.1538	25	96.1538	25	96.1538	25	96.1538	27	27	27	27	28	28	28	28	46	46	46	46	26	100	26	100	26	100	26
243	ALOX12P1	chr17:30529686-30541840		mathematical ability				pseudogene	arachidonate_12-lipoxygenase_pseudogene_1	12154	223	227	227	227	227	226	1	2	23	23	23	23	27	103.846	27	103.846	27	103.846	27	103.846	33	33	33	33	35	35	35	35	63	63	63	63	31	119.231	31	119.231	31	119.231	31
245	ALOX12P2	chr17:6853576-6900349		Bipolar Disorder;Body mass index				transcribed_pseudogene	arachidonate_12-lipoxygenase_pseudogene_2	46773	235	235	239	239	243	237	2	10	0	0	0	0	22	84.6154	22	84.6154	22	84.6154	22	84.6154	24	24	24	24	25	25	25	25	37	37	37	37	23	88.4615	23	88.4615	23	88.4615	23
246	ALOX15	chr17:4630919-4641678		Nasal Polyps;Chronic sinusitis;Eosinophil count procedure;Blood basophil count (lab test)				protein-coding	arachidonate_15-lipoxygenase	10759	217	217	217	218	218	217	0	1	22	22	22	22	32	123.077	32	123.077	32	123.077	32	123.077	33	33	33	33	34	34	34	34	59	59	59	59	32	123.077	32	123.077	32	123.077	32
247	ALOX15B	chr17:8039059-8049134						protein-coding	arachidonate_15-lipoxygenase_type_B	10075	224	227	227	227	227	226	1	1	14	14	14	14	29	111.538	29	111.538	29	111.538	29	111.538	34	34	34	34	39	39	39	39	59	59	59	59	33	126.923	33	126.923	33	126.923	33
248	ALPI	chr2:232456153-232460753						protein-coding	alkaline_phosphatase,_intestinal	4600	240	240	240	243	243	240	1	0	31	31	31	31	34	130.769	34	130.769	34	130.769	34	130.769	36	36	36	36	37	37	37	37	58	58	58	58	35	134.615	35	134.615	35	134.615	35
249	ALPL	chr1:21508984-21578410	Hypophosphatasia;Childhood hypophosphatasia (disorder);Infantile hypophosphatasia;Adult hypophosphatasia (disorder)	Hypophosphatasia;Childhood hypophosphatasia (disorder);Infantile hypophosphatasia;Adult hypophosphatasia (disorder);ODONTOHYPOPHOSPHATASIA (disorder);Hypophosphatasia, Perinatal Lethal;Kidney Calculi;Alkaline phosphatase measurement;Phosphorus measurement;Vitamin B6 measurement;VITAMIN B12 MEASUREMENT;Inorganic phosphate measurement				protein-coding	alkaline_phosphatase,_biomineralization_associated	69426	213	216	218	220	223	217	3	12	0	0	0	0	23	88.4615	23	88.4615	23	88.4615	23	88.4615	24	24	24	24	26	26	26	26	43	43	43	43	24	92.3077	24	92.3077	24	92.3077	24
250	ALPP	chr2:232378751-232382889						protein-coding	alkaline_phosphatase,_placental	4138	252	252	252	252	257	252	1	0	19	19	19	19	20	76.9231	20	76.9231	20	76.9231	20	76.9231	21	21	21	21	21	21	21	21	38	38	38	38	21	80.7692	21	80.7692	21	80.7692	21
251	ALPG	chr2:232406844-232410714						protein-coding	alkaline_phosphatase,_germ_cell	3870	252	252	252	252	252	252	0	0	11	11	11	11	24	92.3077	24	92.3077	24	92.3077	24	92.3077	25	25	25	25	26	26	26	26	50	50	50	50	25	96.1538	25	96.1538	25	96.1538	25
257	ALX3	chr1:110059870-110070672	Frontonasal dysplasia	Frontonasal dysplasia				protein-coding	ALX_homeobox_3	10802	246	246	246	246	246	246	0	1	28	28	28	28	32	123.077	32	123.077	32	123.077	32	123.077	32	32	32	32	33	33	33	33	56	56	56	56	32	123.077	32	123.077	32	123.077	32
258	AMBN	chr4:70592256-70607288		AMELOGENESIS IMPERFECTA, TYPE IF				protein-coding	ameloblastin	15032	215	215	215	216	217	215	0	3	0	0	0	0	25	96.1538	25	96.1538	25	96.1538	25	96.1538	26	26	26	26	27	27	27	27	47	47	47	47	25	96.1538	25	96.1538	25	96.1538	25
259	AMBP	chr9:114060127-114078300		Blood Protein Measurement				protein-coding	alpha-1-microglobulin/bikunin_precursor	18173	196	196	200	200	200	198	1	1	15	15	15	15	24	92.3077	24	92.3077	24	92.3077	24	92.3077	25	25	25	25	28	28	28	28	60	60	60	60	26	100	26	100	26	100	26
262	AMD1	chr6:110814617-110895713		Body Height				protein-coding	adenosylmethionine_decarboxylase_1	81096	193	196	199	202	205	198	3	19	0	0	0	0	20	76.9231	20	76.9231	20	76.9231	20	76.9231	21	21	21	21	23	23	23	23	34	34	34	34	21	80.7692	21	80.7692	21	80.7692	21
263	AMD1P2	chrX:155828096-155829827						pseudogene	adenosylmethionine_decarboxylase_1_pseudogene_2	1731	286	286	286	286	286	286	0	1	29	29	29	29	30	115.385	30	115.385	30	115.385	30	115.385	31	31	31	31	32	32	32	32	57	57	57	57	30	115.385	30	115.385	30	115.385	30
265	AMELX	chrX:11293413-11309588	Amelogenesis Imperfecta, Hypomaturation Type, with Snow-Capped Teeth	Amelogenesis Imperfecta, Hypomaturation Type, with Snow-Capped Teeth				protein-coding	amelogenin_X-linked	16175	220	222	223	223	230	223	2	4	10	10	10	10	29	111.538	29	111.538	29	111.538	29	111.538	31	31	31	31	35	35	35	35	54	54	54	54	31	119.231	31	119.231	31	119.231	31
267	AMFR	chr16:56361452-56425545		Breast Carcinoma				protein-coding	autocrine_motility_factor_receptor	64093	228	237	245	246	251	241	7	13	8	8	8	8	17	65.3846	17	65.3846	17	65.3846	17	65.3846	24	24	24	24	28	28	28	28	47	47	47	47	22	84.6154	22	84.6154	22	84.6154	22
268	AMH	chr19:2249323-2252073	Persistent Mullerian duct syndrome	Persistent Mullerian duct syndrome				protein-coding	anti-Mullerian_hormone	2750	169	169	169	169	169	169	0	0	13	13	13	13	14	53.8462	14	53.8462	14	53.8462	14	53.8462	16	16	16	16	16	16	16	16	31	31	31	31	15	57.6923	15	57.6923	15	57.6923	15
269	AMHR2	chr12:53423855-53431672	Persistent Mullerian duct syndrome	Persistent Mullerian duct syndrome				protein-coding	anti-Mullerian_hormone_receptor_type_2	7817	220	221	221	221	221	220	0	1	25	25	25	25	27	103.846	27	103.846	27	103.846	27	103.846	28	28	28	28	28	28	28	28	33	33	33	33	27	103.846	27	103.846	27	103.846	27
270	AMPD1	chr1:114673098-114695546	MYOPATHY DUE TO MYOADENYLATE DEAMINASE DEFICIENCY	MYOPATHY DUE TO MYOADENYLATE DEAMINASE DEFICIENCY				protein-coding	adenosine_monophosphate_deaminase_1	22448	215	217	218	218	223	217	1	7	8	8	8	8	25	96.1538	25	96.1538	25	96.1538	25	96.1538	27	27	27	27	29	29	29	29	43	43	43	43	27	103.846	27	103.846	27	103.846	27
271	AMPD2	chr1:109619837-109632055	PONTOCEREBELLAR HYPOPLASIA, TYPE 9	SPASTIC PARAPLEGIA 63, AUTOSOMAL RECESSIVE;PONTOCEREBELLAR HYPOPLASIA, TYPE 9				protein-coding	adenosine_monophosphate_deaminase_2	12218	221	221	221	225	225	222	1	0	23	23	23	23	27	103.846	27	103.846	27	103.846	27	103.846	31	31	31	31	34	34	34	34	65	65	65	65	30	115.385	30	115.385	30	115.385	30
272	AMPD3	chr11:10450388-10507579	Erythrocyte Amp Deaminase Deficiency	Erythrocyte Amp Deaminase Deficiency;Mental disorders;Bipolar Disorder;Birth Weight;Blood Pressure;Red Blood Cell Count measurement;White Blood Cell Count procedure;Psychotic Disorders;Waist-Hip Ratio;High density lipoprotein measurement;Lean body mass;Serum HDL cholesterol measurement;Diastolic blood pressure;QRS complex feature;Serum albumin measurement;Systolic Pressure;Major Depressive Disord…				protein-coding	adenosine_monophosphate_deaminase_3	57191	233	235	237	240	240	236	2	9	0	0	0	0	28	107.692	28	107.692	28	107.692	28	107.692	32	32	32	32	35	35	35	35	60	60	60	60	31	119.231	31	119.231	31	119.231	31
273	AMPH	chr7:38383704-38631373		Esophageal Neoplasms				protein-coding	amphiphysin	247669	0	222	226	230	239	224	14	69	0	0	0	0	23	88.4615	23	88.4615	23	88.4615	23	88.4615	27	27	27	27	32	32	32	32	59	59	59	59	27	103.846	27	103.846	27	103.846	27
274	BIN1	chr2:127048023-127107154	Myopathy, Centronuclear, Autosomal Recessive	Myopathy, Centronuclear, Autosomal Recessive;Myopathy, Centronuclear, Autosomal Dominant;Autosomal Recessive Centronuclear Myopathy;Alzheimer's Disease;Myocardial Infarction;Acute transient psychotic disorder;Blood Protein Measurement				protein-coding	bridging_integrator_1	59131	189	192	192	192	201	192	4	1	7	7	7	7	24	92.3077	24	92.3077	24	92.3077	24	92.3077	31	31	31	31	36	36	36	36	54	54	54	54	30	115.385	30	115.385	30	115.385	30
275	AMT	chr3:49416778-49422473	Nonketotic Hyperglycinemia	Nonketotic Hyperglycinemia;Crohn Disease;Fasting blood glucose measurement;Fasting blood sugar result				protein-coding	aminomethyltransferase	5695	236	236	236	236	236	236	0	0	17	17	17	17	22	84.6154	22	84.6154	22	84.6154	22	84.6154	23	23	23	23	24	24	24	24	46	46	46	46	22	84.6154	22	84.6154	22	84.6154	22
276	AMY1A	chr1:103655519-103664554		Blood Protein Measurement	Yes (Length_253970_INV_INV)	Yes (Length_253970_INV_INV)		protein-coding	amylase_alpha_1A	9035	208	208	208	208	211	208	0	1	23	22	9	8	26	100	25	96.1538	10	38.4615	9	34.6154	28	26	14	13	30	28	19	18	67	64	27	26	30	115.385	28	107.692	14	53.8462	13
277	AMY1B	chr1:103687415-103696453			Yes (Length_253970_INV_INV)	Yes (Length_253970_INV_INV)		protein-coding	amylase_alpha_1B	9038	212	214	214	214	214	213	0	1	15	14	5	4	19	73.0769	18	69.2308	9	34.6154	8	30.7692	22	21	12	11	24	23	16	15	29	28	19	18	21	80.7692	20	76.9231	11	42.3077	10
278	AMY1C	chr1:103749654-103758692			Yes (Length_253970_INV_INV)	Yes (Length_253970_INV_INV)		protein-coding	amylase_alpha_1C	9038	217	217	217	217	221	217	0	1	17	16	8	8	20	76.9231	20	76.9231	13	50	12	46.1538	20	20	17	16	21	20	19	18	33	33	31	30	20	76.9231	20	76.9231	16	61.5385	15
279	AMY2A	chr1:103616651-103625780			Yes (Length_253970_INV_INV)	Yes (Length_253970_INV_INV)		protein-coding	amylase_alpha_2A	9129	208	211	211	211	211	210	1	1	0	0	0	0	18	69.2308	18	69.2308	18	69.2308	17	65.3846	20	20	19	17	22	22	20	19	30	30	24	24	19	73.0769	19	73.0769	18	69.2308	17
280	AMY2B	chr1:103554644-103579534		Blood Protein Measurement				protein-coding	amylase_alpha_2B	24890	202	204	204	205	205	204	0	2	16	16	16	16	21	80.7692	21	80.7692	21	80.7692	21	80.7692	27	27	27	27	31	31	31	31	48	48	48	48	26	100	26	100	26	100	26
281	AMYP1	chr1:103713720-103719905			Yes (Length_253970_INV_INV)	Yes (Length_253970_INV_INV)		pseudogene	amylase_alpha_pseudogene_1	6185	210	210	210	214	214	211	1	1	15	15	12	12	17	65.3846	17	65.3846	14	53.8462	14	53.8462	17	17	16	16	18	18	17	17	22	22	20	20	17	65.3846	17	65.3846	15	57.6923	15
283	ANG	chr14:20684177-20694186	Amyotrophic Lateral Sclerosis 9	Amyotrophic Lateral Sclerosis 9;Blood Protein Measurement				protein-coding	angiogenin	10009	201	210	210	210	211	208	3	1	0	0	0	0	19	73.0769	19	73.0769	19	73.0769	19	73.0769	21	21	21	21	23	23	23	23	43	43	43	43	21	80.7692	21	80.7692	21	80.7692	21
284	ANGPT1	chr8:107249482-107497918		Red Blood Cell Count measurement;Glaucoma;Glaucoma, Open-Angle;Tonometry;Reticulocyte count (procedure);Finding of Mean Corpuscular Hemoglobin;Blood Protein Measurement				protein-coding	angiopoietin_1	248436	209	217	232	242	246	230	12	60	0	0	0	0	19	73.0769	19	73.0769	19	73.0769	19	73.0769	27	27	27	27	30	30	30	30	56	56	56	56	24	92.3077	24	92.3077	24	92.3077	24
285	ANGPT2	chr8:6499632-6563245		Glomerular Filtration Rate;Tonometry;Diastolic blood pressure;Systolic Pressure				protein-coding	angiopoietin_2	63613	248	253	253	254	257	253	2	15	0	0	0	0	20	76.9231	20	76.9231	20	76.9231	20	76.9231	23	23	23	23	26	26	26	26	54	54	54	54	23	88.4615	23	88.4615	23	88.4615	23
286	ANK1	chr8:41653225-41896741	SPHEROCYTOSIS, TYPE 1 (disorder)	SPHEROCYTOSIS, TYPE 1 (disorder);Birth Weight;Diabetes Mellitus, Non-Insulin-Dependent;Red Blood Cell Count measurement;Lymphocyte Count measurement;Reticulocyte count (procedure);Red cell distribution width determination;Mean Corpuscular Volume (result);RDW - Red blood cell distribution width result;Ankle brachial pressure index (observable entity);Corpuscular Hemoglobin Concentration Mean				protein-coding	ankyrin_1	243516	117	240	252	256	265	246	25	41	0	0	0	0	27	103.846	27	103.846	27	103.846	27	103.846	31	31	31	31	34	34	34	34	65	65	65	65	30	115.385	30	115.385	30	115.385	30
287	ANK2	chr4:112705622-113383736	CARDIAC ARRHYTHMIA, ANKYRIN-B-RELATED	CARDIAC ARRHYTHMIA, ANKYRIN-B-RELATED;Leukemia, Myelocytic, Acute;Adolescent idiopathic scoliosis;Diastolic blood pressure;SCOLIOSIS, ISOLATED, SUSCEPTIBILITY TO, 3;Death in infancy;Venous Thromboembolism				protein-coding	ankyrin_2	678114	73	212	222	233	249	223	15	134	0	0	0	0	23	88.4615	23	88.4615	23	88.4615	23	88.4615	27	27	27	27	32	32	32	32	50	50	50	50	27	103.846	27	103.846	27	103.846	27
288	ANK3	chr10:60026298-60733528	Bipolar Disorder	Bipolar Disorder;MENTAL RETARDATION, AUTOSOMAL RECESSIVE 37;Body Height;Child Development Disorders, Pervasive;Leukemia, Myelocytic, Acute;Schizophrenia;Prion Diseases;Waist-Hip Ratio;Abnormal behavior;Depressed bipolar I disorder;Acute transient psychotic disorder;Adolescent idiopathic scoliosis;Diastolic blood pressure;Systolic Pressure;Attention deficit hyperactivity disorder;Major Depressive …				protein-coding	ankyrin_3	707230	0	215	220	230	242	221	11	169	0	0	0	0	23	88.4615	23	88.4615	23	88.4615	23	88.4615	26	26	26	26	30	30	30	30	51	51	51	51	26	100	26	100	26	100	26
290	ANPEP	chr15:89784895-89814852		Body Height;Tonometry;Biliary calculi				protein-coding	alanyl_aminopeptidase,_membrane	29957	219	219	221	221	226	221	2	2	5	5	5	5	15	57.6923	15	57.6923	15	57.6923	15	57.6923	21	21	21	21	23	23	23	23	32	32	32	32	19	73.0769	19	73.0769	19	73.0769	19
291	SLC25A4	chr4:185143266-185150382	Progressive External Ophthalmoplegia with Mitochondrial DNA Deletions, Autosomal Dominant, 2;MITOCHONDRIAL DNA DEPLETION SYNDROME 12B (CARDIOMYOPATHIC TYPE), AUTOSOMAL RECESSIVE	Progressive External Ophthalmoplegia with Mitochondrial DNA Deletions, Autosomal Dominant, 2;MITOCHONDRIAL DNA DEPLETION SYNDROME 12B (CARDIOMYOPATHIC TYPE), AUTOSOMAL RECESSIVE;MITOCHONDRIAL DNA DEPLETION SYNDROME 12A (CARDIOMYOPATHIC TYPE), AUTOSOMAL DOMINANT;Muscle hypotonia;Mitochondrial Myopathies;Dysmorphic features				protein-coding	solute_carrier_family_25_member_4	7116	248	248	249	249	249	248	0	0	2	2	2	2	28	107.692	28	107.692	28	107.692	28	107.692	28	28	28	28	29	29	29	29	51	51	51	51	28	107.692	28	107.692	28	107.692	28
292	SLC25A5	chrX:119468444-119471396						protein-coding	solute_carrier_family_25_member_5	2952	219	219	219	219	223	219	1	0	23	23	23	23	24	92.3077	24	92.3077	24	92.3077	24	92.3077	25	25	25	25	26	26	26	26	49	49	49	49	24	92.3077	24	92.3077	24	92.3077	24
293	SLC25A6	chrX:1386152-1392113						protein-coding	solute_carrier_family_25_member_6	5961	61	61	61	61	61	61	0	0	13	13	13	13	15	57.6923	15	57.6923	15	57.6923	15	57.6923	16	16	16	16	16	16	16	16	31	31	31	31	15	57.6923	15	57.6923	15	57.6923	15
301	ANXA1	chr9:73151865-73170393		Neoplasm Metastasis;Mental deterioration				protein-coding	annexin_A1	18528	202	202	203	207	208	204	2	4	28	28	28	28	32	123.077	32	123.077	32	123.077	32	123.077	33	33	33	33	35	35	35	35	47	47	47	47	33	126.923	33	126.923	33	126.923	33
302	ANXA2	chr15:60347151-60397986						protein-coding	annexin_A2	50835	206	209	212	213	216	211	2	10	0	0	0	0	24	92.3077	24	92.3077	24	92.3077	24	92.3077	26	26	26	26	31	31	31	31	51	51	51	51	25	96.1538	25	96.1538	25	96.1538	25
303	ANXA2P1	chr4:153307469-153308811						transcribed_pseudogene	annexin_A2_pseudogene_1	1342	248	248	248	248	248	248	0	1	29	29	29	29	30	115.385	30	115.385	30	115.385	30	115.385	30	30	30	30	30	30	30	30	32	32	32	32	29	111.538	29	111.538	29	111.538	29
304	ANXA2P2	chr9:33624225-33625534						transcribed_pseudogene	annexin_A2_pseudogene_2	1309	240	240	240	240	240	240	0	0	0	0	0	0	17	65.3846	17	65.3846	17	65.3846	17	65.3846	17	17	17	17	18	18	18	18	33	33	33	33	17	65.3846	17	65.3846	17	65.3846	17
305	ANXA2P3	chr10:64825528-64826877						transcribed_pseudogene	annexin_A2_pseudogene_3	1349	214	214	214	214	214	214	0	0	21	21	21	21	22	84.6154	22	84.6154	22	84.6154	22	84.6154	23	23	23	23	23	23	23	23	45	45	45	45	22	84.6154	22	84.6154	22	84.6154	22
306	ANXA3	chr4:78551770-78610447		Rheumatoid Arthritis				protein-coding	annexin_A3	58677	227	231	232	233	235	231	2	16	0	0	0	0	25	96.1538	25	96.1538	25	96.1538	25	96.1538	27	27	27	27	29	29	29	29	59	59	59	59	27	103.846	27	103.846	27	103.846	27
307	ANXA4	chr2:69643808-69827112		Atrial Fibrillation				protein-coding	annexin_A4	183304	246	248	251	254	257	251	3	43	0	0	0	0	22	84.6154	22	84.6154	22	84.6154	22	84.6154	25	25	25	25	28	28	28	28	47	47	47	47	25	96.1538	25	96.1538	25	96.1538	25
308	ANXA5	chr4:121667946-121696980		Chronic Obstructive Airway Disease				protein-coding	annexin_A5	29034	221	221	222	227	230	223	2	5	0	0	0	0	25	96.1538	25	96.1538	25	96.1538	25	96.1538	27	27	27	27	29	29	29	29	55	55	55	55	27	103.846	27	103.846	27	103.846	27
309	ANXA6	chr5:151100706-151157779						protein-coding	annexin_A6	57073	234	237	238	241	242	238	2	9	0	0	0	0	29	111.538	29	111.538	29	111.538	29	111.538	31	31	31	31	37	37	37	37	59	59	59	59	32	123.077	32	123.077	32	123.077	32
310	ANXA7	chr10:73375101-73414058						protein-coding	annexin_A7	38957	242	247	248	251	259	248	3	13	13	13	13	13	18	69.2308	18	69.2308	18	69.2308	18	69.2308	21	21	21	21	27	27	27	27	35	35	35	35	22	84.6154	22	84.6154	22	84.6154	22
311	ANXA11	chr10:80150889-80205808	AMYOTROPHIC LATERAL SCLEROSIS 23	AMYOTROPHIC LATERAL SCLEROSIS 23;Chronic Obstructive Airway Disease;Sarcoidosis;Coronary Artery Disease;Surfactant protein D measurement				protein-coding	annexin_A11	54919	0	202	203	205	213	201	20	10	0	0	0	0	28	107.692	28	107.692	28	107.692	28	107.692	30	30	30	30	32	32	32	32	54	54	54	54	29	111.538	29	111.538	29	111.538	29
312	ANXA13	chr8:123680794-123737393		Breast Carcinoma				protein-coding	annexin_A13	56599	222	227	231	233	235	230	3	11	1	1	1	1	21	80.7692	21	80.7692	21	80.7692	21	80.7692	24	24	24	24	33	33	33	33	56	56	56	56	26	100	26	100	26	100	26
313	AOAH	chr7:36512941-36724494						protein-coding	acyloxyacyl_hydrolase	211553	105	232	238	244	249	236	13	44	0	0	0	0	25	96.1538	25	96.1538	25	96.1538	25	96.1538	30	30	30	30	32	32	32	32	51	51	51	51	29	111.538	29	111.538	29	111.538	29
314	AOC2	chr17:42844580-42850707						protein-coding	amine_oxidase_copper_containing_2	6127	218	218	218	218	218	218	0	0	31	31	31	31	34	130.769	34	130.769	34	130.769	34	130.769	35	35	35	35	35	35	35	35	48	48	48	48	34	130.769	34	130.769	34	130.769	34
316	AOX1	chr2:200586014-200682241						protein-coding	aldehyde_oxidase_1	96227	250	257	262	268	271	261	6	21	0	0	0	0	26	100	26	100	26	100	26	100	29	29	29	29	31	31	31	31	55	55	55	55	27	103.846	27	103.846	27	103.846	27
317	APAF1	chr12:98645290-98735433		Triglycerides measurement				protein-coding	apoptotic_peptidase_activating_factor_1	90143	225	229	234	236	238	232	4	26	1	1	1	1	17	65.3846	17	65.3846	17	65.3846	17	65.3846	23	23	23	23	27	27	27	27	49	49	49	49	22	84.6154	22	84.6154	22	84.6154	22
318	NUDT2	chr9:34329569-34343699						protein-coding	nudix_hydrolase_2	14130	224	224	226	226	228	225	1	2	9	9	9	9	18	69.2308	18	69.2308	18	69.2308	18	69.2308	21	21	21	21	24	24	24	24	44	44	44	44	21	80.7692	21	80.7692	21	80.7692	21
319	APOF	chr12:56360568-56362857						protein-coding	apolipoprotein_F	2289	207	207	207	207	207	207	0	0	31	31	31	31	34	130.769	34	130.769	34	130.769	34	130.769	34	34	34	34	35	35	35	35	43	43	43	43	34	130.769	34	130.769	34	130.769	34
320	APBA1	chr9:69427532-69673013		Intelligence;Schizophrenia;Adolescent idiopathic scoliosis;mathematical ability;SCOLIOSIS, ISOLATED, SUSCEPTIBILITY TO, 3				protein-coding	amyloid_beta_precursor_protein_binding_family_A_member_1	245481	0	207	218	224	229	212	27	54	1	1	1	1	23	88.4615	23	88.4615	23	88.4615	23	88.4615	27	27	27	27	31	31	31	31	47	47	47	47	27	103.846	27	103.846	26	100	26
321	APBA2	chr15:28885974-29118315						protein-coding	amyloid_beta_precursor_protein_binding_family_A_member_2	232341	127	206	213	222	235	211	15	22	0	0	0	0	22	84.6154	22	84.6154	22	84.6154	22	84.6154	26	26	26	26	29	29	29	29	48	48	48	48	25	96.1538	25	96.1538	25	96.1538	25
322	APBB1	chr11:6395124-6419453						protein-coding	amyloid_beta_precursor_protein_binding_family_B_member_1	24329	229	231	231	232	232	230	0	3	18	18	18	18	24	92.3077	24	92.3077	24	92.3077	24	92.3077	25	25	25	25	28	28	28	28	41	41	41	41	25	96.1538	25	96.1538	25	96.1538	25
323	APBB2	chr4:40810027-41214542		Unipolar Depression;Mood Disorders;mathematical ability;Major Depressive Disorder				protein-coding	amyloid_beta_precursor_protein_binding_family_B_member_2	404515	209	229	243	251	259	240	12	78	0	0	0	0	26	100	26	100	26	100	26	100	29	29	29	29	32	32	32	32	65	65	65	65	28	107.692	28	107.692	28	107.692	28
324	APC	chr5:112707498-112846239	Colorectal Carcinoma;Colorectal Neoplasms;Medulloblastoma;Adenomatous Polyposis Coli	Colonic Neoplasms;Colorectal Carcinoma;Colorectal Neoplasms;Liver neoplasms;Malignant neoplasm of stomach;Medulloblastoma;Adenomatous Polyposis Coli;Prostatic Neoplasms;Stomach Neoplasms;Fibromatosis, Aggressive;Hepatoblastoma;Malignant neoplasm of liver;Malignant neoplasm of prostate;Desmoid disease, hereditary;Liver carcinoma;Body Height;Malignant neoplasm of breast;Malignant tumor of colon;Neo…				protein-coding	APC_regulator_of_WNT_signaling_pathway	138741	132	239	242	245	250	238	19	43	8	8	8	8	23	88.4615	23	88.4615	23	88.4615	23	88.4615	28	28	28	28	33	33	33	33	49	49	49	49	28	107.692	28	107.692	28	107.692	28
325	APCS	chr1:159587826-159588865						protein-coding	amyloid_P_component,_serum	1039	236	236	236	236	236	236	0	0	28	28	28	28	29	111.538	29	111.538	29	111.538	29	111.538	29	29	29	29	29	29	29	29	31	31	31	31	29	111.538	29	111.538	29	111.538	29
326	AIRE	chr21:44285876-44298648	Polyglandular Type I Autoimmune Syndrome	Polyglandular Type I Autoimmune Syndrome;Autoimmune Polyendocrinopathy Syndrome, Type I, Autosomal Dominant;Autoimmune polyendocrinopathy syndrome, type 1;Rheumatoid Arthritis				protein-coding	autoimmune_regulator	12772	213	218	218	218	218	217	1	1	1	1	1	1	27	103.846	27	103.846	27	103.846	27	103.846	27	27	27	27	29	29	29	29	55	55	55	55	27	103.846	27	103.846	27	103.846	27
327	APEH	chr3:49673117-49683971		Ulcerative Colitis;Crohn Disease				protein-coding	acylaminoacyl-peptide_hydrolase	10854	238	238	238	238	246	239	2	1	29	29	29	29	33	126.923	33	126.923	33	126.923	33	126.923	36	36	36	36	36	36	36	36	71	71	71	71	34	130.769	34	130.769	34	130.769	34
328	APEX1	chr14:20455226-20457767						protein-coding	apurinic/apyrimidinic_endodeoxyribonuclease_1	2541	205	206	206	206	206	205	0	0	34	34	34	34	36	138.462	36	138.462	36	138.462	36	138.462	37	37	37	37	39	39	39	39	58	58	58	58	37	142.308	37	142.308	37	142.308	37
329	BIRC2	chr11:102347214-102378670		Leukemia, Myelocytic, Acute				protein-coding	baculoviral_IAP_repeat_containing_2	31456	90	194	199	201	202	190	28	11	12	12	12	12	22	84.6154	22	84.6154	22	84.6154	22	84.6154	23	23	23	23	25	25	25	25	41	41	41	41	23	88.4615	23	88.4615	23	88.4615	23
330	BIRC3	chr11:102317484-102339403		Mucosa-Associated Lymphoid Tissue Lymphoma				protein-coding	baculoviral_IAP_repeat_containing_3	21919	193	196	196	200	200	196	2	9	10	10	10	10	26	100	26	100	26	100	26	100	32	32	32	32	37	37	37	37	50	50	50	50	31	119.231	31	119.231	31	119.231	31
331	XIAP	chrX:123859708-123913972	Lymphoproliferative Syndrome, X-Linked, 2	Lymphoproliferative Syndrome, X-Linked, 2				protein-coding	X-linked_inhibitor_of_apoptosis	54264	206	209	210	215	216	211	3	10	3	3	3	3	19	73.0769	19	73.0769	19	73.0769	19	73.0769	21	21	21	21	23	23	23	23	40	40	40	40	20	76.9231	20	76.9231	20	76.9231	20
332	BIRC5	chr17:78214253-78225635		Periodontitis;Periodontosis				protein-coding	baculoviral_IAP_repeat_containing_5	11382	0	0	186	186	186	118	89	0	6	6	6	6	23	88.4615	23	88.4615	23	88.4615	23	88.4615	24	24	24	24	24	24	24	24	48	48	48	48	23	88.4615	23	88.4615	23	88.4615	23
333	APLP1	chr19:35868574-35879792		Influenza due to Influenza A virus subtype H1N1				protein-coding	amyloid_beta_precursor_like_protein_1	11218	201	201	205	205	205	203	1	3	20	20	20	20	25	96.1538	25	96.1538	25	96.1538	25	96.1538	26	26	26	26	27	27	27	27	32	32	32	32	26	100	26	100	26	100	26
334	APLP2	chr11:130069894-130144805		Blood Protein Measurement				protein-coding	amyloid_beta_precursor_like_protein_2	74911	216	220	221	228	232	223	4	12	8	8	8	8	22	84.6154	22	84.6154	22	84.6154	22	84.6154	24	24	24	24	27	27	27	27	34	34	34	34	24	92.3077	24	92.3077	24	92.3077	24
335	APOA1	chr11:116835751-116837950	Amyloidosis, familial visceral	Hypertensive disease;Amyloidosis, familial visceral;Hypoalphalipoproteinemia, Familial;Triglycerides measurement;High density lipoprotein measurement;Diastolic blood pressure;Serum albumin measurement;Systolic Pressure;Serum total cholesterol measurement;Blood Protein Measurement				protein-coding	apolipoprotein_A1	2199	212	212	212	212	212	212	0	1	20	20	20	20	21	80.7692	21	80.7692	21	80.7692	21	80.7692	23	23	23	23	24	24	24	24	45	45	45	45	22	84.6154	22	84.6154	22	84.6154	22
336	APOA2	chr1:161222292-161223628		Hyperlipoproteinemia Type IIa				protein-coding	apolipoprotein_A2	1336	226	226	226	226	226	226	0	0	14	14	14	14	27	103.846	27	103.846	27	103.846	27	103.846	27	27	27	27	27	27	27	27	40	40	40	40	26	100	26	100	26	100	26
337	APOA4	chr11:116820700-116823304		Triglycerides measurement				protein-coding	apolipoprotein_A4	2604	215	215	215	215	215	215	0	0	0	0	0	0	26	100	26	100	26	100	26	100	27	27	27	27	28	28	28	28	49	49	49	49	27	103.846	27	103.846	27	103.846	27
338	APOB	chr2:21001429-21044073	Hypercholesterolemia, Familial;Hyperlipoproteinemia Type IIb;Acanthocytosis With Hypobetalipoproteinemia	Fatty Liver;Hypercholesterolemia;Hypercholesterolemia, Familial;Hypertriglyceridemia;Hyperlipoproteinemia Type IIb;Acanthocytosis With Hypobetalipoproteinemia;Alzheimer's Disease;Barrett Esophagus;Cardiovascular Diseases;Coronary heart disease;Gastroesophageal reflux disease;Hypobetalipoproteinemias;Low density lipoprotein cholesterol measurement;Triglycerides measurement;Adenocarcinoma Of Esopha…				protein-coding	apolipoprotein_B	42644	215	217	219	219	222	218	2	11	3	3	3	3	33	126.923	33	126.923	33	126.923	33	126.923	39	39	39	39	41	41	41	41	72	72	72	72	36	138.462	36	138.462	36	138.462	36
339	APOBEC1	chr12:7649400-7670599					APOBEC1	protein-coding	apolipoprotein_B_mRNA_editing_enzyme_catalytic_subunit_1	21199	225	227	227	228	228	226	1	4	1	1	1	1	26	100	26	100	26	100	26	100	27	27	27	27	28	28	28	28	49	49	49	49	26	100	26	100	26	100	26
341	APOC1	chr19:44914325-44919346		Alzheimer's Disease;C-reactive protein measurement;Low density lipoprotein cholesterol measurement;Triglycerides measurement;High density lipoprotein measurement;Serum HDL cholesterol measurement;Serum LDL cholesterol measurement;Serum albumin measurement;Serum total cholesterol measurement;RESTING HEART RATE;Blood Protein Measurement			APOC1	protein-coding	apolipoprotein_C1	5021	201	201	201	204	204	202	1	0	16	16	16	16	21	80.7692	21	80.7692	21	80.7692	21	80.7692	23	23	23	23	24	24	24	24	33	33	33	33	22	84.6154	22	84.6154	22	84.6154	22
342	APOC1P1	chr19:44926803-44931386		Alzheimer's Disease;Body Height;White Blood Cell Count procedure;Triglycerides measurement;Blood Protein Measurement				transcribed_pseudogene	apolipoprotein_C1_pseudogene_1	4583	199	204	204	204	204	203	1	1	14	14	14	14	16	61.5385	16	61.5385	16	61.5385	16	61.5385	17	17	17	17	17	17	17	17	24	24	24	24	16	61.5385	16	61.5385	16	61.5385	16
343	AQP8	chr16:25216947-25228932						protein-coding	aquaporin_8	11985	233	236	238	238	239	237	1	3	2	2	2	2	20	76.9231	20	76.9231	20	76.9231	20	76.9231	22	22	22	22	23	23	23	23	32	32	32	32	21	80.7692	21	80.7692	21	80.7692	21
344	APOC2	chr19:44946051-44949565	Apolipoprotein C-II Deficiency (disorder)	Apolipoprotein C-II Deficiency (disorder);Alzheimer's Disease;Blood Protein Measurement			APOC4-APOC2,APOC2,APOC4	protein-coding	apolipoprotein_C2	3514	207	207	207	207	207	207	0	0	14	14	14	14	17	65.3846	17	65.3846	17	65.3846	17	65.3846	20	20	20	20	21	21	21	21	33	33	33	33	19	73.0769	19	73.0769	19	73.0769	19
345	APOC3	chr11:116829907-116833072	Apolipoprotein C-III Deficiency	Apolipoprotein C-III Deficiency;Platelet Count measurement;Phosphatidylinositol measurement;Triglycerides measurement;High density lipoprotein measurement;Serum albumin measurement;Serum total cholesterol measurement;Blood Protein Measurement				protein-coding	apolipoprotein_C3	3165	214	214	214	214	214	214	0	0	8	8	8	8	23	88.4615	23	88.4615	23	88.4615	23	88.4615	24	24	24	24	24	24	24	24	46	46	46	46	23	88.4615	23	88.4615	23	88.4615	23
346	APOC4	chr19:44942237-44945496		Alzheimer's Disease;Low density lipoprotein cholesterol measurement;Triglycerides measurement;High density lipoprotein measurement;Serum HDL cholesterol measurement;Serum LDL cholesterol measurement;Pseudocholinesterase Measurement;Autoantibody measurement;Serum total cholesterol measurement;Granulocyte Colony Stimulating Factor Measurement;Blood Protein Measurement			APOC4-APOC2,APOC2,APOC4	protein-coding	apolipoprotein_C4	3259	199	199	207	207	207	204	3	0	14	14	14	14	16	61.5385	16	61.5385	16	61.5385	16	61.5385	16	16	16	16	16	16	16	16	24	24	24	24	16	61.5385	16	61.5385	16	61.5385	16
347	APOD	chr3:195568705-195583940						protein-coding	apolipoprotein_D	15235	209	209	209	214	214	210	2	3	15	15	15	15	27	103.846	27	103.846	27	103.846	27	103.846	29	29	29	29	31	31	31	31	65	65	65	65	28	107.692	28	107.692	28	107.692	28
348	APOE	chr19:44905796-44909393	Alzheimer's Disease;Coronary heart disease;Hyperlipoproteinemia Type III;Hypertensive disease;Hyperlipoproteinemia Type IIa;LIPOPROTEIN GLOMERULOPATHY	Alzheimer's Disease;Coronary heart disease;Hypercholesterolemia;Hyperlipidemia;Hyperlipoproteinemia Type III;Hypertensive disease;Sea-Blue Histiocyte Syndrome;Hyperlipoproteinemia Type IIa;ALZHEIMER DISEASE 2;LIPOPROTEIN GLOMERULOPATHY;Squamous cell carcinoma;Cardiovascular Diseases;Dementia, Vascular;Red Blood Cell Count measurement;Hyperopia;Longevity;Parkinson Disease;Platelet Count measuremen…				protein-coding	apolipoprotein_E	3597	209	209	209	209	209	209	0	0	25	25	25	25	27	103.846	27	103.846	27	103.846	27	103.846	28	28	28	28	29	29	29	29	39	39	39	39	27	103.846	27	103.846	27	103.846	27
350	APOH	chr17:66212033-66229415		Alcohol consumption;White Blood Cell Count procedure;Activated Partial Thromboplastin Time measurement;Platelet Count measurement;Vital capacity;Eosinophil count procedure;Antiphospholipid antibodies measurement;Creatine kinase measurement;Low density lipoprotein cholesterol measurement;Triglycerides measurement;Serum LDL cholesterol measurement;Diastolic blood pressure;Mean blood pressure;Systol…				protein-coding	apolipoprotein_H	17382	223	223	225	225	226	224	1	4	12	12	12	12	15	57.6923	15	57.6923	15	57.6923	15	57.6923	17	17	17	17	18	18	18	18	21	21	21	21	16	61.5385	16	61.5385	16	61.5385	16
351	APP	chr21:25880550-26171128	Alzheimer's Disease;CEREBRAL AMYLOID ANGIOPATHY, APP-RELATED	Alzheimer's Disease;Impaired cognition;Dementia;CEREBRAL AMYLOID ANGIOPATHY, APP-RELATED;Cerebral hemorrhage with amyloidosis, hereditary, Dutch type;Red Blood Cell Count measurement;Low density lipoprotein cholesterol measurement;Triglycerides measurement;High density lipoprotein measurement;Serum HDL cholesterol measurement;Serum LDL cholesterol measurement;Alzheimer Disease, Early Onset;Serum …				protein-coding	amyloid_beta_precursor_protein	290578	99	219	230	237	246	225	22	66	0	0	0	0	25	96.1538	25	96.1538	25	96.1538	25	96.1538	28	28	28	28	31	31	31	31	49	49	49	49	28	107.692	28	107.692	28	107.692	28
353	APRT	chr16:88809339-88811928	Adenine phosphoribosyltransferase deficiency	Adenine phosphoribosyltransferase deficiency;2,8-Dihydroxyadenine Urolithiasis				protein-coding	adenine_phosphoribosyltransferase	2589	194	194	194	194	194	194	0	1	27	27	27	27	29	111.538	29	111.538	29	111.538	29	111.538	31	31	31	31	33	33	33	33	40	40	40	40	31	119.231	31	119.231	31	119.231	31
354	KLK3	chr19:50854915-50860764		Asthma;Prostate specific antigen measurement;Malignant neoplasm of prostate				protein-coding	kallikrein_related_peptidase_3	5849	211	211	211	215	215	212	1	0	24	24	24	24	26	100	26	100	26	100	26	100	26	26	26	26	27	27	27	27	38	38	38	38	26	100	26	100	26	100	26
355	FAS	chr10:88964050-89017059	Autoimmune Lymphoproliferative Syndrome	Squamous cell carcinoma;Cardiomyopathy, Dilated;Lymphoma, Non-Hodgkin;Autoimmune Lymphoproliferative Syndrome;Red Blood Cell Count measurement;Chronic Lymphocytic Leukemia;Muscle hypotonia;Juvenile-Onset Still Disease;Low density lipoprotein cholesterol measurement;Triglycerides measurement;Serum LDL cholesterol measurement;Small Lymphocytic Lymphoma;Systemic onset juvenile chronic arthritis;Rheu…				protein-coding	Fas_cell_surface_death_receptor	53009	0	228	233	237	239	229	24	20	0	0	0	0	27	103.846	27	103.846	27	103.846	27	103.846	30	30	30	30	32	32	32	32	58	58	58	58	29	111.538	29	111.538	29	111.538	29
356	FASLG	chr1:172659103-172666876		Autoimmune Lymphoproliferative Syndrome				protein-coding	Fas_ligand	7773	209	211	211	212	212	211	0	3	16	16	16	16	22	84.6154	22	84.6154	22	84.6154	22	84.6154	23	23	23	23	24	24	24	24	39	39	39	39	22	84.6154	22	84.6154	22	84.6154	22
357	SHROOM2	chrX:9786429-9949443		Malignant tumor of colon;Colorectal Carcinoma;Colorectal Neoplasms;Malignant neoplasm of large intestine;Malignant neoplasm of prostate;Prostate carcinoma;Adenocarcinoma of large intestine;COLORECTAL CANCER, SUSCEPTIBILITY TO, 1;COLORECTAL CANCER, SUSCEPTIBILITY TO, 10;COLORECTAL CANCER, SUSCEPTIBILITY TO, 3;COLORECTAL CANCER, SUSCEPTIBILITY TO, 12				protein-coding	shroom_family_member_2	163014	217	222	227	235	245	228	8	28	0	0	0	0	25	96.1538	25	96.1538	25	96.1538	25	96.1538	29	29	29	29	31	31	31	31	49	49	49	49	27	103.846	27	103.846	27	103.846	27
358	AQP1	chr7:30911853-30925516		Hypertensive disease;Autosomal Recessive Polycystic Kidney Disease;Body Height;Bone Density				protein-coding	aquaporin_1_(Colton_blood_group)	13663	220	220	220	220	220	220	0	1	17	17	17	17	30	115.385	30	115.385	30	115.385	30	115.385	31	31	31	31	32	32	32	32	47	47	47	47	30	115.385	30	115.385	30	115.385	30
359	AQP2	chr12:49950737-49958878	Nephrogenic Diabetes Insipidus, Type II	Nephrogenic Diabetes Insipidus;Nephrogenic Diabetes Insipidus, Type II;Allergic Reaction;Allergic rhinitis (disorder)				protein-coding	aquaporin_2	8141	229	231	231	231	231	230	0	1	23	23	23	23	40	153.846	40	153.846	40	153.846	40	153.846	41	41	41	41	43	43	43	43	71	71	71	71	41	157.692	41	157.692	41	157.692	41
360	AQP3	chr9:33441160-33447593						protein-coding	aquaporin_3_(Gill_blood_group)	6433	241	241	241	241	241	241	0	0	23	23	23	23	26	100	26	100	26	100	26	100	27	27	27	27	30	30	30	30	50	50	50	50	27	103.846	27	103.846	27	103.846	27
361	AQP4	chr18:26852038-26865803		Hair Color				protein-coding	aquaporin_4	13765	200	202	202	203	203	201	1	4	0	0	0	0	19	73.0769	19	73.0769	19	73.0769	19	73.0769	20	20	20	20	21	21	21	21	37	37	37	37	20	76.9231	20	76.9231	20	76.9231	20
362	AQP5	chr12:49961872-49965682	Diffuse palmoplantar keratoderma, Bothnian type	Diffuse palmoplantar keratoderma, Bothnian type				protein-coding	aquaporin_5	3810	224	229	229	229	229	228	1	0	24	24	24	24	40	153.846	40	153.846	40	153.846	40	153.846	42	42	42	42	43	43	43	43	79	79	79	79	41	157.692	41	157.692	41	157.692	41
363	AQP6	chr12:49972947-49977139						protein-coding	aquaporin_6	4192	222	222	222	224	224	222	0	0	29	29	29	29	32	123.077	32	123.077	32	123.077	32	123.077	33	33	33	33	37	37	37	37	53	53	53	53	34	130.769	34	130.769	34	130.769	34
364	AQP7	chr9:33383191-33402568		Albuminuria				protein-coding	aquaporin_7	19377	249	249	249	249	249	249	0	3	5	5	5	5	23	88.4615	23	88.4615	23	88.4615	23	88.4615	24	24	24	24	26	26	26	26	37	37	37	37	24	92.3077	24	92.3077	24	92.3077	24
366	AQP9	chr15:58138169-58185911		Serum albumin measurement;Glycine measurement;Calcification of coronary artery				protein-coding	aquaporin_9	47742	211	216	219	225	225	219	4	9	18	18	18	18	26	100	26	100	26	100	26	100	27	27	27	27	30	30	30	30	48	48	48	48	27	103.846	27	103.846	27	103.846	27
367	AR	chrX:67544021-67730619	Androgen-Insensitivity Syndrome;Reifenstein Syndrome;Malignant neoplasm of prostate;Bulbo-Spinal Atrophy, X-Linked	Malignant neoplasm of breast;Adenocarcinoma of prostate;Hypertensive disease;Prostatic Neoplasms;Androgen-Insensitivity Syndrome;Reifenstein Syndrome;Malignant neoplasm of prostate;Testicular Feminization;Bulbo-Spinal Atrophy, X-Linked;Coronary heart disease;Low density lipoprotein cholesterol measurement;Serum LDL cholesterol measurement;Alopecia, Male Pattern				protein-coding	androgen_receptor	186598	0	205	208	210	213	207	12	57	1	1	1	1	23	88.4615	23	88.4615	23	88.4615	23	88.4615	26	26	26	26	31	31	31	31	42	42	42	42	26	100	26	100	26	100	26
368	ABCC6	chr16:16149565-16223494	Pseudoxanthoma Elasticum;Pseudoxanthoma Elasticum, Incomplete;ARTERIAL CALCIFICATION, GENERALIZED, OF INFANCY, 2	Pseudoxanthoma Elasticum;Arterial calcification of infancy;Pseudoxanthoma Elasticum, Incomplete;ARTERIAL CALCIFICATION, GENERALIZED, OF INFANCY, 2;Body Height;Red Blood Cell Count measurement;Myocardial Infarction;Cerebrovascular accident;Abnormality of the eye				protein-coding	ATP_binding_cassette_subfamily_C_member_6	73929	227	229	231	234	264	234	10	11	0	0	0	0	20	76.9231	20	76.9231	20	76.9231	20	76.9231	22	22	22	22	25	25	25	25	40	40	40	40	22	84.6154	22	84.6154	22	84.6154	22
369	ARAF	chrX:47561205-47571908		Cutaneous Melanoma;Adenocarcinoma of lung (disorder);Papillary renal cell carcinoma, sporadic				protein-coding	A-Raf_proto-oncogene,_serine/threonine_kinase	10703	197	197	197	197	200	197	1	1	14	14	14	14	22	84.6154	22	84.6154	22	84.6154	22	84.6154	24	24	24	24	26	26	26	26	39	39	39	39	23	88.4615	23	88.4615	23	88.4615	23
372	ARCN1	chr11:118572409-118603033		Serum total cholesterol measurement				protein-coding	archain_1	30624	263	264	264	270	278	266	4	5	1	1	1	1	24	92.3077	24	92.3077	24	92.3077	24	92.3077	26	26	26	26	29	29	29	29	47	47	47	47	26	100	26	100	26	100	26
373	TRIM23	chr5:65589690-65624333		Intelligence				protein-coding	tripartite_motif_containing_23	34643	213	213	216	216	216	214	1	9	0	0	0	0	21	80.7692	21	80.7692	21	80.7692	21	80.7692	27	27	27	27	31	31	31	31	64	64	64	64	26	100	26	100	26	100	26
374	AREG	chr4:74445136-74455005						protein-coding	amphiregulin	9869	204	204	204	204	213	205	2	1	21	21	21	21	27	103.846	27	103.846	27	103.846	27	103.846	27	27	27	27	30	30	30	30	41	41	41	41	28	107.692	28	107.692	28	107.692	28
375	ARF1	chr1:228082708-228099212		Adolescent idiopathic scoliosis;SCOLIOSIS, ISOLATED, SUSCEPTIBILITY TO, 3;PERIVENTRICULAR NODULAR HETEROTOPIA 8				protein-coding	ADP_ribosylation_factor_1	16504	238	238	240	240	242	239	1	3	18	18	18	18	22	84.6154	22	84.6154	22	84.6154	22	84.6154	24	24	24	24	27	27	27	27	44	44	44	44	24	92.3077	24	92.3077	24	92.3077	24
377	ARF3	chr12:48935723-48957487						protein-coding	ADP_ribosylation_factor_3	21764	218	220	220	228	228	223	3	2	0	0	0	0	26	100	26	100	26	100	26	100	28	28	28	28	35	35	35	35	61	61	61	61	30	115.385	30	115.385	30	115.385	30
378	ARF4	chr3:57571363-57597344						protein-coding	ADP_ribosylation_factor_4	25981	239	241	241	242	245	241	1	7	4	4	4	4	25	96.1538	25	96.1538	25	96.1538	25	96.1538	26	26	26	26	28	28	28	28	50	50	50	50	25	96.1538	25	96.1538	25	96.1538	25
379	ARL4D	chr17:43398993-43401137						protein-coding	ADP_ribosylation_factor_like_GTPase_4D	2144	201	201	203	203	203	202	0	0	33	33	33	33	33	126.923	33	126.923	33	126.923	33	126.923	33	33	33	33	34	34	34	34	46	46	46	46	33	126.923	33	126.923	33	126.923	33
380	ARF4P1	chr9:134078701-134079747						pseudogene	ADP_ribosylation_factor_4_pseudogene_1	1046	191	191	191	191	191	191	0	0	20	20	20	20	21	80.7692	21	80.7692	21	80.7692	21	80.7692	21	21	21	21	22	22	22	22	40	40	40	40	21	80.7692	21	80.7692	21	80.7692	21
381	ARF5	chr7:127588411-127591700						protein-coding	ADP_ribosylation_factor_5	3289	245	245	245	245	245	245	0	0	25	25	25	25	28	107.692	28	107.692	28	107.692	28	107.692	28	28	28	28	29	29	29	29	47	47	47	47	28	107.692	28	107.692	28	107.692	28
382	ARF6	chr14:49893082-49897054						protein-coding	ADP_ribosylation_factor_6	3972	237	238	238	238	241	238	1	1	8	8	8	8	24	92.3077	24	92.3077	24	92.3077	24	92.3077	25	25	25	25	26	26	26	26	31	31	31	31	24	92.3077	24	92.3077	24	92.3077	24
383	ARG1	chr6:131573226-131584329	Hyperargininemia	Hyperargininemia;Diabetes;Diabetes Mellitus;Diabetes Mellitus, Non-Insulin-Dependent;Glomerular Filtration Rate;Hepatitis C;Obesity;C-reactive protein measurement;Creatinine measurement, serum (procedure);Low density lipoprotein cholesterol measurement;High density lipoprotein measurement;Serum HDL cholesterol measurement;Serum LDL cholesterol measurement;Body mass index;HUMAN IMMUNODEFICIENCY VI…				protein-coding	arginase_1	11103	214	214	220	220	220	218	2	1	27	27	27	27	31	119.231	31	119.231	31	119.231	31	119.231	32	32	32	32	33	33	33	33	47	47	47	47	31	119.231	31	119.231	31	119.231	31
384	ARG2	chr14:67619920-67651708						protein-coding	arginase_2	31788	267	269	271	275	277	271	3	8	0	0	0	0	28	107.692	28	107.692	28	107.692	28	107.692	34	34	34	34	42	42	42	42	54	54	54	54	35	134.615	35	134.615	35	134.615	35
387	RHOA	chr3:49359145-49411976		Colorectal Neoplasms;Crohn Disease;Intelligence;Adenocarcinoma of lung (disorder);Esophageal carcinoma;Gastric Adenocarcinoma;Squamous cell carcinoma of the head and neck;Mammary Neoplasms;Coronary Artery Disease;Lymphoma, Non-Hodgkin, Familial			TCTA,GPX1,RHOA,RHOA-IT1	protein-coding	ras_homolog_family_member_A	52831	235	235	239	239	240	237	1	7	0	0	0	0	16	61.5385	16	61.5385	16	61.5385	16	61.5385	18	18	18	18	20	20	20	20	32	32	32	32	17	65.3846	17	65.3846	17	65.3846	17
388	RHOB	chr2:20447074-20449440						protein-coding	ras_homolog_family_member_B	2366	236	236	236	236	236	236	0	0	19	19	19	19	20	76.9231	20	76.9231	20	76.9231	20	76.9231	21	21	21	21	22	22	22	22	30	30	30	30	21	80.7692	21	80.7692	21	80.7692	21
389	RHOC	chr1:112701131-112707408		Glomerular Filtration Rate;Creatinine measurement, serum (procedure)				protein-coding	ras_homolog_family_member_C	6277	212	212	213	213	215	212	0	2	3	3	3	3	29	111.538	29	111.538	29	111.538	29	111.538	31	31	31	31	34	34	34	34	48	48	48	48	31	119.231	31	119.231	31	119.231	31
390	RND3	chr2:150468193-150487695		Platelet Count measurement				protein-coding	Rho_family_GTPase_3	19502	216	216	224	225	227	222	4	5	10	10	10	10	24	92.3077	24	92.3077	24	92.3077	24	92.3077	27	27	27	27	30	30	30	30	65	65	65	65	27	103.846	27	103.846	27	103.846	27
391	RHOG	chr11:3826978-3840959		Alcoholic Intoxication, Chronic				protein-coding	ras_homolog_family_member_G	13981	234	234	234	237	237	234	1	3	19	19	19	19	30	115.385	30	115.385	30	115.385	30	115.385	31	31	31	31	32	32	32	32	47	47	47	47	30	115.385	30	115.385	30	115.385	30
392	ARHGAP1	chr11:46677080-46700619						protein-coding	Rho_GTPase_activating_protein_1	23539	224	224	233	234	235	230	4	5	9	9	9	9	24	92.3077	24	92.3077	24	92.3077	24	92.3077	25	25	25	25	26	26	26	26	48	48	48	48	24	92.3077	24	92.3077	24	92.3077	24
393	ARHGAP4	chrX:153907378-153926264		Lupus Erythematosus, Systemic;Schizophrenia;Ogden syndrome				protein-coding	Rho_GTPase_activating_protein_4	18886	181	181	188	188	188	186	3	0	24	24	24	24	27	103.846	27	103.846	27	103.846	27	103.846	29	29	29	29	34	34	34	34	43	43	43	43	30	115.385	30	115.385	30	115.385	30
394	ARHGAP5	chr14:32077304-32159728		Triglycerides measurement;Breast Carcinoma				protein-coding	Rho_GTPase_activating_protein_5	82424	201	206	209	215	223	209	6	17	9	9	9	9	23	88.4615	23	88.4615	23	88.4615	23	88.4615	26	26	26	26	28	28	28	28	47	47	47	47	25	96.1538	25	96.1538	25	96.1538	25
395	ARHGAP6	chrX:11137544-11665920		High density lipoprotein measurement;Serum HDL cholesterol measurement;Prostate carcinoma;MICROPHTHALMIA, SYNDROMIC 7;Amelogenesis Imperfecta, Hypomaturation Type, with Snow-Capped Teeth				protein-coding	Rho_GTPase_activating_protein_6	528376	0	237	242	250	265	241	17	118	2	2	2	2	23	88.4615	23	88.4615	23	88.4615	23	88.4615	27	27	27	27	32	32	32	32	50	50	50	50	27	103.846	27	103.846	27	103.846	27
396	ARHGDIA	chr17:81867721-81871337						protein-coding	Rho_GDP_dissociation_inhibitor_alpha	3616	168	168	168	168	168	168	0	0	27	27	27	27	29	111.538	29	111.538	29	111.538	29	111.538	30	30	30	30	31	31	31	31	50	50	50	50	29	111.538	29	111.538	29	111.538	29
397	ARHGDIB	chr12:14942015-14961601						protein-coding	Rho_GDP_dissociation_inhibitor_beta	19586	188	190	193	193	193	191	1	3	20	20	20	20	30	115.385	30	115.385	30	115.385	30	115.385	32	32	32	32	32	32	32	32	60	60	60	60	31	119.231	31	119.231	31	119.231	31
398	ARHGDIG	chr16:280591-283010						protein-coding	Rho_GDP_dissociation_inhibitor_gamma	2419	249	249	249	249	249	249	0	0	1	1	1	1	31	119.231	31	119.231	31	119.231	31	119.231	32	32	32	32	33	33	33	33	44	44	44	44	32	123.077	32	123.077	32	123.077	32
399	RHOH	chr4:40191080-40246967		Viral Load result;HUMAN IMMUNODEFICIENCY VIRUS TYPE 1, SUSCEPTIBILITY TO;HIV-1, RESISTANCE TO;ACQUIRED IMMUNODEFICIENCY SYNDROME, PROGRESSION TO;AIDS, PROGRESSION TO				protein-coding	ras_homolog_family_member_H	55887	220	223	224	232	244	226	5	13	6	6	6	6	26	100	26	100	26	100	26	100	29	29	29	29	32	32	32	32	50	50	50	50	29	111.538	29	111.538	29	111.538	29
400	ARL1	chr12:101393116-101407820						protein-coding	ADP_ribosylation_factor_like_GTPase_1	14704	214	216	216	216	218	215	0	5	0	0	0	0	17	65.3846	17	65.3846	17	65.3846	17	65.3846	19	19	19	19	20	20	20	20	31	31	31	31	18	69.2308	18	69.2308	18	69.2308	18
401	PHOX2A	chr11:72239077-72244176		FIBROSIS OF EXTRAOCULAR MUSCLES, CONGENITAL, 2				protein-coding	paired_like_homeobox_2A	5099	219	220	220	220	220	219	0	1	22	22	22	22	31	119.231	31	119.231	31	119.231	31	119.231	31	31	31	31	33	33	33	33	37	37	37	37	31	119.231	31	119.231	31	119.231	31
402	ARL2	chr11:65014160-65022184						protein-coding	ADP_ribosylation_factor_like_GTPase_2	8024	240	240	240	240	243	240	0	1	23	23	23	23	27	103.846	27	103.846	27	103.846	27	103.846	28	28	28	28	28	28	28	28	55	55	55	55	27	103.846	27	103.846	27	103.846	27
403	ARL3	chr10:102673731-102714397		Schizophrenia;Mean blood pressure;Systolic Pressure;JOUBERT SYNDROME 35				protein-coding	ADP_ribosylation_factor_like_GTPase_3	40666	239	252	254	261	263	254	8	7	0	0	0	0	25	96.1538	25	96.1538	25	96.1538	25	96.1538	26	26	26	26	27	27	27	27	47	47	47	47	25	96.1538	25	96.1538	25	96.1538	25
405	ARNT	chr1:150809713-150876599		Body Height;Glomerular Filtration Rate;White Blood Cell Count procedure;Cutaneous Melanoma;Malignant melanoma of skin of upper limb;Malignant melanoma of skin of lower limb;High density lipoprotein measurement;Serum HDL cholesterol measurement;Serum total cholesterol measurement				protein-coding	aryl_hydrocarbon_receptor_nuclear_translocator	66886	0	234	235	238	239	230	25	12	1	1	1	1	26	100	26	100	26	100	26	100	28	28	28	28	30	30	30	30	55	55	55	55	28	107.692	28	107.692	28	107.692	28
406	BMAL1	chr11:13276652-13387266						protein-coding	basic_helix-loop-helix_ARNT_like_1	110614	204	210	212	218	226	212	5	18	0	0	0	0	27	103.846	27	103.846	27	103.846	27	103.846	29	29	29	29	33	33	33	33	65	65	65	65	29	111.538	29	111.538	29	111.538	29
407	ARR3	chrX:70268334-70281883		MYOPIA 26, X-LINKED, FEMALE-LIMITED				protein-coding	arrestin_3	13549	219	219	219	224	224	220	2	2	17	17	17	17	19	73.0769	19	73.0769	19	73.0769	19	73.0769	20	20	20	20	22	22	22	22	28	28	28	28	20	76.9231	20	76.9231	20	76.9231	20
408	ARRB1	chr11:75260122-75351661		Low density lipoprotein cholesterol measurement;Triglycerides measurement;High density lipoprotein measurement;Serum HDL cholesterol measurement;Serum LDL cholesterol measurement;Sleep Apnea, Obstructive;Serum total cholesterol measurement				protein-coding	arrestin_beta_1	91539	237	238	241	244	252	241	3	8	0	0	0	0	28	107.692	28	107.692	28	107.692	28	107.692	30	30	30	30	35	35	35	35	68	68	68	68	31	119.231	31	119.231	31	119.231	31
409	ARRB2	chr17:4710632-4721497		Blood Protein Measurement				protein-coding	arrestin_beta_2	10865	229	229	229	239	239	233	4	0	6	6	6	6	25	96.1538	25	96.1538	25	96.1538	25	96.1538	25	25	25	25	26	26	26	26	49	49	49	49	25	96.1538	25	96.1538	25	96.1538	25
410	ARSA	chr22:50622754-50628152	Leukodystrophy, Metachromatic	Leukodystrophy, Metachromatic;Arylsulfatase A Deficiency;QT interval feature (observable entity);Metachromatic leukodystrophy, juvenile type;Metachromatic Leukodystrophy, Infant;Metachromatic Leukodystrophy, Adult-Type (disorder)				protein-coding	arylsulfatase_A	5398	276	276	284	284	284	281	3	0	0	0	0	0	25	96.1538	25	96.1538	25	96.1538	25	96.1538	25	25	25	25	26	26	26	26	44	44	44	44	25	96.1538	25	96.1538	25	96.1538	25
411	ARSB	chr5:78777209-78985958	Mucopolysaccharidosis VI	Mucopolysaccharidosis VI;Body Height;Leukodystrophy, Metachromatic;Arylsulfatase B measurement;Selenium measurement;Blood Protein Measurement				protein-coding	arylsulfatase_B	208749	0	236	240	244	249	232	42	47	0	0	0	0	23	88.4615	23	88.4615	23	88.4615	23	88.4615	26	26	26	26	31	31	31	31	49	49	49	49	26	100	26	100	26	100	26
412	STS	chrX:7147290-7354641	Ichthyosis, X-Linked	Ichthyosis, X-Linked;Steroid Sulfatase Deficiency Disease;Placental Steroid Sulfatase Deficiency;Colorectal Carcinoma				protein-coding	steroid_sulfatase	207351	205	213	217	224	227	217	6	32	0	0	0	0	26	100	26	100	26	100	26	100	29	29	29	29	34	34	34	34	64	64	64	64	29	111.538	29	111.538	29	111.538	29
414	ARSD	chrX:2903972-2929339						protein-coding	arylsulfatase_D	25367	230	230	232	234	236	232	2	3	0	0	0	0	24	92.3077	24	92.3077	24	92.3077	24	92.3077	28	28	28	28	30	30	30	30	51	51	51	51	27	103.846	27	103.846	27	103.846	27
415	ARSL	chrX:2934521-2968245	Brachytelephalangic Chondrodysplasia Punctata	Brachytelephalangic Chondrodysplasia Punctata;X-Linked Chondrodysplasia Punctata 1;Body Height;Height				protein-coding	arylsulfatase_L	33724	220	220	220	221	230	220	2	5	14	14	14	14	29	111.538	29	111.538	29	111.538	29	111.538	31	31	31	31	32	32	32	32	44	44	44	44	30	115.385	30	115.385	30	115.385	30
416	ARSF	chrX:3040234-3112727						protein-coding	arylsulfatase_F	72493	0	215	217	218	226	198	61	9	0	0	0	0	25	96.1538	25	96.1538	25	96.1538	25	96.1538	28	28	28	28	31	31	31	31	64	64	64	64	27	103.846	27	103.846	27	103.846	27
417	ART1	chr11:3645128-3664416				Yes (Length_20_INS_INS)		protein-coding	ADP-ribosyltransferase_1	19288	217	217	217	217	217	217	0	0	16	16	16	16	24	92.3077	24	92.3077	24	92.3077	24	92.3077	30	30	30	30	41	41	41	41	270	267	211	178	43	165.385	43	165.385	40	153.846	38
418	ART2P	chr11:72520951-72521640						pseudogene	ADP-ribosyltransferase_2,_pseudogene	689	239	239	239	239	239	239	0	0	20	20	20	20	20	76.9231	20	76.9231	20	76.9231	20	76.9231	20	20	20	20	21	21	21	21	22	22	22	22	20	76.9231	20	76.9231	20	76.9231	20
419	ART3	chr4:76011190-76112786		Protein measurement;Finding of Mean Corpuscular Hemoglobin;Body mass index;Blood Protein Measurement				protein-coding	ADP-ribosyltransferase_3_(inactive)	101596	125	234	236	238	241	233	14	26	7	7	7	7	24	92.3077	24	92.3077	24	92.3077	24	92.3077	26	26	26	26	30	30	30	30	51	51	51	51	26	100	26	100	26	100	26
420	ART4	chr12:14825569-14843526		Blood Protein Measurement				protein-coding	ADP-ribosyltransferase_4_(inactive)_(Dombrock_blood_group)	17957	201	203	203	203	206	203	1	8	9	9	9	9	22	84.6154	22	84.6154	22	84.6154	22	84.6154	25	25	25	25	26	26	26	26	44	44	44	44	24	92.3077	24	92.3077	24	92.3077	24
421	ARVCF	chr22:19965134-20016823		Alzheimer's Disease;White Blood Cell Count procedure;Myocardial Infarction;Platelet Count measurement;Lymphocyte Count measurement;Monocyte count procedure;Eosinophil count procedure;mathematical ability;Monocyte count result;Systolic Pressure;Central corneal thickness				protein-coding	ARVCF_delta_catenin_family_member	51689	200	202	202	206	206	203	2	5	1	1	1	1	25	96.1538	25	96.1538	25	96.1538	25	96.1538	29	29	29	29	33	33	33	33	48	48	48	48	28	107.692	28	107.692	28	107.692	28
427	ASAH1	chr8:18055992-18084961	Farber Lipogranulomatosis;Jankovic Rivera syndrome	Farber Lipogranulomatosis;Jankovic Rivera syndrome;Atrial Fibrillation;Epilepsy, Rolandic;KELOID FORMATION				protein-coding	N-acylsphingosine_amidohydrolase_1	28969	212	216	216	216	217	215	1	6	1	1	1	1	26	100	26	100	26	100	26	100	29	29	29	29	32	32	32	32	68	68	68	68	28	107.692	28	107.692	28	107.692	28
429	ASCL1	chr12:102957674-102960513		Congenital central hypoventilation				protein-coding	achaete-scute_family_bHLH_transcription_factor_1	2839	244	244	244	244	244	244	0	0	13	13	13	13	22	84.6154	22	84.6154	22	84.6154	22	84.6154	23	23	23	23	24	24	24	24	37	37	37	37	23	88.4615	23	88.4615	23	88.4615	23
430	ASCL2	chr11:2268498-2270588		Diabetes Mellitus, Non-Insulin-Dependent				protein-coding	achaete-scute_family_bHLH_transcription_factor_2	2090	195	195	195	195	195	195	0	0	34	34	34	34	36	138.462	36	138.462	36	138.462	36	138.462	36	36	36	36	37	37	37	37	45	45	45	45	36	138.462	36	138.462	36	138.462	36
432	ASGR1	chr17:7173431-7179370		Low density lipoprotein cholesterol measurement;Serum total cholesterol measurement;Blood Protein Measurement				protein-coding	asialoglycoprotein_receptor_1	5939	206	206	206	206	206	206	0	0	9	9	9	9	21	80.7692	21	80.7692	21	80.7692	21	80.7692	21	21	21	21	22	22	22	22	41	41	41	41	21	80.7692	21	80.7692	21	80.7692	21
433	ASGR2	chr17:7101322-7115146		Serum total cholesterol measurement;Blood Protein Measurement				protein-coding	asialoglycoprotein_receptor_2	13824	196	196	198	198	198	197	0	2	0	0	0	0	18	69.2308	18	69.2308	18	69.2308	18	69.2308	18	18	18	18	21	21	21	21	34	34	34	34	19	73.0769	19	73.0769	19	73.0769	19
434	ASIP	chr20:34186493-34269344		Protein C measurement;Protein C antigen measurement;Blood Protein Measurement			ASIP	protein-coding	agouti_signaling_protein	82851	214	215	218	219	220	217	1	13	0	0	0	0	18	69.2308	18	69.2308	18	69.2308	18	69.2308	26	26	26	26	29	29	29	29	40	40	40	40	23	88.4615	23	88.4615	23	88.4615	23
435	ASL	chr7:66075819-66093576	Argininosuccinic Aciduria	Argininosuccinic Aciduria;Blood Protein Measurement				protein-coding	argininosuccinate_lyase	17757	240	240	242	243	243	241	1	3	0	0	0	0	11	42.3077	11	42.3077	11	42.3077	11	42.3077	18	18	18	18	21	21	21	21	40	40	40	40	16	61.5385	16	61.5385	16	61.5385	16
436	ASLP1	chr22:23648669-23653359						pseudogene	argininosuccinate_lyase_pseudogene_1	4690	228	228	232	232	232	230	1	1	22	22	22	22	25	96.1538	25	96.1538	25	96.1538	25	96.1538	26	26	26	26	26	26	26	26	35	35	35	35	25	96.1538	25	96.1538	25	96.1538	25
438	ASMT	chrX:1615059-1643081						protein-coding	acetylserotonin_O-methyltransferase	28022	0	78	80	80	82	75	17	4	0	0	0	0	15	57.6923	15	57.6923	15	57.6923	15	57.6923	18	18	18	18	19	19	19	19	31	31	31	31	15	57.6923	15	57.6923	15	57.6923	15
439	GET3	chr19:12737106-12748323						protein-coding	guided_entry_of_tail-anchored_proteins_factor_3,_ATPase	11217	212	219	219	219	222	218	3	2	22	22	22	22	27	103.846	27	103.846	27	103.846	27	103.846	28	28	28	28	29	29	29	29	40	40	40	40	27	103.846	27	103.846	27	103.846	27
440	ASNS	chr7:97851677-97928441	ASPARAGINE SYNTHETASE DEFICIENCY	Malignant neoplasm of liver;ASPARAGINE SYNTHETASE DEFICIENCY				protein-coding	asparagine_synthetase_(glutamine-hydrolyzing)	76764	200	202	206	210	211	205	3	13	0	0	0	0	21	80.7692	21	80.7692	21	80.7692	21	80.7692	25	25	25	25	30	30	30	30	64	64	64	64	25	96.1538	25	96.1538	25	96.1538	25
442																			NA		NA	NA	NA	NA		NA	NA	NA	NA	NA	NA		NA	NA	NA		NA	NA	NA		NA	NA	NA	NA		NA	NA	NA	NA
443	ASPA	chr17:3474110-3503405	Canavan Disease	Canavan Disease;Myopia, Degenerative;Canavan Disease, Familial Form				protein-coding	aspartoacylase	29295	202	204	204	205	206	204	1	7	3	3	3	3	23	88.4615	23	88.4615	23	88.4615	23	88.4615	31	31	31	31	34	34	34	34	58	58	58	58	29	111.538	29	111.538	29	111.538	29
444	ASPH	chr8:61500556-61714592		Ectopia Lentis, Spontaneous Filtering Blebs, and Craniofacial Dysmorphism;RESTING HEART RATE;Blood Protein Measurement				protein-coding	aspartate_beta-hydroxylase	214036	217	222	228	234	241	228	6	51	0	0	0	0	29	111.538	29	111.538	29	111.538	29	111.538	32	32	32	32	36	36	36	36	62	62	62	62	32	123.077	32	123.077	32	123.077	32
445	ASS1	chr9:130444707-130501274	Citrullinemia Type 1	Citrullinemia;Argininosuccinic Acid Synthetase Deficiency, Complete;Citrullinemia Type 1				protein-coding	argininosuccinate_synthase_1	56567	0	213	214	218	219	202	50	6	0	0	0	0	26	100	26	100	26	100	26	100	27	27	27	27	30	30	30	30	56	56	56	56	27	103.846	27	103.846	27	103.846	27
447	ASS1P2	chr2:38810215-38811756						pseudogene	argininosuccinate_synthetase_1_pseudogene_2	1541	227	227	227	227	230	227	0	0	23	23	23	23	25	96.1538	25	96.1538	25	96.1538	25	96.1538	25	25	25	25	25	25	25	25	39	39	39	39	25	96.1538	25	96.1538	25	96.1538	25
449	ASS1P4	chrX:3367048-3368609						pseudogene	argininosuccinate_synthetase_1_pseudogene_4	1561	204	204	204	212	212	207	3	0	18	18	18	18	21	80.7692	21	80.7692	21	80.7692	21	80.7692	21	21	21	21	21	21	21	21	25	25	25	25	21	80.7692	21	80.7692	21	80.7692	21
450	ASS1P5	chrX:115664793-115666339						pseudogene	argininosuccinate_synthetase_1_pseudogene_5	1546	229	229	229	229	229	229	0	0	26	26	26	26	27	103.846	27	103.846	27	103.846	27	103.846	28	28	28	28	29	29	29	29	32	32	32	32	28	107.692	28	107.692	28	107.692	28
453	ASS1P8	chr4:148526260-148527154						pseudogene	argininosuccinate_synthetase_1_pseudogene_8	894	241	241	241	241	241	241	0	0	32	32	32	32	33	126.923	33	126.923	33	126.923	33	126.923	33	33	33	33	33	33	33	33	51	51	51	51	33	126.923	33	126.923	33	126.923	33
454	ASS1P9	chr5:53859064-53860632						pseudogene	argininosuccinate_synthetase_1_pseudogene_9	1568	258	258	258	258	258	258	0	0	22	22	22	22	22	84.6154	22	84.6154	22	84.6154	22	84.6154	22	22	22	22	22	22	22	22	39	39	39	39	22	84.6154	22	84.6154	22	84.6154	22
455	ASS1P10	chr5:145228711-145230285						pseudogene	argininosuccinate_synthetase_1_pseudogene_10	1574	225	225	225	225	225	225	0	0	25	25	25	25	27	103.846	27	103.846	27	103.846	27	103.846	27	27	27	27	28	28	28	28	45	45	45	45	27	103.846	27	103.846	27	103.846	27
459	ASS1P14	chr12:32985738-32987301						pseudogene	argininosuccinate_synthetase_1_pseudogene_14	1563	256	256	256	256	256	256	0	0	30	30	30	30	31	119.231	31	119.231	31	119.231	31	119.231	32	32	32	32	33	33	33	33	46	46	46	46	32	123.077	32	123.077	32	123.077	32
460	ASTN1	chr1:176857321-177164712		Body Height;Narcolepsy;mathematical ability;Major Depressive Disorder				protein-coding	astrotactin_1	307391	0	214	218	222	225	217	11	66	0	0	0	0	21	80.7692	21	80.7692	21	80.7692	21	80.7692	24	24	24	24	28	28	28	28	41	41	41	41	24	92.3077	24	92.3077	24	92.3077	24
462	SERPINC1	chr1:173903800-173917327	Antithrombin III Deficiency	Thrombosis;Antithrombin III Deficiency;Deep Vein Thrombosis;Low density lipoprotein cholesterol measurement;Serum LDL cholesterol measurement				protein-coding	serpin_family_C_member_1	13527	221	221	221	221	224	221	1	1	15	15	15	15	28	107.692	28	107.692	28	107.692	28	107.692	29	29	29	29	31	31	31	31	41	41	41	41	29	111.538	29	111.538	29	111.538	29
463	ZFHX3	chr16:72782885-73891930		Anxiety Disorders;Atrial Fibrillation;Body Height;Malignant Neoplasms;Coronary heart disease;Diabetes;Diabetes Mellitus;Glomerular Filtration Rate;Heart failure;Hematocrit procedure;Leukemia, Myelocytic, Acute;Bone necrosis;Smoking;Cerebrovascular accident;Vital capacity;Weight Gain;Triglycerides measurement;Glucose measurement;High density lipoprotein measurement;Diastolic blood pressure;Cardiac…				protein-coding	zinc_finger_homeobox_3	1109045	100	208	214	226	235	215	11	207	0	0	0	0	24	92.3077	24	92.3077	24	92.3077	24	92.3077	28	28	28	28	32	32	32	32	47	47	47	47	28	107.692	28	107.692	28	107.692	28
466	ATF1	chr12:50763459-50821162		Malignant tumor of colon;Colorectal Carcinoma;Colorectal Neoplasms;Glomerular Filtration Rate;Sudden Cardiac Death;Malignant neoplasm of large intestine;Systolic Pressure;Adenoma of large intestine;Adenocarcinoma of large intestine;Sudden Cardiac Arrest;COLORECTAL CANCER, SUSCEPTIBILITY TO, 1;COLORECTAL CANCER, SUSCEPTIBILITY TO, 10;COLORECTAL CANCER, SUSCEPTIBILITY TO, 3;COLORECTAL CANCER, SUSCE…				protein-coding	activating_transcription_factor_1	57703	234	241	256	261	270	252	9	16	1	1	1	1	19	73.0769	19	73.0769	19	73.0769	19	73.0769	22	22	22	22	27	27	27	27	45	45	45	45	22	84.6154	22	84.6154	22	84.6154	22
467	ATF3	chr1:212565407-212620777		Red Blood Cell Count measurement;White Blood Cell Count procedure;Platelet Count measurement;Neutrophil count (procedure);Monocyte count procedure;Eosinophil count procedure;Blood basophil count (lab test);Platelet mean volume determination (procedure);Red cell distribution width determination;Mean Corpuscular Volume (result);Monocyte count result;RDW - Red blood cell distribution width result;Co…				protein-coding	activating_transcription_factor_3	55370	118	236	243	244	245	237	18	21	0	0	0	0	26	100	26	100	26	100	26	100	28	28	28	28	32	32	32	32	68	68	68	68	29	111.538	29	111.538	29	111.538	29
468	ATF4	chr22:39520559-39522686						protein-coding	activating_transcription_factor_4	2127	196	196	196	196	196	196	0	1	25	25	25	25	27	103.846	27	103.846	27	103.846	27	103.846	28	28	28	28	30	30	30	30	34	34	34	34	28	107.692	28	107.692	28	107.692	28
469	ATF4P1	chrX:154622340-154623780						pseudogene	activating_transcription_factor_4_pseudogene_1	1440	216	216	216	216	216	216	0	1	36	35	9	9	38	146.154	37	142.308	10	38.4615	10	38.4615	39	38	11	11	39	38	13	13	46	45	16	16	38	146.154	37	142.308	11	42.3077	11
471	ATIC	chr2:215312059-215368592	AICAR Transformylase Inosine Monophosphate Cyclohydrolase Deficiency	AICAR Transformylase Inosine Monophosphate Cyclohydrolase Deficiency				protein-coding	5-aminoimidazole-4-carboxamide_ribonucleotide_formyltransferase/IMP_cyclohydrolase	56533	0	233	236	238	242	222	55	17	1	1	1	1	29	111.538	29	111.538	29	111.538	29	111.538	33	33	33	33	38	38	38	38	70	70	70	70	32	123.077	32	123.077	32	123.077	32
472	ATM	chr11:108223067-108369102	Ataxia Telangiectasia;Malignant neoplasm of breast	Ataxia Telangiectasia;Malignant neoplasm of urinary bladder;Bladder Neoplasm;Malignant neoplasm of breast;Glioma;leukemia;Chronic Lymphocytic Leukemia;Lymphoma;Malignant neoplasm of stomach;Stomach Neoplasms;Malignant lymphoma, lymphocytic, intermediate differentiation, diffuse;Renal Cell Carcinoma;Red Blood Cell Count measurement;melanoma;Neoplastic Syndromes, Hereditary;Uterine Fibroids;Cutaneo…				protein-coding	ATM_serine/threonine_kinase	146035	206	213	215	218	223	215	3	33	3	3	3	3	25	96.1538	25	96.1538	25	96.1538	25	96.1538	27	27	27	27	31	31	30	30	51	51	51	51	27	103.846	27	103.846	27	103.846	27
473	RERE	chr1:8352404-8817640	NEURODEVELOPMENTAL DISORDER WITH OR WITHOUT ANOMALIES OF THE BRAIN, EYE, OR HEART	NEURODEVELOPMENTAL DISORDER WITH OR WITHOUT ANOMALIES OF THE BRAIN, EYE, OR HEART;Asthma;Bipolar Disorder;Blood Pressure;Body Height;Bone Density;Cardiovascular Diseases;Child Development Disorders, Pervasive;Eczema;Intelligence;White Blood Cell Count procedure;Chronic Obstructive Airway Disease;Respiratory Tract Diseases;Schizophrenia;Smoking;Vitiligo;Lymphocyte Count measurement;Eosinophil coun…				protein-coding	arginine-glutamic_acid_dipeptide_repeats	465236	107	218	227	246	264	230	18	125	2	2	2	2	26	100	26	100	26	100	26	100	28	28	28	28	31	31	31	31	48	48	48	48	28	107.692	28	107.692	28	107.692	28
474	ATOH1	chr4:93828753-93830964						protein-coding	atonal_bHLH_transcription_factor_1	2211	222	222	222	222	222	222	0	1	31	31	31	31	34	130.769	34	130.769	34	130.769	34	130.769	34	34	34	34	35	35	35	35	64	64	64	64	34	130.769	34	130.769	34	130.769	34
475	ATOX1	chr5:151742822-151758631		Red cell distribution width determination;RDW - Red blood cell distribution width result				protein-coding	antioxidant_1_copper_chaperone	15809	218	218	218	226	226	221	3	0	20	20	20	20	30	115.385	30	115.385	30	115.385	30	115.385	32	32	32	32	34	34	34	34	45	45	45	45	32	123.077	32	123.077	32	123.077	32
476	ATP1A1	chr1:116373244-116404774	CHARCOT-MARIE-TOOTH DISEASE, AXONAL, TYPE 2DD	Hypertensive disease;CHARCOT-MARIE-TOOTH DISEASE, AXONAL, TYPE 2DD;White Blood Cell Count procedure				protein-coding	ATPase_Na+/K+_transporting_subunit_alpha_1	31530	217	220	222	223	224	221	1	5	17	17	17	17	32	123.077	32	123.077	32	123.077	32	123.077	34	34	34	34	36	36	36	36	42	42	42	42	34	130.769	34	130.769	34	130.769	34
477	ATP1A2	chr1:160115759-160143591	MIGRAINE, FAMILIAL HEMIPLEGIC, 2;ALTERNATING HEMIPLEGIA OF CHILDHOOD 1	Alternating hemiplegia of childhood;MIGRAINE, FAMILIAL HEMIPLEGIC, 2;ALTERNATING HEMIPLEGIA OF CHILDHOOD 1;Arthrogryposis;Epilepsy;Hydrops Fetalis;White Blood Cell Count procedure;Movement Disorders;Low density lipoprotein cholesterol measurement;Familial Hemiplegic Migraine;High density lipoprotein measurement;Serum HDL cholesterol measurement;Serum LDL cholesterol measurement;Serum total choles…				protein-coding	ATPase_Na+/K+_transporting_subunit_alpha_2	27832	229	229	231	232	233	231	1	6	0	0	0	0	32	123.077	32	123.077	32	123.077	32	123.077	34	34	34	34	36	36	36	36	74	74	74	74	34	130.769	34	130.769	34	130.769	34
478	ATP1A3	chr19:41966582-41994230	CAPOS syndrome;DYSTONIA 12;ALTERNATING HEMIPLEGIA OF CHILDHOOD 2	Alternating hemiplegia of childhood;CAPOS syndrome;DYSTONIA 12;ALTERNATING HEMIPLEGIA OF CHILDHOOD 2;Multiple congenital anomalies;Cerebellar Ataxia;Movement Disorders;Muscle hypotonia;Seizures;Dysmorphic features;Stroke-like episode;Generalized hypotonia				protein-coding	ATPase_Na+/K+_transporting_subunit_alpha_3	27648	205	205	206	206	206	205	0	1	1	1	1	1	17	65.3846	17	65.3846	17	65.3846	17	65.3846	26	26	26	26	28	28	28	28	35	35	35	35	22	84.6154	22	84.6154	22	84.6154	22
479	ATP12A	chr13:24680408-24712472		Diastolic blood pressure;Systolic Pressure				protein-coding	ATPase_H+/K+_transporting_non-gastric_alpha2_subunit	32064	217	218	218	223	223	219	2	5	0	0	0	0	28	107.692	28	107.692	28	107.692	28	107.692	29	29	29	29	30	30	30	30	51	51	51	51	29	111.538	29	111.538	29	111.538	29
480	ATP1A4	chr1:160151603-160186980		Arthritis, Gouty;Gout;White Blood Cell Count procedure				protein-coding	ATPase_Na+/K+_transporting_subunit_alpha_4	35377	231	233	235	238	239	235	2	7	0	0	0	0	34	130.769	34	130.769	34	130.769	34	130.769	37	37	37	37	39	39	39	39	80	80	80	80	36	138.462	36	138.462	36	138.462	36
481	ATP1B1	chr1:169106690-169132719		Venous Thrombosis;QT interval feature (observable entity);Systolic Pressure;Venous Thromboembolism;Coronary Artery Disease				protein-coding	ATPase_Na+/K+_transporting_subunit_beta_1	26029	0	234	238	239	242	231	35	8	8	8	8	8	20	76.9231	20	76.9231	20	76.9231	20	76.9231	21	21	21	21	23	23	23	23	40	40	40	40	22	84.6154	22	84.6154	22	84.6154	22
482	ATP1B2	chr17:7646627-7657770		Body Height;Squamous cell carcinoma of esophagus;Dihydrotestosterone Assay;Testosterone measurement;mathematical ability;Blood Protein Measurement				protein-coding	ATPase_Na+/K+_transporting_subunit_beta_2	11143	204	204	204	204	204	204	0	0	0	0	0	0	31	119.231	31	119.231	31	119.231	31	119.231	35	35	35	35	38	38	38	38	70	70	70	70	34	130.769	34	130.769	34	130.769	34
483	ATP1B3	chr3:141876643-141926549		Hair Color;Red cell distribution width determination;Finding of Mean Corpuscular Hemoglobin;RDW - Red blood cell distribution width result				protein-coding	ATPase_Na+/K+_transporting_subunit_beta_3	49906	246	253	254	256	258	253	3	10	0	0	0	0	20	76.9231	20	76.9231	20	76.9231	20	76.9231	21	21	21	21	25	25	25	25	39	39	39	39	22	84.6154	22	84.6154	22	84.6154	22
484	ATP1B3P1	chr2:60734390-60735925						pseudogene	ATPase_Na+/K+_transporting_subunit_beta_3_pseudogene_1	1535	247	247	247	247	247	247	0	1	23	23	23	23	24	92.3077	24	92.3077	24	92.3077	24	92.3077	25	25	25	25	25	25	25	25	40	40	40	40	24	92.3077	24	92.3077	24	92.3077	24
485	ATP1B1P1	chr4:42029068-42031264						pseudogene	ATPase_Na+/K+_transporting_subunit_beta_1_pseudogene_1	2196	225	225	225	225	225	225	0	0	3	3	3	3	26	100	26	100	26	100	26	100	28	28	28	28	30	30	30	30	59	59	59	59	28	107.692	28	107.692	28	107.692	28
486	FXYD2	chr11:117820057-117828089		Hypomagnesemia 2, renal;Myopia				protein-coding	FXYD_domain_containing_ion_transport_regulator_2	8032	236	236	236	236	240	236	1	1	0	0	0	0	25	96.1538	25	96.1538	25	96.1538	25	96.1538	26	26	26	26	27	27	27	27	44	44	44	44	25	96.1538	25	96.1538	25	96.1538	25
487	ATP2A1	chr16:28878488-28904466	Brody myopathy	Brody myopathy;Body mass index procedure;Intelligence;Waist-Hip Ratio;Waist Circumference;Hip circumference;Finding of body mass index;Finding of Mean Corpuscular Hemoglobin;Body mass index;Smoking Behaviors;Cannabis use				protein-coding	ATPase_sarcoplasmic/endoplasmic_reticulum_Ca2+_transporting_1	25978	214	214	217	217	217	215	1	2	1	1	1	1	23	88.4615	23	88.4615	23	88.4615	23	88.4615	26	26	26	26	28	28	28	28	54	54	54	54	25	96.1538	25	96.1538	25	96.1538	25
488	ATP2A2	chr12:110280616-110351093	Keratosis Follicularis;Acrokeratosis Verruciformis of Hopf	Diabetes Mellitus, Non-Insulin-Dependent;Heart failure;Congestive heart failure;Keratosis Follicularis;Acrokeratosis Verruciformis of Hopf;Intelligence;Schizophrenia;Triglycerides measurement;Depressed bipolar I disorder;High density lipoprotein measurement;Serum HDL cholesterol measurement;QT interval feature (observable entity)				protein-coding	ATPase_sarcoplasmic/endoplasmic_reticulum_Ca2+_transporting_2	70477	222	225	227	229	233	227	3	21	7	7	7	7	21	80.7692	21	80.7692	21	80.7692	21	80.7692	25	25	25	25	28	28	28	28	42	42	42	42	25	96.1538	25	96.1538	25	96.1538	25
489	ATP2A3	chr17:3923873-3964437		Eosinophil count procedure				protein-coding	ATPase_sarcoplasmic/endoplasmic_reticulum_Ca2+_transporting_3	40564	213	217	217	220	220	217	2	3	17	17	17	17	28	107.692	28	107.692	28	107.692	28	107.692	34	34	34	34	37	37	37	37	62	62	62	62	33	126.923	33	126.923	33	126.923	33
490	ATP2B1	chr12:89588049-89709366	Hypertensive disease	Hypertensive disease;Alcohol consumption;Atrial Fibrillation;Blood Pressure;Malignant Neoplasms;Cardiovascular Diseases;Coronary heart disease;Diabetes;Diabetes Mellitus;Heart failure;Hematocrit procedure;Myocardial Infarction;Cerebrovascular accident;Calcium measurement;Triglycerides measurement;Waist-Hip Ratio;Glucose measurement;High density lipoprotein measurement;Diastolic blood pressure;Mea…				protein-coding	ATPase_plasma_membrane_Ca2+_transporting_1	121317	248	249	252	255	269	253	5	36	0	0	0	0	25	96.1538	25	96.1538	25	96.1538	25	96.1538	29	29	29	29	32	32	32	32	63	63	63	63	27	103.846	27	103.846	27	103.846	27
491	ATP2B2	chr3:10324023-10708007		Bipolar Disorder;Body Height;Child Development Disorders, Pervasive;Narcolepsy;Respiratory Function Tests;Schizophrenia;blood phenylalanine measurement by Guthrie microbiologic assay;Impaired cognition;Adolescent idiopathic scoliosis;Serum albumin measurement;SCOLIOSIS, ISOLATED, SUSCEPTIBILITY TO, 3				protein-coding	ATPase_plasma_membrane_Ca2+_transporting_2	383984	221	237	244	251	256	242	9	56	0	0	0	0	28	107.692	28	107.692	28	107.692	28	107.692	32	32	32	32	36	36	36	36	64	64	64	64	31	119.231	31	119.231	31	119.231	31
492	ATP2B3	chrX:153517642-153582929	SPINOCEREBELLAR ATAXIA, X-LINKED 1	SPINOCEREBELLAR ATAXIA, X-LINKED 1				protein-coding	ATPase_plasma_membrane_Ca2+_transporting_3	65287	90	201	203	204	205	184	41	9	0	0	0	0	22	84.6154	22	84.6154	22	84.6154	22	84.6154	24	24	24	24	26	26	26	26	42	42	42	42	24	92.3077	24	92.3077	24	92.3077	24
493	ATP2B4	chr1:203626832-203744081		Red Blood Cell Count measurement;White Blood Cell Count procedure;Malaria;Lymphocyte Count measurement;Red cell distribution width determination;Mean corpuscular hemoglobin concentration determination;Hemoglobin measurement;Mean Corpuscular Volume (result);RDW - Red blood cell distribution width result;Corpuscular Hemoglobin Concentration Mean				protein-coding	ATPase_plasma_membrane_Ca2+_transporting_4	117249	0	196	198	206	212	199	16	24	0	0	0	0	27	103.846	27	103.846	27	103.846	27	103.846	30	30	30	30	33	33	33	33	66	66	66	66	30	115.385	30	115.385	30	115.385	30
495	ATP4A	chr19:35550031-35563658		Platelet Count measurement				protein-coding	ATPase_H+/K+_transporting_subunit_alpha	13627	236	236	236	236	236	236	0	0	28	28	28	28	36	138.462	36	138.462	36	138.462	36	138.462	37	37	37	37	40	40	40	40	64	64	64	64	38	146.154	38	146.154	38	146.154	38
496	ATP4B	chr13:113648804-113658198						protein-coding	ATPase_H+/K+_transporting_subunit_beta	9394	198	198	198	198	198	198	0	2	29	29	29	29	32	123.077	32	123.077	32	123.077	32	123.077	33	33	33	33	35	35	35	35	42	42	42	42	33	126.923	33	126.923	33	126.923	33
498	ATP5F1A	chr18:46080248-46104227	COMBINED OXIDATIVE PHOSPHORYLATION DEFICIENCY 22	Alzheimer's Disease;MITOCHONDRIAL COMPLEX V (ATP SYNTHASE) DEFICIENCY, NUCLEAR TYPE 4;COMBINED OXIDATIVE PHOSPHORYLATION DEFICIENCY 22;Finding of Mean Corpuscular Hemoglobin				protein-coding	ATP_synthase_F1_subunit_alpha	23979	0	187	187	189	191	175	46	5	0	0	0	0	11	42.3077	11	42.3077	11	42.3077	11	42.3077	14	14	14	14	22	22	22	22	46	46	46	46	16	61.5385	16	61.5385	16	61.5385	16
501	ALDH7A1	chr5:126541841-126595219	EPILEPSY, PYRIDOXINE-DEPENDENT	EPILEPSY, PYRIDOXINE-DEPENDENT;Diabetes Mellitus, Non-Insulin-Dependent;Muscle hypotonia;Osteoporosis;Seizures;Lymphocyte Count measurement;Dysmorphic features;Calcification of coronary artery;Overgrowth				protein-coding	aldehyde_dehydrogenase_7_family_member_A1	53378	237	237	240	249	253	242	5	5	1	1	1	1	22	84.6154	22	84.6154	22	84.6154	22	84.6154	24	24	24	24	31	31	31	31	65	65	65	65	25	96.1538	25	96.1538	25	96.1538	25
504	ATP5F1AP2	chr2:155269631-155270037						pseudogene	ATP_synthase_F1_subunit_alpha_pseudogene_2	406	209	209	209	209	209	209	0	0	20	20	20	20	20	76.9231	20	76.9231	20	76.9231	20	76.9231	21	21	21	21	21	21	21	21	24	24	24	24	20	76.9231	20	76.9231	20	76.9231	20
506	ATP5F1B	chr12:56638175-56645984		Reticulocyte count (procedure);Platelet Component Distribution Width Measurement				protein-coding	ATP_synthase_F1_subunit_beta	7809	200	200	200	200	200	200	0	1	14	14	14	14	17	65.3846	17	65.3846	17	65.3846	17	65.3846	18	18	18	18	19	19	19	19	28	28	28	28	18	69.2308	18	69.2308	18	69.2308	18
507	ATP5F1BP1	chr2:98206130-98207898						pseudogene	ATP_synthase_F1_subunit_beta_pseudogene_1	1768	245	245	245	245	245	245	0	0	29	29	29	29	31	119.231	31	119.231	31	119.231	31	119.231	32	32	32	32	35	35	35	35	62	62	62	62	32	123.077	32	123.077	32	123.077	32
509	ATP5F1C	chr10:7788177-7807801						protein-coding	ATP_synthase_F1_subunit_gamma	19624	106	210	211	212	217	193	40	5	1	1	1	1	37	142.308	37	142.308	37	142.308	37	142.308	39	39	39	39	41	41	41	41	73	73	73	73	38	146.154	38	146.154	38	146.154	38
513	ATP5F1D	chr19:1241751-1244825	MITOCHONDRIAL COMPLEX V (ATP SYNTHASE) DEFICIENCY, NUCLEAR TYPE 5	MITOCHONDRIAL COMPLEX V (ATP SYNTHASE) DEFICIENCY, NUCLEAR TYPE 5;Cardiomyopathy, Dilated;Patent ductus arteriosus;Heart murmur;Hypoglycemia;Left-Sided Heart Failure;Lethargy;Muscle Hypertonia;Nevus;Rhabdomyolysis;Oligohydramnios;Premature Birth;Muscle Weakness;Neonatal hypoglycemia;Cafe-au-Lait Spots;Feeding difficulties;Decreased liver function;Recurrent urinary tract infection;Mongolian Spot;S…				protein-coding	ATP_synthase_F1_subunit_delta	3074	132	132	132	132	132	132	0	1	21	21	21	21	23	88.4615	23	88.4615	23	88.4615	23	88.4615	27	27	27	27	28	28	28	28	34	34	34	34	25	96.1538	25	96.1538	25	96.1538	25
514	ATP5F1E	chr20:59025475-59032335	MITOCHONDRIAL COMPLEX V (ATP SYNTHASE) DEFICIENCY, NUCLEAR TYPE 3	MITOCHONDRIAL COMPLEX V (ATP SYNTHASE) DEFICIENCY, NUCLEAR TYPE 3				protein-coding	ATP_synthase_F1_subunit_epsilon	6860	218	218	227	227	227	224	3	3	26	26	26	26	28	107.692	28	107.692	28	107.692	28	107.692	30	30	30	30	32	32	32	32	62	62	62	62	30	115.385	30	115.385	30	115.385	30
515	ATP5PB	chr1:111449464-111462773						protein-coding	ATP_synthase_peripheral_stalk-membrane_subunit_b	13309	228	229	232	235	235	232	2	6	16	16	16	16	24	92.3077	24	92.3077	24	92.3077	24	92.3077	25	25	25	25	27	27	27	27	35	35	35	35	25	96.1538	25	96.1538	25	96.1538	25
516	ATP5MC1	chr17:48892787-48895871						protein-coding	ATP_synthase_membrane_subunit_c_locus_1	3084	225	225	225	225	225	225	0	1	10	10	10	10	15	57.6923	15	57.6923	15	57.6923	15	57.6923	15	15	15	15	16	16	16	16	28	28	28	28	15	57.6923	15	57.6923	15	57.6923	15
517	ATP5MC2	chr12:53665170-53681423		Body Height;Bone Density;Height				protein-coding	ATP_synthase_membrane_subunit_c_locus_2	16253	261	261	263	263	265	262	1	2	2	2	2	2	22	84.6154	22	84.6154	22	84.6154	22	84.6154	22	22	22	22	24	24	24	24	30	30	30	30	22	84.6154	22	84.6154	22	84.6154	22
518	ATP5MC3	chr2:175176258-175181710						protein-coding	ATP_synthase_membrane_subunit_c_locus_3	5452	232	232	234	234	235	233	1	3	0	0	0	0	26	100	26	100	26	100	26	100	27	27	27	27	28	28	28	28	53	53	53	53	26	100	26	100	26	100	26
520	ATP5MC2P1	chr1:209267650-209268283						pseudogene	ATP5MC2_pseudogene_1	633	215	215	215	215	215	215	0	0	23	23	23	23	23	88.4615	23	88.4615	23	88.4615	23	88.4615	24	24	24	24	24	24	24	24	30	30	30	30	23	88.4615	23	88.4615	23	88.4615	23
521	ATP5ME	chr4:672436-674276					PDE6B,ATP5ME	protein-coding	ATP_synthase_membrane_subunit_e	1840	216	216	216	216	216	216	0	0	13	13	13	13	14	53.8462	14	53.8462	14	53.8462	14	53.8462	15	15	15	15	15	15	15	15	20	20	20	20	14	53.8462	14	53.8462	14	53.8462	14
522	ATP5PF	chr21:25724500-25735653						protein-coding	ATP_synthase_peripheral_stalk_subunit_F6	11153	263	264	264	266	266	264	1	2	2	2	2	2	24	92.3077	24	92.3077	24	92.3077	24	92.3077	27	27	27	27	30	30	30	30	46	46	46	46	27	103.846	27	103.846	27	103.846	27
523	ATP6V1A	chr3:113747035-113812056	CUTIS LAXA, AUTOSOMAL RECESSIVE, TYPE IID;EPILEPTIC ENCEPHALOPATHY, INFANTILE OR EARLY CHILDHOOD, 3	CUTIS LAXA, AUTOSOMAL RECESSIVE, TYPE IID;EPILEPTIC ENCEPHALOPATHY, INFANTILE OR EARLY CHILDHOOD, 3				protein-coding	ATPase_H+_transporting_V1_subunit_A	65021	0	223	224	226	229	222	21	24	0	0	0	0	28	107.692	28	107.692	28	107.692	28	107.692	30	30	30	30	32	32	32	32	49	49	49	49	30	115.385	30	115.385	30	115.385	30
525	ATP6V1B1	chr2:70935900-70965431	Renal Tubular Acidosis, Distal, with Progressive Nerve Deafness	Renal Tubular Acidosis, Distal, with Progressive Nerve Deafness;Multiple congenital anomalies;Nephrocalcinosis;Uric acid measurement (procedure);Nephrolithiasis;High density lipoprotein measurement;Serum HDL cholesterol measurement;Dysmorphic features				protein-coding	ATPase_H+_transporting_V1_subunit_B1	29531	242	242	243	244	244	243	0	3	0	0	0	0	25	96.1538	25	96.1538	25	96.1538	25	96.1538	27	27	27	27	33	33	33	33	45	45	45	45	29	111.538	29	111.538	29	111.538	29
526	ATP6V1B2	chr8:20197381-20221696	Deafness, Congenital, and Onychodystrophy, Autosomal Dominant	Zimmerman Laband syndrome;Deafness, Congenital, and Onychodystrophy, Autosomal Dominant;Major Depressive Disorder;Myeloperoxidase Measurement				protein-coding	ATPase_H+_transporting_V1_subunit_B2	24315	215	215	217	218	219	216	1	5	3	3	3	3	19	73.0769	19	73.0769	19	73.0769	19	73.0769	24	24	24	24	26	26	26	26	48	48	48	48	22	84.6154	22	84.6154	22	84.6154	22
527	ATP6V0C	chr16:2513726-2520218						protein-coding	ATPase_H+_transporting_V0_subunit_c	6492	192	192	192	194	194	192	0	0	3	3	3	3	30	115.385	30	115.385	30	115.385	30	115.385	31	31	31	31	31	31	31	31	44	44	44	44	30	115.385	30	115.385	30	115.385	30
528	ATP6V1C1	chr8:103021083-103073051						protein-coding	ATPase_H+_transporting_V1_subunit_C1	51968	220	221	221	223	227	222	1	10	3	3	3	3	25	96.1538	25	96.1538	25	96.1538	25	96.1538	30	30	30	30	33	33	33	33	48	48	48	48	28	107.692	28	107.692	28	107.692	28
529	ATP6V1E1	chr22:17592136-17628822	CUTIS LAXA, AUTOSOMAL RECESSIVE, TYPE IIC	CUTIS LAXA, AUTOSOMAL RECESSIVE, TYPE IIC				protein-coding	ATPase_H+_transporting_V1_subunit_E1	36686	230	231	237	238	242	235	3	8	6	6	6	6	21	80.7692	21	80.7692	21	80.7692	21	80.7692	24	24	24	24	27	27	27	27	46	46	46	46	24	92.3077	24	92.3077	24	92.3077	24
533	ATP6V0B	chr1:43974960-43978295		Blood Protein Measurement				protein-coding	ATPase_H+_transporting_V0_subunit_b	3335	217	217	217	217	218	217	0	0	20	20	20	20	23	88.4615	23	88.4615	23	88.4615	23	88.4615	23	23	23	23	25	25	25	25	48	48	48	48	23	88.4615	23	88.4615	23	88.4615	23
534	ATP6V1G2	chr6:31544444-31546742		Rheumatoid Arthritis;Lupus Erythematosus, Systemic;Myasthenia Gravis;Myositis;Allergic Reaction			ATP6V1G2,NFKBIL1,ATP6V1G2-DDX39B	protein-coding	ATPase_H+_transporting_V1_subunit_G2	2298	214	214	214	214	214	214	0	0	1	1	1	1	21	80.7692	21	80.7692	21	80.7692	21	80.7692	23	23	23	23	24	24	24	24	38	38	38	38	22	84.6154	22	84.6154	22	84.6154	22
535	ATP6V0A1	chr17:42458878-42522579						protein-coding	ATPase_H+_transporting_V0_subunit_a1	63701	234	235	244	249	258	243	7	15	0	0	0	0	26	100	26	100	26	100	26	100	28	28	28	28	32	32	32	32	44	44	44	44	28	107.692	28	107.692	28	107.692	28
537	ATP6AP1	chrX:154428677-154436516	IMMUNODEFICIENCY 47	IMMUNODEFICIENCY 47;Cutis Laxa;Hepatosplenomegaly;Muscle hypotonia;Decreased serum ceruloplasmin;Exocrine pancreatic insufficiency;Abnormality of the immune system;Abnormality of copper homeostasis				protein-coding	ATPase_H+_transporting_accessory_protein_1	7839	208	208	208	208	212	208	0	1	18	18	18	18	22	84.6154	22	84.6154	22	84.6154	22	84.6154	23	23	23	23	24	24	24	24	28	28	28	28	23	88.4615	23	88.4615	23	88.4615	23
538	ATP7A	chrX:77910693-78050395	Menkes Kinky Hair Syndrome;Cutis laxa, x-linked	Menkes Kinky Hair Syndrome;Cutis laxa, x-linked;Spinal Muscular Atrophy, Distal, X-Linked 3;Body Height				protein-coding	ATPase_copper_transporting_alpha	139702	194	200	202	207	211	202	4	23	2	2	2	2	21	80.7692	21	80.7692	21	80.7692	21	80.7692	24	24	24	24	27	27	27	27	38	38	38	38	23	88.4615	23	88.4615	23	88.4615	23
539	ATP5PO	chr21:33903453-33915804						protein-coding	ATP_synthase_peripheral_stalk_subunit_OSCP	12351	251	251	255	255	255	253	1	2	15	15	15	15	28	107.692	28	107.692	28	107.692	28	107.692	29	29	29	29	30	30	30	30	48	48	48	48	28	107.692	28	107.692	28	107.692	28
540	ATP7B	chr13:51932669-52012132	Hepatolenticular Degeneration	Hepatolenticular Degeneration				protein-coding	ATPase_copper_transporting_beta	79463	206	212	213	217	219	213	3	11	10	10	10	10	29	111.538	29	111.538	29	111.538	29	111.538	32	32	32	32	40	40	40	40	63	63	63	63	34	130.769	34	130.769	34	130.769	34
541	ALDH7A1P1	chr5:77290184-77291997						pseudogene	aldehyde_dehydrogenase_7_family_member_A1_pseudogene_1	1813	240	240	240	240	240	240	0	0	23	23	23	23	25	96.1538	25	96.1538	25	96.1538	25	96.1538	26	26	26	26	26	26	26	26	38	38	38	38	25	96.1538	25	96.1538	25	96.1538	25
542	ALDH7A1P2	chr2:172893763-172894383						pseudogene	aldehyde_dehydrogenase_7_family_member_A1_pseudogene_2	620	207	207	207	207	207	207	0	0	26	26	26	26	27	103.846	27	103.846	27	103.846	27	103.846	27	27	27	27	27	27	27	27	30	30	30	30	27	103.846	27	103.846	27	103.846	27
543	ALDH7A1P3	chr7:150541564-150542126						pseudogene	aldehyde_dehydrogenase_7_family_member_A1_pseudogene_3	562	213	213	213	213	213	213	0	0	31	31	31	31	31	119.231	31	119.231	31	119.231	31	119.231	31	31	31	31	31	31	31	31	51	51	51	51	31	119.231	31	119.231	31	119.231	31
544	ALDH7A1P4	chr10:62740990-62741394						pseudogene	aldehyde_dehydrogenase_7_family_member_A1_pseudogene_4	404	229	229	229	229	229	229	0	0	29	29	29	29	29	111.538	29	111.538	29	111.538	29	111.538	29	29	29	29	30	30	30	30	32	32	32	32	29	111.538	29	111.538	29	111.538	29
545	ATR	chr3:142449235-142578733	CUTANEOUS TELANGIECTASIA AND CANCER SYNDROME, FAMILIAL	Seckel syndrome;CUTANEOUS TELANGIECTASIA AND CANCER SYNDROME, FAMILIAL;Seckel syndrome 1;Red Blood Cell Count measurement;Reticulocyte count (procedure);Red cell distribution width determination;Mean Corpuscular Volume (result);Finding of Mean Corpuscular Hemoglobin;RDW - Red blood cell distribution width result;Corpuscular Hemoglobin Concentration Mean				protein-coding	ATR_serine/threonine_kinase	129498	227	234	235	237	244	235	3	34	8	8	8	8	22	84.6154	22	84.6154	22	84.6154	22	84.6154	27	27	27	27	30	30	30	30	55	55	55	55	26	100	26	100	26	100	26
546	ATRX	chrX:77504880-77786216	Juberg-Marsidi syndrome;ALPHA-THALASSEMIA/MENTAL RETARDATION SYNDROME, NONDELETION TYPE, X-LINKED	Alpha-Thalassemia Myelodysplasia Syndrome;Juberg-Marsidi syndrome;ALPHA-THALASSEMIA/MENTAL RETARDATION SYNDROME, NONDELETION TYPE, X-LINKED;Multiple congenital anomalies;Movement Disorders;Muscle hypotonia;Dysmorphic features				protein-coding	ATRX_chromatin_remodeler	281336	208	219	225	229	233	224	6	74	0	0	0	0	19	73.0769	19	73.0769	19	73.0769	19	73.0769	23	23	23	23	27	27	27	27	44	44	44	44	23	88.4615	23	88.4615	23	88.4615	23
547	KIF1A	chr2:240713767-240821403	SPASTIC PARAPLEGIA 30, AUTOSOMAL RECESSIVE (disorder);NEUROPATHY, HEREDITARY SENSORY, TYPE IIC;MENTAL RETARDATION, AUTOSOMAL DOMINANT 9	SPASTIC PARAPLEGIA 30, AUTOSOMAL RECESSIVE (disorder);NEUROPATHY, HEREDITARY SENSORY, TYPE IIC;MENTAL RETARDATION, AUTOSOMAL DOMINANT 9;Multiple congenital anomalies;Athetosis;Body Height;Movement Disorders;Muscle hypotonia;Peripheral Neuropathy;Scoliosis, unspecified;Seizures;Paraparesis, Spastic;Spastic Paraplegia;Spastic Paraplegia, Hereditary;Hyperreflexia;Hypoplasia of corpus callosum;Atroph…				protein-coding	kinesin_family_member_1A	107636	175	176	180	181	182	178	2	11	0	0	0	0	22	84.6154	22	84.6154	22	84.6154	22	84.6154	24	24	24	24	28	28	28	28	41	41	41	41	25	96.1538	25	96.1538	25	96.1538	25
549	AUH	chr9:91213823-91361918	3-@METHYLGLUTACONIC ACIDURIA, TYPE I	3-@METHYLGLUTACONIC ACIDURIA, TYPE I;3-Methylglutaconic aciduria type 1;Eosinophil count procedure;Blood basophil count (lab test);Bilirubin measurement;Dysmorphic features				protein-coding	AU_RNA_binding_methylglutaconyl-CoA_hydratase	148095	200	212	216	227	234	217	9	30	1	1	1	1	24	92.3077	24	92.3077	24	92.3077	24	92.3077	29	29	29	29	34	34	34	34	50	50	50	50	29	111.538	29	111.538	29	111.538	29
550	AUP1	chr2:74526652-74529706						protein-coding	AUP1_lipid_droplet_regulating_VLDL_assembly_factor	3054	232	232	232	232	232	232	0	0	25	25	25	25	26	100	26	100	26	100	26	100	27	27	27	27	28	28	28	28	33	33	33	33	27	103.846	27	103.846	27	103.846	27
551	AVP	chr20:3082556-3084724	Central Diabetes Insipidus	Dehydration;Diabetes Insipidus;Hypertensive disease;Central Diabetes Insipidus				protein-coding	arginine_vasopressin	2168	195	195	195	197	197	195	0	0	23	23	23	23	25	96.1538	25	96.1538	25	96.1538	25	96.1538	25	25	25	25	26	26	26	26	36	36	36	36	25	96.1538	25	96.1538	25	96.1538	25
552	AVPR1A	chr12:63142759-63151201						protein-coding	arginine_vasopressin_receptor_1A	8442	210	211	211	211	211	210	0	3	18	18	18	18	23	88.4615	23	88.4615	23	88.4615	23	88.4615	24	24	24	24	26	26	26	26	34	34	34	34	24	92.3077	24	92.3077	24	92.3077	24
553	AVPR1B	chr1:206106936-206117388						protein-coding	arginine_vasopressin_receptor_1B	10452	192	192	198	198	198	195	2	2	30	30	30	30	32	123.077	32	123.077	32	123.077	32	123.077	33	33	33	33	34	34	34	34	60	60	60	60	32	123.077	32	123.077	32	123.077	32
554	AVPR2	chrX:153902625-153907166	Nephrogenic Diabetes Insipidus;Nephrogenic Diabetes Insipidus, Type I;Nephrogenic Syndrome of Inappropriate Antidiuresis	Nephrogenic Diabetes Insipidus;Nephrogenic Diabetes Insipidus, Type I;Nephrogenic Syndrome of Inappropriate Antidiuresis;Dysmorphic features;Overgrowth				protein-coding	arginine_vasopressin_receptor_2	4541	181	181	181	181	181	181	0	0	31	31	31	31	34	130.769	34	130.769	34	130.769	34	130.769	35	35	35	35	36	36	36	36	69	69	69	69	35	134.615	35	134.615	35	134.615	35
558	AXL	chr19:41219223-41261766		Red Blood Cell Count measurement;High density lipoprotein measurement				protein-coding	AXL_receptor_tyrosine_kinase	42543	222	222	222	225	225	223	1	1	0	0	0	0	24	92.3077	24	92.3077	24	92.3077	24	92.3077	25	25	25	25	27	27	27	27	43	43	43	43	25	96.1538	25	96.1538	25	96.1538	25
563	AZGP1	chr7:99966730-99976031		Red Blood Cell Count measurement				protein-coding	alpha-2-glycoprotein_1,_zinc-binding	9301	211	213	213	215	215	213	1	3	9	9	9	9	21	80.7692	21	80.7692	21	80.7692	21	80.7692	22	22	22	22	23	23	23	23	36	36	36	36	21	80.7692	21	80.7692	21	80.7692	21
566	AZU1	chr19:827837-832018						protein-coding	azurocidin_1	4181	157	157	157	157	157	157	0	0	9	9	9	9	13	50	13	50	13	50	13	50	14	14	14	14	14	14	14	14	17	17	17	17	13	50	13	50	13	50	13
567	B2M	chr15:44711517-44718145	Amyloidosis, familial visceral;Hypoproteinemia, Hypercatabolic	Amyloidosis, familial visceral;Hypoproteinemia, Hypercatabolic;Colorectal Neoplasms;Multiple Myeloma;Squamous cell carcinoma of lung;Small cell carcinoma of lung;Cutaneous Melanoma;Adenocarcinoma of lung (disorder);Gastric Adenocarcinoma;Serous cystadenocarcinoma ovary;Squamous cell carcinoma of the head and neck;Lymphoma, Non-Hodgkin, Familial				protein-coding	beta-2-microglobulin	6628	224	224	224	224	224	224	0	0	21	21	21	21	26	100	26	100	26	100	26	100	30	30	30	30	33	33	33	33	36	36	36	36	29	111.538	29	111.538	29	111.538	29
570	BAAT	chr9:101360417-101385006	Hypercholanemia, Familial	Hypercholanemia, Familial				protein-coding	bile_acid-CoA:amino_acid_N-acyltransferase	24589	221	221	223	223	226	222	1	4	21	21	21	21	28	107.692	28	107.692	28	107.692	28	107.692	30	30	30	30	31	31	31	31	42	42	42	42	29	111.538	29	111.538	29	111.538	29
571	BACH1	chr21:29298922-29361894		Bone necrosis;Creatine kinase measurement;Pancreatic carcinoma;Malignant neoplasm of pancreas;Adolescent idiopathic scoliosis;Red cell distribution width determination;QT interval feature (observable entity);RDW - Red blood cell distribution width result;Body mass index;SCOLIOSIS, ISOLATED, SUSCEPTIBILITY TO, 3				protein-coding	BTB_domain_and_CNC_homolog_1	62972	231	234	239	244	250	238	6	18	1	1	1	1	25	96.1538	25	96.1538	25	96.1538	25	96.1538	29	29	29	29	33	33	33	33	61	61	61	61	29	111.538	29	111.538	29	111.538	29
572	BAD	chr11:64269828-64284704		Platelet Count measurement;Platelet mean volume determination (procedure);Body mass index				protein-coding	BCL2_associated_agonist_of_cell_death	14876	211	211	211	211	211	211	0	1	11	11	11	11	32	123.077	32	123.077	32	123.077	32	123.077	33	33	33	33	34	34	34	34	54	54	54	54	32	123.077	32	123.077	32	123.077	32
573	BAG1	chr9:33252471-33264708		Leukemia, Myelocytic, Acute;Height				protein-coding	BAG_cochaperone_1	12237	252	252	252	256	256	253	1	2	0	0	0	0	24	92.3077	24	92.3077	24	92.3077	24	92.3077	28	28	28	28	32	32	32	32	54	54	54	54	27	103.846	27	103.846	27	103.846	27
574																			NA		NA	NA	NA	NA		NA	NA	NA	NA	NA	NA		NA	NA	NA		NA	NA	NA		NA	NA	NA	NA		NA	NA	NA	NA
575	ADGRB1	chr8:142449649-142545007		Intelligence;mathematical ability				protein-coding	adhesion_G_protein-coupled_receptor_B1	95358	148	148	149	150	165	150	4	3	0	0	0	0	23	88.4615	23	88.4615	23	88.4615	23	88.4615	26	26	26	26	28	28	28	28	47	47	47	47	25	96.1538	25	96.1538	25	96.1538	25
576	ADGRB2	chr1:31727117-31764340		Cachexia;Fecal Incontinence;Nystagmus;Urinary Incontinence;Gait abnormality;mathematical ability;Progressive spastic paraparesis;Increased CSF protein;Abnormality of somatosensory evoked potentials				protein-coding	adhesion_G_protein-coupled_receptor_B2	37223	224	224	227	227	234	226	2	2	30	30	30	30	35	134.615	35	134.615	35	134.615	35	134.615	38	38	38	38	41	41	41	41	51	51	51	51	38	146.154	38	146.154	38	146.154	38
577	ADGRB3	chr6:68635282-69389506		Leukemia, Myelocytic, Acute;Adolescent idiopathic scoliosis;Body mass index;SCOLIOSIS, ISOLATED, SUSCEPTIBILITY TO, 3				protein-coding	adhesion_G_protein-coupled_receptor_B3	754224	108	222	230	237	248	229	11	169	0	0	0	0	22	84.6154	22	84.6154	22	84.6154	22	84.6154	27	27	27	27	31	31	31	31	57	57	57	57	26	100	26	100	26	100	26
578	BAK1	chr6:33572552-33580276		Hodgkin Disease;Chronic Lymphocytic Leukemia;Multiple Myeloma;Platelet Count measurement;Testicular Neoplasms;Eosinophil count procedure;Blood basophil count (lab test);Small Lymphocytic Lymphoma;Malignant Testicular Germ Cell Tumor;Testicular Germ Cell Tumor;Nasopharyngeal carcinoma				protein-coding	BCL2_antagonist/killer_1	7724	211	211	216	216	216	213	2	1	18	18	18	18	21	80.7692	21	80.7692	21	80.7692	21	80.7692	21	21	21	21	22	22	22	22	37	37	37	37	21	80.7692	21	80.7692	21	80.7692	21
579	NKX3-2	chr4:13540830-13547744	Spondylo-Megaepiphyseal-Metaphyseal Dysplasia	Spondylo-Megaepiphyseal-Metaphyseal Dysplasia;Abnormality of the skeletal system				protein-coding	NK3_homeobox_2	6914	191	191	199	199	199	196	3	0	22	22	22	22	26	100	26	100	26	100	26	100	27	27	27	27	29	29	29	29	55	55	55	55	27	103.846	27	103.846	27	103.846	27
580	BARD1	chr2:214725646-214809683	Malignant neoplasm of breast	Malignant neoplasm of breast;Neoplastic Syndromes, Hereditary;Neuroblastoma;Uterine Cancer;Hereditary Breast and Ovarian Cancer Syndrome;Nasopharyngeal carcinoma				protein-coding	BRCA1_associated_RING_domain_1	84037	223	229	233	235	242	232	4	21	1	1	1	1	25	96.1538	25	96.1538	25	96.1538	25	96.1538	29	29	29	29	31	31	31	31	60	60	60	60	27	103.846	27	103.846	27	103.846	27
581	BAX	chr19:48954875-48961798		Alzheimer's Disease;Eosinophil count procedure;Blood basophil count (lab test)			FTL,BAX	protein-coding	BCL2_associated_X,_apoptosis_regulator	6923	208	208	211	211	211	210	1	0	1	1	1	1	26	100	26	100	26	100	26	100	29	29	29	29	29	29	29	29	56	56	56	56	27	103.846	27	103.846	27	103.846	27
582	BBS1	chr11:66510635-66533598	Bardet-Biedl syndrome 1 (disorder)	Obesity;Bardet-Biedl syndrome 1 (disorder);Retinitis Pigmentosa;Usher Syndrome;Bardet-Biedl Syndrome;Retinal Dystrophies;Finding of Mean Corpuscular Hemoglobin				protein-coding	Bardet-Biedl_syndrome_1	22963	197	200	203	203	206	201	2	4	12	12	12	12	17	65.3846	17	65.3846	17	65.3846	17	65.3846	21	21	21	21	26	26	26	26	36	36	36	36	21	80.7692	21	80.7692	21	80.7692	21
583	BBS2	chr16:56470403-56520024	Bardet-Biedl syndrome 2 (disorder);RETINITIS PIGMENTOSA 74	Bardet-Biedl syndrome 2 (disorder);RETINITIS PIGMENTOSA 74;Muscle hypotonia;Retinitis Pigmentosa;Lymphocyte Count measurement;Dysmorphic features;Breast Carcinoma;Bardet-Biedl Syndrome;Retinal Dystrophies;Overgrowth				protein-coding	Bardet-Biedl_syndrome_2	49621	0	239	243	244	245	235	37	11	1	1	1	1	20	76.9231	20	76.9231	20	76.9231	20	76.9231	23	23	23	23	26	26	26	26	37	37	37	37	23	88.4615	23	88.4615	23	88.4615	23
585	BBS4	chr15:72686207-72738473	Bardet-Biedl syndrome 4 (disorder)	Obesity;Bardet-Biedl syndrome 4 (disorder);Triglycerides measurement;Waist-Hip Ratio;Bardet-Biedl Syndrome;Body mass index				protein-coding	Bardet-Biedl_syndrome_4	52266	196	199	203	203	210	202	3	14	0	0	0	0	21	80.7692	21	80.7692	21	80.7692	21	80.7692	23	23	23	23	25	25	25	25	41	41	41	41	23	88.4615	23	88.4615	23	88.4615	23
586	BCAT1	chr12:24810024-24949340						protein-coding	branched_chain_amino_acid_transaminase_1	139316	218	221	225	228	237	225	3	27	0	0	0	0	24	92.3077	24	92.3077	24	92.3077	24	92.3077	27	27	27	27	29	29	29	29	45	45	45	45	26	100	26	100	26	100	26
587	BCAT2	chr19:48795064-48811029		Maple Syrup Urine Disease;Adolescent idiopathic scoliosis;SCOLIOSIS, ISOLATED, SUSCEPTIBILITY TO, 3				protein-coding	branched_chain_amino_acid_transaminase_2	15965	206	206	206	208	208	206	0	2	0	0	0	0	23	88.4615	23	88.4615	23	88.4615	23	88.4615	25	25	25	25	26	26	26	26	43	43	43	43	24	92.3077	24	92.3077	24	92.3077	24
590	BCHE	chr3:165772904-165837423	Butyrylcholinesterase deficiency	Butyrylcholinesterase deficiency;Forced expiratory volume function;mathematical ability;Pseudocholinesterase Measurement;peak expiratory flow (procedure);Blood Protein Measurement				protein-coding	butyrylcholinesterase	64519	207	208	210	218	221	212	5	15	0	0	0	0	20	76.9231	20	76.9231	20	76.9231	20	76.9231	23	23	23	23	25	25	25	25	46	46	46	46	22	84.6154	22	84.6154	22	84.6154	22
593	BCKDHA	chr19:41397818-41425002	Maple Syrup Urine Disease	Maple Syrup Urine Disease;Body Height;Red cell distribution width determination;RDW - Red blood cell distribution width result;Maple syrup urine disease, type 1A				protein-coding	branched_chain_keto_acid_dehydrogenase_E1_subunit_alpha	27184	223	226	226	230	230	226	2	4	0	0	0	0	18	69.2308	18	69.2308	18	69.2308	18	69.2308	23	23	23	23	25	25	25	25	51	51	51	51	22	84.6154	22	84.6154	22	84.6154	22
594	BCKDHB	chr6:80106610-80466676	Maple Syrup Urine Disease	Maple Syrup Urine Disease;Body Height;Waist-Hip Ratio;Lean body mass;Diastolic blood pressure;Height;Physical Activity Measurement				protein-coding	branched_chain_keto_acid_dehydrogenase_E1_subunit_beta	360066	0	214	227	233	241	219	23	84	0	0	0	0	21	80.7692	21	80.7692	21	80.7692	21	80.7692	25	25	25	25	29	29	29	29	49	49	49	49	25	96.1538	25	96.1538	25	96.1538	25
595	CCND1	chr11:69641156-69654474	Multiple Myeloma	Carcinoma, Transitional Cell;Von Hippel-Lindau Syndrome;Multiple Myeloma;Prostatic Neoplasms;Malignant neoplasm of prostate;Body Height;Waist-Hip Ratio;Primary amyloidosis;Breast Carcinoma				protein-coding	cyclin_D1	13318	221	221	221	227	227	223	2	3	21	21	21	21	25	96.1538	25	96.1538	25	96.1538	25	96.1538	27	27	27	27	29	29	29	29	43	43	43	43	26	100	26	100	26	100	26
596	BCL2	chr18:63123346-63320090	Diabetes Mellitus, Non-Insulin-Dependent	Alzheimer's Disease;Malignant tumor of colon;Colonic Neoplasms;Diabetes Mellitus, Non-Insulin-Dependent;Hypertensive disease;Lymphoma, Follicular;Lymphoma, Non-Hodgkin;Polycystic Ovary Syndrome;Erectile dysfunction;Alopecia;Red Blood Cell Count measurement;Hirsutism;Chronic Lymphocytic Leukemia;White Blood Cell Count procedure;Platelet Count measurement;Lymphocyte Count measurement;Monocyte count…				protein-coding	BCL2_apoptosis_regulator	196744	221	228	232	240	247	233	7	37	0	0	0	0	27	103.846	27	103.846	27	103.846	27	103.846	30	30	30	30	34	34	34	34	63	63	63	63	30	115.385	30	115.385	30	115.385	30
597	BCL2A1	chr15:79960892-79971196		Eosinophil count procedure				protein-coding	BCL2_related_protein_A1	10304	236	236	239	239	239	238	1	2	13	13	13	13	30	115.385	30	115.385	30	115.385	30	115.385	32	32	32	32	32	32	32	32	52	52	52	52	31	119.231	31	119.231	31	119.231	31
598	BCL2L1	chr20:31664452-31723963		Platelet Count measurement;Vital capacity;Eosinophil count procedure;Corpuscular Hemoglobin Concentration Mean				protein-coding	BCL2_like_1	59511	236	238	247	252	253	244	6	11	11	11	11	11	22	84.6154	22	84.6154	22	84.6154	22	84.6154	24	24	24	24	28	28	28	28	37	37	37	37	24	92.3077	24	92.3077	24	92.3077	24
599	BCL2L2	chr14:23306833-23311751		Body Height;Height				protein-coding	BCL2_like_2	4918	197	197	197	197	197	197	0	1	21	21	21	21	24	92.3077	24	92.3077	24	92.3077	24	92.3077	24	24	24	24	25	25	25	25	46	46	46	46	24	92.3077	24	92.3077	24	92.3077	24
600	BAK1P1	chr20:32688930-32691054						pseudogene	BCL2_antagonist/killer_1_pseudogene_1	2124	203	203	203	203	203	203	0	1	22	22	22	22	24	92.3077	24	92.3077	24	92.3077	24	92.3077	25	25	25	25	26	26	26	26	41	41	41	41	25	96.1538	25	96.1538	25	96.1538	25
601	BAK1P2	chr11:130545543-130547654						pseudogene	BCL2_antagonist/killer_1_pseudogene_2	2111	239	241	241	241	241	240	0	1	26	26	26	26	27	103.846	27	103.846	27	103.846	27	103.846	28	28	28	28	29	29	29	29	34	34	34	34	28	107.692	28	107.692	28	107.692	28
602	BCL3	chr19:44747705-44760044		Alzheimer's Disease;Respiratory Tract Diseases;Low density lipoprotein cholesterol measurement;Triglycerides measurement;High density lipoprotein measurement;Serum HDL cholesterol measurement;Serum LDL cholesterol measurement;Autoantibody measurement;Serum total cholesterol measurement				protein-coding	BCL3_transcription_coactivator	12339	219	219	219	221	221	219	0	4	21	21	21	21	26	100	26	100	26	100	26	100	28	28	28	28	28	28	28	28	44	44	44	44	27	103.846	27	103.846	27	103.846	27
604	BCL6	chr3:187721377-187745468		Lymphoma, Non-Hodgkin;Body Height;Adverse effects, not elsewhere classified				protein-coding	BCL6_transcription_repressor	24091	250	251	252	252	253	251	0	6	5	5	5	5	26	100	26	100	26	100	26	100	27	27	27	27	29	29	29	29	54	54	54	54	27	103.846	27	103.846	27	103.846	27
605	BCL7A	chr12:122021884-122062044		Body Height;Red Blood Cell Count measurement;Mean Corpuscular Volume (result)				protein-coding	BAF_chromatin_remodeling_complex_subunit_BCL7A	40160	216	220	223	223	228	221	2	3	0	0	0	0	21	80.7692	21	80.7692	21	80.7692	21	80.7692	23	23	23	23	25	25	25	25	36	36	36	36	22	84.6154	22	84.6154	22	84.6154	22
606	NBEAP1	chr15:20669468-20756151						transcribed_pseudogene	neurobeachin_pseudogene_1	86683	0	0	35	35	40	18	18	10	0	0	0	0	0	0	0	0	0	0	0	0	2	2	0	0	17	17	11	2	42	42	42	42	7	26.9231	7	26.9231	5	19.2308	3
607	BCL9	chr1:147541501-147626216		Body Height;Diabetes Mellitus, Non-Insulin-Dependent;White Blood Cell Count procedure;Schizophrenia;response to cyclophosphamide	Yes (Length_2465027_INV_INV)	Yes (Length_2465027_INV_INV)		protein-coding	BCL9_transcription_coactivator	84715	230	240	242	244	247	240	4	16	0	0	0	0	28	107.692	28	107.692	28	107.692	28	107.692	32	32	32	32	35	35	35	35	55	55	55	55	31	119.231	31	119.231	31	119.231	31
608	TNFRSF17	chr16:11965210-11968068		Systolic Pressure				protein-coding	TNF_receptor_superfamily_member_17	2858	231	236	236	236	236	234	2	1	1	1	1	1	26	100	26	100	26	100	26	100	26	26	26	26	28	28	28	28	51	51	51	51	27	103.846	27	103.846	27	103.846	27
610	HCN2	chr19:589881-617159					HCN2,POLRMT,BSG	protein-coding	hyperpolarization_activated_cyclic_nucleotide_gated_potassium_and_sodium_channel_2	27278	180	189	189	189	189	187	3	1	0	0	0	0	20	76.9231	20	76.9231	20	76.9231	20	76.9231	21	21	21	21	22	22	22	22	32	32	32	32	20	76.9231	20	76.9231	20	76.9231	20
611	OPN1SW	chr7:128772485-128775794		Color Blindness, Blue				protein-coding	opsin_1,_short_wave_sensitive	3309	221	221	222	222	222	221	0	0	22	22	22	22	25	96.1538	25	96.1538	25	96.1538	25	96.1538	26	26	26	26	26	26	26	26	36	36	36	36	25	96.1538	25	96.1538	25	96.1538	25
613	BCR	chr22:23180509-23318037		Myeloid Leukemia, Chronic;Narcolepsy				protein-coding	BCR_activator_of_RhoGEF_and_GTPase	137528	212	214	219	221	225	217	3	17	0	0	0	0	19	73.0769	19	73.0769	19	73.0769	19	73.0769	27	27	27	27	30	30	30	30	42	42	42	42	25	96.1538	25	96.1538	25	96.1538	25
616	BCRP4	chr22:22630065-22636584						pseudogene	BCR_pseudogene_4	6519	111	111	111	111	111	111	0	0	18	18	18	18	21	80.7692	21	80.7692	21	80.7692	21	80.7692	21	21	21	21	22	22	22	22	49	49	49	49	21	80.7692	21	80.7692	21	80.7692	21
617	BCS1L	chr2:218658743-218663443	Leigh Disease;Pili torti-deafness syndrome;GRACILE SYNDROME (disorder);MITOCHONDRIAL COMPLEX III DEFICIENCY, NUCLEAR TYPE 1	Leigh Disease;Pili torti-deafness syndrome;GRACILE SYNDROME (disorder);MITOCHONDRIAL COMPLEX III DEFICIENCY, NUCLEAR TYPE 1;Movement Disorders;MITOCHONDRIAL COMPLEX III DEFICIENCY (disorder)				protein-coding	BCS1_homolog,_ubiquinol-cytochrome_c_reductase_complex_chaperone	4700	224	224	224	225	225	224	0	0	27	27	27	27	30	115.385	30	115.385	30	115.385	30	115.385	30	30	30	30	31	31	31	31	60	60	60	60	30	115.385	30	115.385	30	115.385	30
618	BCYRN1	chr2:47335315-47335514						lncRNA	brain_cytoplasmic_RNA_1	199	228	228	228	228	228	228	0	0	12	12	12	12	12	46.1538	12	46.1538	12	46.1538	12	46.1538	13	13	13	13	13	13	13	13	17	17	17	17	12	46.1538	12	46.1538	12	46.1538	12
619	BCYRN1P1	chrX:139720579-139720775						pseudogene	brain_cytoplasmic_RNA_1,_pseudogene_1	196	211	211	211	211	211	211	0	0	16	16	16	16	25	96.1538	25	96.1538	25	96.1538	25	96.1538	25	25	25	25	25	25	25	25	28	28	28	28	25	96.1538	25	96.1538	25	96.1538	25
622	BDH1	chr3:197509783-197573343		Smoking;Smoking Behaviors				protein-coding	3-hydroxybutyrate_dehydrogenase_1	63560	222	223	229	231	235	227	4	11	15	15	15	15	28	107.692	28	107.692	28	107.692	28	107.692	31	31	31	31	35	35	35	35	50	50	50	50	31	119.231	31	119.231	31	119.231	31
623	BDKRB1	chr14:96256210-96264763		Low density lipoprotein cholesterol measurement;Serum LDL cholesterol measurement				protein-coding	bradykinin_receptor_B1	8553	219	219	225	225	225	222	2	0	14	14	14	14	29	111.538	29	111.538	29	111.538	29	111.538	29	29	29	29	30	30	30	30	51	51	51	51	29	111.538	29	111.538	29	111.538	29
624	BDKRB2	chr14:96204839-96244164		Hypertensive disease;Inflammation;Arthritis, Gouty;Gout				protein-coding	bradykinin_receptor_B2	39325	218	218	224	225	227	222	3	5	11	11	11	11	23	88.4615	23	88.4615	23	88.4615	23	88.4615	27	27	27	27	32	32	32	32	46	46	46	46	26	100	26	100	26	100	26
627	BDNF	chr11:27654893-27722030	Congenital central hypoventilation	Alzheimer's Disease;Bipolar Disorder;Mental Depression;Depressive disorder;Inflammation;Status Epilepticus;Unipolar Depression;Congenital central hypoventilation;Anxiety;Body mass index procedure;Body Weight;Muscle hypotonia;Obesity;Smoking;Waist-Hip Ratio;Lean body mass;Diastolic blood pressure;body fat percentage (physical finding);Hip circumference;Finding of body mass index;mathematical abili…				protein-coding	brain_derived_neurotrophic_factor	67137	213	217	227	229	230	223	6	15	0	0	0	0	24	92.3077	24	92.3077	24	92.3077	24	92.3077	26	26	26	26	28	28	28	28	50	50	50	50	25	96.1538	25	96.1538	25	96.1538	25
629	CFB	chr6:31946095-31952084	Age related macular degeneration;HEMOLYTIC UREMIC SYNDROME, ATYPICAL, SUSCEPTIBILITY TO, 4	Age related macular degeneration;HEMOLYTIC UREMIC SYNDROME, ATYPICAL, SUSCEPTIBILITY TO, 4;Atypical Hemolytic Uremic Syndrome;COMPLEMENT FACTOR B DEFICIENCY;Rheumatoid Arthritis;Body Height;Ulcerative Colitis;Diabetes Mellitus, Insulin-Dependent;Lupus Erythematosus, Systemic;Multiple Sclerosis;Myasthenia Gravis;Adenocarcinoma of lung (disorder);Malignant neoplasm of lung;Exudative age-related mac…				protein-coding	complement_factor_B	5989	213	213	213	213	216	213	0	1	17	17	17	17	19	73.0769	19	73.0769	19	73.0769	19	73.0769	20	20	20	20	21	21	21	21	28	28	28	28	19	73.0769	19	73.0769	19	73.0769	19
631	BFSP1	chr20:17493905-17569220		CATARACT 33, MULTIPLE TYPES				protein-coding	beaded_filament_structural_protein_1	75315	230	231	232	233	239	232	2	16	0	0	0	0	17	65.3846	17	65.3846	17	65.3846	17	65.3846	27	27	27	27	33	33	33	33	54	54	54	54	25	96.1538	25	96.1538	25	96.1538	25
632	BGLAP	chr1:156242184-156243317						protein-coding	bone_gamma-carboxyglutamate_protein	1133	201	201	201	201	201	201	0	0	36	36	36	36	37	142.308	37	142.308	37	142.308	37	142.308	37	37	37	37	37	37	37	37	40	40	40	40	37	142.308	37	142.308	37	142.308	37
633	BGN	chrX:153494980-153509546	Spondyloepimetaphyseal Dysplasia, X-Linked;MEESTER-LOEYS SYNDROME	Spondyloepimetaphyseal Dysplasia, X-Linked;MEESTER-LOEYS SYNDROME				protein-coding	biglycan	14566	199	199	199	199	202	199	0	1	2	2	2	2	21	80.7692	21	80.7692	21	80.7692	21	80.7692	24	24	24	24	25	25	25	25	34	34	34	34	23	88.4615	23	88.4615	23	88.4615	23
634	CEACAM1	chr19:42507306-42528481						protein-coding	CEA_cell_adhesion_molecule_1	21175	192	192	192	195	195	193	1	0	4	4	4	4	28	107.692	28	107.692	28	107.692	28	107.692	30	30	30	30	33	33	33	33	41	41	41	41	30	115.385	30	115.385	30	115.385	30
635	BHMT	chr5:79111809-79132288		Selenium measurement;Serum selenium measurement				protein-coding	betaine--homocysteine_S-methyltransferase	20479	226	226	226	226	229	226	0	3	10	10	10	10	19	73.0769	19	73.0769	19	73.0769	19	73.0769	20	20	20	20	22	22	22	22	39	39	39	39	21	80.7692	21	80.7692	21	80.7692	21
636	BICD1	chr12:32106847-32383633		Pathological accumulation of air in tissues;Pulmonary Emphysema;Pancreatic carcinoma;Malignant neoplasm of pancreas;Serum albumin measurement				protein-coding	BICD_cargo_adaptor_1	276786	217	225	236	259	267	241	16	61	0	0	0	0	20	76.9231	20	76.9231	20	76.9231	20	76.9231	23	23	23	23	27	27	27	27	66	66	66	66	24	92.3077	24	92.3077	24	92.3077	24
637	BID	chr22:17734138-17774665		Leukemia, Myelocytic, Acute;Body mass index				protein-coding	BH3_interacting_domain_death_agonist	40527	218	224	225	231	233	226	4	6	2	2	2	2	19	73.0769	19	73.0769	19	73.0769	19	73.0769	25	25	25	25	29	29	29	29	46	46	46	46	24	92.3077	24	92.3077	24	92.3077	24
638	BIK	chr22:43110750-43129712		Red Blood Cell Count measurement;Triglycerides measurement				protein-coding	BCL2_interacting_killer	18962	217	217	217	218	218	217	0	3	12	12	12	12	25	96.1538	25	96.1538	25	96.1538	25	96.1538	27	27	27	27	33	33	33	33	48	48	48	48	28	107.692	28	107.692	28	107.692	28
639	PRDM1	chr6:105992690-106109938		Lupus Erythematosus, Systemic;Cholangitis, Sclerosing;Ulcerative Colitis;Crohn Disease;Inflammatory Bowel Diseases;Psoriasis;Ankylosing spondylitis				protein-coding	PR/SET_domain_1	117248	0	207	209	214	222	208	17	37	0	0	0	0	24	92.3077	24	92.3077	24	92.3077	24	92.3077	26	26	26	26	28	28	28	28	65	65	65	65	26	100	26	100	26	100	26
640	BLK	chr8:11494387-11564599	Lupus Erythematosus, Systemic	Lupus Erythematosus, Systemic;Maturity onset diabetes mellitus in young;Rheumatoid Arthritis;Circadian Rhythms;Glomerular Filtration Rate;Mucocutaneous Lymph Node Syndrome;Systemic Scleroderma;Phosphatidylcholine measurement;Sjogren's Syndrome;Cytokine Measurement	Yes (Length_4212207_INV_INV)	Yes (Length_4212207_INV_INV)		protein-coding	BLK_proto-oncogene,_Src_family_tyrosine_kinase	70212	231	233	235	237	244	236	4	7	0	0	0	0	25	96.1538	25	96.1538	25	96.1538	25	96.1538	30	30	30	30	34	34	34	34	62	62	62	62	29	111.538	29	111.538	29	111.538	29
641	BLM	chr15:90717346-90816166	Bloom Syndrome	Bloom Syndrome;leukemia;Lymphoma;Body Height;Neoplastic Syndromes, Hereditary				protein-coding	BLM_RecQ_like_helicase	98820	226	229	239	241	244	236	6	21	0	0	0	0	20	76.9231	20	76.9231	20	76.9231	20	76.9231	23	23	23	23	26	26	26	26	71	71	71	71	23	88.4615	23	88.4615	23	88.4615	23
642	BLMH	chr17:30248203-30291944		Narcolepsy				protein-coding	bleomycin_hydrolase	43741	240	240	243	244	246	242	1	9	15	15	15	15	23	88.4615	23	88.4615	23	88.4615	23	88.4615	25	25	25	25	29	29	29	29	50	50	50	50	25	96.1538	25	96.1538	25	96.1538	25
643	CXCR5	chr11:118883892-118897787		Multiple Sclerosis				protein-coding	C-X-C_motif_chemokine_receptor_5	13895	234	235	235	235	235	234	0	3	11	11	11	11	21	80.7692	21	80.7692	21	80.7692	21	80.7692	23	23	23	23	25	25	25	25	43	43	43	43	23	88.4615	23	88.4615	23	88.4615	23
644	BLVRA	chr7:43758122-43807342		Hyperbiliverdinemia				protein-coding	biliverdin_reductase_A	49220	196	196	197	199	202	197	1	7	10	10	10	10	23	88.4615	23	88.4615	23	88.4615	23	88.4615	25	25	25	25	30	30	30	30	48	48	48	48	26	100	26	100	26	100	26
645	BLVRB	chr19:40447768-40465745						protein-coding	biliverdin_reductase_B	17977	211	211	211	211	215	211	1	1	4	4	4	4	24	92.3077	24	92.3077	24	92.3077	24	92.3077	29	29	29	29	31	31	31	31	60	60	60	60	27	103.846	27	103.846	27	103.846	27
646	BNC1	chr15:83255884-83284664						protein-coding	basonuclin_zinc_finger_protein_1	28780	230	230	234	235	236	232	2	5	26	26	26	26	31	119.231	31	119.231	31	119.231	31	119.231	33	33	33	33	35	35	35	35	49	49	49	49	33	126.923	33	126.923	33	126.923	33
648	BMI1	chr10:22321099-22331484						protein-coding	BMI1_proto-oncogene,_polycomb_ring_finger	10385	233	233	233	233	234	233	0	3	20	20	20	20	24	92.3077	24	92.3077	24	92.3077	24	92.3077	27	27	27	27	30	30	30	30	39	39	39	39	26	100	26	100	26	100	26
649	BMP1	chr8:22165372-22212326	OSTEOGENESIS IMPERFECTA, TYPE XIII	OSTEOGENESIS IMPERFECTA, TYPE XIII;Coronary Artery Disease				protein-coding	bone_morphogenetic_protein_1	46954	215	220	223	228	228	222	4	8	9	9	9	9	25	96.1538	25	96.1538	25	96.1538	25	96.1538	27	27	27	27	30	30	30	30	52	52	52	52	27	103.846	27	103.846	27	103.846	27
650	BMP2	chr20:6767686-6780246		BRACHYDACTYLY, TYPE A2;Polysomnography;Waist-Hip Ratio;SHORT STATURE, FACIAL DYSMORPHISM, AND SKELETAL ANOMALIES WITH OR WITHOUT CARDIAC ANOMALIES				protein-coding	bone_morphogenetic_protein_2	12560	222	223	224	227	227	224	1	5	19	19	19	19	29	111.538	29	111.538	29	111.538	29	111.538	32	32	32	32	34	34	34	34	45	45	45	45	31	119.231	31	119.231	31	119.231	31
651	BMP3	chr4:81030708-81057627		Body Height;Myopia				protein-coding	bone_morphogenetic_protein_3	26919	210	212	213	213	213	212	0	7	0	0	0	0	20	76.9231	20	76.9231	20	76.9231	20	76.9231	22	22	22	22	24	24	24	24	47	47	47	47	22	84.6154	22	84.6154	22	84.6154	22
652	BMP4	chr14:53949736-53956891	MICROPHTHALMIA, SYNDROMIC 6 (disorder);OROFACIAL CLEFT 11	Prolactinoma;MICROPHTHALMIA, SYNDROMIC 6 (disorder);OROFACIAL CLEFT 11;Malignant tumor of colon;Colorectal Carcinoma;Colorectal Neoplasms;Glomerular Filtration Rate;Malignant neoplasm of large intestine;Adenoma of large intestine;Adenocarcinoma of large intestine;peak expiratory flow (procedure);COLORECTAL CANCER, SUSCEPTIBILITY TO, 1;COLORECTAL CANCER, SUSCEPTIBILITY TO, 10;COLORECTAL CANCER, SU…				protein-coding	bone_morphogenetic_protein_4	7155	239	239	239	239	242	239	0	1	20	20	20	20	23	88.4615	23	88.4615	23	88.4615	23	88.4615	24	24	24	24	24	24	24	24	42	42	42	42	23	88.4615	23	88.4615	23	88.4615	23
653	BMP5	chr6:55753653-55875590		Malignant tumor of colon;Colorectal Carcinoma;Colorectal Neoplasms;Osteoarthritis of hip;Malignant neoplasm of large intestine;Adenoma of large intestine;Adenocarcinoma of large intestine;COLORECTAL CANCER, SUSCEPTIBILITY TO, 1;COLORECTAL CANCER, SUSCEPTIBILITY TO, 10;COLORECTAL CANCER, SUSCEPTIBILITY TO, 3;COLORECTAL CANCER, SUSCEPTIBILITY TO, 12				protein-coding	bone_morphogenetic_protein_5	121937	224	229	239	243	249	236	7	31	0	0	0	0	25	96.1538	25	96.1538	25	96.1538	25	96.1538	28	28	28	28	31	31	31	31	67	67	67	67	27	103.846	27	103.846	27	103.846	27
654	BMP6	chr6:7726099-7881728		Forced expiratory volume function;Vital capacity;Small cell carcinoma of lung;Myopia, Degenerative;Serum albumin measurement;Finding of Mean Corpuscular Hemoglobin				protein-coding	bone_morphogenetic_protein_6	155629	235	242	247	253	258	247	6	34	0	0	0	0	28	107.692	28	107.692	28	107.692	28	107.692	30	30	30	30	32	32	32	32	61	61	61	61	30	115.385	30	115.385	30	115.385	30
655	BMP7	chr20:57168753-57266641		Multiple congenital anomalies;Reticulocyte count (procedure)				protein-coding	bone_morphogenetic_protein_7	97888	214	218	225	238	253	230	12	12	0	0	0	0	24	92.3077	24	92.3077	24	92.3077	24	92.3077	28	28	28	28	31	31	31	31	46	46	46	46	27	103.846	27	103.846	27	103.846	27
656	BMP8B	chr1:39757182-39788865						protein-coding	bone_morphogenetic_protein_8b	31683	214	214	216	216	218	215	1	2	27	27	27	27	32	123.077	32	123.077	32	123.077	32	123.077	33	33	33	33	34	34	34	34	50	50	50	50	32	123.077	32	123.077	32	123.077	32
657	BMPR1A	chr10:86755763-86932844	Juvenile polyposis syndrome	Juvenile polyposis syndrome;JUVENILE POLYPOSIS OF STOMACH;Juvenile Polyposis Coli;Body Height;White Blood Cell Count procedure;Neoplastic Syndromes, Hereditary				protein-coding	bone_morphogenetic_protein_receptor_type_1A	177081	193	201	203	206	215	203	4	47	1	1	1	1	23	88.4615	23	88.4615	23	88.4615	23	88.4615	26	26	26	26	32	32	32	32	46	46	46	46	27	103.846	27	103.846	27	103.846	27
658	BMPR1B	chr4:94757955-95158450	BRACHYDACTYLY, TYPE A2;BRACHYDACTYLY, TYPE A1, D	BRACHYDACTYLY, TYPE A2;BRACHYDACTYLY, TYPE A1, D;ACROMESOMELIC DYSPLASIA, DEMIRHAN TYPE;Schizophrenia;Systolic Pressure;Body mass index;Coronary Artery Disease;Diverticular Diseases				protein-coding	bone_morphogenetic_protein_receptor_type_1B	400495	0	235	241	247	268	240	28	111	0	0	0	0	24	92.3077	24	92.3077	24	92.3077	24	92.3077	27	27	27	27	30	30	30	30	50	50	50	50	27	103.846	27	103.846	27	103.846	27
659	BMPR2	chr2:202376327-202567749	Pulmonary Veno-Occlusive Disease (disorder);Pulmonary Hypertension, Primary, 1	Pulmonary Veno-Occlusive Disease (disorder);Idiopathic pulmonary hypertension;Familial primary pulmonary hypertension;Idiopathic pulmonary arterial hypertension;Pulmonary Hypertension, Primary, 1;Body Height;Intelligence;Low density lipoprotein cholesterol measurement;High density lipoprotein measurement;Red cell distribution width determination;Serum HDL cholesterol measurement;RDW - Red blood c…				protein-coding	bone_morphogenetic_protein_receptor_type_2	191422	0	198	205	210	232	206	15	26	1	1	1	1	21	80.7692	21	80.7692	21	80.7692	21	80.7692	25	25	25	25	30	30	30	30	51	51	51	51	25	96.1538	25	96.1538	25	96.1538	25
660	BMX	chrX:15500807-15556519						protein-coding	BMX_non-receptor_tyrosine_kinase	55712	234	238	244	245	247	241	4	15	14	14	14	14	26	100	26	100	26	100	26	100	29	29	29	29	32	32	32	32	51	51	51	51	29	111.538	29	111.538	29	111.538	29
661	POLR3D	chr8:22245133-22254601						protein-coding	RNA_polymerase_III_subunit_D	9468	224	224	224	225	226	224	0	2	28	28	28	28	31	119.231	31	119.231	31	119.231	31	119.231	32	32	32	32	34	34	34	34	43	43	43	43	32	123.077	32	123.077	32	123.077	32
662	BNIP1	chr5:173144531-173164387		Glaucoma, Open-Angle;Electrocardiogram: P-R interval;Pyloric Stenosis, Hypertrophic				protein-coding	BCL2_interacting_protein_1	19856	223	227	228	234	234	229	3	6	0	0	0	0	22	84.6154	22	84.6154	22	84.6154	22	84.6154	23	23	23	23	24	24	24	24	39	39	39	39	23	88.4615	23	88.4615	23	88.4615	23
663	BNIP2	chr15:59659146-59689320						protein-coding	BCL2_interacting_protein_2	30174	226	228	229	230	235	229	2	12	10	10	10	10	20	76.9231	20	76.9231	20	76.9231	20	76.9231	23	23	23	23	26	26	26	26	48	48	48	48	22	84.6154	22	84.6154	22	84.6154	22
664	BNIP3	chr10:131967684-131981923						protein-coding	BCL2_interacting_protein_3	14239	212	218	219	219	219	217	2	3	15	15	15	15	23	88.4615	23	88.4615	23	88.4615	23	88.4615	24	24	24	24	26	26	26	26	36	36	36	36	23	88.4615	23	88.4615	23	88.4615	23
665	BNIP3L	chr8:26383054-26413127		Body Height;Red Blood Cell Count measurement;Intelligence;Schizophrenia;Reticulocyte count (procedure);Impaired cognition;Red cell distribution width determination;mathematical ability;Systolic Pressure;Finding of Mean Corpuscular Hemoglobin;RDW - Red blood cell distribution width result				protein-coding	BCL2_interacting_protein_3_like	30073	209	211	212	213	215	211	1	7	10	10	10	10	25	96.1538	25	96.1538	25	96.1538	25	96.1538	26	26	26	26	28	28	28	28	38	38	38	38	26	100	26	100	26	100	26
666	BOK	chr2:241551393-241574131		Body Height;Forced expiratory volume function;Vital capacity				protein-coding	BCL2_family_apoptosis_regulator_BOK	22738	207	207	209	210	210	208	1	3	1	1	1	1	25	96.1538	25	96.1538	25	96.1538	25	96.1538	32	32	32	32	33	33	33	33	48	48	48	48	29	111.538	29	111.538	29	111.538	29
667	DST	chr6:56457996-56954830	NEUROPATHY, HEREDITARY SENSORY AND AUTONOMIC, TYPE VI;EPIDERMOLYSIS BULLOSA SIMPLEX, AUTOSOMAL RECESSIVE 2	NEUROPATHY, HEREDITARY SENSORY AND AUTONOMIC, TYPE VI;EPIDERMOLYSIS BULLOSA SIMPLEX, AUTOSOMAL RECESSIVE 2;Alzheimer's Disease;Body Height;Red Blood Cell Count measurement;Forced expiratory volume function;Age at menarche;peak expiratory flow (procedure)				protein-coding	dystonin	496834	213	223	228	233	242	227	7	116	0	0	0	0	25	96.1538	25	96.1538	24	92.3077	24	92.3077	29	29	29	29	33	33	33	33	49	49	49	49	28	107.692	28	107.692	28	107.692	28
668	FOXL2	chr3:138944224-138947137	BLEPHAROPHIMOSIS, PTOSIS, AND EPICANTHUS INVERSUS (disorder);PREMATURE OVARIAN FAILURE 3 (disorder)	BLEPHAROPHIMOSIS, PTOSIS, AND EPICANTHUS INVERSUS (disorder);PREMATURE OVARIAN FAILURE 3 (disorder)				protein-coding	forkhead_box_L2	2913	229	229	229	229	229	229	0	0	30	30	30	30	31	119.231	31	119.231	31	119.231	31	119.231	35	35	35	35	36	36	36	36	40	40	40	40	33	126.923	33	126.923	33	126.923	33
669	BPGM	chr7:134646853-134679816	Deficiency of bisphosphoglycerate mutase	Deficiency of bisphosphoglycerate mutase				protein-coding	bisphosphoglycerate_mutase	32963	227	228	231	231	233	230	2	8	5	5	5	5	19	73.0769	19	73.0769	19	73.0769	19	73.0769	21	21	21	21	22	22	22	22	32	32	32	32	20	76.9231	20	76.9231	20	76.9231	20
670	BPHL	chr6:3118376-3153578						protein-coding	biphenyl_hydrolase_like	35202	202	204	204	204	205	203	0	5	7	7	7	7	25	96.1538	25	96.1538	25	96.1538	25	96.1538	26	26	26	26	28	28	28	28	39	39	39	39	26	100	26	100	26	100	26
671	BPI	chr20:38304156-38337505		Mental disorders;Psychotic Disorders;Blood Protein Measurement				protein-coding	bactericidal_permeability_increasing_protein	33349	221	223	226	227	227	225	2	7	0	0	0	0	29	111.538	29	111.538	29	111.538	29	111.538	31	31	31	31	33	33	33	33	58	58	58	58	30	115.385	30	115.385	30	115.385	30
672	BRCA1	chr17:43044295-43170327	Malignant neoplasm of breast;Hereditary Breast and Ovarian Cancer Syndrome;Breast Carcinoma;ovarian neoplasm;Malignant neoplasm of ovary;BREAST-OVARIAN CANCER, FAMILIAL, SUSCEPTIBILITY TO, 1;FANCONI ANEMIA, COMPLEMENTATION GROUP S	Malignant neoplasm of breast;Malignant Neoplasms;Fanconi Anemia;Pancreatic Neoplasm;Malignant neoplasm of pancreas;Hereditary Breast and Ovarian Cancer Syndrome;Breast Carcinoma;ovarian neoplasm;Malignant neoplasm of ovary;BREAST-OVARIAN CANCER, FAMILIAL, SUSCEPTIBILITY TO, 1;FANCONI ANEMIA, COMPLEMENTATION GROUP S;Neoplastic Syndromes, Hereditary;Lymphocyte Count measurement;Eosinophil count pro…				protein-coding	BRCA1_DNA_repair_associated	126032	212	232	243	247	251	239	9	21	8	8	8	8	23	88.4615	23	88.4615	23	88.4615	23	88.4615	27	27	27	27	31	31	31	31	46	46	46	46	26	100	26	100	26	100	26
673	BRAF	chr7:140713328-140924929	Colorectal Carcinoma;melanoma;Noonan Syndrome;Thyroid Neoplasm;Adenocarcinoma of lung (disorder);Papillary thyroid carcinoma;Carcinoma of lung;Cardio-facio-cutaneous syndrome;NOONAN SYNDROME 7;LEOPARD SYNDROME 3	Colorectal Carcinoma;Craniopharyngioma;Glioma;Histiocytosis, Langerhans-Cell;Hairy Cell Leukemia;Lung Neoplasms;melanoma;Noonan Syndrome;Thyroid Neoplasm;Adenocarcinoma of lung (disorder);LEOPARD Syndrome;Papillary thyroid carcinoma;Malignant neoplasm of lung;Anaplastic astrocytoma;Pilocytic Astrocytoma;Thyroid carcinoma;Costello syndrome (disorder);Carcinoma of lung;Malignant neoplasm of ovary;C…			RNU6-85P,BRAF,NDUFB2	protein-coding	B-Raf_proto-oncogene,_serine/threonine_kinase	211601	226	234	240	242	250	238	6	51	2	2	2	2	20	76.9231	20	76.9231	20	76.9231	20	76.9231	23	23	23	23	25	25	25	25	38	38	38	38	22	84.6154	22	84.6154	22	84.6154	22
675	BRCA2	chr13:32315508-32400268	Malignant neoplasm of breast;Malignant neoplasm of pancreas;Malignant neoplasm of prostate;Hereditary Breast and Ovarian Cancer Syndrome;Breast Carcinoma;ovarian neoplasm;FANCONI ANEMIA, COMPLEMENTATION GROUP D1;BREAST-OVARIAN CANCER, FAMILIAL, SUSCEPTIBILITY TO, 2	Malignant neoplasm of breast;Lung Neoplasms;Medulloblastoma;Nephroblastoma;Pancreatic Neoplasm;Prostatic Neoplasms;Malignant neoplasm of lung;Malignant neoplasm of pancreas;Malignant neoplasm of prostate;Hereditary Breast and Ovarian Cancer Syndrome;Breast Carcinoma;ovarian neoplasm;Malignant neoplasm of ovary;FANCONI ANEMIA, COMPLEMENTATION GROUP D1;BREAST-OVARIAN CANCER, FAMILIAL, SUSCEPTIBILIT…				protein-coding	BRCA2_DNA_repair_associated	84760	206	213	216	222	223	217	4	21	0	0	0	0	22	84.6154	22	84.6154	22	84.6154	22	84.6154	24	24	24	24	26	26	26	26	38	38	38	38	23	88.4615	23	88.4615	23	88.4615	23
676	BRDT	chr1:91949371-92014428		SPERMATOGENIC FAILURE 21				protein-coding	bromodomain_testis_associated	65057	221	224	226	228	230	226	2	16	0	0	0	0	19	73.0769	19	73.0769	19	73.0769	19	73.0769	22	22	22	22	25	25	25	25	42	42	42	42	21	80.7692	21	80.7692	21	80.7692	21
677	ZFP36L1	chr14:68787655-68796243		Celiac Disease;Diabetes Mellitus, Insulin-Dependent;Multiple Sclerosis;Respiratory Tract Diseases;Juvenile-Onset Still Disease;Red cell distribution width determination;Diastolic blood pressure;Systolic Pressure;RDW - Red blood cell distribution width result;Systemic onset juvenile chronic arthritis;Rheumatoid Arthritis, Systemic Juvenile;Juvenile pauciarticular chronic arthritis;Polyarticular Ju…				protein-coding	ZFP36_ring_finger_protein_like_1	8588	250	250	250	253	256	251	1	3	28	28	28	28	33	126.923	33	126.923	33	126.923	33	126.923	36	36	36	36	39	39	39	39	51	51	51	51	36	138.462	36	138.462	36	138.462	36
678	ZFP36L2	chr2:43222402-43226606		Platelet Count measurement;Lymphocyte Count measurement;Finding of Mean Corpuscular Hemoglobin				protein-coding	ZFP36_ring_finger_protein_like_2	4204	232	232	232	232	232	232	0	1	9	9	9	9	19	73.0769	19	73.0769	19	73.0769	19	73.0769	20	20	20	20	21	21	21	21	29	29	29	29	20	76.9231	20	76.9231	20	76.9231	20
680	BRS3	chrX:136487947-136493780						protein-coding	bombesin_receptor_subtype_3	5833	214	215	215	215	215	214	0	1	27	27	27	27	29	111.538	29	111.538	29	111.538	29	111.538	29	29	29	29	30	30	30	30	42	42	42	42	29	111.538	29	111.538	29	111.538	29
682	BSG	chr19:571283-583493		Endometriosis			HCN2,POLRMT,BSG	protein-coding	basigin_(Ok_blood_group)	12210	187	187	187	187	187	187	0	1	11	11	11	11	16	61.5385	16	61.5385	16	61.5385	16	61.5385	21	21	21	21	22	22	22	22	30	30	30	30	19	73.0769	19	73.0769	19	73.0769	19
683	BST1	chr4:15703065-15774173		Hypertensive disease;Parkinson Disease;Prion Diseases;Blood Protein Measurement				protein-coding	bone_marrow_stromal_cell_antigen_1	71108	250	251	252	253	257	252	1	14	1	1	1	1	26	100	26	100	26	100	26	100	27	27	27	27	30	30	30	30	53	53	53	53	27	103.846	27	103.846	27	103.846	27
684	BST2	chr19:17402939-17405630						protein-coding	bone_marrow_stromal_cell_antigen_2	2691	179	179	179	180	180	179	0	1	19	19	19	19	23	88.4615	23	88.4615	23	88.4615	23	88.4615	23	23	23	23	24	24	24	24	44	44	44	44	23	88.4615	23	88.4615	23	88.4615	23
685	BTC	chr4:74744759-74794523		Forced expiratory volume function;Chronic Obstructive Airway Disease;Nephrotic Syndrome				protein-coding	betacellulin	49764	233	233	235	239	242	235	2	13	3	3	3	3	22	84.6154	22	84.6154	22	84.6154	22	84.6154	28	28	28	28	35	35	35	35	49	49	49	49	28	107.692	28	107.692	28	107.692	28
686	BTD	chr3:15601361-15722516	Biotinidase Deficiency	Biotinidase Deficiency;Coronary heart disease;Muscle hypotonia;Psoriasis;Platelet mean volume determination (procedure);Waist-Hip Ratio;Dysmorphic features;Acute Coronary Syndrome;Body mass index;Diverticular Diseases				protein-coding	biotinidase	121155	227	232	234	239	242	235	4	26	0	0	0	0	25	96.1538	25	96.1538	25	96.1538	25	96.1538	27	27	27	27	31	31	31	31	57	57	57	57	27	103.846	27	103.846	27	103.846	27
687	KLF9	chr9:70384604-70414657		Leukemia, Myelocytic, Acute;mathematical ability				protein-coding	KLF_transcription_factor_9	30053	222	223	223	223	224	223	0	5	0	0	0	0	32	123.077	32	123.077	32	123.077	32	123.077	33	33	33	33	36	36	36	36	59	59	59	59	33	126.923	33	126.923	33	126.923	33
688	KLF5	chr13:73054976-73077538	Colorectal Carcinoma	Colorectal Carcinoma;Malignant tumor of colon;Colorectal Neoplasms;White Blood Cell Count procedure;Tonometry;Malignant neoplasm of large intestine;Adenoma of large intestine;Adenocarcinoma of large intestine;COLORECTAL CANCER, SUSCEPTIBILITY TO, 1;COLORECTAL CANCER, SUSCEPTIBILITY TO, 10;COLORECTAL CANCER, SUSCEPTIBILITY TO, 3;COLORECTAL CANCER, SUSCEPTIBILITY TO, 12				protein-coding	KLF_transcription_factor_5	22562	220	220	221	223	223	221	1	6	12	12	12	12	20	76.9231	20	76.9231	20	76.9231	20	76.9231	21	21	21	21	25	25	25	25	47	47	47	47	22	84.6154	22	84.6154	22	84.6154	22
689	BTF3	chr5:73498442-73505667						protein-coding	basic_transcription_factor_3	7225	241	241	241	241	246	241	1	0	19	19	19	19	34	130.769	34	130.769	34	130.769	34	130.769	36	36	36	36	40	40	40	40	59	59	59	59	37	142.308	37	142.308	37	142.308	37
690	BTF3P11	chr13:76928451-76929090						transcribed_pseudogene	basic_transcription_factor_3_pseudogene_11	639	255	255	255	255	255	255	0	0	24	24	24	24	24	92.3077	24	92.3077	24	92.3077	24	92.3077	24	24	24	24	25	25	25	25	26	26	26	26	24	92.3077	24	92.3077	24	92.3077	24
693	BTF3P1	chr8:51721256-51723046						pseudogene	BTF3_pseudogene_1	1790	209	209	209	209	209	209	0	0	28	28	28	28	29	111.538	29	111.538	29	111.538	29	111.538	29	29	29	29	30	30	30	30	58	58	58	58	29	111.538	29	111.538	29	111.538	29
694	BTG1	chr12:92140278-92145846						protein-coding	BTG_anti-proliferation_factor_1	5568	208	208	208	210	210	208	0	2	27	27	27	27	29	111.538	29	111.538	29	111.538	29	111.538	30	30	30	30	31	31	31	31	42	42	42	42	29	111.538	29	111.538	29	111.538	29
695	BTK	chrX:101349450-101390796	X-linked agammaglobulinemia;X-linked agammaglobulinemia with growth hormone deficiency	X-linked agammaglobulinemia;X-linked agammaglobulinemia with growth hormone deficiency;Agammaglobulinemia;Mammary Neoplasms				protein-coding	Bruton_tyrosine_kinase	41346	212	219	226	231	234	226	6	6	4	4	4	4	15	57.6923	15	57.6923	15	57.6923	15	57.6923	18	18	18	18	23	23	23	23	40	40	40	40	19	73.0769	19	73.0769	19	73.0769	19
696	BTN1A1	chr6:26500303-26510425						protein-coding	butyrophilin_subfamily_1_member_A1	10122	223	223	225	225	225	224	0	2	20	20	20	20	23	88.4615	23	88.4615	23	88.4615	23	88.4615	24	24	24	24	25	25	25	25	38	38	38	38	23	88.4615	23	88.4615	23	88.4615	23
699	BUB1	chr2:110637528-110678063		Colorectal Carcinoma;Red Blood Cell Count measurement				protein-coding	BUB1_mitotic_checkpoint_serine/threonine_kinase	40535	225	227	228	230	230	228	1	10	21	21	21	21	32	123.077	32	123.077	32	123.077	32	123.077	36	36	36	36	38	38	38	38	49	49	49	49	35	134.615	35	134.615	35	134.615	35
701	BUB1B	chr15:40161069-40221123	Mosaic variegated aneuploidy syndrome 1;PREMATURE CHROMATID SEPARATION TRAIT	Colorectal Carcinoma;Mosaic variegated aneuploidy syndrome 1;PREMATURE CHROMATID SEPARATION TRAIT				protein-coding	BUB1_mitotic_checkpoint_serine/threonine_kinase_B	60054	95	231	237	241	244	233	22	19	9	9	9	9	22	84.6154	22	84.6154	22	84.6154	22	84.6154	28	28	28	28	32	32	32	32	58	58	58	58	27	103.846	27	103.846	27	103.846	27
705	BYSL	chr6:41908759-41933046		Red Blood Cell Count measurement;Age at menarche;Corpuscular Hemoglobin Concentration Mean				protein-coding	bystin_like	24287	236	236	236	238	240	237	1	3	8	8	8	8	29	111.538	29	111.538	29	111.538	29	111.538	32	32	32	32	33	33	33	33	47	47	47	47	31	119.231	31	119.231	31	119.231	31
706	TSPO	chr22:43151559-43163242		White Blood Cell Count procedure				protein-coding	translocator_protein	11683	204	204	204	212	212	206	3	0	16	16	16	16	23	88.4615	23	88.4615	23	88.4615	23	88.4615	24	24	24	24	26	26	26	26	38	38	38	38	23	88.4615	23	88.4615	23	88.4615	23
708	C1QBP	chr17:5432777-5439155	COMBINED OXIDATIVE PHOSPHORYLATION DEFICIENCY 33	COMBINED OXIDATIVE PHOSPHORYLATION DEFICIENCY 33				protein-coding	complement_C1q_binding_protein	6378	240	240	243	243	243	241	1	0	22	22	22	22	25	96.1538	25	96.1538	25	96.1538	25	96.1538	25	25	25	25	26	26	26	26	36	36	36	36	25	96.1538	25	96.1538	25	96.1538	25
710	SERPING1	chr11:57597685-57614848	Hereditary Angioedema Type I	Angioedemas, Hereditary;Complement Component 4, Partial Deficiency Of;Hereditary Angioedema Type I;Narcolepsy				protein-coding	serpin_family_G_member_1	17163	235	235	237	237	238	236	1	2	5	5	5	5	16	61.5385	16	61.5385	16	61.5385	16	61.5385	17	17	17	17	19	19	19	19	35	35	35	35	17	65.3846	17	65.3846	17	65.3846	17
711	ERC2-IT1	chr3:55657206-55659469						lncRNA	ERC2_intronic_transcript_1	2263	212	212	212	212	212	212	0	0	19	19	19	19	22	84.6154	22	84.6154	22	84.6154	22	84.6154	22	22	22	22	23	23	23	23	43	43	43	43	22	84.6154	22	84.6154	22	84.6154	22
712	C1QA	chr1:22636463-22639678		C1q DEFICIENCY				protein-coding	complement_C1q_A_chain	3215	215	215	215	215	215	215	0	1	24	24	24	24	27	103.846	27	103.846	27	103.846	27	103.846	27	27	27	27	28	28	28	28	32	32	32	32	27	103.846	27	103.846	27	103.846	27
713	C1QB	chr1:22653236-22661637		C1q DEFICIENCY				protein-coding	complement_C1q_B_chain	8401	212	212	212	212	212	212	0	1	2	2	2	2	38	146.154	38	146.154	38	146.154	38	146.154	39	39	39	39	40	40	40	40	80	80	80	80	39	150	39	150	39	150	39
714	C1QC	chr1:22643633-22648108		C1q DEFICIENCY;Triglycerides measurement;Blood Protein Measurement				protein-coding	complement_C1q_C_chain	4475	218	218	218	218	218	218	0	1	7	7	7	7	29	111.538	29	111.538	29	111.538	29	111.538	29	29	29	29	30	30	30	30	58	58	58	58	29	111.538	29	111.538	29	111.538	29
715	C1R	chr12:7080219-7092445	EHLERS-DANLOS SYNDROME, PERIODONTAL TYPE, 1	EHLERS-DANLOS SYNDROME, PERIODONTAL TYPE, 1;Blood Protein Measurement			C1R,C1RL	protein-coding	complement_C1r	12226	210	214	216	216	216	214	2	1	0	0	0	0	29	111.538	29	111.538	29	111.538	29	111.538	36	36	36	36	39	39	39	39	52	52	52	52	33	126.923	33	126.923	33	126.923	33
716	C1S	chr12:7060718-7071032	EHLERS-DANLOS SYNDROME, PERIODONTAL TYPE, 2	Complement Component C1s Deficiency;EHLERS-DANLOS SYNDROME, PERIODONTAL TYPE, 2;Activated Partial Thromboplastin Time measurement;Red cell distribution width determination;Fatty acid measurement;RDW - Red blood cell distribution width result;Coronary Artery Disease;Blood Protein Measurement				protein-coding	complement_C1s	10314	206	212	212	212	214	210	2	1	28	28	28	28	32	123.077	32	123.077	32	123.077	32	123.077	33	33	33	33	36	36	36	36	44	44	44	44	33	126.923	33	126.923	33	126.923	33
717	C2	chr6:31897783-31945672	Age related macular degeneration;COMPLEMENT COMPONENT 2 DEFICIENCY	Age related macular degeneration;COMPLEMENT COMPONENT 2 DEFICIENCY;Rheumatoid Arthritis;Child Development Disorders, Pervasive;Diabetes;Diabetes Mellitus;Diabetes Mellitus, Insulin-Dependent;Endometriosis;Red Blood Cell Count measurement;Glomerular Filtration Rate;Intelligence;Lupus Erythematosus, Systemic;Multiple Sclerosis;Myasthenia Gravis;Schizophrenia;Adenocarcinoma of lung (disorder);Low de…				protein-coding	complement_C2	47889	205	207	208	212	216	209	3	5	9	9	9	9	20	76.9231	20	76.9231	20	76.9231	20	76.9231	23	23	23	23	28	28	28	28	52	52	52	52	23	88.4615	23	88.4615	23	88.4615	23
718	C3	chr19:6677704-6720650	Age related macular degeneration;HEMOLYTIC UREMIC SYNDROME, ATYPICAL, SUSCEPTIBILITY TO, 5;COMPLEMENT COMPONENT 3 DEFICIENCY, AUTOSOMAL RECESSIVE	Age related macular degeneration;Complement component 3 deficiency;HEMOLYTIC UREMIC SYNDROME, ATYPICAL, SUSCEPTIBILITY TO, 5;Atypical Hemolytic Uremic Syndrome;COMPLEMENT COMPONENT 3 DEFICIENCY, AUTOSOMAL RECESSIVE;Triglycerides measurement;Exudative age-related macular degeneration;C4 complement assay (procedure);Geographic Atrophy;exudative macular degeneration;Complement C3 Measurement;Blood P…			GPR108,C3	protein-coding	complement_C3	42946	193	201	201	201	207	199	3	3	0	0	0	0	18	69.2308	18	69.2308	18	69.2308	18	69.2308	20	20	20	20	26	26	26	26	46	46	46	46	21	80.7692	21	80.7692	21	80.7692	21
719	C3AR1	chr12:8056844-8066359						protein-coding	complement_C3a_receptor_1	9515	212	213	213	213	213	212	0	1	11	11	11	11	18	69.2308	18	69.2308	18	69.2308	18	69.2308	20	20	20	20	22	22	22	22	42	42	42	42	20	76.9231	20	76.9231	20	76.9231	20
720	C4A	chr6:31982057-32002681		Lupus Erythematosus, Systemic;Complement Component 4a Deficiency;Blood Protein Measurement				protein-coding	complement_C4A_(Rodgers_blood_group)	20624	101	104	104	104	104	103	1	1	17	17	17	10	23	88.4615	23	88.4615	23	88.4615	13	50	28	28	28	20	33	33	33	25	48	48	48	39	27	103.846	27	103.846	27	103.846	19
721	C4B	chr6:32014795-32035418		Lupus Erythematosus, Systemic;Decreased serum complement C4b;Blood Protein Measurement				protein-coding	complement_C4B_(Chido_blood_group)	20623	102	102	102	102	206	122	41	1	19	18	11	7	22	84.6154	22	84.6154	16	61.5385	10	38.4615	27	27	18	12	36	36	29	19	67	67	50	34	28	107.692	28	107.692	20	76.9231	14
722	C4BPA	chr1:207104233-207144972		Platelet mean volume determination (procedure);Venous Thromboembolism;Blood Protein Measurement				protein-coding	complement_component_4_binding_protein_alpha	40739	223	228	241	243	247	236	7	3	0	0	0	0	27	103.846	27	103.846	27	103.846	27	103.846	30	30	30	30	32	32	32	32	66	66	66	66	29	111.538	29	111.538	29	111.538	29
724	C4BPAP2	chr1:207225798-207229202						pseudogene	C4BPA_pseudogene_2	3404	212	213	213	213	213	212	0	1	25	25	25	25	26	100	26	100	26	100	26	100	26	26	26	26	27	27	27	27	49	49	49	49	26	100	26	100	26	100	26
725	C4BPB	chr1:207088860-207099993						protein-coding	complement_component_4_binding_protein_beta	11133	244	244	244	247	247	245	1	4	27	27	27	27	31	119.231	31	119.231	31	119.231	31	119.231	36	36	36	36	40	40	40	40	45	45	45	45	35	134.615	35	134.615	35	134.615	35
726	CAPN5	chr11:77066971-77126155	Proliferative vitreoretinopathy	Proliferative vitreoretinopathy;Malignant neoplasm of breast;Eosinophilic esophagitis;High density lipoprotein measurement;Serum HDL cholesterol measurement;Serum total cholesterol measurement				protein-coding	calpain_5	59184	196	204	207	208	208	204	3	5	0	0	0	0	27	103.846	27	103.846	27	103.846	27	103.846	29	29	29	29	32	32	32	32	59	59	59	59	29	111.538	29	111.538	29	111.538	29
727	C5	chr9:120952335-121074865		Complement component 5 deficiency;Rheumatoid Arthritis;Body Height;Coronary Artery Disease;Blood Protein Measurement				protein-coding	complement_C5	122530	220	224	232	233	247	230	6	23	8	8	8	8	23	88.4615	23	88.4615	23	88.4615	23	88.4615	27	27	27	27	30	30	30	30	43	43	43	43	26	100	26	100	26	100	26
728	C5AR1	chr19:47307477-47322066						protein-coding	complement_C5a_receptor_1	14589	168	168	168	168	170	168	0	0	6	6	6	6	26	100	26	100	26	100	26	100	27	27	27	27	29	29	29	29	51	51	51	51	27	103.846	27	103.846	27	103.846	27
729	C6	chr5:41142116-41261469	Complement Component 6 Deficiency	Complement Component 6 Deficiency				protein-coding	complement_C6	119353	220	225	229	233	243	230	6	19	0	0	0	0	25	96.1538	25	96.1538	25	96.1538	25	96.1538	29	29	29	29	33	33	33	33	50	50	50	50	28	107.692	28	107.692	28	107.692	28
730	C7	chr5:40909497-40984643	Complement Component 7 Deficiency	Complement Component 7 Deficiency;Blood Protein Measurement				protein-coding	complement_C7	75146	221	225	227	230	233	227	3	16	0	0	0	0	23	88.4615	23	88.4615	23	88.4615	23	88.4615	27	27	27	27	29	29	29	29	65	65	65	65	26	100	26	100	26	100	26
731	C8A	chr1:56854797-56918223		Low density lipoprotein cholesterol measurement;Serum LDL cholesterol measurement				protein-coding	complement_C8_alpha_chain	63426	0	221	222	225	230	216	36	13	12	12	12	12	27	103.846	27	103.846	27	103.846	27	103.846	33	33	33	33	36	36	36	36	65	65	65	65	31	119.231	31	119.231	31	119.231	31
732	C8B	chr1:56929207-56966015		COMPLEMENT COMPONENT 8 DEFICIENCY, TYPE II;Complement Component 6 Deficiency;Blood Protein Measurement				protein-coding	complement_C8_beta_chain	36808	228	230	231	237	240	232	4	8	0	0	0	0	27	103.846	27	103.846	27	103.846	27	103.846	29	29	29	29	31	31	31	31	56	56	56	56	29	111.538	29	111.538	29	111.538	29
733	C8G	chr9:136945243-136946975		Blood Protein Measurement				protein-coding	complement_C8_gamma_chain	1732	165	165	165	165	165	165	0	0	32	32	32	32	33	126.923	33	126.923	33	126.923	33	126.923	34	34	34	34	36	36	36	36	57	57	57	57	34	130.769	34	130.769	34	130.769	34
734	OSGIN2	chr8:89901868-89927888						protein-coding	oxidative_stress_induced_growth_inhibitor_family_member_2	26020	0	214	216	217	218	208	39	10	0	0	0	0	26	100	26	100	26	100	26	100	30	30	30	30	34	34	34	34	51	51	51	51	29	111.538	29	111.538	29	111.538	29
735	C9	chr5:39284140-39364495	C9 Deficiency;MACULAR DEGENERATION, AGE-RELATED, 15	C9 Deficiency;MACULAR DEGENERATION, AGE-RELATED, 15;Birth Weight;Body Height;Diabetes;Diabetes Mellitus;Glomerular Filtration Rate;Kidney Failure, Chronic;Leukemia, Myelocytic, Acute;Aspartate aminotransferase measurement;Creatinine measurement, serum (procedure);Pancreatic carcinoma;Age related macular degeneration;Exudative age-related macular degeneration;Malignant neoplasm of pancreas;Geograp…				protein-coding	complement_C9	80355	207	210	213	221	223	214	5	20	2	2	2	2	20	76.9231	20	76.9231	20	76.9231	20	76.9231	23	23	23	23	28	28	28	28	46	46	46	46	23	88.4615	23	88.4615	23	88.4615	23
738	VPS51	chr11:65096214-65111862						protein-coding	VPS51_subunit_of_GARP_complex	15648	237	237	243	243	243	240	2	2	13	13	13	13	19	73.0769	19	73.0769	19	73.0769	19	73.0769	20	20	20	20	22	22	22	22	33	33	33	33	20	76.9231	20	76.9231	20	76.9231	20
740	MRPL49	chr11:65122183-65127371						protein-coding	mitochondrial_ribosomal_protein_L49	5188	241	241	241	241	241	241	0	1	25	25	25	25	29	111.538	29	111.538	29	111.538	29	111.538	29	29	29	29	31	31	31	31	49	49	49	49	29	111.538	29	111.538	29	111.538	29
741	ZNHIT2	chr11:65116403-65117701						protein-coding	zinc_finger_HIT-type_containing_2	1298	237	237	237	237	241	237	0	0	27	27	27	27	29	111.538	29	111.538	29	111.538	29	111.538	29	29	29	29	30	30	30	30	58	58	58	58	29	111.538	29	111.538	29	111.538	29
744	MPPED2	chr11:30384079-30586993		Body Height;Dental caries;Glomerular Filtration Rate;Migraine Disorders;Waist-Hip Ratio;QRS complex feature;Systolic Pressure;Body mass index				protein-coding	metallophosphoesterase_domain_containing_2	202914	178	185	189	197	216	192	9	37	0	0	0	0	23	88.4615	23	88.4615	23	88.4615	23	88.4615	26	26	26	26	33	33	33	33	52	52	52	52	28	107.692	28	107.692	28	107.692	28
745	MYRF	chr11:61752636-61788518		CARDIAC-UROGENITAL SYNDROME;Asthma;Malignant tumor of colon;Cholangitis, Sclerosing;Ulcerative Colitis;Colorectal Carcinoma;Colorectal Neoplasms;Crohn Disease;Red Blood Cell Count measurement;Hematocrit procedure;Kidney Failure, Chronic;Moyamoya Disease;Nasal Polyps;Psoriasis;Respiratory Tract Diseases;Ankylosing spondylitis;Low density lipoprotein cholesterol measurement;Phospholipid measurement…				protein-coding	myelin_regulatory_factor	35882	119	212	217	220	222	215	13	7	5	5	5	5	30	115.385	30	115.385	30	115.385	30	115.385	32	32	32	32	35	35	35	35	53	53	53	53	32	123.077	32	123.077	32	123.077	32
746	TMEM258	chr11:61788949-61792599		Asthma;Malignant tumor of colon;Cholangitis, Sclerosing;Ulcerative Colitis;Colorectal Carcinoma;Colorectal Neoplasms;Crohn Disease;Red Blood Cell Count measurement;Hair Color;Hematocrit procedure;Kidney Failure, Chronic;Nasal Polyps;Psoriasis;Respiratory Tract Diseases;Ankylosing spondylitis;Low density lipoprotein cholesterol measurement;Phospholipid measurement;Triglycerides measurement;Maligna…				protein-coding	transmembrane_protein_258	3650	223	223	223	223	223	223	0	1	33	33	33	33	35	134.615	35	134.615	35	134.615	35	134.615	36	36	36	36	37	37	37	37	50	50	50	50	35	134.615	35	134.615	35	134.615	35
747	DAGLA	chr11:61680391-61747001		Smoking;Vital capacity;Phospholipid measurement;Serum albumin measurement;Major Depressive Disorder;Smoking Behaviors;Cytokine Measurement				protein-coding	diacylglycerol_lipase_alpha	66610	216	219	219	222	223	219	2	8	0	0	0	0	21	80.7692	21	80.7692	21	80.7692	21	80.7692	24	24	24	24	28	28	28	28	55	55	55	55	24	92.3077	24	92.3077	24	92.3077	24
750	GAS8-AS1	chr16:90028908-90029901						lncRNA	GAS8_antisense_RNA_1	993	316	316	316	316	316	316	0	0	14	14	14	14	22	84.6154	22	84.6154	22	84.6154	22	84.6154	23	23	23	23	23	23	23	23	39	39	39	39	22	84.6154	22	84.6154	22	84.6154	22
752	FMNL1	chr17:45221885-45247318		Hypothyroidism				protein-coding	formin_like_1	25433	226	232	233	241	241	233	5	4	13	13	13	13	16	61.5385	16	61.5385	16	61.5385	16	61.5385	20	20	20	20	27	27	27	27	38	38	38	38	21	80.7692	21	80.7692	21	80.7692	21
753	LDLRAD4	chr18:13217682-13652754		Leukemia, Myelocytic, Acute;Eosinophil count procedure;Pancreatic carcinoma;Malignant melanoma of choroid;Malignant neoplasm of pancreas;Adolescent idiopathic scoliosis;Adverse effects, not elsewhere classified;SCOLIOSIS, ISOLATED, SUSCEPTIBILITY TO, 3				protein-coding	low_density_lipoprotein_receptor_class_A_domain_containing_4	435072	0	217	225	243	254	223	27	75	0	0	0	0	25	96.1538	25	96.1538	25	96.1538	25	96.1538	28	28	28	28	32	32	32	32	71	71	71	71	28	107.692	28	107.692	28	107.692	28
754	PTTG1IP	chr21:44849598-44873690		Alcohol consumption;High density lipoprotein measurement;Red cell distribution width determination;Mean Corpuscular Volume (result);Finding of Mean Corpuscular Hemoglobin;Serum gamma-glutamyl transferase measurement;RDW - Red blood cell distribution width result				protein-coding	PTTG1_interacting_protein	24092	195	195	195	200	202	197	3	4	0	0	0	0	22	84.6154	22	84.6154	22	84.6154	22	84.6154	25	25	25	25	28	28	28	28	45	45	45	45	25	96.1538	25	96.1538	25	96.1538	25
755	CFAP410	chr21:44328944-44339390	Amyotrophic Lateral Sclerosis;Spondylometaphyseal dysplasia, axial	Amyotrophic Lateral Sclerosis;Spondylometaphyseal dysplasia, axial;RETINAL DYSTROPHY WITH OR WITHOUT MACULAR STAPHYLOMA				protein-coding	cilia_and_flagella_associated_protein_410	10446	217	217	217	217	219	217	0	1	15	15	15	15	20	76.9231	20	76.9231	20	76.9231	20	76.9231	21	21	21	21	22	22	22	22	34	34	34	34	20	76.9231	20	76.9231	20	76.9231	20
757	TMEM50B	chr21:33432486-33479974						protein-coding	transmembrane_protein_50B	47488	221	229	233	237	240	232	5	12	0	0	0	0	21	80.7692	21	80.7692	21	80.7692	21	80.7692	23	23	23	23	32	32	32	32	64	64	64	64	25	96.1538	25	96.1538	25	96.1538	25
758	MPPED1	chr22:43412014-43507848		mathematical ability				protein-coding	metallophosphoesterase_domain_containing_1	95834	208	221	224	228	232	223	5	14	0	0	0	0	26	100	26	100	26	100	26	100	32	32	32	32	35	35	35	35	65	65	65	65	30	115.385	30	115.385	30	115.385	30
759	CA1	chr8:85327608-85378113		Reticulocyte count (procedure);Serum zinc measurement				protein-coding	carbonic_anhydrase_1	50505	212	218	220	227	232	221	5	12	4	4	4	4	25	96.1538	25	96.1538	25	96.1538	25	96.1538	29	29	29	29	32	32	32	32	47	47	47	47	29	111.538	29	111.538	29	111.538	29
760	CA2	chr8:85464007-85481493	OSTEOPETROSIS, AUTOSOMAL RECESSIVE 3	OSTEOPETROSIS, AUTOSOMAL RECESSIVE 3;Blood Protein Measurement				protein-coding	carbonic_anhydrase_2	17486	0	252	258	259	259	223	86	5	2	2	2	2	26	100	26	100	26	100	26	100	31	31	31	31	33	33	33	33	53	53	53	53	29	111.538	29	111.538	29	111.538	29
761	CA3	chr8:85438859-85449040		Glomerular Filtration Rate;Blood Protein Measurement;Corpuscular Hemoglobin Concentration Mean				protein-coding	carbonic_anhydrase_3	10181	247	247	247	247	247	247	0	1	20	20	20	20	25	96.1538	25	96.1538	25	96.1538	25	96.1538	26	26	26	26	28	28	28	28	39	39	39	39	26	100	26	100	26	100	26
762	CA4	chr17:60149973-60179021	Retinitis Pigmentosa 17	Retinitis Pigmentosa 17;Retinitis Pigmentosa				protein-coding	carbonic_anhydrase_4	29048	225	229	231	233	235	231	2	7	15	15	15	15	22	84.6154	22	84.6154	22	84.6154	22	84.6154	25	25	25	25	27	27	27	27	35	35	35	35	24	92.3077	24	92.3077	24	92.3077	24
763	CA5A	chr16:87881549-87936529	CARBONIC ANHYDRASE VA DEFICIENCY, HYPERAMMONEMIA DUE TO	CARBONIC ANHYDRASE VA DEFICIENCY, HYPERAMMONEMIA DUE TO;Heart failure;heart rate;Blood basophil count (lab test);Reduced ejection fraction				protein-coding	carbonic_anhydrase_5A	54980	193	198	200	203	205	199	3	7	0	0	0	0	20	76.9231	20	76.9231	20	76.9231	20	76.9231	23	23	23	23	24	24	24	24	40	40	40	40	22	84.6154	22	84.6154	22	84.6154	22
764	CA5AP1	chr16:29618669-29636331						pseudogene	carbonic_anhydrase_5A_pseudogene_1	17662	205	205	205	211	211	207	2	2	0	0	0	0	25	96.1538	25	96.1538	25	96.1538	25	96.1538	29	29	29	29	31	31	31	31	62	62	62	62	27	103.846	27	103.846	27	103.846	27
765	CA6	chr1:8945868-8975092		Blood Protein Measurement				protein-coding	carbonic_anhydrase_6	29224	204	204	208	211	214	208	4	3	0	0	0	0	26	100	26	100	26	100	26	100	27	27	27	27	28	28	28	28	38	38	38	38	26	100	26	100	26	100	26
766	CA7	chr16:66844414-66854147						protein-coding	carbonic_anhydrase_7	9733	213	214	214	214	214	213	0	3	12	12	12	12	27	103.846	27	103.846	27	103.846	27	103.846	29	29	29	29	30	30	30	30	46	46	46	46	28	107.692	28	107.692	28	107.692	28
767	CA8	chr8:60185412-60281400		Cerebellar Ataxia, Mental Retardation, And Dysequilibrium Syndrome 3;Red Blood Cell Count measurement;Parkinson Disease				protein-coding	carbonic_anhydrase_8	95988	214	216	219	220	227	218	3	16	7	7	7	7	25	96.1538	25	96.1538	25	96.1538	25	96.1538	29	29	29	29	33	33	33	33	60	60	60	60	29	111.538	29	111.538	29	111.538	29
768	CA9	chr9:35673928-35681159						protein-coding	carbonic_anhydrase_9	7231	217	217	217	217	217	217	0	1	10	10	10	10	22	84.6154	22	84.6154	22	84.6154	22	84.6154	23	23	23	23	24	24	24	24	39	39	39	39	23	88.4615	23	88.4615	23	88.4615	23
770	CA11	chr19:48637946-48646187		Neutrophil count (procedure);Eosinophil count procedure;Blood basophil count (lab test);Granulocyte count				protein-coding	carbonic_anhydrase_11	8241	230	230	230	230	232	230	0	1	10	10	10	10	19	73.0769	19	73.0769	19	73.0769	19	73.0769	20	20	20	20	21	21	21	21	27	27	27	27	19	73.0769	19	73.0769	19	73.0769	19
771	CA12	chr15:63321378-63381846	Isolated hyperchlorhidrosis	Isolated hyperchlorhidrosis;Dental caries;Glomerular Filtration Rate				protein-coding	carbonic_anhydrase_12	60468	238	240	243	246	255	243	3	10	0	0	0	0	31	119.231	31	119.231	31	119.231	31	119.231	35	35	35	35	38	38	38	38	59	59	59	59	34	130.769	34	130.769	34	130.769	34
773	CACNA1A	chr19:13206442-13506479	Spinocerebellar Ataxia Type 6 (disorder);Episodic ataxia type 2 (disorder);Hemiplegic migraine, familial type 1;EPILEPTIC ENCEPHALOPATHY, EARLY INFANTILE, 42	Absence Epilepsy;Spinocerebellar Ataxia Type 6 (disorder);Episodic ataxia type 2 (disorder);Hemiplegic migraine, familial type 1;EPILEPTIC ENCEPHALOPATHY, EARLY INFANTILE, 42;Multiple congenital anomalies;Autistic Disorder;Cerebellar Ataxia;Febrile Convulsions;Endometriosis;Hypercholesterolemia, Familial;Mild Mental Retardation;Movement Disorders;Muscle hypotonia;Exfoliation Syndrome;Learning dif…				protein-coding	calcium_voltage-gated_channel_subunit_alpha1_A	300037	215	224	227	235	240	227	7	29	0	0	0	0	23	88.4615	23	88.4615	23	88.4615	23	88.4615	26	26	26	26	30	30	30	30	47	47	47	47	26	100	26	100	26	100	26
774	CACNA1B	chr9:137877782-138124619		Leukemia, Myelocytic, Acute;Schizophrenia;Body mass index				protein-coding	calcium_voltage-gated_channel_subunit_alpha1_B	246837	232	247	276	291	329	271	27	38	2	2	2	2	26	100	26	100	26	100	26	100	30	30	30	30	33	33	33	33	49	49	49	49	30	115.385	30	115.385	30	115.385	30
775	CACNA1C	chr12:1970780-2697950	Bipolar Disorder;Major Depressive Disorder;Timothy syndrome;Brugada Syndrome 3	Bipolar Disorder;Brugada Syndrome (disorder);Major Depressive Disorder;Timothy syndrome;Brugada Syndrome 3;Mental disorders;Child Development Disorders, Pervasive;Common Variable Immunodeficiency;Red Blood Cell Count measurement;Hematocrit procedure;Intelligence;Long QT Syndrome;Psychotic Disorders;Schizophrenia;Triglycerides measurement;Depressed bipolar I disorder;High density lipoprotein measu…				protein-coding	calcium_voltage-gated_channel_subunit_alpha1_C	727170	0	208	216	222	234	209	34	131	0	0	0	0	26	100	26	100	26	100	26	100	30	30	30	30	34	34	34	34	70	70	70	70	30	115.385	30	115.385	30	115.385	30
776	CACNA1D	chr3:53494611-53813733	SINOATRIAL NODE DYSFUNCTION AND DEAFNESS;PRIMARY ALDOSTERONISM, SEIZURES, AND NEUROLOGIC ABNORMALITIES	SINOATRIAL NODE DYSFUNCTION AND DEAFNESS;PRIMARY ALDOSTERONISM, SEIZURES, AND NEUROLOGIC ABNORMALITIES;Body Height;Cardiovascular Diseases;heart rate;Hypertensive disease;Sleep Initiation and Maintenance Disorders;Intelligence;Movement Disorders;Refractive Errors;Schizophrenia;Smoking;Diastolic blood pressure;Mean blood pressure;Electrocardiogram: P-R interval;mathematical ability;Systolic Pressu…				protein-coding	calcium_voltage-gated_channel_subunit_alpha1_D	319122	237	244	246	250	259	246	4	66	0	0	0	0	26	100	26	100	26	100	26	100	29	29	29	29	32	32	32	32	68	68	68	68	29	111.538	29	111.538	29	111.538	29
777	CACNA1E	chr1:181317699-181808084	EPILEPTIC ENCEPHALOPATHY, EARLY INFANTILE, 69	EPILEPTIC ENCEPHALOPATHY, EARLY INFANTILE, 69;Amblyopia;Body Height;Intelligence;Leukemia, Myelocytic, Acute;Lymphocyte Count measurement;Antiphospholipid antibodies measurement;mathematical ability;Major Depressive Disorder				protein-coding	calcium_voltage-gated_channel_subunit_alpha1_E	490385	213	222	226	232	243	226	6	90	0	0	0	0	27	103.846	27	103.846	27	103.846	27	103.846	31	31	31	31	36	36	36	36	62	62	62	62	31	119.231	31	119.231	31	119.231	31
778	CACNA1F	chrX:49205063-49233340	Ocular albinism, type II;Night blindness, congenital stationary;NIGHT BLINDNESS, CONGENITAL STATIONARY, TYPE 2A	Ocular albinism, type II;Night blindness, congenital stationary;CONE-ROD DYSTROPHY, X-LINKED, 3;NIGHT BLINDNESS, CONGENITAL STATIONARY, TYPE 2A;Progressive cone dystrophy (without rod involvement);Retinal Dystrophies				protein-coding	calcium_voltage-gated_channel_subunit_alpha1_F	28277	215	215	218	219	219	217	1	3	10	10	10	10	23	88.4615	23	88.4615	23	88.4615	23	88.4615	26	26	26	26	27	27	27	27	45	45	45	45	24	92.3077	24	92.3077	24	92.3077	24
779	CACNA1S	chr1:201039512-201112426	Hypokalemic periodic paralysis;MALIGNANT HYPERTHERMIA, SUSCEPTIBILITY TO, 5;Hypokalemic periodic paralysis type 1	Hypokalemic periodic paralysis;MALIGNANT HYPERTHERMIA, SUSCEPTIBILITY TO, 5;Hypokalemic periodic paralysis type 1;Glomerular Filtration Rate;Hypodontia;Rhabdomyolysis;Schizophrenia;Vital capacity;Tooth development and eruption disorder;Creatinine measurement, serum (procedure);Developmental absence of tooth;Cardiac troponin T measurement;Tooth Agenesis, Selective, With Orofacial Cleft;Hypodontia …				protein-coding	calcium_voltage-gated_channel_subunit_alpha1_S	72914	242	242	245	247	262	245	3	9	11	11	11	11	28	107.692	28	107.692	28	107.692	28	107.692	32	32	32	32	38	38	38	38	64	64	64	64	33	126.923	33	126.923	33	126.923	33
780	DDR1	chr6:30880970-30900156		Acquired Immunodeficiency Syndrome;Arthritis, Psoriatic;Rheumatoid Arthritis;Child Development Disorders, Pervasive;Hepatitis B;Schizophrenia;Takayasu Arteritis;Carcinoma of lung;HUMAN IMMUNODEFICIENCY VIRUS TYPE 1, SUSCEPTIBILITY TO;HIV-1, RESISTANCE TO;ACQUIRED IMMUNODEFICIENCY SYNDROME, PROGRESSION TO;AIDS, PROGRESSION TO				protein-coding	discoidin_domain_receptor_tyrosine_kinase_1	19186	211	211	211	211	232	213	6	0	13	13	13	13	33	126.923	33	126.923	33	126.923	33	126.923	34	34	34	34	36	36	36	36	65	65	65	65	34	130.769	34	130.769	34	130.769	34
781	CACNA2D1	chr7:81946444-82443956		Brugada Syndrome (disorder);heart rate;Leukemia, Myelocytic, Acute;Unipolar Depression;Polysomnography;Uveal melanoma;Adolescent idiopathic scoliosis;Major Depressive Disorder;SCOLIOSIS, ISOLATED, SUSCEPTIBILITY TO, 3				protein-coding	calcium_voltage-gated_channel_auxiliary_subunit_alpha2delta_1	497512	0	202	210	217	222	208	13	110	0	0	0	0	22	84.6154	22	84.6154	22	84.6154	22	84.6154	26	26	26	26	31	31	31	31	54	54	54	54	26	100	26	100	26	100	26
782	CACNB1	chr17:39173453-39197669		Leukemia, Myelocytic, Acute;mathematical ability				protein-coding	calcium_voltage-gated_channel_auxiliary_subunit_beta_1	24216	212	212	213	213	219	213	2	4	2	2	2	2	21	80.7692	21	80.7692	21	80.7692	21	80.7692	23	23	23	23	25	25	25	25	36	36	36	36	23	88.4615	23	88.4615	23	88.4615	23
783	CACNB2	chr10:18140424-18543557	Brugada Syndrome 4	Brugada Syndrome (disorder);Brugada Syndrome 4;Alcohol consumption;Bipolar Disorder;Blood Pressure;Cardiovascular Diseases;Child Development Disorders, Pervasive;Coronary heart disease;Hypertensive disease;Intelligence;Schizophrenia;Polysomnography;Aspartate aminotransferase measurement;Triglycerides measurement;Diastolic blood pressure;Mean blood pressure;QRS complex feature;Systolic Pressure;At…				protein-coding	calcium_voltage-gated_channel_auxiliary_subunit_beta_2	403133	0	218	232	235	241	225	23	97	0	0	0	0	24	92.3077	24	92.3077	24	92.3077	24	92.3077	29	29	29	29	33	33	33	33	58	58	58	58	28	107.692	28	107.692	28	107.692	28
784	CACNB3	chr12:48814480-48828941		Bipolar Disorder				protein-coding	calcium_voltage-gated_channel_auxiliary_subunit_beta_3	14461	223	228	228	228	229	227	1	1	18	18	18	18	21	80.7692	21	80.7692	21	80.7692	21	80.7692	22	22	22	22	24	24	24	24	30	30	30	30	22	84.6154	22	84.6154	22	84.6154	22
785	CACNB4	chr2:151832771-152099167		Juvenile Myoclonic Epilepsy;EPISODIC ATAXIA, TYPE 5;Cardiomyopathy, Familial Idiopathic				protein-coding	calcium_voltage-gated_channel_auxiliary_subunit_beta_4	266396	232	241	246	253	261	245	7	60	0	0	0	0	25	96.1538	25	96.1538	25	96.1538	25	96.1538	32	32	32	32	36	36	36	36	64	64	64	64	30	115.385	30	115.385	30	115.385	30
786	CACNG1	chr17:67044554-67056797						protein-coding	calcium_voltage-gated_channel_auxiliary_subunit_gamma_1	12243	240	240	240	240	241	240	0	1	8	8	8	8	20	76.9231	20	76.9231	20	76.9231	20	76.9231	23	23	23	23	25	25	25	25	38	38	38	38	22	84.6154	22	84.6154	22	84.6154	22
788	SLC25A20	chr3:48856926-48898882	Carnitine-Acylcarnitine Translocase Deficiency	Carnitine-Acylcarnitine Translocase Deficiency				protein-coding	solute_carrier_family_25_member_20	41956	207	214	215	222	222	216	4	3	3	3	3	3	20	76.9231	20	76.9231	20	76.9231	20	76.9231	23	23	23	23	28	28	28	28	45	45	45	45	23	88.4615	23	88.4615	23	88.4615	23
789	SLC25A20P1	chr6:52246374-52248104						pseudogene	solute_carrier_family_25_member_20_pseudogene_1	1730	190	190	190	190	190	190	0	1	27	27	27	27	28	107.692	28	107.692	28	107.692	28	107.692	29	29	29	29	30	30	30	30	54	54	54	54	29	111.538	29	111.538	29	111.538	29
790	CAD	chr2:27217369-27243943	EPILEPTIC ENCEPHALOPATHY, EARLY INFANTILE, 50	EPILEPTIC ENCEPHALOPATHY, EARLY INFANTILE, 50;Triglycerides measurement;Serum total cholesterol measurement				protein-coding	carbamoyl-phosphate_synthetase_2,_aspartate_transcarbamylase,_and_dihydroorotase	26574	210	213	213	214	216	212	1	6	9	9	9	9	21	80.7692	21	80.7692	21	80.7692	21	80.7692	24	24	24	24	27	27	27	27	43	43	43	43	24	92.3077	24	92.3077	24	92.3077	24
793	CALB1	chr8:90058608-90082879						protein-coding	calbindin_1	24271	227	230	235	241	241	236	5	3	11	11	11	11	16	61.5385	16	61.5385	16	61.5385	16	61.5385	18	18	18	18	20	20	20	20	29	29	29	29	17	65.3846	17	65.3846	17	65.3846	17
794	CALB2	chr16:71358723-71390433		Schizophrenia				protein-coding	calbindin_2	31710	226	226	226	229	229	227	1	5	8	8	8	8	21	80.7692	21	80.7692	21	80.7692	21	80.7692	26	26	26	26	32	32	32	32	47	47	47	47	26	100	26	100	26	100	26
795	S100G	chrX:16650158-16654670						protein-coding	S100_calcium_binding_protein_G	4512	220	220	220	222	225	221	1	2	28	28	28	28	31	119.231	31	119.231	31	119.231	31	119.231	32	32	32	32	32	32	32	32	49	49	49	49	31	119.231	31	119.231	31	119.231	31
796	CALCA	chr11:14966668-14972351		Hyperalgesia				protein-coding	calcitonin_related_polypeptide_alpha	5683	242	242	242	245	245	242	1	1	27	27	27	27	30	115.385	30	115.385	30	115.385	30	115.385	30	30	30	30	31	31	31	31	59	59	59	59	30	115.385	30	115.385	30	115.385	30
797	CALCB	chr11:15073593-15078637		Malignant neoplasm of breast;Diverticulitis;Diverticular Diseases				protein-coding	calcitonin_related_polypeptide_beta	5044	221	221	232	232	232	227	5	0	30	30	30	30	34	130.769	34	130.769	34	130.769	34	130.769	37	37	37	37	39	39	39	39	79	79	79	79	36	138.462	36	138.462	36	138.462	36
798	CALCP	chr11:14907499-14907999						pseudogene	calcitonin_pseudogene	500	233	233	233	233	233	233	0	0	23	23	23	23	24	92.3077	24	92.3077	24	92.3077	24	92.3077	24	24	24	24	25	25	25	25	28	28	28	28	24	92.3077	24	92.3077	24	92.3077	24
799	CALCR	chr7:93424486-93574724		Body Height;Body Weight;Smoking;Triglycerides measurement;Waist-Hip Ratio;Hip circumference;Body mass index;Physical Activity Measurement				protein-coding	calcitonin_receptor	150238	0	230	234	236	240	230	20	29	3	3	3	3	22	84.6154	22	84.6154	22	84.6154	22	84.6154	25	25	25	25	29	29	29	29	44	44	44	44	25	96.1538	25	96.1538	25	96.1538	25
800	CALD1	chr7:134745467-134970729		Leukemia, Myelocytic, Acute;Diverticular Diseases				protein-coding	caldesmon_1	225262	227	248	254	258	262	251	7	45	0	0	0	0	22	84.6154	22	84.6154	22	84.6154	22	84.6154	24	24	24	24	27	27	27	27	42	42	42	42	24	92.3077	24	92.3077	24	92.3077	24
801	CALM1	chr14:90396502-90408268	VENTRICULAR TACHYCARDIA, CATECHOLAMINERGIC POLYMORPHIC, 1 (disorder);VENTRICULAR TACHYCARDIA, CATECHOLAMINERGIC POLYMORPHIC, 4;LONG QT SYNDROME 14	VENTRICULAR TACHYCARDIA, CATECHOLAMINERGIC POLYMORPHIC, 1 (disorder);VENTRICULAR TACHYCARDIA, CATECHOLAMINERGIC POLYMORPHIC, 4;LONG QT SYNDROME 14				protein-coding	calmodulin_1	11766	195	195	195	197	197	195	0	3	6	6	6	6	22	84.6154	22	84.6154	22	84.6154	22	84.6154	29	29	29	29	33	33	33	33	56	56	56	56	27	103.846	27	103.846	27	103.846	27
802	CALM1P1	chrX:95499608-95500112						pseudogene	calmodulin_1_pseudogene_1	504	205	205	205	205	205	205	0	0	25	25	25	25	26	100	26	100	26	100	26	100	26	26	26	26	26	26	26	26	29	29	29	29	26	100	26	100	26	100	26
804	CALM1P2	chr7:55259682-55260294						pseudogene	calmodulin_1_pseudogene_2	612	102	102	102	102	102	102	0	0	26	26	26	26	27	103.846	27	103.846	27	103.846	27	103.846	27	27	27	27	27	27	27	27	42	42	42	42	27	103.846	27	103.846	27	103.846	27
805	CALM2	chr2:47160082-47176936	LONG QT SYNDROME 15	LONG QT SYNDROME 15;Kidney Failure, Chronic;VENTRICULAR TACHYCARDIA, CATECHOLAMINERGIC POLYMORPHIC, 4				protein-coding	calmodulin_2	16854	220	223	223	230	236	226	5	2	0	0	0	0	25	96.1538	25	96.1538	25	96.1538	25	96.1538	26	26	26	26	28	28	28	28	52	52	52	52	26	100	26	100	26	100	26
806	CALM2P2	chr10:70163613-70164741						pseudogene	calmodulin_2_pseudogene_2	1128	237	237	237	237	237	237	0	0	21	21	21	21	22	84.6154	22	84.6154	22	84.6154	22	84.6154	22	22	22	22	22	22	22	22	42	42	42	42	22	84.6154	22	84.6154	22	84.6154	22
807	CALM2P3	chr13:41170588-41171224						pseudogene	calmodulin_2_pseudogene_3	636	215	215	215	215	215	215	0	0	16	16	16	16	17	65.3846	17	65.3846	17	65.3846	17	65.3846	18	18	18	18	18	18	18	18	36	36	36	36	17	65.3846	17	65.3846	17	65.3846	17
808	CALM3	chr19:46601074-46610782		Romano-Ward Syndrome				protein-coding	calmodulin_3	9708	232	232	232	232	237	233	2	1	21	21	21	21	24	92.3077	24	92.3077	24	92.3077	24	92.3077	29	29	29	29	30	30	30	30	57	57	57	57	27	103.846	27	103.846	27	103.846	27
810	CALML3	chr10:5524961-5526771						protein-coding	calmodulin_like_3	1810	216	216	216	216	216	216	0	0	29	29	29	29	30	115.385	30	115.385	30	115.385	30	115.385	30	30	30	30	31	31	31	31	52	52	52	52	30	115.385	30	115.385	30	115.385	30
811	CALR	chr19:12938609-12944489		Primary Myelofibrosis;Myelofibrosis;Thrombocythemia, Essential;Glomerular Filtration Rate;Corpuscular Hemoglobin Concentration Mean				protein-coding	calreticulin	5880	0	195	195	197	197	184	46	2	11	11	11	11	15	57.6923	15	57.6923	15	57.6923	15	57.6923	17	17	17	17	18	18	18	18	31	31	31	31	16	61.5385	16	61.5385	16	61.5385	16
813	CALU	chr7:128739359-128773400		Intelligence;mathematical ability;Physical Activity Measurement				protein-coding	calumenin	34041	222	222	223	224	229	223	1	7	10	10	10	10	25	96.1538	25	96.1538	25	96.1538	25	96.1538	27	27	27	27	30	30	30	30	41	41	41	41	26	100	26	100	26	100	26
814	CAMK4	chr5:111223583-111494886		Asthma;Autoimmune Diseases;Hypothyroidism;mathematical ability;Age at menarche;AUTOIMMUNE DISEASE, SUSCEPTIBILITY TO, 6;AUTOIMMUNE DISEASE, MULTISYSTEM, INFANTILE-ONSET, 1;AUTOIMMUNE DISEASE, MULTISYSTEM, INFANTILE-ONSET, 2				protein-coding	calcium/calmodulin_dependent_protein_kinase_IV	271303	0	234	237	242	252	235	17	73	3	3	3	3	25	96.1538	25	96.1538	25	96.1538	25	96.1538	28	28	28	28	31	31	31	31	45	45	45	45	27	103.846	27	103.846	27	103.846	27
815	CAMK2A	chr5:150219491-150290130		Bipolar Disorder;Ulcerative Colitis;Ventricular Septal Defects;Inflammatory Bowel Diseases;Movement Disorders;Muscle hypotonia;Seizures;Urogenital Abnormalities;Polysomnography;Growth abnormality;Congenital digestive system anomalies;Delayed speech and language development;Global developmental delay;Gross motor development delay;Poor school performance;Large head (disorder);Abnormal emotion/affec…				protein-coding	calcium/calmodulin_dependent_protein_kinase_II_alpha	70639	231	233	235	235	237	234	1	11	1	1	1	1	33	126.923	33	126.923	33	126.923	33	126.923	35	35	35	35	37	37	37	37	48	48	48	48	35	134.615	35	134.615	35	134.615	35
816	CAMK2B	chr7:44217154-44326013	MENTAL RETARDATION, AUTOSOMAL DOMINANT 54	MENTAL RETARDATION, AUTOSOMAL DOMINANT 54;Intracranial Aneurysm;Constipation;Dyskinetic syndrome;Movement Disorders;Muscle hypotonia;Degenerative polyarthritis;Seizures;Sleep disturbances;Vital capacity;Feeding difficulties;Reduced visual acuity;Growth abnormality;Congenital digestive system anomalies;Short stature;Delayed speech and language development;Metabolic Syndrome X;Global developmental …				protein-coding	calcium/calmodulin_dependent_protein_kinase_II_beta	108859	223	239	241	245	248	239	7	10	0	0	0	0	30	115.385	30	115.385	30	115.385	30	115.385	34	34	34	34	37	37	37	37	58	58	58	58	33	126.923	33	126.923	33	126.923	33
817	CAMK2D	chr4:113451032-113761738		Atrial Fibrillation;Non-Small Cell Lung Carcinoma;P wave duration (observable entity);Electrocardiogram: P-R interval				protein-coding	calcium/calmodulin_dependent_protein_kinase_II_delta	310706	0	210	215	219	227	208	37	83	0	0	0	0	24	92.3077	24	92.3077	24	92.3077	24	92.3077	27	27	27	27	31	31	31	31	51	51	51	51	27	103.846	27	103.846	27	103.846	27
818	CAMK2G	chr10:73812501-73874555		Diabetes Mellitus, Non-Insulin-Dependent;Forced expiratory volume function;Psoriasis;Severe intellectual disability;Vital capacity;Eosinophil count procedure;Psoriasis vulgaris;peak expiratory flow (procedure)				protein-coding	calcium/calmodulin_dependent_protein_kinase_II_gamma	62054	221	225	226	230	238	227	4	8	9	9	9	9	27	103.846	27	103.846	27	103.846	27	103.846	30	30	30	30	35	35	35	35	52	52	52	52	31	119.231	31	119.231	31	119.231	31
819	CAMLG	chr5:134738548-134752157						protein-coding	calcium_modulating_ligand	13609	217	217	217	222	222	219	2	3	15	15	15	15	18	69.2308	18	69.2308	18	69.2308	18	69.2308	19	19	19	19	21	21	21	21	29	29	29	29	19	73.0769	19	73.0769	19	73.0769	19
820	CAMP	chr3:48223495-48225485						protein-coding	cathelicidin_antimicrobial_peptide	1990	214	214	214	214	214	214	0	0	14	14	14	14	17	65.3846	17	65.3846	17	65.3846	17	65.3846	18	18	18	18	18	18	18	18	21	21	21	21	17	65.3846	17	65.3846	17	65.3846	17
821	CANX	chr5:179678656-179731641		White Blood Cell Count procedure;RESTING HEART RATE				protein-coding	calnexin	52985	223	223	225	227	229	225	2	5	0	0	0	0	21	80.7692	21	80.7692	21	80.7692	21	80.7692	24	24	24	24	33	33	33	33	54	54	54	54	26	100	26	100	26	100	26
822	CAPG	chr2:85391602-85419540						protein-coding	capping_actin_protein,_gelsolin_like	27938	222	222	222	230	230	225	3	4	13	13	13	13	25	96.1538	25	96.1538	25	96.1538	25	96.1538	26	26	26	26	27	27	27	27	42	42	42	42	26	100	26	100	26	100	26
823	CAPN1	chr11:65181373-65212006	SPASTIC PARAPLEGIA 76, AUTOSOMAL RECESSIVE	SPASTIC PARAPLEGIA 76, AUTOSOMAL RECESSIVE;Uric acid measurement (procedure)				protein-coding	calpain_1	30633	229	230	231	231	232	230	1	7	0	0	0	0	26	100	26	100	26	100	26	100	27	27	27	27	28	28	28	28	53	53	53	53	27	103.846	27	103.846	27	103.846	27
824	CAPN2	chr1:223701597-223776018		Blood Protein Measurement				protein-coding	calpain_2	74421	243	249	250	251	255	249	2	11	0	0	0	0	21	80.7692	21	80.7692	21	80.7692	21	80.7692	28	28	28	28	34	34	34	34	57	57	57	57	27	103.846	27	103.846	27	103.846	27
825	CAPN3	chr15:42359501-42412317	Limb-girdle muscular dystrophy type 2A	Eosinophilic myositis (disorder);Limb-girdle muscular dystrophy type 2A;Alcohol consumption;Monocyte count procedure;Triglycerides measurement;Fibrinogen assay;High density lipoprotein measurement;Monocyte count result				protein-coding	calpain_3	52816	235	240	240	243	244	241	2	11	4	4	4	4	28	107.692	28	107.692	28	107.692	28	107.692	31	31	31	31	33	33	33	33	40	40	40	40	30	115.385	30	115.385	30	115.385	30
826	CAPNS1	chr19:36140066-36150353						protein-coding	calpain_small_subunit_1	10287	217	217	217	217	219	217	0	1	12	12	12	12	24	92.3077	24	92.3077	24	92.3077	24	92.3077	25	25	25	25	27	27	27	27	48	48	48	48	25	96.1538	25	96.1538	25	96.1538	25
827	CAPN6	chrX:111245099-111270483						protein-coding	calpain_6	25384	234	236	236	236	236	235	0	3	14	14	14	14	26	100	26	100	26	100	26	100	28	28	28	28	30	30	30	30	37	37	37	37	28	107.692	28	107.692	28	107.692	28
828	CAPS	chr19:5914254-5916211						protein-coding	calcyphosine	1957	231	231	231	231	231	231	0	0	27	27	27	27	29	111.538	29	111.538	29	111.538	29	111.538	29	29	29	29	31	31	31	31	57	57	57	57	29	111.538	29	111.538	29	111.538	29
829	CAPZA1	chr1:112619832-112671616		Blood Pressure;Body Height;Hypertensive disease;Platelet Count measurement;Tonometry;Diastolic blood pressure;Mean blood pressure;Systolic Pressure;Serum total cholesterol measurement				protein-coding	capping_actin_protein_of_muscle_Z-line_subunit_alpha_1	51784	220	225	225	228	230	225	2	11	1	1	1	1	17	65.3846	17	65.3846	17	65.3846	17	65.3846	20	20	20	20	29	29	29	29	54	54	54	54	22	84.6154	22	84.6154	22	84.6154	22
830	CAPZA2	chr7:116862587-116922049		Platelet Count measurement;Platelet mean volume determination (procedure);Platelet Component Distribution Width Measurement				protein-coding	capping_actin_protein_of_muscle_Z-line_subunit_alpha_2	59462	0	219	225	230	230	208	44	12	0	0	0	0	20	76.9231	20	76.9231	20	76.9231	20	76.9231	25	25	25	25	26	26	26	26	44	44	44	44	23	88.4615	23	88.4615	23	88.4615	23
831	CAST	chr5:95961429-96774683	PEELING SKIN WITH LEUKONYCHIA, ACRAL PUNCTATE KERATOSES, CHEILITIS, AND KNUCKLE PADS	PEELING SKIN WITH LEUKONYCHIA, ACRAL PUNCTATE KERATOSES, CHEILITIS, AND KNUCKLE PADS;Body mass index procedure;Psoriasis;Ankylosing spondylitis;Alanine aminotransferase measurement;Finding of body mass index;Body mass index;Serum Alanine Aminotransferase Measurement;Precursor Cell Lymphoblastic Leukemia Lymphoma;Blood Protein Measurement				protein-coding	calpastatin	813254	0	233	240	246	259	239	11	156	0	0	0	0	24	92.3077	24	92.3077	24	92.3077	24	92.3077	29	29	29	29	33	33	33	33	47	47	47	47	28	107.692	28	107.692	28	107.692	28
832	CAPZB	chr1:19338775-19485539		Body Height;Vital capacity;Adolescent idiopathic scoliosis;SCOLIOSIS, ISOLATED, SUSCEPTIBILITY TO, 3				protein-coding	capping_actin_protein_of_muscle_Z-line_subunit_beta	146764	236	241	246	250	253	245	5	22	0	0	0	0	25	96.1538	25	96.1538	25	96.1538	25	96.1538	30	30	30	30	32	32	32	32	54	54	54	54	29	111.538	29	111.538	29	111.538	29
833	CARS1	chr11:3000929-3057423		Body Height;Longevity;Calcium measurement;Calcium level result				protein-coding	cysteinyl-tRNA_synthetase_1	56494	197	202	202	206	208	202	3	6	1	1	1	1	27	103.846	27	103.846	27	103.846	27	103.846	28	28	28	28	30	30	30	30	49	49	49	49	28	107.692	28	107.692	28	107.692	28
834	CASP1	chr11:105025443-105036686						protein-coding	caspase_1	11243	220	221	221	221	227	221	1	1	19	19	19	19	22	84.6154	22	84.6154	22	84.6154	22	84.6154	24	24	24	24	26	26	26	26	35	35	35	35	24	92.3077	24	92.3077	24	92.3077	24
835	CASP2	chr7:143288351-143307696						protein-coding	caspase_2	19345	258	258	262	262	266	261	2	6	18	18	18	18	22	84.6154	22	84.6154	22	84.6154	22	84.6154	28	28	28	28	30	30	30	30	39	39	39	39	26	100	26	100	26	100	26
836	CASP3	chr4:184627696-184649447		Alzheimer's Disease;Diabetic Neuropathies;Myocardial Infarction;Status Epilepticus;Subarachnoid Hemorrhage;Sepsis;Low density lipoprotein cholesterol measurement;Triglycerides measurement;Serum LDL cholesterol measurement				protein-coding	caspase_3	21751	251	252	252	254	254	252	1	5	11	11	11	11	20	76.9231	20	76.9231	20	76.9231	20	76.9231	22	22	22	22	27	27	27	27	48	48	48	48	22	84.6154	22	84.6154	22	84.6154	22
837	CASP4	chr11:104942866-104968574						protein-coding	caspase_4	25708	207	207	213	221	224	214	6	10	1	1	1	1	26	100	26	100	26	100	26	100	30	30	30	30	32	32	32	32	52	52	52	52	28	107.692	28	107.692	28	107.692	28
838	CASP5	chr11:104994243-105023168						protein-coding	caspase_5	28925	226	227	229	231	231	228	1	7	3	3	3	3	20	76.9231	20	76.9231	20	76.9231	20	76.9231	23	23	23	23	28	28	28	28	44	44	44	44	24	92.3077	24	92.3077	24	92.3077	24
839	CASP6	chr4:109664388-109709767						protein-coding	caspase_6	45379	194	199	204	208	213	203	5	14	0	0	0	0	21	80.7692	21	80.7692	21	80.7692	21	80.7692	24	24	24	24	28	28	28	28	43	43	43	43	24	92.3077	24	92.3077	24	92.3077	24
840	CASP7	chr10:113679194-113730909		Vitiligo				protein-coding	caspase_7	51715	229	229	230	237	238	232	3	7	0	0	0	0	27	103.846	27	103.846	27	103.846	27	103.846	29	29	29	29	31	31	31	31	52	52	52	52	28	107.692	28	107.692	28	107.692	28
841	CASP8	chr2:201233463-201287711		Malignant neoplasm of breast;Breast Carcinoma;Autoimmune Lymphoproliferative Syndrome Type 2B;Liver carcinoma;Basal cell carcinoma;Non-Small Cell Lung Carcinoma;Esophageal Neoplasms;Chronic Lymphocytic Leukemia;White Blood Cell Count procedure;melanoma;Lymphocyte Count measurement;Triglycerides measurement;Basal Cell Neoplasm;Prostate carcinoma;Basal Cell Cancer;Small Lymphocytic Lymphoma				protein-coding	caspase_8	54248	227	227	229	233	240	230	3	8	8	8	8	8	20	76.9231	20	76.9231	20	76.9231	20	76.9231	23	23	23	23	29	29	29	29	46	46	46	46	23	88.4615	23	88.4615	23	88.4615	23
842	CASP9	chr1:15491401-15524912		Red Blood Cell Count measurement;Glomerular Filtration Rate;Creatinine measurement, serum (procedure);Uric acid measurement (procedure);Pancreatitis, Alcoholic;High density lipoprotein measurement;Serum HDL cholesterol measurement;Serum total cholesterol measurement				protein-coding	caspase_9	33511	223	223	224	226	229	224	1	4	9	9	9	9	17	65.3846	17	65.3846	17	65.3846	17	65.3846	22	22	22	22	26	26	26	26	34	34	34	34	21	80.7692	21	80.7692	21	80.7692	21
843	CASP10	chr2:201183141-201229406	Stomach Carcinoma;Autoimmune Lymphoproliferative Syndrome, Type IIA;Lymphoma, Non-Hodgkin, Familial	Lymphoma, Non-Hodgkin;Malignant neoplasm of stomach;Stomach Carcinoma;Autoimmune Lymphoproliferative Syndrome, Type IIA;Lymphoma, Non-Hodgkin, Familial;Rheumatoid Arthritis;Chronic Lymphocytic Leukemia;Small Lymphocytic Lymphoma;Finding of Mean Corpuscular Hemoglobin			CASP10	protein-coding	caspase_10	46265	0	228	229	229	229	225	26	6	9	9	9	9	18	69.2308	18	69.2308	18	69.2308	18	69.2308	31	31	31	31	34	34	34	34	45	45	45	45	27	103.846	27	103.846	27	103.846	27
844	CASQ1	chr1:160190575-160201886		MYOPATHY, VACUOLAR, WITH CASQ1 AGGREGATES;MYOPATHY, TUBULAR AGGREGATE, 1				protein-coding	calsequestrin_1	11311	233	237	237	237	237	236	1	1	1	1	1	1	27	103.846	27	103.846	27	103.846	27	103.846	28	28	28	28	30	30	30	30	57	57	57	57	28	107.692	28	107.692	28	107.692	28
845	CASQ2	chr1:115700021-115768714	VENTRICULAR TACHYCARDIA, CATECHOLAMINERGIC POLYMORPHIC, 1 (disorder);Stress-induced polymorphic ventricular tachycardia	Tachycardia, Ventricular;VENTRICULAR TACHYCARDIA, CATECHOLAMINERGIC POLYMORPHIC, 1 (disorder);Stress-induced polymorphic ventricular tachycardia;Atrial Fibrillation;Heart Function Tests;QRS complex feature			VANGL1	protein-coding	calsequestrin_2	68693	241	246	247	247	249	246	1	19	0	0	0	0	23	88.4615	23	88.4615	23	88.4615	23	88.4615	26	26	26	26	28	28	28	28	52	52	52	52	25	96.1538	25	96.1538	25	96.1538	25
846	CASR	chr3:122183668-122291629	Hypocalciuric hypercalcemia, familial, type 1;Familial benign hypercalcemia;HYPERPARATHYROIDISM, NEONATAL SEVERE;HYPOCALCEMIA, AUTOSOMAL DOMINANT 1	Hyperparathyroidism;Hypocalciuric hypercalcemia, familial, type 1;Familial benign hypercalcemia;HYPERPARATHYROIDISM, NEONATAL SEVERE;HYPOCALCEMIA, AUTOSOMAL DOMINANT 1;Autosomal dominant hypocalcemia;Diabetes Mellitus, Non-Insulin-Dependent;Hypercalcemia;Hypoparathyroidism;Irritable Mood;Kidney Calculi;Psoriasis;Vomiting;Calcium measurement;Hypoparathyroidism - autosomal dominant;Calcium level re…				protein-coding	calcium_sensing_receptor	107961	0	205	207	209	215	206	16	23	0	0	0	0	22	84.6154	22	84.6154	22	84.6154	22	84.6154	30	30	30	30	36	36	36	36	66	66	66	66	29	111.538	29	111.538	29	111.538	29
847	CAT	chr11:34438934-34472060		Brain Ischemia;Cholestasis;Fatty Liver;Hypertensive disease;Hyperthyroidism;Myocardial Infarction;Acatalasia;Major Depressive Disorder;Catalase deficiency;Catalase measurement;Blood Protein Measurement				protein-coding	catalase	33126	236	243	243	246	246	243	2	7	18	18	18	18	30	115.385	30	115.385	30	115.385	30	115.385	32	32	32	32	33	33	33	33	48	48	48	48	31	119.231	31	119.231	31	119.231	31
857	CAV1	chr7:116525009-116561185	Malignant neoplasm of breast;Lipodystrophy, Congenital Generalized, Type 3	Malignant neoplasm of breast;Hypertensive disease;Familial primary pulmonary hypertension;Lipodystrophy, Congenital Generalized, Type 3;Idiopathic pulmonary arterial hypertension;PARTIAL LIPODYSTROPHY, CONGENITAL CATARACTS, AND NEURODEGENERATION SYNDROME;Atrial Fibrillation;Reticulocyte count (procedure);P wave duration (observable entity);QT interval feature (observable entity);Electrocardiogram…				protein-coding	caveolin_1	36176	226	233	234	236	239	233	4	10	0	0	0	0	17	65.3846	17	65.3846	17	65.3846	17	65.3846	21	21	21	21	27	27	27	27	47	47	47	47	21	80.7692	21	80.7692	21	80.7692	21
858	CAV2	chr7:116499738-116508541		Body Height;Glaucoma, Open-Angle;Leukemia, Myelocytic, Acute;Tonometry;Serum albumin measurement;Cardioembolic stroke				protein-coding	caveolin_2	8803	218	218	221	222	222	220	1	3	4	4	4	4	17	65.3846	17	65.3846	17	65.3846	17	65.3846	18	18	18	18	20	20	20	20	33	33	33	33	18	69.2308	18	69.2308	18	69.2308	18
859	CAV3	chr3:8733802-8746758	Sudden infant death syndrome;RIPPLING MUSCLE DISEASE 2 (disorder);Rippling muscle disease;LONG QT SYNDROME 9 (disorder);Cardiomyopathy, Familial Hypertrophic, 1 (disorder)	Sudden infant death syndrome;Creatine phosphokinase serum increased;Muscular Dystrophies, Limb-Girdle;RIPPLING MUSCLE DISEASE 2 (disorder);Rippling muscle disease;LONG QT SYNDROME 9 (disorder);MYOPATHY, DISTAL, TATEYAMA TYPE;Cardiomyopathy, Familial Hypertrophic, 1 (disorder);Hepatitis C;Long QT Syndrome;Smoking;Smoking Behaviors;HUMAN IMMUNODEFICIENCY VIRUS TYPE 1, SUSCEPTIBILITY TO;HIV-1, RESIS…				protein-coding	caveolin_3	12956	255	256	256	256	261	256	1	2	24	24	24	24	27	103.846	27	103.846	27	103.846	27	103.846	28	28	28	28	29	29	29	29	40	40	40	40	28	107.692	28	107.692	28	107.692	28
860	RUNX2	chr6:45328330-45551082	Cleidocranial Dysplasia	Cleidocranial Dysplasia;METAPHYSEAL DYSPLASIA WITH MAXILLARY HYPOPLASIA WITH OR WITHOUT BRACHYDACTYLY;Body Height;Bone Density;White Blood Cell Count procedure;Osteoarthritis of hip;Progressive supranuclear palsy;Tonometry;Vital capacity;Eosinophil count procedure;Central corneal thickness				protein-coding	RUNX_family_transcription_factor_2	222752	85	220	226	232	239	223	15	58	1	1	1	1	21	80.7692	21	80.7692	21	80.7692	21	80.7692	25	25	25	25	28	28	28	28	46	46	46	46	24	92.3077	24	92.3077	24	92.3077	24
861	RUNX1	chr21:34787801-35049302	Leukemia, Myelocytic, Acute;Platelet Disorder, Familial, with Associated Myeloid Malignancy	Leukemia, Myelocytic, Acute;Platelet Disorder, Familial, with Associated Myeloid Malignancy;Alopecia;Rheumatoid Arthritis;Asthma;Body Height;Bone Density;Cardiomyopathy, Dilated;Celiac Disease;Eczema;Red Blood Cell Count measurement;Esophageal Neoplasms;White Blood Cell Count procedure;Other alopecia;Platelet Count measurement;Psoriasis;Respiratory Tract Diseases;Smoking;Thrombocytopenia;Juvenile…				protein-coding	RUNX_family_transcription_factor_1	261501	214	228	235	249	257	236	11	57	0	0	0	0	24	92.3077	24	92.3077	24	92.3077	24	92.3077	29	29	29	29	35	35	35	35	57	57	57	57	29	111.538	29	111.538	29	111.538	29
862	RUNX1T1	chr8:91954967-92103385		Intelligence				protein-coding	RUNX1_partner_transcriptional_co-repressor_1	148418	213	226	234	244	248	233	10	37	9	9	9	9	24	92.3077	24	92.3077	24	92.3077	24	92.3077	27	27	27	27	29	29	29	29	44	44	44	44	26	100	26	100	26	100	26
863	CBFA2T3	chr16:88874858-88977207		Vitiligo;Platelet mean volume determination (procedure);Adolescent idiopathic scoliosis;Finding of Mean Corpuscular Hemoglobin;SCOLIOSIS, ISOLATED, SUSCEPTIBILITY TO, 3				protein-coding	CBFA2/RUNX1_partner_transcriptional_co-repressor_3	102349	176	176	186	188	192	183	5	7	3	3	3	3	20	76.9231	20	76.9231	20	76.9231	20	76.9231	26	26	26	26	35	35	35	35	52	52	52	52	26	100	26	100	26	100	26
864	RUNX3	chr1:24899511-24965138		Alopecia;Asthma;Body Height;Eczema;White Blood Cell Count procedure;Eosinophil count procedure;Adverse effects, not elsewhere classified;Allergic Reaction				protein-coding	RUNX_family_transcription_factor_3	65627	192	192	192	211	211	201	9	2	0	0	0	0	33	126.923	33	126.923	33	126.923	33	126.923	38	38	38	38	44	44	44	44	81	81	81	81	38	146.154	38	146.154	38	146.154	38
865	CBFB	chr16:67029149-67101058		Acute myelomonocytic leukemia;Red cell distribution width determination;Finding of Mean Corpuscular Hemoglobin;RDW - Red blood cell distribution width result;Oestrogen receptor positive breast cancer				protein-coding	core-binding_factor_subunit_beta	71909	230	231	232	237	239	233	3	13	7	7	7	7	19	73.0769	19	73.0769	19	73.0769	19	73.0769	23	23	23	23	27	27	27	27	34	34	34	34	23	88.4615	23	88.4615	23	88.4615	23
866	SERPINA6	chr14:94304248-94323336	Corticosteroid-Binding Globulin Deficiency	Corticosteroid-Binding Globulin Deficiency				protein-coding	serpin_family_A_member_6	19088	232	232	233	233	235	233	1	3	0	0	0	0	25	96.1538	25	96.1538	25	96.1538	25	96.1538	27	27	27	27	29	29	29	29	44	44	44	44	27	103.846	27	103.846	27	103.846	27
867	CBL	chr11:119206339-119308149	Juvenile Myelomonocytic Leukemia	Juvenile Myelomonocytic Leukemia;NOONAN SYNDROME-LIKE DISORDER WITH OR WITHOUT JUVENILE MYELOMONOCYTIC LEUKEMIA;Leukemia, Myelocytic, Acute;Movement Disorders;Noonan Syndrome;Platelet Count measurement;Reticulocyte count (procedure);Hematologic Neoplasms;Dysmorphic features				protein-coding	Cbl_proto-oncogene	101810	239	242	248	252	257	247	5	24	0	0	0	0	17	65.3846	17	65.3846	17	65.3846	17	65.3846	22	22	22	22	26	26	26	26	58	58	58	58	22	84.6154	22	84.6154	22	84.6154	22
868	CBLB	chr3:105655461-105869449		Glomerular Filtration Rate;Hypothyroidism				protein-coding	Cbl_proto-oncogene_B	213988	97	214	220	221	228	215	14	46	0	0	0	0	23	88.4615	23	88.4615	23	88.4615	23	88.4615	26	26	26	26	31	31	31	31	87	87	87	87	27	103.846	27	103.846	27	103.846	27
869	CBLN1	chr16:49277917-49281838						protein-coding	cerebellin_1_precursor	3921	228	228	228	228	228	228	0	0	31	31	31	31	34	130.769	34	130.769	34	130.769	34	130.769	34	34	34	34	36	36	36	36	41	41	41	41	35	134.615	35	134.615	35	134.615	35
871	SERPINH1	chr11:75562253-75572783	OSTEOGENESIS IMPERFECTA, TYPE X	OSTEOGENESIS IMPERFECTA, TYPE X;Body Height;Height;Coronary Artery Disease;Physical Activity Measurement				protein-coding	serpin_family_H_member_1	10530	218	218	218	221	221	218	1	0	1	1	1	1	37	142.308	37	142.308	37	142.308	37	142.308	38	38	38	38	41	41	41	41	73	73	73	73	38	146.154	38	146.154	38	146.154	38
873	CBR1	chr21:36070024-36073164						protein-coding	carbonyl_reductase_1	3140	230	230	230	230	230	230	0	1	24	24	24	24	25	96.1538	25	96.1538	25	96.1538	25	96.1538	26	26	26	26	26	26	26	26	44	44	44	44	25	96.1538	25	96.1538	25	96.1538	25
874	CBR3	chr21:36135079-36146562		Blood Protein Measurement			CBR3-AS1,CBR3	protein-coding	carbonyl_reductase_3	11483	223	223	223	227	227	224	1	2	5	5	5	5	17	65.3846	17	65.3846	17	65.3846	17	65.3846	22	22	22	22	28	28	28	28	41	41	41	41	22	84.6154	22	84.6154	22	84.6154	22
875	CBS	chr21:43053191-43076873	Homocystinuria;Cystathionine beta-Synthase Deficiency Disease	Homocystinuria;Hyperhomocysteinemia;Cystathionine beta-Synthase Deficiency Disease;Selenium measurement;Viral Load result;HUMAN IMMUNODEFICIENCY VIRUS TYPE 1, SUSCEPTIBILITY TO;HIV-1, RESISTANCE TO;ACQUIRED IMMUNODEFICIENCY SYNDROME, PROGRESSION TO;AIDS, PROGRESSION TO;Homocysteine measurement;HYPERHOMOCYSTEINEMIA, THROMBOTIC, CBS-RELATED;Homocystinuria, Pyridoxine-Responsive			CBS	protein-coding	cystathionine_beta-synthase	23682	206	206	206	206	206	206	0	2	0	0	0	0	10	38.4615	10	38.4615	2	7.69231	0	0	11	11	2	0	14	14	6	2	29	29	15	10	11	42.3077	11	42.3077	3	11.5385	1
881	CCIN	chr9:36169388-36171334						protein-coding	calicin	1946	238	240	240	240	240	239	0	0	21	21	21	21	23	88.4615	23	88.4615	23	88.4615	23	88.4615	23	23	23	23	23	23	23	23	26	26	26	26	23	88.4615	23	88.4615	23	88.4615	23
883	KYAT1	chr9:128832942-128882523		Allergic Reaction				protein-coding	kynurenine_aminotransferase_1	49581	196	200	200	200	200	199	1	2	0	0	0	0	18	69.2308	18	69.2308	18	69.2308	18	69.2308	23	23	22	22	30	30	30	30	43	43	43	43	24	92.3077	24	92.3077	23	88.4615	23
885	CCK	chr3:42257826-42266185		Body mass index procedure;Finding of body mass index;Body mass index;Physical Activity Measurement				protein-coding	cholecystokinin	8359	212	212	212	216	216	213	1	2	28	28	28	28	33	126.923	33	126.923	33	126.923	33	126.923	34	34	34	34	35	35	35	35	68	68	68	68	34	130.769	34	130.769	34	130.769	34
886	CCKAR	chr4:26481396-26490484		Alcoholic Intoxication, Chronic				protein-coding	cholecystokinin_A_receptor	9088	211	219	220	220	220	218	2	2	16	16	16	16	28	107.692	28	107.692	28	107.692	28	107.692	30	30	30	30	32	32	32	32	44	44	44	44	30	115.385	30	115.385	30	115.385	30
887	CCKBR	chr11:6259838-6272127		Hyperalgesia;Diastolic blood pressure				protein-coding	cholecystokinin_B_receptor	12289	254	255	258	258	258	256	1	3	0	0	0	0	23	88.4615	23	88.4615	23	88.4615	23	88.4615	23	23	23	23	24	24	24	24	34	34	34	34	23	88.4615	23	88.4615	23	88.4615	23
889	KRIT1	chr7:92198969-92246100	Cavernous Hemangioma of Brain	Cavernous Hemangioma of Brain;Triglycerides measurement;Breast Carcinoma;Cerebral Cavernous Malformations 1				protein-coding	KRIT1_ankyrin_repeat_containing	47131	0	250	255	256	260	251	28	12	1	1	1	1	25	96.1538	25	96.1538	25	96.1538	25	96.1538	27	27	27	27	30	30	30	30	40	40	40	40	27	103.846	27	103.846	27	103.846	27
890	CCNA2	chr4:121816444-121823883		Red cell distribution width determination;RDW - Red blood cell distribution width result;Corpuscular Hemoglobin Concentration Mean				protein-coding	cyclin_A2	7439	224	225	227	227	228	226	1	2	28	28	28	28	31	119.231	31	119.231	31	119.231	31	119.231	31	31	31	31	32	32	32	32	50	50	50	50	31	119.231	31	119.231	31	119.231	31
891	CCNB1	chr5:69167150-69178245						protein-coding	cyclin_B1	11095	257	258	258	260	264	258	1	3	14	14	14	14	27	103.846	27	103.846	27	103.846	27	103.846	28	28	28	28	30	30	30	30	56	56	56	56	28	107.692	28	107.692	28	107.692	28
892	CCNC	chr6:99542387-99568814						protein-coding	cyclin_C	26427	240	241	243	246	250	244	3	8	0	0	0	0	23	88.4615	23	88.4615	23	88.4615	23	88.4615	25	25	25	25	27	27	27	27	44	44	44	44	25	96.1538	25	96.1538	25	96.1538	25
894	CCND2	chr12:4273762-4305353	Malignant tumor of colon;MEGALENCEPHALY-POLYMICROGYRIA-POLYDACTYLY-HYDROCEPHALUS SYNDROME 3	Malignant tumor of colon;MEGALENCEPHALY-POLYMICROGYRIA-POLYDACTYLY-HYDROCEPHALUS SYNDROME 3;Multiple congenital anomalies;Birth Weight;Body Height;Cardiovascular Diseases;Colorectal Carcinoma;Colorectal Neoplasms;Diabetes Mellitus, Non-Insulin-Dependent;Movement Disorders;Malignant neoplasm of large intestine;Dysmorphic features;Systolic Pressure;Adenoma of large intestine;Body mass index;Adenoca…				protein-coding	cyclin_D2	31591	204	207	208	208	209	207	1	6	18	18	18	18	30	115.385	30	115.385	30	115.385	30	115.385	36	36	36	36	39	39	39	39	68	68	68	68	34	130.769	34	130.769	34	130.769	34
895	CCND2P1	chr11:63242885-63244237						pseudogene	cyclin_D2_pseudogene_1	1352	203	203	203	203	203	203	0	0	16	16	16	16	17	65.3846	17	65.3846	17	65.3846	17	65.3846	17	17	17	17	18	18	18	18	25	25	25	25	17	65.3846	17	65.3846	17	65.3846	17
896	CCND3	chr6:41934933-42050035		Alcohol consumption;Crohn Disease;Red Blood Cell Count measurement;Inflammatory Bowel Diseases;White Blood Cell Count procedure;Monocyte count procedure;Eosinophil count procedure;Reticulocyte count (procedure);High density lipoprotein measurement;Lean body mass;Red cell distribution width determination;Hemoglobin measurement;Mean Corpuscular Volume (result);Monocyte count result;Finding of Mean …				protein-coding	cyclin_D3	115102	232	236	238	240	245	237	3	18	0	0	0	0	22	84.6154	22	84.6154	22	84.6154	22	84.6154	24	24	24	24	28	28	28	28	57	57	57	57	24	92.3077	24	92.3077	24	92.3077	24
897	CCND3P1	chr10:30403194-30403821						pseudogene	cyclin_D3_pseudogene_1	627	233	233	233	233	233	233	0	0	27	27	27	27	28	107.692	28	107.692	28	107.692	28	107.692	29	29	29	29	29	29	29	29	34	34	34	34	28	107.692	28	107.692	28	107.692	28
898	CCNE1	chr19:29811991-29824312		ovarian neoplasm;Malignant neoplasm of ovary;Liver carcinoma;Body Height;Red cell distribution width determination;RDW - Red blood cell distribution width result				protein-coding	cyclin_E1	12321	202	206	206	206	207	205	1	5	14	14	14	14	27	103.846	27	103.846	27	103.846	27	103.846	27	27	27	27	29	29	29	29	42	42	42	42	28	107.692	28	107.692	28	107.692	28
899	CCNF	chr16:2429447-2458854		Red cell distribution width determination;RDW - Red blood cell distribution width result				protein-coding	cyclin_F	29407	198	202	202	207	207	203	3	3	4	4	4	4	25	96.1538	25	96.1538	25	96.1538	25	96.1538	29	29	29	29	32	32	32	32	42	42	42	42	28	107.692	28	107.692	28	107.692	28
900	CCNG1	chr5:163437571-163457640						protein-coding	cyclin_G1	20069	204	204	206	210	212	206	2	3	16	16	16	16	21	80.7692	21	80.7692	21	80.7692	21	80.7692	22	22	22	22	25	25	25	25	37	37	37	37	22	84.6154	22	84.6154	22	84.6154	22
901	CCNG2	chr4:77157207-77170060		Rheumatoid Arthritis;Adolescent idiopathic scoliosis;SCOLIOSIS, ISOLATED, SUSCEPTIBILITY TO, 3				protein-coding	cyclin_G2	12853	239	241	243	246	247	243	3	5	12	12	12	12	18	69.2308	18	69.2308	18	69.2308	18	69.2308	20	20	20	20	20	20	20	20	28	28	28	28	19	73.0769	19	73.0769	19	73.0769	19
902	CCNH	chr5:87311471-87412930		CAPILLARY MALFORMATION-ARTERIOVENOUS MALFORMATION (disorder);Blood Protein Measurement;CAPILLARY MALFORMATION-ARTERIOVENOUS MALFORMATION 1				protein-coding	cyclin_H	101459	221	224	229	229	232	227	2	24	9	9	9	9	27	103.846	27	103.846	27	103.846	27	103.846	30	30	30	30	32	32	32	32	40	40	40	40	29	111.538	29	111.538	29	111.538	29
904	CCNT1	chr12:48688458-48716707						protein-coding	cyclin_T1	28249	216	219	220	221	224	219	1	7	7	7	7	7	20	76.9231	20	76.9231	20	76.9231	20	76.9231	22	22	22	22	24	24	24	24	36	36	36	36	22	84.6154	22	84.6154	22	84.6154	22
905	CCNT2	chr2:134918822-134959342		Age at menopause				protein-coding	cyclin_T2	40520	206	209	213	215	218	212	3	9	22	22	22	22	27	103.846	27	103.846	27	103.846	27	103.846	30	30	30	30	34	34	34	34	41	41	41	41	30	115.385	30	115.385	30	115.385	30
908	CCT6A	chr7:56051765-56063989		Body Height;Amino acids measurement;Serine measurement;Systolic Pressure			CCT6A,PSPH	protein-coding	chaperonin_containing_TCP1_subunit_6A	12224	218	218	218	218	218	218	0	0	0	0	0	0	30	115.385	30	115.385	30	115.385	30	115.385	31	31	31	31	32	32	32	32	63	63	63	63	31	119.231	31	119.231	31	119.231	31
909	CD1A	chr1:158248336-158258269						protein-coding	CD1a_molecule	9933	191	196	196	197	197	195	1	2	22	22	22	22	32	123.077	32	123.077	32	123.077	32	123.077	33	33	33	33	35	35	35	35	59	59	59	59	33	126.923	33	126.923	33	126.923	33
910	CD1B	chr1:158285405-158331531						protein-coding	CD1b_molecule	46126	194	197	197	200	201	197	2	9	0	0	0	0	22	84.6154	22	84.6154	22	84.6154	22	84.6154	23	23	23	23	26	26	26	26	37	37	37	37	23	88.4615	23	88.4615	23	88.4615	23
911	CD1C	chr1:158289923-158294774						protein-coding	CD1c_molecule	4851	194	194	194	194	194	194	0	2	22	22	22	22	25	96.1538	25	96.1538	25	96.1538	25	96.1538	26	26	26	26	27	27	27	27	30	30	30	30	25	96.1538	25	96.1538	25	96.1538	25
912	CD1D	chr1:158178030-158186427						protein-coding	CD1d_molecule	8397	198	198	201	201	201	199	1	0	25	25	25	25	28	107.692	28	107.692	28	107.692	28	107.692	29	29	29	29	30	30	30	30	52	52	52	52	29	111.538	29	111.538	29	111.538	29
913	CD1E	chr1:158353894-158357553		White Blood Cell Count procedure				protein-coding	CD1e_molecule	3659	200	202	202	202	202	201	0	0	25	25	25	25	28	107.692	28	107.692	28	107.692	28	107.692	30	30	30	30	32	32	32	32	37	37	37	37	29	111.538	29	111.538	29	111.538	29
914	CD2	chr1:116754430-116769229		Hypothyroidism				protein-coding	CD2_molecule	14799	252	252	253	255	256	253	1	4	24	24	24	24	28	107.692	28	107.692	28	107.692	28	107.692	29	29	29	29	30	30	30	30	40	40	40	40	29	111.538	29	111.538	29	111.538	29
915	CD3D	chr11:118338954-118342705	IMMUNODEFICIENCY 19	Severe Combined Immunodeficiency;IMMUNODEFICIENCY 19				protein-coding	CD3_delta_subunit_of_T-cell_receptor_complex	3751	230	230	230	230	230	230	0	1	26	26	26	26	27	103.846	27	103.846	27	103.846	27	103.846	28	28	28	28	29	29	29	29	56	56	56	56	28	107.692	28	107.692	28	107.692	28
916	CD3E	chr11:118304730-118316173	IMMUNODEFICIENCY 18	Severe Combined Immunodeficiency;IMMUNODEFICIENCY 18				protein-coding	CD3_epsilon_subunit_of_T-cell_receptor_complex	11443	229	229	229	229	229	229	0	1	1	1	1	1	24	92.3077	24	92.3077	24	92.3077	24	92.3077	27	27	27	27	28	28	28	28	52	52	52	52	26	100	26	100	26	100	26
917	CD3G	chr11:118344344-118355161		IMMUNODEFICIENCY 17				protein-coding	CD3_gamma_subunit_of_T-cell_receptor_complex	10817	232	232	235	237	237	234	1	4	10	10	10	10	18	69.2308	18	69.2308	18	69.2308	18	69.2308	19	19	19	19	21	21	21	21	39	39	39	39	19	73.0769	19	73.0769	19	73.0769	19
919	CD247	chr1:167430640-167518529		Immunodeficiency due to Defect in CD3-Zeta;Rheumatoid Arthritis;Asthma;Autoimmune Diseases;Celiac Disease;Eczema;Hypothyroidism;Immune System Diseases;Lupus Erythematosus, Systemic;Respiratory Tract Diseases;Systemic Scleroderma;Eosinophil count procedure;Childhood asthma;Adult onset asthma;Allergic Reaction			CD247	protein-coding	CD247_molecule	87889	225	227	229	230	231	228	2	5	0	0	0	0	31	119.231	31	119.231	31	119.231	31	119.231	33	33	33	33	37	37	37	37	86	86	86	86	33	126.923	33	126.923	33	126.923	33
920	CD4	chr12:6789528-6820799		Low density lipoprotein cholesterol measurement;Triglycerides measurement;Serum LDL cholesterol measurement;Serum total cholesterol measurement			RN7SL380P,GPR162,CD4	protein-coding	CD4_molecule	31271	213	218	218	218	221	218	1	7	0	0	0	0	18	69.2308	18	69.2308	18	69.2308	18	69.2308	22	22	22	22	27	27	27	27	46	46	46	46	22	84.6154	22	84.6154	22	84.6154	22
921	CD5	chr11:61093963-61127852		Serum albumin measurement				protein-coding	CD5_molecule	33889	223	223	224	227	230	225	2	4	0	0	0	0	28	107.692	28	107.692	28	107.692	28	107.692	30	30	30	30	33	33	33	33	66	66	66	66	30	115.385	30	115.385	30	115.385	30
922	CD5L	chr1:157827068-157841808		White Blood Cell Count procedure				protein-coding	CD5_molecule_like	14740	231	231	231	231	233	231	0	1	1	1	1	1	27	103.846	27	103.846	27	103.846	27	103.846	29	29	29	29	30	30	30	30	50	50	50	50	28	107.692	28	107.692	28	107.692	28
923	CD6	chr11:60971680-61020377		Cholangitis, Sclerosing;Ulcerative Colitis;Crohn Disease;Inflammatory Bowel Diseases;Multiple Sclerosis;Psoriasis;Ankylosing spondylitis;Serum albumin measurement				protein-coding	CD6_molecule	48697	228	228	234	243	243	236	5	7	0	0	0	0	23	88.4615	23	88.4615	23	88.4615	23	88.4615	26	26	26	26	27	27	27	27	44	44	44	44	25	96.1538	25	96.1538	25	96.1538	25
924	CD7	chr17:82314873-82317608						protein-coding	CD7_molecule	2735	195	195	195	195	195	195	0	0	28	28	28	28	30	115.385	30	115.385	30	115.385	30	115.385	30	30	30	30	31	31	31	31	41	41	41	41	30	115.385	30	115.385	30	115.385	30
925	CD8A	chr2:86784605-86808396	CD8 Deficiency, Familial	CD8 Deficiency, Familial;Blood Protein Measurement				protein-coding	CD8_subunit_alpha	23791	10	232	232	235	235	224	42	6	21	21	21	21	24	92.3077	24	92.3077	24	92.3077	24	92.3077	25	25	25	25	26	26	26	26	37	37	37	37	24	92.3077	24	92.3077	24	92.3077	24
926	CD8B	chr2:86815369-86861886		Progressive supranuclear palsy				protein-coding	CD8_subunit_beta	46517	227	229	231	236	236	231	3	6	12	12	12	12	22	84.6154	22	84.6154	22	84.6154	22	84.6154	23	23	23	23	25	25	25	25	43	43	43	43	23	88.4615	23	88.4615	23	88.4615	23
927	CD8B2	chr2:106487364-106544297		Drug-induced neutropenia				protein-coding	CD8B_family_member_2	56933	211	211	212	218	222	214	4	6	0	0	0	0	19	73.0769	19	73.0769	19	73.0769	19	73.0769	22	22	22	22	27	27	27	27	52	52	52	52	23	88.4615	23	88.4615	23	88.4615	23
928	CD9	chr12:6199946-6238266		Platelet mean volume determination (procedure)				protein-coding	CD9_molecule	38320	228	231	232	233	235	231	1	9	6	6	6	6	24	92.3077	24	92.3077	24	92.3077	24	92.3077	25	25	25	25	27	27	27	27	53	53	53	53	25	96.1538	25	96.1538	25	96.1538	25
929	CD14	chr5:140631732-140633701						protein-coding	CD14_molecule	1969	210	212	212	212	212	211	0	0	28	28	28	28	29	111.538	29	111.538	29	111.538	29	111.538	30	30	30	30	32	32	32	32	37	37	37	37	30	115.385	30	115.385	30	115.385	30
930	CD19	chr16:28931971-28939342		Common Variable Immunodeficiency;Body mass index procedure;Intelligence;Finding of body mass index;Body mass index				protein-coding	CD19_molecule	7371	212	212	212	212	213	212	0	1	14	14	14	14	24	92.3077	24	92.3077	24	92.3077	24	92.3077	26	26	26	26	27	27	27	27	37	37	37	37	25	96.1538	25	96.1538	25	96.1538	25
931	MS4A1	chr11:60455847-60470752		Common Variable Immunodeficiency				protein-coding	membrane_spanning_4-domains_A1	14905	217	217	219	219	219	218	0	3	3	3	3	3	22	84.6154	22	84.6154	22	84.6154	22	84.6154	23	23	23	23	25	25	25	25	42	42	42	42	23	88.4615	23	88.4615	23	88.4615	23
932	MS4A3	chr11:60056665-60071115		White Blood Cell Count procedure;VITAMIN B12 MEASUREMENT				protein-coding	membrane_spanning_4-domains_A3	14450	220	221	224	224	224	222	1	1	6	6	6	6	20	76.9231	20	76.9231	20	76.9231	20	76.9231	20	20	20	20	21	21	21	21	45	45	45	45	20	76.9231	20	76.9231	20	76.9231	20
933	CD22	chr19:35329187-35347361		High density lipoprotein measurement;Serum HDL cholesterol measurement				protein-coding	CD22_molecule	18174	227	227	227	227	228	227	0	2	0	0	0	0	29	111.538	29	111.538	29	111.538	29	111.538	37	37	37	37	38	38	38	38	62	62	62	62	34	130.769	34	130.769	34	130.769	34
935	CD24P1	chr1:15609982-15614946						pseudogene	CD24_molecule_pseudogene_1	4964	233	234	234	234	234	233	0	1	17	17	17	17	18	69.2308	18	69.2308	18	69.2308	18	69.2308	19	19	19	19	19	19	19	19	30	30	30	30	18	69.2308	18	69.2308	18	69.2308	18
936	CD24P2	chr15:56071339-56074088						pseudogene	CD24_molecule_pseudogene_2	2749	240	240	240	240	240	240	0	1	22	22	22	22	23	88.4615	23	88.4615	23	88.4615	23	88.4615	24	24	24	24	27	27	27	27	46	46	46	46	24	92.3077	24	92.3077	24	92.3077	24
937	CD24P3	chr20:31510842-31511437						pseudogene	CD24_molecule_pseudogene_3	595	201	201	201	201	201	201	0	1	23	23	23	23	23	88.4615	23	88.4615	23	88.4615	23	88.4615	24	24	24	24	24	24	24	24	25	25	25	25	23	88.4615	23	88.4615	23	88.4615	23
939	CD27	chr12:6443892-6451713		LYMPHOPROLIFERATIVE SYNDROME 2				protein-coding	CD27_molecule	7821	223	224	224	224	224	223	0	1	22	22	22	22	24	92.3077	24	92.3077	24	92.3077	24	92.3077	25	25	25	25	25	25	25	25	46	46	46	46	24	92.3077	24	92.3077	24	92.3077	24
940	CD28	chr2:203706482-203738912		Rheumatoid Arthritis;Celiac Disease;Ulcerative Colitis;Eczema;Inflammatory Bowel Diseases;Eosinophil count procedure				protein-coding	CD28_molecule	32430	249	249	249	251	255	250	1	8	7	7	7	7	24	92.3077	24	92.3077	24	92.3077	24	92.3077	27	27	27	27	29	29	29	29	45	45	45	45	26	100	26	100	26	100	26
941	CD80	chr3:119524293-119559614		Hypothyroidism;Lupus Erythematosus, Systemic				protein-coding	CD80_molecule	35321	235	238	238	241	241	238	2	8	9	9	9	9	23	88.4615	23	88.4615	23	88.4615	23	88.4615	24	24	24	24	26	26	26	26	42	42	42	42	24	92.3077	24	92.3077	24	92.3077	24
942	CD86	chr3:122055362-122121136		Multiple Sclerosis;Diffuse Large B-Cell Lymphoma;Immunoglobulin A deficiency (disorder);Eosinophil count procedure;Mature B-Cell Neoplasm;Selective immunoglobulin A deficiency				protein-coding	CD86_molecule	65774	204	210	213	216	219	212	4	8	0	0	0	0	27	103.846	27	103.846	27	103.846	27	103.846	30	30	30	30	33	33	33	33	48	48	48	48	29	111.538	29	111.538	29	111.538	29
943	TNFRSF8	chr1:12063303-12144207		Eczema				protein-coding	TNF_receptor_superfamily_member_8	80904	214	218	222	228	231	223	5	9	0	0	0	0	24	92.3077	24	92.3077	24	92.3077	24	92.3077	27	27	27	27	31	31	31	31	55	55	55	55	27	103.846	27	103.846	27	103.846	27
944	TNFSF8	chr9:114893343-114930595		Primary biliary cirrhosis;Crohn Disease;Eosinophil count procedure				protein-coding	TNF_superfamily_member_8	37252	246	247	247	248	250	247	1	6	20	20	20	20	31	119.231	31	119.231	31	119.231	31	119.231	33	33	33	33	35	35	35	35	40	40	40	40	32	123.077	32	123.077	32	123.077	32
945	CD33	chr19:51211076-51240016		White Blood Cell Count procedure;Triglycerides measurement;Red cell distribution width determination;RDW - Red blood cell distribution width result;Blood Protein Measurement				protein-coding	CD33_molecule	28940	219	223	223	224	224	222	1	3	15	15	15	15	24	92.3077	24	92.3077	24	92.3077	24	92.3077	29	29	29	29	32	32	32	32	46	46	46	46	28	107.692	28	107.692	28	107.692	28
946	SIGLEC6	chr19:51517819-51531670		Blood Protein Measurement				protein-coding	sialic_acid_binding_Ig_like_lectin_6	13851	230	234	234	235	235	233	1	3	21	21	21	21	28	107.692	28	107.692	28	107.692	28	107.692	29	29	29	29	33	33	33	33	56	56	56	56	30	115.385	30	115.385	30	115.385	30
947	CD34	chr1:207880972-207911125		Waist-Hip Ratio;Breast Carcinoma				protein-coding	CD34_molecule	30153	234	234	234	237	243	236	3	5	12	12	12	12	25	96.1538	25	96.1538	25	96.1538	25	96.1538	27	27	27	27	28	28	28	28	41	41	41	41	26	100	26	100	26	100	26
948	CD36	chr7:80602207-80679274	Platelet Glycoprotein IV Deficiency	Hypertensive disease;Platelet Glycoprotein IV Deficiency;Blood Platelet Disorders;Body Height;Red Blood Cell Count measurement;Platelet Count measurement;Platelet mean volume determination (procedure);Aspartate aminotransferase measurement;Low density lipoprotein cholesterol measurement;Triglycerides measurement;Impaired cognition;High density lipoprotein measurement;Red cell distribution width d…				protein-coding	CD36_molecule	77067	106	196	206	210	220	187	40	24	1	1	1	1	19	73.0769	19	73.0769	19	73.0769	19	73.0769	25	25	25	25	30	30	30	30	64	64	64	64	24	92.3077	24	92.3077	24	92.3077	24
949	SCARB1	chr12:124776856-124863864		HIGH DENSITY LIPOPROTEIN CHOLESTEROL LEVEL QUANTITATIVE TRAIT LOCUS 6;Alcohol consumption;Alzheimer's Disease;Renal Cell Carcinoma;Coronary heart disease;Lupus Erythematosus, Systemic;Lupus Nephritis;Low density lipoprotein cholesterol measurement;Triglycerides measurement;Bilirubin measurement;High density lipoprotein measurement;Serum HDL cholesterol measurement;Acute Coronary Syndrome;Vitamin …				protein-coding	scavenger_receptor_class_B_member_1	87008	100	194	199	199	200	195	10	14	0	0	0	0	20	76.9231	20	76.9231	20	76.9231	20	76.9231	25	25	25	25	26	26	26	26	47	47	47	47	23	88.4615	23	88.4615	23	88.4615	23
950	SCARB2	chr4:76158737-76234532	Action Myoclonus-Renal Failure Syndrome	Action Myoclonus-Renal Failure Syndrome;Smoking;Epilepsy, Rolandic;Myoclonic Epilepsies, Progressive;Body mass index				protein-coding	scavenger_receptor_class_B_member_2	75795	227	230	232	237	240	232	3	24	3	3	3	3	23	88.4615	23	88.4615	23	88.4615	23	88.4615	26	26	26	26	30	30	30	30	64	64	64	64	26	100	26	100	26	100	26
951	CD37	chr19:49335406-49340606						protein-coding	CD37_molecule	5200	224	224	224	224	227	224	0	0	28	28	28	28	31	119.231	31	119.231	31	119.231	31	119.231	33	33	33	33	34	34	34	34	52	52	52	52	32	123.077	32	123.077	32	123.077	32
952	CD38	chr4:15778328-15853232						protein-coding	CD38_molecule	74904	0	254	258	262	264	255	24	18	6	6	6	6	22	84.6154	22	84.6154	22	84.6154	22	84.6154	25	25	25	25	28	28	28	28	50	50	50	50	25	96.1538	25	96.1538	25	96.1538	25
953	ENTPD1	chr10:95694186-95877266		SPASTIC PARAPLEGIA 64, AUTOSOMAL RECESSIVE;Lymphocyte Count measurement;Blood Protein Measurement				protein-coding	ectonucleoside_triphosphate_diphosphohydrolase_1	183080	105	232	240	249	256	240	12	36	2	2	2	2	26	100	26	100	26	100	26	100	28	28	28	28	31	31	31	31	40	40	40	40	28	107.692	28	107.692	28	107.692	28
954	ENTPD2	chr9:137048107-137054061						protein-coding	ectonucleoside_triphosphate_diphosphohydrolase_2	5954	153	153	153	153	157	153	0	1	21	21	21	21	22	84.6154	22	84.6154	22	84.6154	22	84.6154	24	24	24	24	25	25	25	25	35	35	35	35	23	88.4615	23	88.4615	23	88.4615	23
955	ENTPD6	chr20:25195712-25228075						protein-coding	ectonucleoside_triphosphate_diphosphohydrolase_6	32363	200	204	210	211	211	207	3	4	0	0	0	0	18	69.2308	18	69.2308	18	69.2308	18	69.2308	26	26	26	26	29	29	29	29	57	57	57	57	24	92.3077	24	92.3077	24	92.3077	24
956	ENTPD3	chr3:40387184-40428744		Lymphocyte Count measurement				protein-coding	ectonucleoside_triphosphate_diphosphohydrolase_3	41560	217	219	222	224	225	221	2	7	8	8	8	8	28	107.692	28	107.692	28	107.692	28	107.692	30	30	30	30	33	33	33	33	65	65	65	65	30	115.385	30	115.385	30	115.385	30
957	ENTPD5	chr14:73955329-74019288		Blood Protein Measurement;COENZYME Q10 DEFICIENCY, PRIMARY, 6				protein-coding	ectonucleoside_triphosphate_diphosphohydrolase_5_(inactive)	63959	209	213	217	218	223	215	3	16	13	13	13	13	27	103.846	27	103.846	27	103.846	27	103.846	29	29	29	29	31	31	31	31	48	48	48	48	29	111.538	29	111.538	29	111.538	29
958	CD40	chr20:46118314-46129858	Hyper-IgM Immunodeficiency Syndrome, Type 3	Obesity;Hyper-IgM Immunodeficiency Syndrome, Type 3;Rheumatoid Arthritis;Autoimmune Diseases;Cholangitis, Sclerosing;Immune System Diseases;Lupus Erythematosus, Systemic;Multiple Sclerosis;Psoriasis;Ankylosing spondylitis;Low density lipoprotein cholesterol measurement;Triglycerides measurement;Serum LDL cholesterol measurement;Hepatitis B, Chronic;Serum total cholesterol measurement				protein-coding	CD40_molecule	11544	195	196	198	198	198	197	1	2	21	21	21	21	24	92.3077	24	92.3077	24	92.3077	24	92.3077	27	27	27	27	30	30	30	30	45	45	45	45	26	100	26	100	26	100	26
959	CD40LG	chrX:136648158-136660390	Hyper-IgM Immunodeficiency Syndrome, Type 1	Coronary Arteriosclerosis;Hyper-IgM Immunodeficiency Syndrome, Type 1;Hyperimmunoglobulin M syndrome				protein-coding	CD40_ligand	12232	213	213	213	213	215	213	0	1	15	15	15	15	28	107.692	28	107.692	28	107.692	28	107.692	29	29	29	29	30	30	30	30	41	41	41	41	28	107.692	28	107.692	28	107.692	28
960	CD44	chr11:35139171-35232402		Triglycerides measurement;High density lipoprotein measurement;Serum HDL cholesterol measurement;Fasting blood glucose measurement;Serum total cholesterol measurement;NEPHROLITHIASIS, CALCIUM OXALATE				protein-coding	CD44_molecule_(Indian_blood_group)	93231	252	254	256	257	259	255	1	21	16	16	16	16	27	103.846	27	103.846	27	103.846	27	103.846	30	30	30	30	32	32	32	32	43	43	43	43	29	111.538	29	111.538	29	111.538	29
961	CD47	chr3:108043091-108091031		Bipolar Disorder				protein-coding	CD47_molecule	47940	248	252	254	256	263	253	3	13	0	0	0	0	17	65.3846	17	65.3846	17	65.3846	17	65.3846	22	22	22	22	27	27	27	27	38	38	38	38	22	84.6154	22	84.6154	22	84.6154	22
962	CD48	chr1:160678746-160711822		Blood Protein Measurement				protein-coding	CD48_molecule	33076	243	244	247	250	250	247	2	6	3	3	3	3	23	88.4615	23	88.4615	23	88.4615	23	88.4615	28	28	28	28	32	32	32	32	61	61	61	61	27	103.846	27	103.846	27	103.846	27
963	CD53	chr1:110871210-110899922						protein-coding	CD53_molecule	28712	230	232	232	236	239	233	2	10	3	3	3	3	25	96.1538	25	96.1538	25	96.1538	25	96.1538	30	30	30	30	34	34	34	34	50	50	50	50	30	115.385	30	115.385	30	115.385	30
965	CD58	chr1:116514534-116571026		Primary biliary cirrhosis;Multiple Sclerosis				protein-coding	CD58_molecule	56492	216	219	222	223	225	220	2	10	13	13	13	13	19	73.0769	19	73.0769	19	73.0769	19	73.0769	21	21	21	21	25	25	25	25	38	38	38	38	21	80.7692	21	80.7692	21	80.7692	21
966	CD59	chr11:33703010-33736479	CD59 Deficiency	CD59 Deficiency;Blood Protein Measurement				protein-coding	CD59_molecule_(CD59_blood_group)	33469	240	240	240	241	243	240	1	9	14	14	14	14	29	111.538	29	111.538	29	111.538	29	111.538	31	31	31	31	32	32	32	32	43	43	43	43	30	115.385	30	115.385	30	115.385	30
967	CD63	chr12:55723535-55730041		Cardiac troponin T measurement				protein-coding	CD63_molecule	6506	236	236	236	236	236	236	0	0	23	23	23	23	26	100	26	100	26	100	26	100	27	27	27	27	27	27	27	27	43	43	43	43	26	100	26	100	26	100	26
968	CD68	chr17:7579638-7582111		Sex hormone binding globulin measurement;Estradiol measurement;Serum albumin measurement;Estradiol level result				protein-coding	CD68_molecule	2473	210	210	210	210	210	210	0	0	24	24	24	24	25	96.1538	25	96.1538	25	96.1538	25	96.1538	27	27	27	27	27	27	27	27	44	44	44	44	26	100	26	100	26	100	26
969	CD69	chr12:9752486-9760901		Diabetes Mellitus, Insulin-Dependent;Multiple Sclerosis;Lymphocyte Count measurement				protein-coding	CD69_molecule	8415	238	240	240	240	240	239	0	2	20	20	20	20	30	115.385	30	115.385	30	115.385	30	115.385	33	33	33	33	37	37	37	37	67	67	67	67	32	123.077	32	123.077	32	123.077	32
970	CD70	chr19:6581648-6591150						protein-coding	CD70_molecule	9502	197	199	199	199	199	198	0	1	7	7	7	7	30	115.385	30	115.385	30	115.385	30	115.385	31	31	31	31	32	32	32	32	50	50	50	50	30	115.385	30	115.385	30	115.385	30
971	CD72	chr9:35609982-35646857						protein-coding	CD72_molecule	36875	229	236	237	238	239	235	3	10	0	0	0	0	22	84.6154	22	84.6154	22	84.6154	22	84.6154	24	24	24	24	30	30	30	30	43	43	43	43	25	96.1538	25	96.1538	25	96.1538	25
972	CD74	chr5:150401639-150412910						protein-coding	CD74_molecule	11271	219	219	219	219	227	220	3	1	22	22	22	22	25	96.1538	25	96.1538	25	96.1538	25	96.1538	27	27	27	27	28	28	28	28	47	47	47	47	26	100	26	100	26	100	26
973	CD79A	chr19:41877279-41881372		Agammaglobulinemia;Diffuse Large B-Cell Lymphoma				protein-coding	CD79a_molecule	4093	202	202	206	206	206	204	1	1	14	14	14	14	21	80.7692	21	80.7692	21	80.7692	21	80.7692	22	22	22	22	22	22	22	22	28	28	28	28	21	80.7692	21	80.7692	21	80.7692	21
974	CD79B	chr17:63928740-63932331	AGAMMAGLOBULINEMIA 6, AUTOSOMAL RECESSIVE	Agammaglobulinemia;Diffuse Large B-Cell Lymphoma;AGAMMAGLOBULINEMIA 6, AUTOSOMAL RECESSIVE;Body Height;Waist-Hip Ratio;Height				protein-coding	CD79b_molecule	3591	187	187	187	187	187	187	0	0	33	33	33	33	35	134.615	35	134.615	35	134.615	35	134.615	36	36	36	36	37	37	37	37	54	54	54	54	35	134.615	35	134.615	35	134.615	35
975	CD81	chr11:2376180-2397397		Common Variable Immunodeficiency;Diabetes Mellitus, Non-Insulin-Dependent				protein-coding	CD81_molecule	21217	181	181	186	186	186	184	2	1	0	0	0	0	23	88.4615	23	88.4615	23	88.4615	23	88.4615	24	24	24	24	25	25	25	25	52	52	52	52	23	88.4615	23	88.4615	23	88.4615	23
976	ADGRE5	chr19:14381444-14408723		White Blood Cell Count procedure;Platelet mean volume determination (procedure)				protein-coding	adhesion_G_protein-coupled_receptor_E5	27279	184	185	185	186	186	185	0	5	5	5	5	5	19	73.0769	19	73.0769	19	73.0769	19	73.0769	20	20	20	20	26	26	26	26	31	31	31	31	21	80.7692	21	80.7692	21	80.7692	21
977	CD151	chr11:832952-838831		Nephropathy with Pretibial Epidermolysis Bullosa and Deafness;Platelet mean volume determination (procedure)				protein-coding	CD151_molecule_(Raph_blood_group)	5879	189	194	194	194	194	193	0	0	21	21	21	21	31	119.231	31	119.231	31	119.231	31	119.231	32	32	32	32	33	33	33	33	49	49	49	49	31	119.231	31	119.231	31	119.231	31
978	CDA	chr1:20589097-20618903		Red Blood Cell Count measurement;Alkaline phosphatase measurement;Mean Corpuscular Volume (result);Finding of Mean Corpuscular Hemoglobin				protein-coding	cytidine_deaminase	29806	0	208	208	209	209	170	80	7	0	0	0	0	26	100	26	100	26	100	26	100	30	30	30	30	33	33	33	33	60	60	60	60	28	107.692	28	107.692	28	107.692	28
983	CDK1	chr10:60778331-60794852		Liver carcinoma				protein-coding	cyclin_dependent_kinase_1	16521	233	240	240	243	248	240	4	7	1	1	1	1	25	96.1538	25	96.1538	25	96.1538	25	96.1538	26	26	26	26	28	28	28	28	52	52	52	52	26	100	26	100	26	100	26
984	CDK11B	chr1:1635225-1659004		Body Height				protein-coding	cyclin_dependent_kinase_11B	23779	204	204	204	207	211	205	2	2	17	17	17	17	26	100	26	100	26	100	26	100	27	27	27	27	29	29	29	29	51	51	51	51	27	103.846	27	103.846	27	103.846	27
987	LRBA	chr4:150264435-151015727	IMMUNODEFICIENCY, COMMON VARIABLE, 8, WITH AUTOIMMUNITY	IMMUNODEFICIENCY, COMMON VARIABLE, 8, WITH AUTOIMMUNITY;Leukemia, Myelocytic, Acute;White Blood Cell Count procedure;Vital capacity;Biliary calculi;Systolic Pressure;MICROPHTHALMIA/COLOBOMA AND SKELETAL DYSPLASIA SYNDROME;Chemical and Drug Induced Liver Injury				protein-coding	LPS_responsive_beige-like_anchor_protein	751292	0	206	213	231	247	216	18	180	0	0	0	0	21	80.7692	21	80.7692	21	80.7692	21	80.7692	26	26	26	26	30	30	30	30	45	45	45	45	25	96.1538	25	96.1538	25	96.1538	25
988	CDC5L	chr6:44387706-44450425		Fasting blood glucose measurement;Ischemic stroke;Vascular Endothelial Growth Factor Measurement				protein-coding	cell_division_cycle_5_like	62719	0	226	227	229	237	224	27	17	0	0	0	0	26	100	26	100	26	100	26	100	27	27	27	27	29	29	29	29	42	42	42	42	26	100	26	100	26	100	26
989	SEPTIN7	chr7:35800986-35915763						protein-coding	septin_7	114777	216	218	223	226	232	221	4	25	0	0	0	0	23	88.4615	23	88.4615	23	88.4615	23	88.4615	25	25	25	25	28	28	28	28	50	50	50	50	25	96.1538	25	96.1538	25	96.1538	25
990	CDC6	chr17:40287879-40304657		EAR, PATELLA, SHORT STATURE SYNDROME;MEIER-GORLIN SYNDROME 5				protein-coding	cell_division_cycle_6	16778	237	237	237	241	241	238	1	5	22	22	22	22	29	111.538	29	111.538	29	111.538	29	111.538	31	31	31	31	33	33	33	33	49	49	49	49	30	115.385	30	115.385	30	115.385	30
991	CDC20	chr1:43358981-43363203		Precursor Cell Lymphoblastic Leukemia Lymphoma				protein-coding	cell_division_cycle_20	4222	196	196	196	196	196	196	0	1	29	29	29	29	31	119.231	31	119.231	31	119.231	31	119.231	32	32	32	32	32	32	32	32	49	49	49	49	31	119.231	31	119.231	31	119.231	31
993	CDC25A	chr3:48157146-48188417		High density lipoprotein measurement				protein-coding	cell_division_cycle_25A	31271	200	200	200	203	205	201	1	3	3	3	3	3	23	88.4615	23	88.4615	23	88.4615	23	88.4615	27	27	27	27	29	29	29	29	39	39	39	39	25	96.1538	25	96.1538	25	96.1538	25
994	CDC25B	chr20:3786951-3806115		Bipolar Disorder;Red Blood Cell Count measurement;Finding of Mean Corpuscular Hemoglobin				protein-coding	cell_division_cycle_25B	19164	254	254	254	259	260	256	2	3	10	10	10	10	18	69.2308	18	69.2308	18	69.2308	18	69.2308	21	21	21	21	23	23	23	23	36	36	36	36	20	76.9231	20	76.9231	20	76.9231	20
995	CDC25C	chr5:138285265-138338355		Schizophrenia;Eosinophil count procedure;Duration of sleep				protein-coding	cell_division_cycle_25C	53090	226	232	236	239	242	235	4	16	0	0	0	0	22	84.6154	22	84.6154	22	84.6154	22	84.6154	24	24	24	24	26	26	26	26	47	47	47	47	24	92.3077	24	92.3077	24	92.3077	24
996	CDC27	chr17:47117703-47189295		Red Blood Cell Count measurement				protein-coding	cell_division_cycle_27	71592	232	237	241	241	244	239	3	19	9	9	9	9	20	76.9231	20	76.9231	20	76.9231	20	76.9231	22	22	22	22	25	25	25	25	33	33	33	33	22	84.6154	22	84.6154	22	84.6154	22
997	CDC34	chr19:531760-542087						protein-coding	cell_division_cycle_34,_ubiqiutin_conjugating_enzyme	10327	180	180	180	180	180	180	0	0	3	3	3	3	11	42.3077	11	42.3077	11	42.3077	11	42.3077	11	11	11	11	16	16	16	16	28	28	28	28	13	50	13	50	13	50	13
998	CDC42	chr1:22052709-22101360	TAKENOUCHI-KOSAKI SYNDROME	TAKENOUCHI-KOSAKI SYNDROME;Multiple congenital anomalies;Body Height;Endometriosis;Intelligence;Uterine Fibroids;Dysmorphic features;Plexiform leiomyoma;Cytokine Measurement				protein-coding	cell_division_cycle_42	48651	236	240	245	247	249	243	4	15	0	0	0	0	25	96.1538	25	96.1538	25	96.1538	25	96.1538	27	27	27	27	29	29	29	29	50	50	50	50	27	103.846	27	103.846	27	103.846	27
999	CDH1	chr16:68737292-68835537	Stomach Carcinoma;Hereditary Diffuse Gastric Cancer;BLEPHAROCHEILODONTIC SYNDROME 1	Malignant neoplasm of urinary bladder;Bladder Neoplasm;Malignant neoplasm of breast;Malignant neoplasm of stomach;Stomach Neoplasms;Carcinoma, Lobular;Malignant neoplasm of prostate;Endometrial Carcinoma;Stomach Carcinoma;Malignant neoplasm of ovary;Hereditary Diffuse Gastric Cancer;BLEPHAROCHEILODONTIC SYNDROME 1;Malignant tumor of colon;Colorectal Carcinoma;Colorectal Neoplasms;Neoplastic Syndr…				protein-coding	cadherin_1	98245	220	225	227	227	231	225	2	14	0	0	0	0	22	84.6154	22	84.6154	22	84.6154	22	84.6154	26	26	26	26	29	29	29	29	45	45	45	45	25	96.1538	25	96.1538	25	96.1538	25
1000	CDH2	chr18:27932879-28177130		Intelligence;Adolescent idiopathic scoliosis;mathematical ability;SCOLIOSIS, ISOLATED, SUSCEPTIBILITY TO, 3				protein-coding	cadherin_2	244251	112	238	244	247	253	240	13	61	0	0	0	0	24	92.3077	24	92.3077	24	92.3077	24	92.3077	27	27	27	27	31	31	31	31	59	59	59	59	27	103.846	27	103.846	27	103.846	27
1001	CDH3	chr16:68645310-68733771		HYPOTRICHOSIS, CONGENITAL, WITH JUVENILE MACULAR DYSTROPHY;Ectodermal dysplasia, ectrodactyly, and macular dystrophy;Malignant tumor of colon;Ulcerative Colitis;Colorectal Carcinoma;Colorectal Neoplasms;Multiple Sclerosis;Malignant neoplasm of large intestine;Red cell distribution width determination;Macular dystrophy;Adenoma of large intestine;RDW - Red blood cell distribution width result;Adeno…				protein-coding	cadherin_3	88461	219	222	225	226	235	223	2	12	0	0	0	0	20	76.9231	20	76.9231	20	76.9231	20	76.9231	26	26	26	26	30	30	30	30	58	58	58	58	24	92.3077	24	92.3077	24	92.3077	24
1002	CDH4	chr20:61252261-61940617		Longevity;Sarcoidosis;Polysomnography;Impaired cognition;Sleep Apnea, Obstructive;mathematical ability				protein-coding	cadherin_4	688356	89	192	204	210	216	200	15	78	0	0	0	0	22	84.6154	22	84.6154	22	84.6154	22	84.6154	26	26	26	26	30	30	30	30	52	52	52	52	26	100	26	100	26	100	26
1003	CDH5	chr16:66366691-66404784						protein-coding	cadherin_5	38093	204	204	211	211	213	208	3	6	18	18	18	18	26	100	26	100	26	100	26	100	29	29	29	29	36	36	36	36	53	53	53	53	30	115.385	30	115.385	30	115.385	30
1004	CDH6	chr5:31193686-31329146		Body Height				protein-coding	cadherin_6	135460	223	228	230	233	240	230	4	26	0	0	0	0	21	80.7692	21	80.7692	21	80.7692	21	80.7692	25	25	25	25	31	31	31	31	55	55	55	55	26	100	26	100	26	100	26
1005	CDH7	chr18:65750252-65890337		Adolescent idiopathic scoliosis;mathematical ability;Body mass index;SCOLIOSIS, ISOLATED, SUSCEPTIBILITY TO, 3				protein-coding	cadherin_7	140085	119	232	236	242	253	235	16	43	0	0	0	0	22	84.6154	22	84.6154	22	84.6154	22	84.6154	26	26	26	26	29	29	29	29	44	44	44	44	25	96.1538	25	96.1538	25	96.1538	25
1006	CDH8	chr16:61647250-62036438		Parkinson Disease;Adolescent idiopathic scoliosis;Mood Disorders;mathematical ability;Major Depressive Disorder;SCOLIOSIS, ISOLATED, SUSCEPTIBILITY TO, 3				protein-coding	cadherin_8	389188	0	201	206	212	217	205	16	83	0	0	0	0	22	84.6154	22	84.6154	22	84.6154	22	84.6154	26	26	26	26	30	30	30	30	44	44	44	44	26	100	26	100	26	100	26
1007	CDH9	chr5:26880597-27038586		Dental caries;Intelligence;mathematical ability;Major Depressive Disorder				protein-coding	cadherin_9	157989	197	201	205	214	226	208	8	33	0	0	0	0	21	80.7692	21	80.7692	21	80.7692	21	80.7692	23	23	23	23	25	25	25	25	37	37	37	37	23	88.4615	23	88.4615	23	88.4615	23
1008	CDH10	chr5:24487100-24644978						protein-coding	cadherin_10	157878	206	212	213	215	221	213	2	31	0	0	0	0	23	88.4615	23	88.4615	23	88.4615	23	88.4615	27	27	27	27	29	29	29	29	44	44	44	44	25	96.1538	25	96.1538	25	96.1538	25
1009	CDH11	chr16:64943753-65123744		Branchio-skeleto-genital syndrome;Body Height;Chronic Obstructive Airway Disease;Tonometry;RESTING HEART RATE;Blood Protein Measurement				protein-coding	cadherin_11	179991	218	227	231	235	238	230	5	32	6	6	6	6	22	84.6154	22	84.6154	22	84.6154	22	84.6154	25	25	25	25	29	29	29	29	48	48	48	48	25	96.1538	25	96.1538	25	96.1538	25
1010	CDH12	chr5:21750673-22853344		White Blood Cell Count procedure;Multiple Myeloma;Body mass index;Physical Activity Measurement				protein-coding	cadherin_12	1102671	0	191	199	215	237	201	21	230	0	0	0	0	22	84.6154	22	84.6154	22	84.6154	22	84.6154	26	26	26	26	30	30	30	30	48	48	48	48	26	100	26	100	26	100	26
1011	CDH12P2	chr5:69985199-69985500				Yes (Length_932765_INV_INV)		pseudogene	cadherin_12_pseudogene_2	301	419	419	419	419	419	419	0	0	30	30	29	0	30	115.385	30	115.385	29	111.538	0	0	30	30	29	0	30	30	29	0	32	32	31	0	30	115.385	30	115.385	29	111.538	0
1012	CDH13	chr16:82626969-83800640		Lung Neoplasms;Alzheimer's Disease;Blood Pressure;Crohn Disease;Hypothyroidism;Leukemia, Myelocytic, Acute;Chronic Obstructive Airway Disease;Malaria;Schizophrenia;Smoking;Waist-Hip Ratio;Erectile dysfunction;Adolescent idiopathic scoliosis;Diastolic blood pressure;mathematical ability;Systolic Pressure;Body mass index;Smoking Behaviors;SCOLIOSIS, ISOLATED, SUSCEPTIBILITY TO, 3;Coronary Artery Di…				protein-coding	cadherin_13	1173671	188	207	219	236	275	223	20	224	0	0	0	0	25	96.1538	25	96.1538	25	96.1538	25	96.1538	30	30	30	30	34	34	34	34	63	63	63	63	30	115.385	30	115.385	30	115.385	30
1013	CDH15	chr16:89171748-89195492	Mental Retardation, Autosomal Dominant 3	Mental Retardation, Autosomal Dominant 3;Body Height			SLC22A31,LINC02138,CDH15	protein-coding	cadherin_15	23744	191	191	191	191	191	191	0	2	10	10	10	10	16	61.5385	16	61.5385	16	61.5385	16	61.5385	18	18	18	18	20	20	20	20	28	28	28	28	18	69.2308	18	69.2308	18	69.2308	18
1014	CDH16	chr16:66908122-66918885		Alcohol consumption;High density lipoprotein measurement				protein-coding	cadherin_16	10763	223	223	223	223	223	223	0	1	17	17	17	17	30	115.385	30	115.385	30	115.385	30	115.385	32	32	32	32	32	32	32	32	41	41	41	41	31	119.231	31	119.231	31	119.231	31
1015	CDH17	chr8:94127162-94217278		Asthma;Esophageal Neoplasms			CDH17	protein-coding	cadherin_17	90116	225	233	242	248	254	241	8	21	0	0	0	0	28	107.692	28	107.692	28	107.692	28	107.692	34	34	34	34	38	38	38	38	76	76	76	76	32	123.077	32	123.077	32	123.077	32
1016	CDH18	chr5:19471296-20575713		Hypertensive disease;Leprosy;Diastolic blood pressure;Systolic Pressure				protein-coding	cadherin_18	1104417	0	202	208	214	232	205	24	227	0	0	0	0	22	84.6154	22	84.6154	22	84.6154	22	84.6154	25	25	25	25	28	28	28	28	46	46	46	46	25	96.1538	25	96.1538	25	96.1538	25
1017	CDK2	chr12:55966830-55972789		Asthma;Polycystic Ovary Syndrome;Blood Protein Measurement				protein-coding	cyclin_dependent_kinase_2	5959	242	242	243	243	243	242	0	3	18	18	18	18	22	84.6154	22	84.6154	22	84.6154	22	84.6154	25	25	25	25	27	27	27	27	40	40	40	40	24	92.3077	24	92.3077	24	92.3077	24
1018	CDK3	chr17:76000855-76005998						protein-coding	cyclin_dependent_kinase_3	5143	213	213	213	213	213	213	0	0	28	28	28	28	31	119.231	31	119.231	31	119.231	31	119.231	31	31	31	31	31	31	31	31	55	55	55	55	30	115.385	30	115.385	30	115.385	30
1019	CDK4	chr12:57747727-57752310	MELANOMA, CUTANEOUS MALIGNANT, SUSCEPTIBILITY TO, 3	liposarcoma;melanoma;Liposarcoma, Dedifferentiated;Liposarcoma, well differentiated;MELANOMA, CUTANEOUS MALIGNANT, SUSCEPTIBILITY TO, 3;Multiple Myeloma;Cutaneous Melanoma;Adenocarcinoma of lung (disorder);Hereditary Melanoma				protein-coding	cyclin_dependent_kinase_4	4583	243	245	245	245	245	244	0	0	14	14	14	14	29	111.538	29	111.538	29	111.538	29	111.538	29	29	29	29	30	30	30	30	44	44	44	44	29	111.538	29	111.538	29	111.538	29
1020	CDK5	chr7:151053815-151057897		LISSENCEPHALY 7 WITH CEREBELLAR HYPOPLASIA				protein-coding	cyclin_dependent_kinase_5	4082	209	209	209	209	209	209	0	0	20	20	20	20	24	92.3077	24	92.3077	24	92.3077	24	92.3077	24	24	24	24	25	25	25	25	40	40	40	40	24	92.3077	24	92.3077	24	92.3077	24
1021	CDK6	chr7:92604921-92836573		MICROCEPHALY 12, PRIMARY, AUTOSOMAL RECESSIVE;Rheumatoid Arthritis;Atrial Fibrillation;Birth Weight;Body Height;Body Weight;Red Blood Cell Count measurement;White Blood Cell Count procedure;Smoking;Cerebrovascular accident;Neutrophil count (procedure);Monocyte count procedure;Eosinophil count procedure;Blood basophil count (lab test);Body Fat Distribution;Lean body mass;Diastolic blood pressure;H…				protein-coding	cyclin_dependent_kinase_6	231652	0	227	230	236	248	231	13	47	0	0	0	0	23	88.4615	23	88.4615	23	88.4615	23	88.4615	27	27	27	27	30	30	30	30	43	43	43	43	26	100	26	100	26	100	26
1022	CDK7	chr5:69234795-69277430						protein-coding	cyclin_dependent_kinase_7	42635	250	251	255	262	264	256	4	13	0	0	0	0	23	88.4615	23	88.4615	23	88.4615	23	88.4615	25	25	25	25	32	32	32	32	63	63	63	63	27	103.846	27	103.846	27	103.846	27
1024	CDK8	chr13:26254129-26405238		Narcolepsy;Pituitary Adenoma				protein-coding	cyclin_dependent_kinase_8	151109	225	232	234	236	244	233	4	47	0	0	0	0	23	88.4615	23	88.4615	23	88.4615	23	88.4615	27	27	27	27	30	30	30	30	57	57	57	57	26	100	26	100	26	100	26
1025	CDK9	chr9:127786034-127790792						protein-coding	cyclin_dependent_kinase_9	4758	199	199	199	199	199	199	0	0	20	20	20	20	22	84.6154	22	84.6154	22	84.6154	22	84.6154	23	23	23	23	24	24	24	24	32	32	32	32	23	88.4615	23	88.4615	23	88.4615	23
1026	CDKN1A	chr6:36676463-36687332		Stomach Neoplasms;Atrial Fibrillation;Body Height;White Blood Cell Count procedure;Triglycerides measurement;Breast Carcinoma;Ischemic stroke;Serum total cholesterol measurement				protein-coding	cyclin_dependent_kinase_inhibitor_1A	10869	214	214	217	217	218	216	1	2	4	4	4	4	29	111.538	29	111.538	29	111.538	29	111.538	30	30	30	30	31	31	31	31	56	56	56	56	30	115.385	30	115.385	30	115.385	30
1027	CDKN1B	chr12:12717368-12722369		Malignant neoplasm of breast;Multiple Endocrine Neoplasia;Pituitary Adenoma;Breast Carcinoma;Multiple Endocrine Neoplasia, Type IV;Body Height;Lupus Erythematosus, Systemic;Diastolic blood pressure;Mean blood pressure;Systolic Pressure				protein-coding	cyclin_dependent_kinase_inhibitor_1B	5001	237	237	238	238	238	237	0	0	22	22	22	22	26	100	26	100	26	100	26	100	27	27	27	27	27	27	27	27	51	51	51	51	26	100	26	100	26	100	26
1028	CDKN1C	chr11:2883218-2885775	Beckwith-Wiedemann Syndrome;Intrauterine Growth Retardation, Metaphyseal Dysplasia, Adrenal Hypoplasia Congenita, And Genital Anomalies	Beckwith-Wiedemann Syndrome;Intrauterine Growth Retardation, Metaphyseal Dysplasia, Adrenal Hypoplasia Congenita, And Genital Anomalies				protein-coding	cyclin_dependent_kinase_inhibitor_1C	2557	205	205	205	205	205	205	0	0	9	9	9	9	29	111.538	29	111.538	29	111.538	29	111.538	29	29	29	29	30	30	30	30	40	40	40	40	29	111.538	29	111.538	29	111.538	29
1029	CDKN2A	chr9:21967752-21995324	melanoma;Cutaneous Melanoma;MELANOMA, CUTANEOUS MALIGNANT, SUSCEPTIBILITY TO, 2;MELANOMA-PANCREATIC CANCER SYNDROME;Liver carcinoma	Bladder Neoplasm;Malignant Neoplasms;Non-Small Cell Lung Carcinoma;Squamous cell carcinoma;Esophageal Neoplasms;Glioma;Childhood Acute Lymphoblastic Leukemia;Liver neoplasms;Lung Neoplasms;melanoma;Mesothelioma;Pancreatic Neoplasm;Cutaneous Melanoma;Pancreatic carcinoma;Malignant neoplasm of liver;Malignant neoplasm of pancreas;Melanoma astrocytoma syndrome;MELANOMA, CUTANEOUS MALIGNANT, SUSCEPTI…				protein-coding	cyclin_dependent_kinase_inhibitor_2A	27572	221	221	227	229	232	225	3	6	0	0	0	0	21	80.7692	21	80.7692	21	80.7692	21	80.7692	22	22	22	22	25	25	25	25	41	41	41	41	22	84.6154	22	84.6154	22	84.6154	22
1030	CDKN2B	chr9:22002903-22009313	Glioma	Glioma;Diabetes Mellitus, Non-Insulin-Dependent;Glaucoma;Glaucoma, Open-Angle;Nasopharyngeal Neoplasms;Calcification of coronary artery;CORONARY ARTERY DISEASE, AUTOSOMAL DOMINANT, 1;Coronary Artery Disease;Precursor Cell Lymphoblastic Leukemia Lymphoma				protein-coding	cyclin_dependent_kinase_inhibitor_2B	6410	235	235	235	235	235	235	0	1	20	20	20	20	22	84.6154	22	84.6154	22	84.6154	22	84.6154	23	23	23	23	25	25	25	25	42	42	42	42	23	88.4615	23	88.4615	23	88.4615	23
1031	CDKN2C	chr1:50968706-50974634		Ischemic stroke				protein-coding	cyclin_dependent_kinase_inhibitor_2C	5928	226	226	226	226	226	226	0	0	22	22	22	22	28	107.692	28	107.692	28	107.692	28	107.692	29	29	29	29	30	30	30	30	48	48	48	48	28	107.692	28	107.692	28	107.692	28
1032	CDKN2D	chr19:10566460-10568979						protein-coding	cyclin_dependent_kinase_inhibitor_2D	2519	245	245	245	245	245	245	0	1	10	10	10	10	21	80.7692	21	80.7692	21	80.7692	21	80.7692	22	22	22	22	22	22	22	22	40	40	40	40	21	80.7692	21	80.7692	21	80.7692	21
1033	CDKN3	chr14:54397007-54420218	Liver carcinoma	Liver carcinoma;Dental caries				protein-coding	cyclin_dependent_kinase_inhibitor_3	23211	231	233	233	233	238	232	1	5	14	14	14	14	19	73.0769	19	73.0769	19	73.0769	19	73.0769	22	22	22	22	25	25	25	25	33	33	33	33	22	84.6154	22	84.6154	22	84.6154	22
1036	CDO1	chr5:115804733-115816659		Adolescent idiopathic scoliosis;SCOLIOSIS, ISOLATED, SUSCEPTIBILITY TO, 3				protein-coding	cysteine_dioxygenase_type_1	11926	242	242	244	245	246	243	1	4	18	18	18	18	21	80.7692	21	80.7692	21	80.7692	21	80.7692	22	22	22	22	23	23	23	23	35	35	35	35	22	84.6154	22	84.6154	22	84.6154	22
1038	CDR1	chrX:140772083-140793212						misc_RNA	cerebellar_degeneration_related_1	21129	204	204	206	206	211	206	2	3	0	0	0	0	28	107.692	28	107.692	28	107.692	28	107.692	29	29	29	29	31	31	31	31	45	45	45	45	29	111.538	29	111.538	29	111.538	29
1039	CDR2	chr16:22345936-22374619						protein-coding	cerebellar_degeneration_related_protein_2	28683	223	223	230	230	235	226	3	4	0	0	0	0	21	80.7692	21	80.7692	21	80.7692	21	80.7692	23	23	23	23	24	24	24	24	52	52	52	52	22	84.6154	22	84.6154	22	84.6154	22
1040	CDS1	chr4:84583127-84651334						protein-coding	CDP-diacylglycerol_synthase_1	68207	211	217	219	226	228	220	5	12	0	0	0	0	18	69.2308	18	69.2308	18	69.2308	18	69.2308	21	21	21	21	26	26	26	26	46	46	46	46	21	80.7692	21	80.7692	21	80.7692	21
1041	CDSN	chr6:31115087-31120446		Hypotrichosis Simplex of Scalp;PEELING SKIN SYNDROME;Rheumatoid Arthritis;Asthma;Behcet Syndrome;Graves Disease;White Blood Cell Count procedure;Multiple Sclerosis;Oral Ulcer;HUMAN IMMUNODEFICIENCY VIRUS TYPE 1, SUSCEPTIBILITY TO;HIV-1, RESISTANCE TO;ACQUIRED IMMUNODEFICIENCY SYNDROME, PROGRESSION TO;AIDS, PROGRESSION TO				protein-coding	corneodesmosin	5359	241	248	248	248	248	246	2	0	7	7	7	7	26	100	26	100	26	100	26	100	27	27	27	27	28	28	28	28	56	56	56	56	27	103.846	27	103.846	27	103.846	27
1043	CD52	chr1:26317958-26320523		Eosinophil count procedure				protein-coding	CD52_molecule	2565	220	220	220	220	220	220	0	0	21	21	21	21	23	88.4615	23	88.4615	23	88.4615	23	88.4615	23	23	23	23	24	24	24	24	36	36	36	36	23	88.4615	23	88.4615	23	88.4615	23
1044	CDX1	chr5:150166778-150184558						protein-coding	caudal_type_homeobox_1	17780	232	232	232	232	236	232	1	1	23	23	23	23	26	100	26	100	26	100	26	100	29	29	29	29	39	39	39	39	52	52	52	52	32	123.077	32	123.077	32	123.077	32
1045	CDX2	chr13:27960918-27969315		Monocyte count procedure;Monocyte count result				protein-coding	caudal_type_homeobox_2	8397	233	233	233	233	233	233	0	1	2	2	2	2	29	111.538	29	111.538	29	111.538	29	111.538	31	31	31	31	31	31	31	31	57	57	57	57	30	115.385	30	115.385	30	115.385	30
1046	CDX4	chrX:73447053-73455171						protein-coding	caudal_type_homeobox_4	8118	227	227	227	228	230	227	1	1	22	22	22	22	26	100	26	100	26	100	26	100	27	27	27	27	27	27	27	27	36	36	36	36	26	100	26	100	26	100	26
1047	CLGN	chr4:140388453-140427648		Sodium measurement;Diastolic blood pressure;Mean blood pressure;Systolic Pressure				protein-coding	calmegin	39195	0	240	241	241	242	236	31	10	14	14	14	14	24	92.3077	24	92.3077	23	88.4615	23	88.4615	28	28	26	26	31	31	31	31	50	50	50	50	28	107.692	28	107.692	26	100	26
1048	CEACAM5	chr19:41708626-41730433						protein-coding	CEA_cell_adhesion_molecule_5	21807	235	235	237	237	237	236	0	2	12	12	12	12	31	119.231	31	119.231	31	119.231	31	119.231	32	32	32	32	34	34	34	34	52	52	52	52	32	123.077	32	123.077	32	123.077	32
1050	CEBPA	chr19:33299934-33302534	Leukemia, Myelocytic, Acute	Leukemia, Myelocytic, Acute				protein-coding	CCAAT_enhancer_binding_protein_alpha	2600	233	233	233	233	233	233	0	0	26	26	26	26	29	111.538	29	111.538	29	111.538	29	111.538	30	30	30	30	30	30	30	30	42	42	42	42	29	111.538	29	111.538	29	111.538	29
1051	CEBPB	chr20:50190583-50192690		Low density lipoprotein cholesterol measurement;High density lipoprotein measurement;Serum HDL cholesterol measurement;Serum LDL cholesterol measurement;Serum total cholesterol measurement				protein-coding	CCAAT_enhancer_binding_protein_beta	2107	230	230	230	230	230	230	0	0	20	20	20	20	23	88.4615	23	88.4615	23	88.4615	23	88.4615	23	23	23	23	23	23	23	23	31	31	31	31	22	84.6154	22	84.6154	22	84.6154	22
1052	CEBPD	chr8:47736913-47738164						protein-coding	CCAAT_enhancer_binding_protein_delta	1251	219	219	219	219	221	219	0	0	19	19	19	19	20	76.9231	20	76.9231	20	76.9231	20	76.9231	21	21	21	21	23	23	23	23	27	27	27	27	21	80.7692	21	80.7692	21	80.7692	21
1053	CEBPE	chr14:23117306-23119255		Specific granule deficiency;Eosinophil count procedure;Blood basophil count (lab test)				protein-coding	CCAAT_enhancer_binding_protein_epsilon	1949	212	212	212	212	212	212	0	1	22	22	22	22	24	92.3077	24	92.3077	24	92.3077	24	92.3077	25	25	25	25	25	25	25	25	31	31	31	31	24	92.3077	24	92.3077	24	92.3077	24
1054	CEBPG	chr19:33373709-33382686						protein-coding	CCAAT_enhancer_binding_protein_gamma	8977	256	256	258	258	258	257	0	2	18	18	18	18	20	76.9231	20	76.9231	20	76.9231	20	76.9231	21	21	21	21	22	22	22	22	30	30	30	30	20	76.9231	20	76.9231	20	76.9231	20
1056	CEL	chr9:133061981-133071861		MATURITY-ONSET DIABETES OF THE YOUNG, TYPE 8, WITH EXOCRINE DYSFUNCTION			CEL	protein-coding	carboxyl_ester_lipase	9880	221	221	221	226	226	223	2	0	16	16	16	16	27	103.846	27	103.846	27	103.846	27	103.846	29	29	29	29	31	31	31	31	41	41	41	41	28	107.692	28	107.692	28	107.692	28
1057	CELP	chr9:133082539-133087091						transcribed_pseudogene	carboxyl_ester_lipase_pseudogene	4552	117	117	117	117	117	117	0	0	0	0	0	0	19	73.0769	19	73.0769	19	73.0769	19	73.0769	20	20	20	20	20	20	20	20	32	32	32	32	19	73.0769	19	73.0769	19	73.0769	19
1058	CENPA	chr2:26786056-26794589						protein-coding	centromere_protein_A	8533	214	214	214	214	221	215	2	1	12	12	12	12	19	73.0769	19	73.0769	19	73.0769	19	73.0769	22	22	22	22	23	23	23	23	31	31	31	31	21	80.7692	21	80.7692	21	80.7692	21
1059	CENPB	chr20:3783851-3786740						protein-coding	centromere_protein_B	2889	256	256	256	260	260	257	1	0	17	17	17	17	20	76.9231	20	76.9231	20	76.9231	20	76.9231	21	21	21	21	21	21	21	21	27	27	27	27	20	76.9231	20	76.9231	20	76.9231	20
1060	CENPC	chr4:67468762-67545503		Narcolepsy;Adverse effects, not elsewhere classified				protein-coding	centromere_protein_C	76741	246	249	251	254	257	251	3	15	0	0	0	0	19	73.0769	19	73.0769	19	73.0769	19	73.0769	29	29	29	29	34	34	34	34	62	62	62	62	27	103.846	27	103.846	26	100	26
1061	CENPCP1	chr12:89499942-89503082						pseudogene	centromere_protein_C_pseudogene_1	3140	252	252	253	253	253	252	0	1	26	26	26	26	28	107.692	28	107.692	28	107.692	28	107.692	29	29	29	29	30	30	30	30	56	56	56	56	29	111.538	29	111.538	29	111.538	29
1062	CENPE	chr4:103105811-103198343	MICROCEPHALY 13, PRIMARY, AUTOSOMAL RECESSIVE	Seckel syndrome;MICROCEPHALY 13, PRIMARY, AUTOSOMAL RECESSIVE;Intelligence;Testicular Neoplasms;Testicular Germ Cell Tumor				protein-coding	centromere_protein_E	92532	111	212	215	216	226	213	10	21	0	0	0	0	21	80.7692	21	80.7692	21	80.7692	21	80.7692	24	24	24	24	31	31	31	31	54	54	54	54	25	96.1538	25	96.1538	25	96.1538	25
1063	CENPF	chr1:214603195-214664571		Jejunal Atresia with Microcephaly and Ocular Anomalies				protein-coding	centromere_protein_F	61376	207	207	210	212	219	211	3	13	7	7	7	7	19	73.0769	19	73.0769	19	73.0769	19	73.0769	24	24	24	24	30	30	30	30	47	47	47	47	24	92.3077	24	92.3077	24	92.3077	24
1066	CES1	chr16:55802851-55833096		Meningococcal Infections				protein-coding	carboxylesterase_1	30245	221	224	225	228	228	224	2	4	0	0	0	0	34	130.769	34	130.769	34	130.769	34	130.769	37	37	37	37	40	40	40	40	77	77	77	77	36	138.462	36	138.462	36	138.462	36
1068	CETN1	chr18:580380-582114						protein-coding	centrin_1	1734	223	223	223	223	223	223	0	1	25	25	25	25	26	100	26	100	26	100	26	100	26	26	26	26	27	27	27	27	51	51	51	51	26	100	26	100	26	100	26
1069	CETN2	chrX:152826994-152830757						protein-coding	centrin_2	3763	208	208	208	208	208	208	0	0	35	35	35	35	37	142.308	37	142.308	37	142.308	37	142.308	38	38	38	38	39	39	39	39	52	52	52	52	37	142.308	37	142.308	37	142.308	37
1070	CETN3	chr5:90392257-90409756						protein-coding	centrin_3	17499	236	236	237	237	239	237	0	8	9	9	9	9	22	84.6154	22	84.6154	22	84.6154	22	84.6154	24	24	24	24	26	26	26	26	46	46	46	46	23	88.4615	23	88.4615	23	88.4615	23
1071	CETP	chr16:56961950-56983845	HYPERALPHALIPOPROTEINEMIA 1	HYPERALPHALIPOPROTEINEMIA 1;Asthma;Body Height;Coronary heart disease;C-reactive protein measurement;Cholesterol measurement test;Low density lipoprotein cholesterol measurement;Triglycerides measurement;Age related macular degeneration;Exudative age-related macular degeneration;High density lipoprotein measurement;Serum HDL cholesterol measurement;Serum LDL cholesterol measurement;Serum albumin …				protein-coding	cholesteryl_ester_transfer_protein	21895	217	219	219	221	221	219	1	2	0	0	0	0	24	92.3077	24	92.3077	24	92.3077	24	92.3077	26	26	26	26	27	27	27	27	55	55	55	55	25	96.1538	25	96.1538	25	96.1538	25
1072	CFL1	chr11:65854673-65858180		Birth Weight;Psoriasis;Age at menarche				protein-coding	cofilin_1	3507	243	243	243	243	243	243	0	1	24	24	24	24	27	103.846	27	103.846	27	103.846	27	103.846	27	27	27	27	28	28	28	28	42	42	42	42	27	103.846	27	103.846	27	103.846	27
1073	CFL2	chr14:34709113-34714593	Nemaline Myopathy 7	Nemaline Myopathy 7				protein-coding	cofilin_2	5480	208	208	208	210	211	208	1	2	9	9	9	9	25	96.1538	25	96.1538	25	96.1538	25	96.1538	25	25	25	25	28	28	28	28	39	39	39	39	26	100	26	100	26	100	26
1074	CFL1P5	chr5:69312818-69313953						pseudogene	cofilin_1_pseudogene_5	1135	246	246	246	246	246	246	0	1	21	21	21	21	22	84.6154	22	84.6154	22	84.6154	22	84.6154	22	22	22	22	22	22	22	22	40	40	40	40	21	80.7692	21	80.7692	21	80.7692	21
1075	CTSC	chr11:88293592-88337736	Papillon-Lefevre Disease;HAIM-MUNK SYNDROME;Periodontitis, Aggressive, 1	Papillon-Lefevre Disease;HAIM-MUNK SYNDROME;Periodontitis, Aggressive, 1;Blood Protein Measurement				protein-coding	cathepsin_C	44144	216	222	224	228	232	224	5	11	7	7	7	7	23	88.4615	23	88.4615	23	88.4615	23	88.4615	26	26	26	26	31	31	31	31	45	45	45	45	26	100	26	100	26	100	26
1080	CFTR	chr7:117480025-117668665	Cystic Fibrosis;Hereditary pancreatitis;Congenital bilateral aplasia of vas deferens	Cystic Fibrosis;Hereditary pancreatitis;Congenital bilateral aplasia of vas deferens;Arthritis, Gouty;Barrett Esophagus;Coronary heart disease;Gout;Smoking;Waist-Hip Ratio;Adenocarcinoma Of Esophagus;Smoking Behaviors;VAS DEFERENS, CONGENITAL BILATERAL ABSENCE OF;Coronary Artery Disease				protein-coding	CF_transmembrane_conductance_regulator	188640	210	219	230	235	242	228	8	39	11	11	11	11	22	84.6154	22	84.6154	22	84.6154	22	84.6154	25	25	25	25	30	30	29	29	57	57	36	36	25	96.1538	25	96.1538	25	96.1538	25
1081	CGA	chr6:87085498-87095106						protein-coding	glycoprotein_hormones,_alpha_polypeptide	9608	195	195	195	195	200	195	1	1	12	12	12	12	19	73.0769	19	73.0769	19	73.0769	19	73.0769	21	21	21	21	24	24	24	24	37	37	37	37	21	80.7692	21	80.7692	21	80.7692	21
1082	CGB3	chr19:49022869-49024333						protein-coding	chorionic_gonadotropin_subunit_beta_3	1464	207	207	207	207	207	207	0	0	16	16	16	16	17	65.3846	17	65.3846	17	65.3846	17	65.3846	18	18	18	18	18	18	18	18	27	27	27	27	17	65.3846	17	65.3846	17	65.3846	17
1084	CEACAM3	chr19:41796587-41811554		Smoking;Smoking Behaviors				protein-coding	CEA_cell_adhesion_molecule_3	14967	217	221	221	221	221	220	1	1	12	12	12	12	30	115.385	30	115.385	30	115.385	30	115.385	32	32	32	32	33	33	33	33	53	53	53	53	31	119.231	31	119.231	31	119.231	31
1085	CEACAMP5	chr19:42654152-42663017						pseudogene	CEA_cell_adhesion_molecule_pseudogene_5	8865	202	202	204	204	204	203	0	3	29	29	29	29	33	126.923	33	126.923	33	126.923	33	126.923	34	34	34	34	36	36	36	36	40	40	40	40	34	130.769	34	130.769	34	130.769	34
1086	CEACAMP11	chr19:43283436-43284346						pseudogene	CEA_cell_adhesion_molecule_pseudogene_11	910	250	250	250	250	250	250	0	0	27	27	27	27	29	111.538	29	111.538	29	111.538	29	111.538	31	31	31	31	31	31	31	31	42	42	42	42	29	111.538	29	111.538	29	111.538	29
1087	CEACAM7	chr19:41673303-41688270						protein-coding	CEA_cell_adhesion_molecule_7	14967	250	250	251	251	253	250	1	4	11	11	11	11	24	92.3077	24	92.3077	24	92.3077	24	92.3077	26	26	26	26	28	28	28	28	49	49	49	49	25	96.1538	25	96.1538	25	96.1538	25
1088	CEACAM8	chr19:42580243-42594924						protein-coding	CEA_cell_adhesion_molecule_8	14681	198	198	198	198	198	198	0	0	20	20	20	20	28	107.692	28	107.692	28	107.692	28	107.692	30	30	30	30	31	31	31	31	38	38	38	38	29	111.538	29	111.538	29	111.538	29
1089	CEACAM4	chr19:41613436-41627074						protein-coding	CEA_cell_adhesion_molecule_4	13638	239	241	244	244	244	242	1	2	2	2	2	2	28	107.692	28	107.692	28	107.692	28	107.692	30	30	30	30	32	32	32	32	44	44	44	44	29	111.538	29	111.538	29	111.538	29
1090	CEACAMP1	chr19:42620173-42633136						pseudogene	CEA_cell_adhesion_molecule_pseudogene_1	12963	195	197	198	198	199	197	1	5	27	27	27	27	32	123.077	32	123.077	32	123.077	32	123.077	35	35	35	35	37	37	37	37	49	49	49	49	34	130.769	34	130.769	34	130.769	34
1091	CEACAMP2	chr19:42560437-42560795						pseudogene	CEA_cell_adhesion_molecule_pseudogene_2	358	198	198	198	198	198	198	0	0	25	25	25	25	25	96.1538	25	96.1538	25	96.1538	25	96.1538	25	25	25	25	25	25	25	25	28	28	28	28	25	96.1538	25	96.1538	25	96.1538	25
1092	CEACAMP3	chr19:41601256-41601503						pseudogene	CEA_cell_adhesion_molecule_pseudogene_3	247	238	238	238	238	238	238	0	0	30	30	30	30	30	115.385	30	115.385	30	115.385	30	115.385	30	30	30	30	31	31	31	31	33	33	33	33	30	115.385	30	115.385	30	115.385	30
1093	CEACAMP4	chr19:43303202-43303498						pseudogene	CEA_cell_adhesion_molecule_pseudogene_4	296	260	260	260	260	260	260	0	0	33	33	33	33	34	130.769	34	130.769	34	130.769	34	130.769	34	34	34	34	34	34	34	34	48	48	48	48	33	126.923	33	126.923	33	126.923	33
1094	CEACAMP6	chr19:42785711-42786621						pseudogene	CEA_cell_adhesion_molecule_pseudogene_6	910	242	242	242	242	242	242	0	0	35	35	35	35	37	142.308	37	142.308	37	142.308	37	142.308	38	38	38	38	38	38	38	38	41	41	41	41	37	142.308	37	142.308	37	142.308	37
1095	CEACAMP7	chr19:42949503-42950415						pseudogene	CEA_cell_adhesion_molecule_pseudogene_7	912	221	221	221	221	221	221	0	0	29	29	29	29	31	119.231	31	119.231	31	119.231	31	119.231	32	32	32	32	32	32	32	32	46	46	46	46	31	119.231	31	119.231	31	119.231	31
1096	CEACAMP8	chr19:43040374-43041274						pseudogene	CEA_cell_adhesion_molecule_pseudogene_8	900	222	222	222	222	222	222	0	0	31	31	31	31	32	123.077	32	123.077	32	123.077	32	123.077	32	32	32	32	33	33	33	33	61	61	61	61	32	123.077	32	123.077	32	123.077	32
1097	CEACAMP9	chr19:43096449-43097360						pseudogene	CEA_cell_adhesion_molecule_pseudogene_9	911	216	216	216	216	216	216	0	0	23	23	23	23	24	92.3077	24	92.3077	24	92.3077	24	92.3077	25	25	25	25	25	25	25	25	50	50	50	50	24	92.3077	24	92.3077	24	92.3077	24
1098	CEACAMP10	chr19:43219988-43220899		Blood Protein Measurement				pseudogene	CEA_cell_adhesion_molecule_pseudogene_10	911	239	239	239	239	239	239	0	0	33	33	33	33	34	130.769	34	130.769	34	130.769	34	130.769	34	34	34	34	34	34	34	34	66	66	66	66	34	130.769	34	130.769	34	130.769	34
1101	CHAD	chr17:50464496-50468880		Body Height				protein-coding	chondroadherin	4384	215	215	215	215	215	215	0	0	34	34	34	34	36	138.462	36	138.462	36	138.462	36	138.462	37	37	37	37	39	39	39	39	49	49	49	49	37	142.308	37	142.308	37	142.308	37
1102	RCBTB2	chr13:48488963-48535895						protein-coding	RCC1_and_BTB_domain_containing_protein_2	46932	222	222	228	230	237	227	5	8	11	11	11	11	30	115.385	30	115.385	30	115.385	30	115.385	35	35	35	35	41	41	41	41	63	63	63	63	35	134.615	35	134.615	35	134.615	35
1103	CHAT	chr10:49609095-49667942	Familial infantile myasthenia	Familial infantile myasthenia;Low density lipoprotein cholesterol measurement;Serum LDL cholesterol measurement;Myasthenic Syndromes, Congenital				protein-coding	choline_O-acetyltransferase	58847	271	277	277	279	281	277	3	8	0	0	0	0	29	111.538	29	111.538	29	111.538	29	111.538	32	32	32	32	35	35	35	35	63	63	63	63	32	123.077	32	123.077	32	123.077	32
1104	RCC1	chr1:28506043-28538989		Systolic Pressure				protein-coding	regulator_of_chromosome_condensation_1	32946	213	213	213	214	216	213	0	2	0	0	0	0	24	92.3077	24	92.3077	24	92.3077	24	92.3077	28	28	28	28	33	33	33	33	55	55	55	55	28	107.692	28	107.692	28	107.692	28
1105	CHD1	chr5:98853985-98929007	PILAROWSKI-BJORNSSON SYNDROME	PILAROWSKI-BJORNSSON SYNDROME;Malignant tumor of colon;Colorectal Carcinoma;Colorectal Neoplasms;Eosinophil count procedure;Malignant neoplasm of large intestine;Adenoma of large intestine;Adenocarcinoma of large intestine;COLORECTAL CANCER, SUSCEPTIBILITY TO, 1;COLORECTAL CANCER, SUSCEPTIBILITY TO, 10;COLORECTAL CANCER, SUSCEPTIBILITY TO, 3;COLORECTAL CANCER, SUSCEPTIBILITY TO, 12				protein-coding	chromodomain_helicase_DNA_binding_protein_1	75022	244	250	252	256	257	252	3	18	2	2	2	2	22	84.6154	22	84.6154	22	84.6154	22	84.6154	26	26	26	26	31	31	31	31	62	62	62	62	27	103.846	27	103.846	27	103.846	27
1106	CHD2	chr15:92900324-93027996	EPILEPTIC ENCEPHALOPATHY, CHILDHOOD-ONSET	EPILEPTIC ENCEPHALOPATHY, CHILDHOOD-ONSET;Epilepsy, Rolandic;Dysmorphic features;mathematical ability;Finding of Mean Corpuscular Hemoglobin;Age at menarche;Overgrowth				protein-coding	chromodomain_helicase_DNA_binding_protein_2	127672	223	225	230	234	241	230	5	28	0	0	0	0	25	96.1538	25	96.1538	25	96.1538	25	96.1538	28	28	28	28	31	31	31	31	59	59	59	59	28	107.692	28	107.692	28	107.692	28
1107	CHD3	chr17:7884796-7912755	SNIJDERS BLOK-CAMPEAU SYNDROME	SNIJDERS BLOK-CAMPEAU SYNDROME;Cerebrovascular accident;Prostate carcinoma;Systolic Pressure;Ischemic stroke				protein-coding	chromodomain_helicase_DNA_binding_protein_3	27959	219	225	225	230	230	226	2	5	20	20	20	20	25	96.1538	25	96.1538	25	96.1538	25	96.1538	27	27	27	27	30	30	30	30	44	44	44	44	27	103.846	27	103.846	27	103.846	27
1108	CHD4	chr12:6570082-6607379		SIFRIM-HITZ-WEISS SYNDROME;Multiple congenital anomalies;Red Blood Cell Count measurement;Red cell distribution width determination;Dysmorphic features;RDW - Red blood cell distribution width result				protein-coding	chromodomain_helicase_DNA_binding_protein_4	37297	268	271	278	278	281	275	4	10	18	18	18	18	23	88.4615	23	88.4615	23	88.4615	23	88.4615	25	25	25	25	26	26	26	26	45	45	45	45	24	92.3077	24	92.3077	24	92.3077	24
1109	AKR1C4	chr10:5196837-5218949		Bipolar Disorder;MALE PSEUDOHERMAPHRODITISM: DEFICIENCY OF TESTICULAR 17,20-DESMOLASE;Triglycerides measurement				protein-coding	aldo-keto_reductase_family_1_member_C4	22112	219	219	219	231	231	223	5	1	0	0	0	0	21	80.7692	21	80.7692	21	80.7692	21	80.7692	22	22	22	22	23	23	23	23	45	45	45	45	22	84.6154	22	84.6154	22	84.6154	22
1111	CHEK1	chr11:125625136-125681124						protein-coding	checkpoint_kinase_1	55988	212	214	217	220	223	217	3	15	6	6	6	6	30	115.385	30	115.385	30	115.385	30	115.385	33	33	33	33	35	35	35	35	76	76	76	76	32	123.077	32	123.077	32	123.077	32
1112	FOXN3	chr14:89156177-89619165		Intelligence;Leukemia, Myelocytic, Acute;Pseudotumor Cerebri;Schizophrenia;Fasting blood glucose measurement;mathematical ability;Fasting blood sugar result				protein-coding	forkhead_box_N3	462988	217	224	228	237	252	231	9	89	0	0	0	0	24	92.3077	24	92.3077	24	92.3077	24	92.3077	29	29	29	29	34	34	34	34	77	77	77	77	29	111.538	29	111.538	29	111.538	29
1113	CHGA	chr14:92922664-92935285		Leukemia, Myelocytic, Acute;Blood Protein Measurement				protein-coding	chromogranin_A	12621	209	209	209	209	211	209	0	1	16	16	16	16	29	111.538	29	111.538	29	111.538	29	111.538	30	30	30	30	33	33	33	33	49	49	49	49	30	115.385	30	115.385	30	115.385	30
1114	CHGB	chr20:5911510-5925353						protein-coding	chromogranin_B	13843	249	249	249	251	251	249	0	2	1	1	1	1	42	161.538	42	161.538	42	161.538	42	161.538	44	44	44	44	45	45	45	45	84	84	84	84	43	165.385	43	165.385	43	165.385	43
1116	CHI3L1	chr1:203178931-203186704		Blood Protein Measurement				protein-coding	chitinase_3_like_1	7773	221	221	221	221	225	221	0	0	27	27	27	27	30	115.385	30	115.385	30	115.385	30	115.385	31	31	31	31	33	33	33	33	54	54	54	54	31	119.231	31	119.231	31	119.231	31
1117	CHI3L2	chr1:111227659-111243440		Blood Protein Measurement				protein-coding	chitinase_3_like_2	15781	244	247	247	249	249	247	1	2	29	29	29	29	34	130.769	34	130.769	34	130.769	34	130.769	40	40	40	40	42	42	42	42	78	78	78	78	37	142.308	37	142.308	37	142.308	37
1118	CHIT1	chr1:203216079-203230099		Blood Protein Measurement				protein-coding	chitinase_1	14020	226	229	231	231	231	229	1	5	27	27	27	27	33	126.923	33	126.923	33	126.923	33	126.923	35	35	35	35	36	36	36	36	40	40	40	40	34	130.769	34	130.769	34	130.769	34
1119	CHKA	chr11:68052859-68121388						protein-coding	choline_kinase_alpha	68529	255	259	261	262	265	260	2	17	0	0	0	0	23	88.4615	23	88.4615	23	88.4615	23	88.4615	27	27	27	27	30	30	30	30	59	59	59	59	26	100	26	100	26	100	26
1120	CHKB	chr22:50578963-50582849	Muscular Dystrophy, Congenital, Megaconial Type	Muscular Dystrophy, Congenital, Megaconial Type;Corpuscular Hemoglobin Concentration Mean				protein-coding	choline_kinase_beta	3886	275	275	280	280	280	278	2	0	16	16	16	16	36	138.462	36	138.462	36	138.462	36	138.462	37	37	37	37	37	37	37	37	59	59	59	59	36	138.462	36	138.462	36	138.462	36
1121	CHM	chrX:85861180-86047558	Choroideremia	Choroideremia;Retinitis Pigmentosa				protein-coding	CHM_Rab_escort_protein	186378	0	209	213	217	226	212	14	59	1	1	1	1	17	65.3846	17	65.3846	17	65.3846	17	65.3846	21	21	21	21	25	25	25	25	35	35	35	35	20	76.9231	20	76.9231	20	76.9231	20
1122	CHML	chr1:241628851-241640369						protein-coding	CHM_like_Rab_escort_protein	11518	226	226	227	227	232	226	0	1	28	28	28	28	31	119.231	31	119.231	31	119.231	31	119.231	32	32	32	32	33	33	33	33	53	53	53	53	32	123.077	32	123.077	32	123.077	32
1123	CHN1	chr2:174798809-175005381	Duane Retraction Syndrome, Type 2	Duane Retraction Syndrome;Duane Retraction Syndrome, Type 2;Forced expiratory volume function;Hair Color				protein-coding	chimerin_1	206572	0	235	241	245	250	230	46	42	0	0	0	0	21	80.7692	21	80.7692	21	80.7692	21	80.7692	25	25	25	25	29	29	29	29	49	49	49	49	25	96.1538	25	96.1538	25	96.1538	25
1124	CHN2	chr7:29146591-29514328		Alzheimer's Disease;Diabetic Nephropathy;Leukemia, Myelocytic, Acute;Other and unspecified reactive psychosis;Psychotic Disorders;Prion Diseases;Adolescent idiopathic scoliosis;SCOLIOSIS, ISOLATED, SUSCEPTIBILITY TO, 3				protein-coding	chimerin_2	367737	116	232	234	236	244	230	18	87	0	0	0	0	25	96.1538	25	96.1538	25	96.1538	25	96.1538	29	29	29	29	33	33	33	33	52	52	52	52	28	107.692	28	107.692	28	107.692	28
1128	CHRM1	chr11:62908679-62921878		Uric acid measurement (procedure)				protein-coding	cholinergic_receptor_muscarinic_1	13199	190	190	190	190	190	190	0	1	12	12	12	12	26	100	26	100	26	100	26	100	31	31	31	31	32	32	32	32	49	49	49	49	29	111.538	29	111.538	29	111.538	29
1129	CHRM2	chr7:136868652-137020213		heart rate;Malignant neoplasm of esophagus;RESTING HEART RATE				protein-coding	cholinergic_receptor_muscarinic_2	151561	0	219	222	238	252	225	24	31	0	0	0	0	26	100	26	100	26	100	26	100	28	28	28	28	31	31	31	31	67	67	67	67	28	107.692	28	107.692	28	107.692	28
1130	LYST	chr1:235661031-235883713	Chediak-Higashi Syndrome	Chediak-Higashi Syndrome;Lupus Erythematosus, Systemic;Finding of Mean Corpuscular Hemoglobin				protein-coding	lysosomal_trafficking_regulator	222682	224	231	236	239	250	236	7	42	0	0	0	0	23	88.4615	23	88.4615	23	88.4615	23	88.4615	27	27	27	27	30	30	30	30	51	51	51	51	26	100	26	100	26	100	26
1131	CHRM3	chr1:239386568-239915450		Prune Belly Syndrome;Epilepsy;Forced expiratory volume function;Chronic Obstructive Airway Disease;Smoking;Drug-induced neutropenia;Major Depressive Disorder;Fatty acid measurement;peak expiratory flow (procedure);Venous Thromboembolism;Soluble Interleukin 6 Receptor Measurement				protein-coding	cholinergic_receptor_muscarinic_3	528882	96	208	214	218	233	212	13	108	0	0	0	0	22	84.6154	22	84.6154	22	84.6154	22	84.6154	24	24	24	24	28	28	28	28	47	47	47	47	24	92.3077	24	92.3077	24	92.3077	24
1132	CHRM4	chr11:46383789-46391776					CHRM4,DGKZ,MDK	protein-coding	cholinergic_receptor_muscarinic_4	7987	201	205	205	205	205	204	1	1	26	26	26	26	28	107.692	28	107.692	28	107.692	28	107.692	29	29	29	29	29	29	29	29	35	35	35	35	28	107.692	28	107.692	28	107.692	28
1133	CHRM5	chr15:33968497-34067458		Systemic Scleroderma				protein-coding	cholinergic_receptor_muscarinic_5	98961	228	237	243	245	253	241	6	21	0	0	0	0	25	96.1538	25	96.1538	25	96.1538	25	96.1538	28	28	28	28	30	30	30	30	62	62	62	62	27	103.846	27	103.846	27	103.846	27
1134	CHRNA1	chr2:174747592-174764472	MULTIPLE PTERYGIUM SYNDROME, LETHAL TYPE;MYASTHENIC SYNDROME, CONGENITAL, 1A, SLOW-CHANNEL;MYASTHENIC SYNDROME, CONGENITAL, 1B, FAST-CHANNEL	MULTIPLE PTERYGIUM SYNDROME, LETHAL TYPE;MYASTHENIC SYNDROME, CONGENITAL, 1A, SLOW-CHANNEL;MYASTHENIC SYNDROME, CONGENITAL, 1B, FAST-CHANNEL;Forced expiratory volume function;Leukemia, Myelocytic, Acute;Muscle hypotonia;Hydrops Fetalis, Non-Immune				protein-coding	cholinergic_receptor_nicotinic_alpha_1_subunit	16880	245	245	245	256	256	250	5	2	1	1	1	1	29	111.538	29	111.538	29	111.538	29	111.538	30	30	30	30	32	32	32	32	63	63	63	63	30	115.385	30	115.385	30	115.385	30
1135	CHRNA2	chr8:27459756-27479261	Epilepsy, Nocturnal Frontal Lobe, Type 4	Epilepsy, Nocturnal Frontal Lobe, Type 4;Alzheimer's Disease;Asthma;Schizophrenia				protein-coding	cholinergic_receptor_nicotinic_alpha_2_subunit	19505	216	225	225	225	228	223	4	2	9	9	9	9	25	96.1538	25	96.1538	25	96.1538	25	96.1538	27	27	27	27	30	30	30	30	57	57	57	57	27	103.846	27	103.846	27	103.846	27
1136	CHRNA3	chr15:78593052-78620996		Alcoholic Intoxication, Chronic;Child Development Disorders, Pervasive;Bronchitis, Chronic;Coronary heart disease;Forced expiratory volume function;Intelligence;Chronic Obstructive Airway Disease;Nicotine Dependence;Respiratory Function Tests;Schizophrenia;Smoking;Squamous cell carcinoma of lung;Adenocarcinoma of lung (disorder);Polysomnography;Pulmonary function;Malignant neoplasm of lung;Serum …				protein-coding	cholinergic_receptor_nicotinic_alpha_3_subunit	27944	211	211	215	216	217	214	2	3	6	6	6	6	23	88.4615	23	88.4615	23	88.4615	23	88.4615	27	27	27	27	29	29	29	29	48	48	48	48	26	100	26	100	26	100	26
1137	CHRNA4	chr20:63343223-63361349	Epilepsy, Nocturnal Frontal Lobe, Type 1	Epilepsy, Nocturnal Frontal Lobe, Type 1;Seizures;Smoking;Autosomal Dominant Nocturnal Frontal Lobe Epilepsy			CHRNA4	protein-coding	cholinergic_receptor_nicotinic_alpha_4_subunit	18126	197	208	208	208	208	205	4	1	0	0	0	0	15	57.6923	15	57.6923	15	57.6923	15	57.6923	18	18	18	18	19	19	19	19	37	37	37	37	16	61.5385	16	61.5385	16	61.5385	16
1138	CHRNA5	chr15:78565520-78595269		Alcoholic Intoxication, Chronic;Non-Small Cell Lung Carcinoma;Child Development Disorders, Pervasive;Forced expiratory volume function;Chronic Obstructive Airway Disease;Respiratory Function Tests;Schizophrenia;Smoking;Small cell carcinoma of lung;Adenocarcinoma of lung (disorder);Uric acid measurement (procedure);Malignant neoplasm of lung;Carcinoma of lung;Smoking Behaviors;response to bronchod…				protein-coding	cholinergic_receptor_nicotinic_alpha_5_subunit	29749	207	208	211	213	214	210	2	6	6	6	6	6	22	84.6154	22	84.6154	22	84.6154	22	84.6154	26	26	26	26	30	30	30	30	58	58	58	58	26	100	26	100	26	100	26
1139	CHRNA7	chr15:32030483-32173018		Schizophrenia;Leukemia, Myelocytic, Acute				protein-coding	cholinergic_receptor_nicotinic_alpha_7_subunit	142535	171	184	187	189	216	188	12	23	0	0	0	0	23	88.4615	23	88.4615	23	88.4615	22	84.6154	26	26	26	25	29	29	29	29	48	48	48	48	25	96.1538	25	96.1538	25	96.1538	24
1140	CHRNB1	chr17:7445061-7457710	MYASTHENIC SYNDROME, CONGENITAL, 2A, SLOW-CHANNEL	MYASTHENIC SYNDROME, CONGENITAL, 2A, SLOW-CHANNEL				protein-coding	cholinergic_receptor_nicotinic_beta_1_subunit	12649	220	220	220	220	220	220	0	1	4	4	4	4	21	80.7692	21	80.7692	21	80.7692	21	80.7692	25	25	25	25	26	26	26	26	48	48	48	48	23	88.4615	23	88.4615	23	88.4615	23
1141	CHRNB2	chr1:154567778-154580013	Epilepsy, Nocturnal Frontal Lobe, Type 3	Epilepsy, Nocturnal Frontal Lobe, Type 3;Muscle hypotonia;Dysmorphic features;Autosomal Dominant Nocturnal Frontal Lobe Epilepsy				protein-coding	cholinergic_receptor_nicotinic_beta_2_subunit	12235	238	238	238	238	241	238	1	1	26	26	26	26	29	111.538	29	111.538	29	111.538	29	111.538	31	31	31	31	34	34	34	34	57	57	57	57	31	119.231	31	119.231	31	119.231	31
1142	CHRNB3	chr8:42697366-42737407		Smoking;Smoking Behaviors				protein-coding	cholinergic_receptor_nicotinic_beta_3_subunit	40041	188	193	194	195	195	193	2	4	0	0	0	0	20	76.9231	20	76.9231	20	76.9231	20	76.9231	23	23	23	23	26	26	26	26	49	49	49	49	22	84.6154	22	84.6154	22	84.6154	22
1143	CHRNB4	chr15:78624111-78661641		Coronary heart disease;Forced expiratory volume function;Chronic Obstructive Airway Disease;Smoking;Sudden Cardiac Death;Squamous cell carcinoma of lung;Small cell carcinoma of lung;Adenocarcinoma of lung (disorder);Malignant neoplasm of lung;Carcinoma of lung;Body mass index;Smoking Behaviors;Sudden Cardiac Arrest;Coronary Artery Disease;response to bronchodilator				protein-coding	cholinergic_receptor_nicotinic_beta_4_subunit	37530	212	212	215	215	216	213	1	3	0	0	0	0	23	88.4615	23	88.4615	23	88.4615	23	88.4615	27	27	27	27	39	39	39	39	73	73	73	73	30	115.385	30	115.385	30	115.385	30
1144	CHRND	chr2:232526160-232536664	MULTIPLE PTERYGIUM SYNDROME, LETHAL TYPE;MYASTHENIC SYNDROME, CONGENITAL, 3C, ASSOCIATED WITH ACETYLCHOLINE RECEPTOR DEFICIENCY;MYASTHENIC SYNDROME, CONGENITAL, 3B, FAST-CHANNEL;MYASTHENIC SYNDROME, CONGENITAL, 3A, SLOW-CHANNEL	Myasthenic Syndromes, Congenital;MULTIPLE PTERYGIUM SYNDROME, LETHAL TYPE;MYASTHENIC SYNDROME, CONGENITAL, 3C, ASSOCIATED WITH ACETYLCHOLINE RECEPTOR DEFICIENCY;MYASTHENIC SYNDROME, CONGENITAL, 3B, FAST-CHANNEL;MYASTHENIC SYNDROME, CONGENITAL, 3A, SLOW-CHANNEL				protein-coding	cholinergic_receptor_nicotinic_delta_subunit	10504	239	239	239	239	239	239	0	3	16	16	16	16	33	126.923	33	126.923	33	126.923	33	126.923	34	34	34	34	35	35	35	35	46	46	46	46	34	130.769	34	130.769	34	130.769	34
1145	CHRNE	chr17:4897771-4908677	MYASTHENIC SYNDROME, CONGENITAL, ASSOCIATED WITH ACETYLCHOLINE RECEPTOR DEFICIENCY;MYASTHENIC SYNDROME, CONGENITAL, 4B, FAST-CHANNEL;MYASTHENIC SYNDROME, CONGENITAL, 4A, SLOW-CHANNEL	MYASTHENIC SYNDROME, CONGENITAL, ASSOCIATED WITH ACETYLCHOLINE RECEPTOR DEFICIENCY;MYASTHENIC SYNDROME, CONGENITAL, 4B, FAST-CHANNEL;MYASTHENIC SYNDROME, CONGENITAL, 4A, SLOW-CHANNEL;Bernard-Soulier Syndrome;Hepatitis B;Platelet Count measurement;Thrombocytopenia;Tonometry;Platelet mean volume determination (procedure);mathematical ability;Myasthenic Syndromes, Congenital;Von Willebrand disease, …				protein-coding	cholinergic_receptor_nicotinic_epsilon_subunit	10906	236	236	236	240	240	237	1	3	9	9	9	9	12	46.1538	12	46.1538	12	46.1538	12	46.1538	13	13	13	13	13	13	13	13	24	24	24	24	12	46.1538	12	46.1538	12	46.1538	12
1146	CHRNG	chr2:232539692-232548115	Multiple pterygium syndrome;MULTIPLE PTERYGIUM SYNDROME, LETHAL TYPE	Multiple pterygium syndrome;MULTIPLE PTERYGIUM SYNDROME, LETHAL TYPE;Multiple congenital anomalies;Refractive Errors;Dysmorphic features;Abnormality of refraction				protein-coding	cholinergic_receptor_nicotinic_gamma_subunit	8423	239	239	239	239	239	239	0	0	3	3	3	3	23	88.4615	23	88.4615	23	88.4615	23	88.4615	27	27	27	27	30	30	30	30	49	49	49	49	26	100	26	100	26	100	26
1147	CHUK	chr10:100186319-100229596		COCOON SYNDROME;Diabetes Mellitus, Non-Insulin-Dependent;Serum total cholesterol measurement;Age at menopause				protein-coding	component_of_inhibitor_of_nuclear_factor_kappa_B_kinase_complex	43277	225	236	237	239	245	236	4	16	12	12	12	12	22	84.6154	22	84.6154	22	84.6154	22	84.6154	26	26	26	26	28	28	28	28	42	42	42	42	25	96.1538	25	96.1538	25	96.1538	25
1149	CIDEA	chr18:12254361-12277595						protein-coding	cell_death_inducing_DFFA_like_effector_a	23234	234	238	241	241	241	239	2	2	0	0	0	0	18	69.2308	18	69.2308	18	69.2308	18	69.2308	24	24	24	24	29	29	29	29	46	46	46	46	23	88.4615	23	88.4615	23	88.4615	23
1152	CKB	chr14:103519667-103522830		Intelligence;Body mass index				protein-coding	creatine_kinase_B	3163	213	213	214	214	214	213	0	1	29	29	29	29	31	119.231	31	119.231	31	119.231	31	119.231	34	34	34	34	35	35	35	35	51	51	51	51	32	123.077	32	123.077	32	123.077	32
1153	CIRBP	chr19:1269332-1274880						protein-coding	cold_inducible_RNA_binding_protein	5548	132	132	132	132	132	132	0	1	17	17	17	17	22	84.6154	22	84.6154	22	84.6154	22	84.6154	25	25	25	25	28	28	28	28	46	46	46	46	24	92.3077	24	92.3077	24	92.3077	24
1154	CISH	chr3:50606489-50611774						protein-coding	cytokine_inducible_SH2_containing_protein	5285	186	186	186	203	203	190	7	0	33	33	33	33	35	134.615	35	134.615	35	134.615	35	134.615	36	36	36	36	36	36	36	36	68	68	68	68	35	134.615	35	134.615	35	134.615	35
1155	TBCB	chr19:36114967-36125941						protein-coding	tubulin_folding_cofactor_B	10974	221	224	224	224	224	223	1	3	14	14	14	14	31	119.231	31	119.231	31	119.231	31	119.231	33	33	33	33	34	34	34	34	46	46	46	46	32	123.077	32	123.077	32	123.077	32
1157	CKBP1	chr16:46843731-46844654						pseudogene	creatine_kinase_B_pseudogene_1	923	215	215	215	215	215	215	0	1	21	21	21	21	21	80.7692	21	80.7692	21	80.7692	21	80.7692	21	21	21	21	22	22	22	22	36	36	36	36	21	80.7692	21	80.7692	21	80.7692	21
1158	CKM	chr19:45306413-45322875		Intelligence;Creatine kinase measurement;Blood Protein Measurement				protein-coding	creatine_kinase,_M-type	16462	232	240	240	243	245	240	3	5	9	9	9	9	21	80.7692	21	80.7692	21	80.7692	21	80.7692	23	23	23	23	27	27	27	27	46	46	46	46	23	88.4615	23	88.4615	23	88.4615	23
1159	CKMT1B	chr15:43592857-43599406		Deafness, Autosomal Recessive 16			PPIP5K1	protein-coding	creatine_kinase,_mitochondrial_1B	6549	222	222	222	223	224	222	0	3	33	33	29	28	37	142.308	37	142.308	34	130.769	33	126.923	38	38	36	36	40	40	40	40	59	59	59	59	38	146.154	38	146.154	36	138.462	36
1160	CKMT2	chr5:81233322-81266398						protein-coding	creatine_kinase,_mitochondrial_2	33076	0	243	251	251	252	243	36	6	14	14	14	14	33	126.923	33	126.923	33	126.923	33	126.923	38	38	38	38	41	41	41	41	53	53	53	53	36	138.462	36	138.462	36	138.462	36
1161	ERCC8	chr5:60866454-60945070	Cockayne Syndrome, Type I;UV-SENSITIVE SYNDROME 2	Cockayne Syndrome;Cockayne Syndrome, Type I;UV-Sensitive Syndrome;UV-SENSITIVE SYNDROME 2;Schizophrenia				protein-coding	ERCC_excision_repair_8,_CSA_ubiquitin_ligase_complex_subunit	78616	204	211	215	219	226	215	6	17	0	0	0	0	20	76.9231	20	76.9231	20	76.9231	20	76.9231	23	23	23	23	27	27	27	27	49	49	49	49	23	88.4615	23	88.4615	23	88.4615	23
1163	CKS1B	chr1:154974681-154979251						protein-coding	CDC28_protein_kinase_regulatory_subunit_1B	4570	237	240	240	240	240	239	0	2	24	24	24	24	26	100	26	100	26	100	26	100	28	28	28	28	30	30	30	30	38	38	38	38	28	107.692	28	107.692	28	107.692	28
1164	CKS2	chr9:89311195-89316703						protein-coding	CDC28_protein_kinase_regulatory_subunit_2	5508	106	209	209	212	215	195	36	4	25	25	25	25	27	103.846	27	103.846	27	103.846	27	103.846	27	27	27	27	29	29	29	29	41	41	41	41	27	103.846	27	103.846	27	103.846	27
1173	AP2M1	chr3:184174855-184184091						protein-coding	adaptor_related_protein_complex_2_subunit_mu_1	9236	228	228	229	229	229	228	0	1	25	25	25	25	30	115.385	30	115.385	30	115.385	30	115.385	34	34	34	34	34	34	34	34	47	47	47	47	31	119.231	31	119.231	31	119.231	31
1174	AP1S1	chr7:101154476-101161276		ERYTHROKERATODERMIA VARIABILIS 3 (disorder);Body mass index				protein-coding	adaptor_related_protein_complex_1_subunit_sigma_1	6800	225	225	229	229	229	227	1	0	14	14	14	14	21	80.7692	21	80.7692	21	80.7692	21	80.7692	22	22	22	22	23	23	23	23	39	39	39	39	21	80.7692	21	80.7692	21	80.7692	21
1175	AP2S1	chr19:46838167-46850846	HYPOCALCIURIC HYPERCALCEMIA, FAMILIAL, TYPE III	HYPOCALCIURIC HYPERCALCEMIA, FAMILIAL, TYPE III				protein-coding	adaptor_related_protein_complex_2_subunit_sigma_1	12679	229	229	229	229	229	229	0	1	0	0	0	0	32	123.077	32	123.077	32	123.077	32	123.077	38	38	38	38	40	40	40	40	58	58	58	58	35	134.615	35	134.615	35	134.615	35
1176	AP3S1	chr5:115841935-115914081						protein-coding	adaptor_related_protein_complex_3_subunit_sigma_1	72146	235	237	238	239	243	237	1	15	4	4	4	4	15	57.6923	15	57.6923	15	57.6923	15	57.6923	21	21	21	21	24	24	24	24	35	35	35	35	20	76.9231	20	76.9231	20	76.9231	20
1178	CLC	chr19:39731255-39738029		Eosinophil count procedure				protein-coding	Charcot-Leyden_crystal_galectin	6774	215	215	216	216	216	215	0	0	0	0	0	0	27	103.846	27	103.846	27	103.846	27	103.846	27	27	27	27	28	28	28	28	56	56	56	56	26	100	26	100	26	100	26
1179	CLCA1	chr1:86468927-86500259						protein-coding	chloride_channel_accessory_1	31332	223	223	225	227	229	225	2	5	0	0	0	0	23	88.4615	23	88.4615	23	88.4615	23	88.4615	25	25	25	25	31	31	31	31	67	67	67	67	26	100	26	100	26	100	26
1180	CLCN1	chr7:143316111-143352083	Myotonia Congenita;Becker Generalized Myotonia;Generalized Myotonia of Thomsen	Myotonia Congenita;Becker Generalized Myotonia;Generalized Myotonia of Thomsen;Myotonia Levior				protein-coding	chloride_voltage-gated_channel_1	35972	235	235	241	248	257	241	6	4	0	0	0	0	29	111.538	29	111.538	29	111.538	29	111.538	31	31	31	31	34	34	34	34	57	57	57	57	31	119.231	31	119.231	31	119.231	31
1181	CLCN2	chr3:184346185-184361605	Hyperaldosteronism, Familial, Type II;EPILEPSY, IDIOPATHIC GENERALIZED, SUSCEPTIBILITY TO, 11;LEUKOENCEPHALOPATHY WITH ATAXIA	Hyperaldosteronism, Familial, Type II;EPILEPSY, IDIOPATHIC GENERALIZED, SUSCEPTIBILITY TO, 11;LEUKOENCEPHALOPATHY WITH ATAXIA;Intelligence;Conn Syndrome				protein-coding	chloride_voltage-gated_channel_2	15420	208	208	210	210	210	209	0	1	33	33	33	33	38	146.154	38	146.154	38	146.154	38	146.154	40	40	40	40	41	41	41	41	78	78	78	78	39	150	39	150	39	150	39
1182	CLCN3	chr4:169620578-169723673		Child Development Disorders, Pervasive;Schizophrenia				protein-coding	chloride_voltage-gated_channel_3	103095	225	232	234	236	237	233	3	18	0	0	0	0	28	107.692	28	107.692	28	107.692	28	107.692	30	30	30	30	32	32	32	32	50	50	50	50	30	115.385	30	115.385	30	115.385	30
1183	CLCN4	chrX:10156975-10237660	MENTAL RETARDATION, X-LINKED 15	MENTAL RETARDATION, X-LINKED 15;Poor school performance				protein-coding	chloride_voltage-gated_channel_4	80685	218	227	229	233	245	229	5	13	11	11	11	11	27	103.846	27	103.846	27	103.846	27	103.846	29	29	29	29	32	32	32	32	52	52	52	52	28	107.692	28	107.692	28	107.692	28
1184	CLCN5	chrX:49922596-50099230	X-linked recessive nephrolithiasis with renal failure;Dent's disease;Low Molecular Weight Proteinuria with Hypercalciuria and Nephrocalcinosis;Hypophosphatemic Rickets, X-Linked Recessive;Dent disease 1	X-linked recessive nephrolithiasis with renal failure;Dent's disease;Low Molecular Weight Proteinuria with Hypercalciuria and Nephrocalcinosis;Hypophosphatemic Rickets, X-Linked Recessive;Dent disease 1				protein-coding	chloride_voltage-gated_channel_5	176634	216	223	243	254	266	240	16	44	0	0	0	0	20	76.9231	20	76.9231	20	76.9231	20	76.9231	23	23	23	23	26	26	26	26	46	46	46	46	22	84.6154	22	84.6154	22	84.6154	22
1185	CLCN6	chr1:11806191-11843130		Alcohol consumption;Blood Pressure;Cardiovascular Diseases;Psoriasis;Diastolic blood pressure;Mean blood pressure;QRS complex feature;Mean Corpuscular Volume (result);Systolic Pressure;Finding of Mean Corpuscular Hemoglobin;Systolic blood pressure measurement			CLCN6,NPPA,NPPA-AS1	protein-coding	chloride_voltage-gated_channel_6	36939	210	211	212	214	214	212	1	6	6	6	6	6	21	80.7692	21	80.7692	21	80.7692	21	80.7692	25	25	25	25	28	28	28	28	36	36	36	36	24	92.3077	24	92.3077	24	92.3077	24
1186	CLCN7	chr16:1444935-1475028	Osteopetrosis, Autosomal Recessive 4;Osteopetrosis Autosomal Dominant Type 2	Osteopetrosis, Autosomal Recessive 4;Osteopetrosis Autosomal Dominant Type 2			CLCN7,CCDC154	protein-coding	chloride_voltage-gated_channel_7	30093	237	237	237	237	237	237	0	2	12	12	12	12	22	84.6154	22	84.6154	22	84.6154	22	84.6154	26	26	26	26	29	29	29	29	44	44	44	44	25	96.1538	25	96.1538	25	96.1538	25
1187	CLCNKA	chr1:16022036-16034050	BARTTER SYNDROME, TYPE 4B, NEONATAL, WITH SENSORINEURAL DEAFNESS	BARTTER SYNDROME, TYPE 4B, NEONATAL, WITH SENSORINEURAL DEAFNESS				protein-coding	chloride_voltage-gated_channel_Ka	12014	214	214	214	217	217	214	1	0	15	15	15	15	30	115.385	30	115.385	30	115.385	30	115.385	31	31	31	31	31	31	31	31	45	45	45	45	30	115.385	30	115.385	30	115.385	30
1188	CLCNKB	chr1:16043782-16057326	Bartter syndrome, type 3	Bartter syndrome, type 3				protein-coding	chloride_voltage-gated_channel_Kb	13544	209	209	209	214	214	210	2	1	14	14	14	14	29	111.538	29	111.538	29	111.538	29	111.538	33	33	33	33	34	34	34	34	58	58	58	58	31	119.231	31	119.231	31	119.231	31
1191	CLU	chr8:27596917-27614700		Alzheimer's Disease;Prion Diseases;Autoantibody measurement				protein-coding	clusterin	17783	244	244	248	248	253	247	2	4	25	25	25	25	29	111.538	29	111.538	29	111.538	29	111.538	30	30	30	30	31	31	31	31	37	37	37	37	29	111.538	29	111.538	29	111.538	29
1192	CLIC1	chr6:31730581-31737318		Rheumatoid Arthritis;Platelet mean volume determination (procedure)				protein-coding	chloride_intracellular_channel_1	6737	216	216	216	216	221	216	1	1	13	13	13	13	23	88.4615	23	88.4615	23	88.4615	23	88.4615	24	24	24	24	24	24	24	24	39	39	39	39	23	88.4615	23	88.4615	23	88.4615	23
1193	CLIC2	chrX:155276211-155334614	MENTAL RETARDATION, X-LINKED, SYNDROMIC 32	MENTAL RETARDATION, X-LINKED, SYNDROMIC 32				protein-coding	chloride_intracellular_channel_2	58403	226	226	229	231	232	228	2	10	0	0	0	0	21	80.7692	21	80.7692	21	80.7692	21	80.7692	25	25	25	25	31	31	31	31	54	54	54	54	25	96.1538	25	96.1538	25	96.1538	25
1195	CLK1	chr2:200853009-200864658						protein-coding	CDC_like_kinase_1	11649	247	247	248	248	250	248	1	2	9	9	9	9	21	80.7692	21	80.7692	21	80.7692	21	80.7692	22	22	22	22	24	24	24	24	39	39	39	39	22	84.6154	22	84.6154	22	84.6154	22
1196	CLK2	chr1:155262868-155273504						protein-coding	CDC_like_kinase_2	10636	181	188	188	188	188	187	1	3	21	21	21	21	25	96.1538	25	96.1538	25	96.1538	25	96.1538	26	26	26	26	30	30	30	30	46	46	46	46	26	100	26	100	26	100	26
1197	CLK2P1	chr7:23584716-23586527						transcribed_pseudogene	CDC_like_kinase_2,_pseudogene_1	1811	221	221	221	221	221	221	0	0	25	25	25	25	26	100	26	100	26	100	26	100	27	27	27	27	28	28	28	28	49	49	49	49	27	103.846	27	103.846	27	103.846	27
1198	CLK3	chr15:74608372-74630201		Cleft upper lip;Cleft Palate;Vital capacity;Carcinoma of bladder				protein-coding	CDC_like_kinase_3	21829	234	234	236	236	239	235	1	2	20	20	20	20	28	107.692	28	107.692	28	107.692	28	107.692	34	34	34	34	36	36	36	36	41	41	41	41	32	123.077	32	123.077	32	123.077	32
1200	TPP1	chr11:6612768-6619422	Neuronal Ceroid-Lipofuscinoses;SPINOCEREBELLAR ATAXIA, AUTOSOMAL RECESSIVE 7;CEROID LIPOFUSCINOSIS, NEURONAL, 2	Late-Infantile Neuronal Ceroid Lipfuscinosis;Neuronal Ceroid-Lipofuscinoses;Juvenile Neuronal Ceroid Lipofuscinosis;SPINOCEREBELLAR ATAXIA, AUTOSOMAL RECESSIVE 7;CEROID LIPOFUSCINOSIS, NEURONAL, 2;Seizures				protein-coding	tripeptidyl_peptidase_1	6654	236	238	238	238	238	237	0	2	23	23	23	23	30	115.385	30	115.385	30	115.385	30	115.385	31	31	31	31	32	32	32	32	57	57	57	57	30	115.385	30	115.385	30	115.385	30
1201	CLN3	chr16:28466653-28492082	Neuronal Ceroid-Lipofuscinoses;Juvenile Neuronal Ceroid Lipofuscinosis	Late-Infantile Neuronal Ceroid Lipfuscinosis;Neuronal Ceroid-Lipofuscinoses;Juvenile Neuronal Ceroid Lipofuscinosis;Crohn Disease;Diabetes Mellitus, Insulin-Dependent;Esophageal Neoplasms;Intelligence;Platelet Count measurement;Retinitis Pigmentosa;Platelet mean volume determination (procedure);Platelet Component Distribution Width Measurement	Yes (Length_472176_INV_INV)	Yes (Length_472176_INV_INV)		protein-coding	CLN3_lysosomal/endosomal_transmembrane_protein,_battenin	25429	203	203	244	244	244	231	18	1	12	12	12	12	16	61.5385	16	61.5385	16	61.5385	16	61.5385	17	17	17	17	18	18	18	18	30	30	30	30	17	65.3846	17	65.3846	17	65.3846	16
1203	CLN5	chr13:76992081-77005117	CEROID LIPOFUSCINOSIS, NEURONAL, 5	CEROID LIPOFUSCINOSIS, NEURONAL, 5;Circadian Rhythms;Neuronal Ceroid-Lipofuscinoses;Seizures				protein-coding	CLN5_intracellular_trafficking_protein	13036	262	262	264	265	265	263	1	4	18	18	18	18	31	119.231	31	119.231	31	119.231	31	119.231	33	33	33	33	34	34	34	34	50	50	50	50	32	123.077	32	123.077	32	123.077	32
1204	CLNS1AP1	chr6:54485142-54485853						pseudogene	chloride_nucleotide-sensitive_channel_1A_pseudogene_1	711	225	225	225	225	225	225	0	0	28	28	28	28	28	107.692	28	107.692	28	107.692	28	107.692	28	28	28	28	28	28	28	28	40	40	40	40	28	107.692	28	107.692	28	107.692	28
1207	CLNS1A	chr11:77614530-77637794		response to bronchodilator				protein-coding	chloride_nucleotide-sensitive_channel_1A	23264	249	250	250	250	258	251	3	2	2	2	2	2	25	96.1538	25	96.1538	25	96.1538	25	96.1538	27	27	27	27	28	28	28	28	36	36	36	36	26	100	26	100	26	100	26
1208	CLPS	chr6:35794982-35797323		Blood Protein Measurement			CLPS,LHFPL5,SRPK1	protein-coding	colipase	2341	248	248	248	248	248	248	0	0	33	33	33	33	37	142.308	37	142.308	37	142.308	37	142.308	39	39	39	39	40	40	40	40	58	58	58	58	38	146.154	38	146.154	38	146.154	38
1209	CLPTM1	chr19:44954585-44993341		Alzheimer's Disease				protein-coding	CLPTM1_regulator_of_GABA_type_A_receptor_forward_trafficking	38756	196	205	205	205	207	203	3	1	0	0	0	0	20	76.9231	20	76.9231	20	76.9231	20	76.9231	22	22	22	22	24	24	24	24	48	48	48	48	22	84.6154	22	84.6154	22	84.6154	22
1211	CLTA	chr9:36190874-36212059		Thrombocytopenia;Sialuria;NONAKA MYOPATHY				protein-coding	clathrin_light_chain_A	21185	238	241	244	244	245	242	2	4	18	18	18	18	28	107.692	28	107.692	28	107.692	28	107.692	38	38	38	38	44	44	44	44	68	68	68	68	35	134.615	35	134.615	35	134.615	35
1212	CLTB	chr5:176392455-176416569						protein-coding	clathrin_light_chain_B	24114	210	210	210	210	210	210	0	3	0	0	0	0	28	107.692	28	107.692	28	107.692	28	107.692	31	31	31	31	40	40	40	40	66	66	66	66	33	126.923	33	126.923	33	126.923	33
1213	CLTC	chr17:59619895-59696956	MENTAL RETARDATION, AUTOSOMAL DOMINANT 56	MENTAL RETARDATION, AUTOSOMAL DOMINANT 56;Multiple congenital anomalies;Movement Disorders;Muscle hypotonia;Dysmorphic features				protein-coding	clathrin_heavy_chain	77061	222	226	231	232	235	229	3	23	9	9	9	9	26	100	26	100	26	100	26	100	28	28	28	28	29	29	29	29	40	40	40	40	27	103.846	27	103.846	27	103.846	27
1215	CMA1	chr14:24505353-24508265						protein-coding	chymase_1	2912	227	227	227	229	229	227	0	0	15	15	15	15	17	65.3846	17	65.3846	17	65.3846	17	65.3846	17	17	17	17	17	17	17	17	34	34	34	34	16	61.5385	16	61.5385	16	61.5385	16
1230	CCR1	chr3:46201711-46208313		Behcet Syndrome				protein-coding	C-C_motif_chemokine_receptor_1	6602	228	230	230	230	230	229	0	2	26	26	26	26	29	111.538	29	111.538	29	111.538	29	111.538	32	32	32	32	33	33	33	33	37	37	37	37	31	119.231	31	119.231	31	119.231	31
1232	CCR3	chr3:46210696-46266706		Rheumatoid Arthritis;Asthma;Autoimmune Diseases;Behcet Syndrome;Celiac Disease;Immune System Diseases;Multiple Sclerosis;Juvenile-Onset Still Disease;Polysomnography;Monocyte count procedure;Eosinophil count procedure;Blood basophil count (lab test);Monocyte count result;Finding of Mean Corpuscular Hemoglobin;Systemic onset juvenile chronic arthritis;Rheumatoid Arthritis, Systemic Juvenile;Juveni…				protein-coding	C-C_motif_chemokine_receptor_3	56010	225	230	232	233	235	231	2	17	10	10	10	10	25	96.1538	25	96.1538	25	96.1538	25	96.1538	30	30	30	30	32	32	32	32	44	44	44	44	28	107.692	28	107.692	28	107.692	28
1233	CCR4	chr3:32951644-32956349						protein-coding	C-C_motif_chemokine_receptor_4	4705	196	196	196	196	212	198	5	0	22	22	22	22	26	100	26	100	26	100	26	100	27	27	27	27	29	29	29	29	34	34	34	34	27	103.846	27	103.846	27	103.846	27
1234	CCR5	chr3:46370142-46376206						protein-coding	C-C_motif_chemokine_receptor_5	6064	221	221	221	222	222	221	0	2	15	15	15	15	33	126.923	33	126.923	33	126.923	33	126.923	33	33	33	33	34	34	34	34	54	54	54	54	33	126.923	33	126.923	33	126.923	33
1235	CCR6	chr6:167111795-167139141		Rheumatoid Arthritis;Asthma;Autoimmune Diseases;Immune System Diseases;Multiple Sclerosis;Triglycerides measurement				protein-coding	C-C_motif_chemokine_receptor_6	27346	222	222	224	225	225	223	1	3	4	4	4	4	35	134.615	35	134.615	35	134.615	35	134.615	36	36	36	36	38	38	38	38	63	63	63	63	35	134.615	35	134.615	35	134.615	35
1236	CCR7	chr17:40553769-40565472		Lymphocyte Count measurement				protein-coding	C-C_motif_chemokine_receptor_7	11703	216	216	216	216	216	216	0	0	20	20	20	20	24	92.3077	24	92.3077	24	92.3077	24	92.3077	31	31	31	31	37	37	37	37	54	54	54	54	30	115.385	30	115.385	30	115.385	30
1237	CCR8	chr3:39329709-39333680						protein-coding	C-C_motif_chemokine_receptor_8	3971	223	223	223	223	223	223	0	1	18	18	18	18	23	88.4615	23	88.4615	23	88.4615	23	88.4615	24	24	24	24	24	24	24	24	47	47	47	47	23	88.4615	23	88.4615	23	88.4615	23
1238	ACKR2	chr3:42809445-42867286		Alzheimer's Disease;White Blood Cell Count procedure;Polysomnography;Neutrophil count (procedure);Monocyte count procedure;Eosinophil count procedure;Blood basophil count (lab test);Protein measurement;Monocyte count result;Granulocyte count;Blood Protein Measurement;Chemokine (C-C Motif) Ligand 19 Measurement				protein-coding	atypical_chemokine_receptor_2	57841	236	239	241	242	244	240	2	10	11	11	11	11	28	107.692	28	107.692	28	107.692	28	107.692	29	29	29	29	31	31	31	31	52	52	52	52	29	111.538	29	111.538	29	111.538	29
1240	CMKLR1	chr12:108288046-108339311		Body Height;Non-Small Cell Lung Carcinoma;Monocyte count procedure;Monocyte count result				protein-coding	chemerin_chemokine-like_receptor_1	51265	246	247	248	250	254	248	2	9	0	0	0	0	27	103.846	27	103.846	27	103.846	27	103.846	30	30	30	30	32	32	32	32	54	54	54	54	29	111.538	29	111.538	29	111.538	29
1241	LTB4R	chr14:24311502-24318036						protein-coding	leukotriene_B4_receptor	6534	231	231	231	235	235	232	1	1	0	0	0	0	32	123.077	32	123.077	32	123.077	32	123.077	34	34	34	34	35	35	35	35	60	60	60	60	33	126.923	33	126.923	33	126.923	33
1244	ABCC2	chr10:99782640-99852594	Jaundice, Chronic Idiopathic	Primary biliary cirrhosis;Cholestasis;Hyperbilirubinemia;Jaundice, Chronic Idiopathic;Red Blood Cell Count measurement;Intelligence;High density lipoprotein measurement;Serum HDL cholesterol measurement				protein-coding	ATP_binding_cassette_subfamily_C_member_2	69954	200	204	214	217	218	210	6	17	0	0	0	0	24	92.3077	24	92.3077	24	92.3077	24	92.3077	27	27	27	27	32	32	32	32	48	48	48	48	27	103.846	27	103.846	27	103.846	27
1258	CNGB1	chr16:57882340-57971128	Retinitis Pigmentosa;RETINITIS PIGMENTOSA 45	Retinitis Pigmentosa;RETINITIS PIGMENTOSA 45				protein-coding	cyclic_nucleotide_gated_channel_subunit_beta_1	88788	231	232	240	244	245	238	5	12	0	0	0	0	23	88.4615	23	88.4615	23	88.4615	23	88.4615	26	26	26	26	35	35	35	35	63	63	63	63	27	103.846	27	103.846	27	103.846	27
1259	CNGA1	chr4:47935977-48016681	Retinitis Pigmentosa;RETINITIS PIGMENTOSA 49	Retinitis Pigmentosa;RETINITIS PIGMENTOSA 49;Macular dystrophy;Cone-Rod Dystrophies				protein-coding	cyclic_nucleotide_gated_channel_subunit_alpha_1	80704	250	261	262	268	272	262	6	14	0	0	0	0	23	88.4615	23	88.4615	23	88.4615	23	88.4615	26	26	26	26	33	33	33	33	60	60	60	60	28	107.692	28	107.692	28	107.692	28
1260	CNGA2	chrX:151734746-151745564						protein-coding	cyclic_nucleotide_gated_channel_subunit_alpha_2	10818	212	212	214	214	214	213	0	2	20	20	20	20	24	92.3077	24	92.3077	24	92.3077	24	92.3077	26	26	26	26	27	27	27	27	44	44	44	44	25	96.1538	25	96.1538	25	96.1538	25
1261	CNGA3	chr2:98346456-98398601	Achromatopsia;Achromatopsia 2	Achromatopsia;Achromatopsia 2;Cone Dystrophy;Abnormality of the eye				protein-coding	cyclic_nucleotide_gated_channel_subunit_alpha_3	52145	240	240	243	246	249	243	2	10	19	19	19	19	31	119.231	31	119.231	31	119.231	31	119.231	32	32	32	32	34	34	34	34	52	52	52	52	32	123.077	32	123.077	32	123.077	32
1262	CNGA4	chr11:6234793-6244976						protein-coding	cyclic_nucleotide_gated_channel_subunit_alpha_4	10183	253	253	254	258	258	255	2	3	18	18	18	18	31	119.231	31	119.231	31	119.231	31	119.231	32	32	32	32	34	34	34	34	47	47	47	47	32	123.077	32	123.077	32	123.077	32
1263	PLK3	chr1:44800377-44805990						protein-coding	polo_like_kinase_3	5613	212	212	212	212	212	212	0	1	19	19	19	19	22	84.6154	22	84.6154	22	84.6154	22	84.6154	24	24	24	24	24	24	24	24	34	34	34	34	23	88.4615	23	88.4615	23	88.4615	23
1264	CNN1	chr19:11538851-11550323		Antiphospholipid antibodies measurement				protein-coding	calponin_1	11472	224	224	224	224	224	224	0	0	17	17	17	17	20	76.9231	20	76.9231	20	76.9231	20	76.9231	22	22	22	22	24	24	24	24	45	45	45	45	22	84.6154	22	84.6154	22	84.6154	22
1265	CNN2	chr19:1026608-1039065		Platelet mean volume determination (procedure);Age related macular degeneration;Exudative age-related macular degeneration;Granulocyte count;Geographic Atrophy;exudative macular degeneration				protein-coding	calponin_2	12457	147	149	149	157	157	151	3	1	2	2	2	2	18	69.2308	18	69.2308	18	69.2308	18	69.2308	19	19	19	19	20	20	20	20	38	38	38	38	18	69.2308	18	69.2308	18	69.2308	18
1266	CNN3	chr1:94896957-94927110		Phospholipid measurement;Fatty acid measurement				protein-coding	calponin_3	30153	221	222	223	228	230	224	3	6	0	0	0	0	23	88.4615	23	88.4615	23	88.4615	23	88.4615	28	28	28	28	34	34	34	34	59	59	59	59	28	107.692	28	107.692	28	107.692	28
1267	CNP	chr17:41966795-41977740		Blood Protein Measurement				protein-coding	2',3'-cyclic_nucleotide_3'_phosphodiesterase	10945	212	212	212	219	219	214	3	0	19	19	19	19	25	96.1538	25	96.1538	25	96.1538	25	96.1538	27	27	27	27	29	29	29	29	54	54	54	54	26	100	26	100	26	100	26
1268	CNR1	chr6:88139864-88167349		Obesity;Pain;Schizophrenia;Status Epilepticus;Cocaine Dependence;Low density lipoprotein cholesterol measurement;Triglycerides measurement;High density lipoprotein measurement;Serum HDL cholesterol measurement;Serum LDL cholesterol measurement				protein-coding	cannabinoid_receptor_1	27485	238	239	239	241	244	240	2	6	21	21	21	21	29	111.538	29	111.538	29	111.538	29	111.538	31	31	31	31	34	34	34	34	41	41	41	41	31	119.231	31	119.231	31	119.231	31
1269	CNR2	chr1:23870515-23913362		Depressive disorder;Pancreatitis;Eosinophil count procedure;Finding of Mean Corpuscular Hemoglobin			FUCA1,CNR2	protein-coding	cannabinoid_receptor_2	42847	227	231	231	232	234	230	2	6	0	0	0	0	13	50	13	50	13	50	13	50	18	18	18	18	23	23	23	23	44	44	44	44	18	69.2308	18	69.2308	18	69.2308	18
1270	CNTF	chr11:58622665-58625733		Low density lipoprotein cholesterol measurement;Serum LDL cholesterol measurement;Serum total cholesterol measurement				protein-coding	ciliary_neurotrophic_factor	3068	234	234	234	234	234	234	0	1	18	18	18	18	20	76.9231	20	76.9231	20	76.9231	20	76.9231	21	21	21	21	21	21	21	21	29	29	29	29	20	76.9231	20	76.9231	20	76.9231	20
1271	CNTFR	chr9:34551433-34590852		Rheumatoid Arthritis;Adolescent idiopathic scoliosis;SCOLIOSIS, ISOLATED, SUSCEPTIBILITY TO, 3;Blood Protein Measurement				protein-coding	ciliary_neurotrophic_factor_receptor	39419	215	215	218	222	223	218	3	4	0	0	0	0	31	119.231	31	119.231	31	119.231	31	119.231	32	32	32	32	33	33	33	33	60	60	60	60	31	119.231	31	119.231	31	119.231	31
1272	CNTN1	chr12:40692439-41072415	Myopathy, Congenital, Compton-North	Myopathy, Congenital, Compton-North;Parkinson Disease				protein-coding	contactin_1	379976	110	220	224	229	237	221	19	81	0	0	0	0	23	88.4615	23	88.4615	23	88.4615	23	88.4615	26	26	26	26	29	29	29	29	44	44	44	44	26	100	26	100	26	100	26
1277	COL1A1	chr17:50184101-50201631	Cortical Congenital Hyperostosis;Lobstein Disease;Osteogenesis Imperfecta;Osteogenesis imperfecta, dominant perinatal lethal;Osteogenesis imperfecta type III (disorder);Osteogenesis imperfecta type IV (disorder)	Ehlers-Danlos Syndrome;Cortical Congenital Hyperostosis;Lobstein Disease;Osteogenesis Imperfecta;Osteoporosis;Osteogenesis imperfecta, dominant perinatal lethal;Osteogenesis imperfecta type III (disorder);Osteogenesis imperfecta type IV (disorder);EHLERS-DANLOS SYNDROME, ARTHROCHALASIA TYPE, 1;Red Blood Cell Count measurement;White Blood Cell Count procedure;Muscle hypotonia;Platelet Count measur…				protein-coding	collagen_type_I_alpha_1_chain	17530	201	201	210	210	210	206	4	0	5	5	5	5	30	115.385	30	115.385	30	115.385	30	115.385	32	32	32	32	33	33	33	33	59	59	59	59	31	119.231	31	119.231	31	119.231	31
1278	COL1A2	chr7:94394895-94431227	Lobstein Disease;Osteogenesis imperfecta, dominant perinatal lethal;Osteogenesis imperfecta type III (disorder);Osteogenesis imperfecta type IV (disorder)	Lobstein Disease;Osteogenesis Imperfecta;Osteoporosis;Osteogenesis imperfecta, dominant perinatal lethal;Osteogenesis imperfecta type III (disorder);Osteogenesis imperfecta type IV (disorder);Ehlers-Danlos syndrome, cardiac valvular form;Multiple congenital anomalies;Body Height;Dentinogenesis Imperfecta;Diabetes Mellitus, Insulin-Dependent;Osteopenia;Triglycerides measurement;Osteogenesis imperf…				protein-coding	collagen_type_I_alpha_2_chain	36332	200	204	205	205	207	204	1	8	3	3	3	3	24	92.3077	24	92.3077	24	92.3077	24	92.3077	27	27	27	27	32	32	32	32	55	55	55	55	27	103.846	27	103.846	27	103.846	27
1280	COL2A1	chr12:47972967-48006212	Legg-Calve-Perthes Disease;Achondrogenesis type 2;Kniest dysplasia;Namaqualand hip dysplasia;Strudwick syndrome;Spondyloperipheral dysplasia short ulna;Platyspondylic Lethal Skeletal Dysplasia, Torrance Type;Stickler Syndrome, Type I, Nonsyndromic Ocular;Czech dysplasia, metatarsal type;Epiphyseal Dysplasia, Multiple, with Myopia and Conductive Deafness;Stickler syndrome, type 1;Spondyloepiphysea…	Cleft Palate;Legg-Calve-Perthes Disease;Achondrogenesis type 2;Kniest dysplasia;Avascular Necrosis of Femur Head;Namaqualand hip dysplasia;Hypochondrogenesis;Strudwick syndrome;Spondyloperipheral dysplasia short ulna;Platyspondylic Lethal Skeletal Dysplasia, Torrance Type;Stickler Syndrome, Type I, Nonsyndromic Ocular;Czech dysplasia, metatarsal type;Epiphyseal Dysplasia, Multiple, with Myopia an…				protein-coding	collagen_type_II_alpha_1_chain	33245	0	208	211	217	217	209	26	4	22	22	22	22	30	115.385	30	115.385	30	115.385	30	115.385	36	36	36	36	40	40	40	40	80	80	80	80	34	130.769	34	130.769	34	130.769	34
1281	COL3A1	chr2:188974373-189012746	Ehlers-Danlos Syndrome, Type IV	Ehlers-Danlos Syndrome, Type IV;Familial thoracic aortic aneurysm and aortic dissection				protein-coding	collagen_type_III_alpha_1_chain	38373	206	211	214	215	215	212	2	10	2	2	2	2	27	103.846	27	103.846	27	103.846	27	103.846	31	31	31	31	34	34	34	34	63	63	63	63	30	115.385	30	115.385	30	115.385	30
1282	COL4A1	chr13:110148963-110307157	Schizencephaly;PORENCEPHALY, FAMILIAL;Angiopathy, Hereditary, With Nephropathy, Aneurysms, And Muscle Cramps;HEMORRHAGE, INTRACEREBRAL, SUSCEPTIBILITY TO;Porencephaly, Type 1, Autosomal Dominant	Walker-Warburg congenital muscular dystrophy;Schizencephaly;Axenfeld anomaly (disorder);Congenital porencephaly;BRAIN SMALL VESSEL DISEASE WITH HEMORRHAGE;RETINAL ARTERIES, TORTUOSITY OF;PORENCEPHALY, FAMILIAL;Angiopathy, Hereditary, With Nephropathy, Aneurysms, And Muscle Cramps;HEMORRHAGE, INTRACEREBRAL, SUSCEPTIBILITY TO;Porencephaly, Type 1, Autosomal Dominant;Body Weight;Cardiovascular Disea…				protein-coding	collagen_type_IV_alpha_1_chain	158194	210	225	230	236	238	228	7	30	0	0	0	0	22	84.6154	22	84.6154	22	84.6154	22	84.6154	25	25	25	25	29	29	29	29	52	52	52	52	25	96.1538	25	96.1538	25	96.1538	25
1284	COL4A2	chr13:110307284-110513209	PORENCEPHALY 2	PORENCEPHALY, FAMILIAL;PORENCEPHALY 2;Porencephaly;Blood urea nitrogen measurement;Malignant tumor of colon;Colorectal Carcinoma;Colorectal Neoplasms;Coronary heart disease;Glomerular Filtration Rate;Leukemia, Myelocytic, Acute;White Blood Cell Count procedure;Muscle hypotonia;Myocardial Infarction;Low density lipoprotein cholesterol measurement;Triglycerides measurement;Waist-Hip Ratio;Malignant…				protein-coding	collagen_type_IV_alpha_2_chain	205925	192	200	209	211	214	206	6	37	0	0	0	0	27	103.846	27	103.846	27	103.846	27	103.846	31	31	31	31	36	36	36	36	77	77	77	77	30	115.385	30	115.385	30	115.385	30
1285	COL4A3	chr2:227164624-227314792	Hematuria, Benign Familial;ALPORT SYNDROME 3, AUTOSOMAL DOMINANT;ALPORT SYNDROME 2, AUTOSOMAL RECESSIVE	Hematuria, Benign Familial;Thin basement membrane disease;Alport Syndrome;Alport Syndrome, X-Linked;Alport Syndrome, Autosomal Dominant;Alport Syndrome, Autosomal Recessive;ALPORT SYNDROME 3, AUTOSOMAL DOMINANT;ALPORT SYNDROME 2, AUTOSOMAL RECESSIVE;Red Blood Cell Count measurement;Hematuria;Leukemia, Myelocytic, Acute;Tonometry;Age related macular degeneration;Exudative age-related macular degen…				protein-coding	collagen_type_IV_alpha_3_chain	150168	222	232	237	246	254	237	8	36	0	0	0	0	20	76.9231	20	76.9231	20	76.9231	20	76.9231	26	26	26	26	31	31	31	31	69	69	69	69	25	96.1538	25	96.1538	25	96.1538	25
1286	COL4A4	chr2:226967360-227164488	Hematuria, Benign Familial;ALPORT SYNDROME 2, AUTOSOMAL RECESSIVE	Hematuria, Benign Familial;Thin basement membrane disease;Alport Syndrome, Autosomal Dominant;Alport Syndrome, Autosomal Recessive;ALPORT SYNDROME 2, AUTOSOMAL RECESSIVE;Albuminuria;Alzheimer's Disease;Systolic Pressure;Body mass index;Cytokine Measurement				protein-coding	collagen_type_IV_alpha_4_chain	197128	0	224	226	228	231	225	13	40	0	0	0	0	26	100	26	100	26	100	26	100	32	32	32	32	35	35	35	35	53	53	53	53	30	115.385	30	115.385	30	115.385	30
1287	COL4A5	chrX:108439838-108697545	Alport Syndrome;ALPORT SYNDROME 1, X-LINKED	Alport Syndrome;Alport Syndrome, X-Linked;ALPORT SYNDROME 1, X-LINKED				protein-coding	collagen_type_IV_alpha_5_chain	257707	185	196	198	200	206	197	3	64	0	0	0	0	19	73.0769	19	73.0769	19	73.0769	19	73.0769	24	24	24	24	28	28	28	28	38	38	38	38	23	88.4615	23	88.4615	23	88.4615	23
1288	COL4A6	chrX:108155614-108439458		Leiomyomatosis, esophageal and vulval, with nephropathy;DEAFNESS, X-LINKED 6				protein-coding	collagen_type_IV_alpha_6_chain	283844	0	212	227	229	242	221	16	65	1	1	1	1	25	96.1538	25	96.1538	25	96.1538	25	96.1538	29	29	29	29	32	32	32	32	51	51	51	51	28	107.692	28	107.692	28	107.692	28
1289	COL5A1	chr9:134641803-134844843	EHLERS-DANLOS SYNDROME, CLASSIC TYPE, 1	Ehlers-Danlos syndrome type 1;Ehlers-Danlos syndrome type 2;EHLERS-DANLOS SYNDROME, CLASSIC TYPE, 1;Longevity;Waist-Hip Ratio;Phosphatidylcholine measurement;Corneal Topography;Central corneal thickness;EHLERS-DANLOS SYNDROME, CLASSIC TYPE, 2				protein-coding	collagen_type_V_alpha_1_chain	203040	198	211	220	239	246	223	15	24	0	0	0	0	25	96.1538	25	96.1538	25	96.1538	25	96.1538	27	27	27	27	32	32	32	32	55	55	55	55	27	103.846	27	103.846	27	103.846	27
1290	COL5A2	chr2:189031898-189441111	EHLERS-DANLOS SYNDROME, CLASSIC TYPE, 2	EHLERS-DANLOS SYNDROME, CLASSIC TYPE, 2;Body Height;Parkinson Disease;EHLERS-DANLOS SYNDROME, CLASSIC TYPE, 1				protein-coding	collagen_type_V_alpha_2_chain	409213	0	215	221	229	240	220	19	120	0	0	0	0	23	88.4615	23	88.4615	23	88.4615	23	88.4615	27	27	27	27	31	31	31	31	55	55	55	55	27	103.846	27	103.846	27	103.846	27
1291	COL6A1	chr21:45981770-46005048	Ullrich congenital muscular dystrophy 1;BETHLEM MYOPATHY 1	Ullrich congenital muscular dystrophy 1;BETHLEM MYOPATHY 1;Body Height;Tonometry;Diverticular Diseases			COL6A1	protein-coding	collagen_type_VI_alpha_1_chain	23278	203	203	205	205	205	204	0	0	0	0	0	0	11	42.3077	11	42.3077	11	42.3077	11	42.3077	20	20	20	20	26	26	26	26	50	50	50	50	18	69.2308	18	69.2308	18	69.2308	18
1292	COL6A2	chr21:46098112-46132848	Ullrich congenital muscular dystrophy 1;BETHLEM MYOPATHY 1	Ullrich congenital muscular dystrophy 1;BETHLEM MYOPATHY 1;Myosclerosis, Autosomal Recessive;Body Height;Muscle hypotonia;Waist-Hip Ratio;Dysmorphic features;Central corneal thickness			FTCD,COL6A2,FTCD-AS1	protein-coding	collagen_type_VI_alpha_2_chain	34736	203	203	204	207	207	204	1	4	0	0	0	0	21	80.7692	21	80.7692	21	80.7692	21	80.7692	23	23	23	23	33	33	33	33	53	53	53	53	25	96.1538	25	96.1538	25	96.1538	25
1293	COL6A3	chr2:237324018-237414164	Ullrich congenital muscular dystrophy 1;BETHLEM MYOPATHY 1;DYSTONIA 27	Ullrich congenital muscular dystrophy 1;BETHLEM MYOPATHY 1;DYSTONIA 27;Muscle hypotonia;Vital capacity;Congenital muscular dystrophy (disorder)				protein-coding	collagen_type_VI_alpha_3_chain	90146	209	214	218	222	230	218	5	18	0	0	0	0	28	107.692	28	107.692	28	107.692	28	107.692	31	31	31	31	34	34	34	34	65	65	65	65	31	119.231	31	119.231	31	119.231	31
1294	COL7A1	chr3:48564073-48595329	Epidermolysis Bullosa Dystrophica;Hallopeau-Siemens Disease;Epidermolysis bullosa, pretibial;Dominant dystrophic epidermolysis bullosa, albopapular type (disorder);Epidermolysis Bullosa Pruriginosa;TOENAIL DYSTROPHY, ISOLATED;Transient bullous dermolysis of the newborn	Epidermolysis Bullosa Dystrophica;Hallopeau-Siemens Disease;Epidermolysis Bullosa With Congenital Localized Absence Of Skin And Deformity Of Nails;Epidermolysis bullosa, pretibial;Dominant dystrophic epidermolysis bullosa, albopapular type (disorder);Epidermolysis Bullosa Pruriginosa;TOENAIL DYSTROPHY, ISOLATED;Transient bullous dermolysis of the newborn;Epidermolysis Bullosa Dystrophica, Autosom…				protein-coding	collagen_type_VII_alpha_1_chain	31256	199	199	199	201	201	199	0	2	21	21	21	21	25	96.1538	25	96.1538	25	96.1538	25	96.1538	28	28	28	28	29	29	29	29	42	42	42	42	27	103.846	27	103.846	27	103.846	27
1295	COL8A1	chr3:99638594-99799217		Cleft upper lip;Cleft Palate;Forced expiratory volume function;Vital capacity;Waist-Hip Ratio;Age related macular degeneration;Exudative age-related macular degeneration;Breast Carcinoma;Geographic Atrophy;exudative macular degeneration				protein-coding	collagen_type_VIII_alpha_1_chain	160623	0	230	233	235	241	231	15	43	1	1	1	1	27	103.846	27	103.846	27	103.846	27	103.846	30	30	30	30	33	33	33	33	63	63	63	63	29	111.538	29	111.538	29	111.538	29
1296	COL8A2	chr1:36095239-36125222	Corneal dystrophy, Fuchs' endothelial, 1;CORNEAL DYSTROPHY, POSTERIOR POLYMORPHOUS, 2	Fuchs Endothelial Dystrophy;Corneal dystrophy, Fuchs' endothelial, 1;CORNEAL DYSTROPHY, POSTERIOR POLYMORPHOUS, 2;Tonometry;Corneal Topography;Central corneal thickness				protein-coding	collagen_type_VIII_alpha_2_chain	29983	0	230	230	233	233	219	50	3	0	0	0	0	24	92.3077	24	92.3077	24	92.3077	24	92.3077	28	28	28	28	30	30	30	30	67	67	67	67	27	103.846	27	103.846	27	103.846	27
1297	COL9A1	chr6:70215061-70303084		Multiple Epiphyseal Dysplasia;STICKLER SYNDROME, TYPE IV;Low density lipoprotein cholesterol measurement;Serum LDL cholesterol measurement;Serum albumin measurement				protein-coding	collagen_type_IX_alpha_1_chain	88023	0	219	224	226	229	220	22	16	0	0	0	0	27	103.846	27	103.846	27	103.846	27	103.846	34	34	34	34	37	37	37	37	76	76	76	76	31	119.231	31	119.231	31	119.231	31
1298	COL9A2	chr1:40300489-40317286	Intervertebral disc disorder	Intervertebral disc disorder;STICKLER SYNDROME, TYPE V;Body Height				protein-coding	collagen_type_IX_alpha_2_chain	16797	216	216	224	224	224	220	3	1	19	19	19	19	28	107.692	28	107.692	28	107.692	28	107.692	30	30	30	30	33	33	33	33	45	45	45	45	29	111.538	29	111.538	29	111.538	29
1299	COL9A3	chr20:62816213-62841159	EPIPHYSEAL DYSPLASIA, MULTIPLE, 3	EPIPHYSEAL DYSPLASIA, MULTIPLE, 3;Waist-Hip Ratio;Diastolic blood pressure;Mean blood pressure;Systolic Pressure				protein-coding	collagen_type_IX_alpha_3_chain	24946	185	187	187	190	193	188	2	3	10	10	10	10	18	69.2308	18	69.2308	18	69.2308	18	69.2308	20	20	20	20	21	21	21	21	36	36	36	36	19	73.0769	19	73.0769	19	73.0769	19
1300	COL10A1	chr6:116118909-116217144	Metaphyseal chondrodysplasia Schmid type	Metaphyseal chondrodysplasia Schmid type;Myopia;Age related macular degeneration				protein-coding	collagen_type_X_alpha_1_chain	98235	228	235	236	243	246	238	5	22	10	10	10	10	25	96.1538	25	96.1538	25	96.1538	25	96.1538	30	30	30	30	33	33	33	33	53	53	53	53	29	111.538	29	111.538	29	111.538	29
1301	COL11A1	chr1:102876473-103108522	STICKLER SYNDROME, TYPE II (disorder)	Intervertebral disc disorder;Marshall syndrome;Fibrochondrogenesis;STICKLER SYNDROME, TYPE II (disorder);Stickler syndrome, type 1;FIBROCHONDROGENESIS 1;Multiple congenital anomalies;Body Height;Glaucoma;Primary angle-closure glaucoma;Glaucoma, Open-Angle;Intelligence;Degenerative polyarthritis;Osteoarthritis of hip;Triglycerides measurement;Waist-Hip Ratio;Osteoarthritis, Knee;Dysmorphic feature…				protein-coding	collagen_type_XI_alpha_1_chain	232049	190	194	197	201	208	197	4	63	0	0	0	0	21	80.7692	21	80.7692	21	80.7692	21	80.7692	24	24	24	24	27	27	27	27	60	60	60	60	23	88.4615	23	88.4615	23	88.4615	23
1302	COL11A2	chr6:33162694-33193519	Pierre Robin syndrome with fetal chondrodysplasia;Deafness, Autosomal Recessive 53;Deafness, Autosomal Dominant 13;Otospondylomegaepiphyseal dysplasia	Fibrochondrogenesis;Pierre Robin syndrome with fetal chondrodysplasia;Stickler syndrome, type 3;Deafness, Autosomal Recessive 53;Deafness, Autosomal Dominant 13;Otospondylomegaepiphyseal dysplasia;Multiple congenital anomalies;Rheumatoid Arthritis;Body Height;Coronary heart disease;Hodgkin Disease;Low density lipoprotein cholesterol measurement;Serum LDL cholesterol measurement;Dysmorphic feature…				protein-coding	collagen_type_XI_alpha_2_chain	30825	215	221	221	222	224	220	2	2	14	14	14	14	25	96.1538	25	96.1538	25	96.1538	25	96.1538	27	27	27	27	29	29	29	29	39	39	39	39	26	100	26	100	26	100	26
1303	COL12A1	chr6:75084326-75206053	BETHLEM MYOPATHY 2	BETHLEM MYOPATHY 1;BETHLEM MYOPATHY 2;Alzheimer's Disease;Endometriosis;Muscle hypotonia;Central corneal thickness;ULLRICH CONGENITAL MUSCULAR DYSTROPHY 2				protein-coding	collagen_type_XII_alpha_1_chain	121727	0	226	234	236	239	224	40	31	0	0	0	0	25	96.1538	25	96.1538	25	96.1538	25	96.1538	29	29	29	29	31	31	31	31	48	48	48	48	28	107.692	28	107.692	28	107.692	28
1305	COL13A1	chr10:69801906-69959144		MYASTHENIC SYNDROME, CONGENITAL, 19;Liver Cirrhosis;Myocardial Infarction;Parkinson Disease;Non-alcoholic Fatty Liver Disease;Adolescent idiopathic scoliosis;Adverse effects, not elsewhere classified;SCOLIOSIS, ISOLATED, SUSCEPTIBILITY TO, 3				protein-coding	collagen_type_XIII_alpha_1_chain	157238	107	228	230	232	238	226	23	16	0	0	0	0	27	103.846	27	103.846	27	103.846	27	103.846	30	30	30	30	35	35	35	35	58	58	58	58	30	115.385	30	115.385	30	115.385	30
1306	COL15A1	chr9:98943907-99070787		Body Height;Eczema;Leukemia, Myelocytic, Acute;Waist-Hip Ratio;Epithelial ovarian cancer;Blood Protein Measurement				protein-coding	collagen_type_XV_alpha_1_chain	126880	227	232	236	237	241	234	3	28	10	10	10	10	27	103.846	27	103.846	27	103.846	27	103.846	31	31	31	31	36	36	36	36	52	52	52	52	31	119.231	31	119.231	31	119.231	31
1307	COL16A1	chr1:31652263-31704017		Body Height;Intelligence;Body mass index				protein-coding	collagen_type_XVI_alpha_1_chain	51754	218	218	219	225	228	220	3	7	1	1	1	1	23	88.4615	23	88.4615	23	88.4615	23	88.4615	29	29	29	29	31	31	31	31	46	46	46	46	27	103.846	27	103.846	27	103.846	27
1308	COL17A1	chr10:104031286-104085880	Adult junctional epidermolysis bullosa (disorder);Epithelial Recurrent Erosion Dystrophy	Adult junctional epidermolysis bullosa (disorder);Epithelial Recurrent Erosion Dystrophy;Primary biliary cirrhosis				protein-coding	collagen_type_XVII_alpha_1_chain	54594	251	251	252	253	254	252	1	5	0	0	0	0	36	138.462	36	138.462	36	138.462	36	138.462	40	40	40	40	43	43	43	43	85	85	85	85	39	150	39	150	39	150	39
1310	COL19A1	chr6:69866556-70212468		Interleukin 18 Measurement				protein-coding	collagen_type_XIX_alpha_1_chain	345912	196	211	218	225	235	217	9	95	0	0	0	0	27	103.846	27	103.846	27	103.846	27	103.846	30	30	30	30	33	33	33	33	57	57	57	57	30	115.385	30	115.385	30	115.385	30
1311	COMP	chr19:18782773-18791305	Pseudoachondroplasia;Epiphyseal dysplasia, multiple, 1	Pseudoachondroplasia;Epiphyseal dysplasia, multiple, 1				protein-coding	cartilage_oligomeric_matrix_protein	8532	173	173	173	175	175	173	0	0	13	13	13	13	28	107.692	28	107.692	28	107.692	28	107.692	29	29	29	29	30	30	30	30	41	41	41	41	29	111.538	29	111.538	29	111.538	29
1312	COMT	chr22:19941772-19969975		Bipolar Disorder;DiGeorge Syndrome;Pain;Shprintzen syndrome;Cocaine Dependence;Alcohol consumption;Body mass index procedure;High density lipoprotein measurement;Serum HDL cholesterol measurement;Finding of body mass index;Systolic Pressure;Body mass index				protein-coding	catechol-O-methyltransferase	28203	206	206	212	212	212	209	2	3	0	0	0	0	30	115.385	30	115.385	30	115.385	30	115.385	33	33	33	33	36	36	36	36	64	64	64	64	32	123.077	32	123.077	32	123.077	32
1314	COPA	chr1:160288594-160343250	AUTOIMMUNE INTERSTITIAL LUNG, JOINT, AND KIDNEY DISEASE	AUTOIMMUNE INTERSTITIAL LUNG, JOINT, AND KIDNEY DISEASE				protein-coding	COPI_coat_complex_subunit_alpha	54656	217	222	223	225	236	224	3	13	0	0	0	0	27	103.846	27	103.846	27	103.846	27	103.846	29	29	29	29	31	31	31	31	59	59	59	59	29	111.538	29	111.538	29	111.538	29
1315	COPB1	chr11:14457512-14499811		Body Height;High density lipoprotein measurement;Vitamin D3 measurement;Vitamin D measurement				protein-coding	COPI_coat_complex_subunit_beta_1	42299	206	207	209	210	212	208	1	9	0	0	0	0	17	65.3846	17	65.3846	17	65.3846	17	65.3846	20	20	20	20	23	23	23	23	45	45	45	45	20	76.9231	20	76.9231	20	76.9231	20
1316	KLF6	chr10:3775996-3785209		Malignant neoplasm of stomach;Stomach Neoplasms				protein-coding	KLF_transcription_factor_6	9213	220	222	222	222	222	221	0	2	22	22	22	22	25	96.1538	25	96.1538	25	96.1538	25	96.1538	26	26	26	26	28	28	28	28	40	40	40	40	26	100	26	100	26	100	26
1317	SLC31A1	chr9:113221544-113264492		Body Height				protein-coding	solute_carrier_family_31_member_1	42948	229	231	233	237	239	233	3	15	14	14	14	14	25	96.1538	25	96.1538	25	96.1538	25	96.1538	29	29	29	29	31	31	31	31	44	44	44	44	27	103.846	27	103.846	27	103.846	27
1318	SLC31A2	chr9:113151007-113164140		Finding of Mean Corpuscular Hemoglobin				protein-coding	solute_carrier_family_31_member_2	13133	234	234	234	235	235	234	0	1	15	15	15	15	34	130.769	34	130.769	34	130.769	34	130.769	35	35	35	35	36	36	36	36	53	53	53	53	34	130.769	34	130.769	34	130.769	34
1325	CORT	chr1:10450031-10451998						protein-coding	cortistatin	1967	246	246	246	246	248	246	0	0	22	22	22	22	23	88.4615	23	88.4615	23	88.4615	23	88.4615	24	24	24	24	25	25	25	25	41	41	41	41	24	92.3077	24	92.3077	24	92.3077	24
1326	MAP3K8	chr10:30434021-30461833		Crohn Disease;Inflammatory Bowel Diseases				protein-coding	mitogen-activated_protein_kinase_kinase_kinase_8	27812	230	230	236	236	237	234	2	4	2	2	2	2	25	96.1538	25	96.1538	25	96.1538	25	96.1538	26	26	26	26	27	27	27	27	51	51	51	51	26	100	26	100	26	100	26
1327	COX4I1	chr16:85799695-85807068		Leprosy;Lymphocyte Count measurement				protein-coding	cytochrome_c_oxidase_subunit_4I1	7373	221	221	226	226	226	224	2	0	1	1	1	1	22	84.6154	22	84.6154	22	84.6154	22	84.6154	24	24	24	24	28	28	28	28	49	49	49	49	24	92.3077	24	92.3077	24	92.3077	24
1329	COX5B	chr2:97646062-97648383						protein-coding	cytochrome_c_oxidase_subunit_5B	2321	217	217	217	217	217	217	0	1	38	38	38	38	40	153.846	40	153.846	40	153.846	40	153.846	40	40	40	40	41	41	41	41	46	46	46	46	40	153.846	40	153.846	40	153.846	40
1330	COX5BP1	chr4:81919881-81920400						pseudogene	cytochrome_c_oxidase_subunit_5B_pseudogene_1	519	235	235	235	235	235	235	0	0	30	30	30	30	31	119.231	31	119.231	31	119.231	31	119.231	31	31	31	31	31	31	31	31	34	34	34	34	31	119.231	31	119.231	31	119.231	31
1331	COX5BP2	chr6:136034515-136034886						pseudogene	cytochrome_c_oxidase_subunit_5B_pseudogene_2	371	254	254	254	254	254	254	0	0	30	30	30	30	31	119.231	31	119.231	31	119.231	31	119.231	31	31	31	31	31	31	31	31	34	34	34	34	30	115.385	30	115.385	30	115.385	30
1332	COX5BP3	chr7:133727120-133727759						pseudogene	cytochrome_c_oxidase_subunit_5B_pseudogene_3	639	222	222	222	222	222	222	0	0	20	20	20	20	21	80.7692	21	80.7692	21	80.7692	21	80.7692	21	21	21	21	21	21	21	21	42	42	42	42	21	80.7692	21	80.7692	21	80.7692	21
1333	COX5BP4	chr11:83106488-83106981						pseudogene	cytochrome_c_oxidase_subunit_5B_pseudogene_4	493	235	235	235	235	235	235	0	0	28	28	28	28	28	107.692	28	107.692	28	107.692	28	107.692	28	28	28	28	30	30	30	30	46	46	46	46	28	107.692	28	107.692	28	107.692	28
1336	COX5BP7	chr22:39120204-39120564						pseudogene	cytochrome_c_oxidase_subunit_5B_pseudogene_7	360	234	234	234	234	234	234	0	0	18	18	18	18	19	73.0769	19	73.0769	19	73.0769	19	73.0769	19	19	19	19	19	19	19	19	37	37	37	37	19	73.0769	19	73.0769	19	73.0769	19
1337	COX6A1	chr12:120438113-120440730		CHARCOT-MARIE-TOOTH DISEASE, RECESSIVE INTERMEDIATE D				protein-coding	cytochrome_c_oxidase_subunit_6A1	2617	221	222	222	222	222	221	0	1	26	26	26	26	27	103.846	27	103.846	27	103.846	27	103.846	28	28	28	28	28	28	28	28	45	45	45	45	27	103.846	27	103.846	27	103.846	27
1338	COX6A1P1	chr1:80495889-80496422						pseudogene	COX6A1_pseudogene_1	533	194	194	194	194	194	194	0	1	17	17	17	17	18	69.2308	18	69.2308	18	69.2308	18	69.2308	18	18	18	18	18	18	18	18	36	36	36	36	17	65.3846	17	65.3846	17	65.3846	17
1339	COX6A2	chr16:31427731-31428360						protein-coding	cytochrome_c_oxidase_subunit_6A2	629	201	201	201	201	201	201	0	0	19	19	19	19	29	111.538	29	111.538	29	111.538	29	111.538	29	29	29	29	30	30	30	30	42	42	42	42	29	111.538	29	111.538	29	111.538	29
1340	COX6B1	chr19:35648323-35658782	Cytochrome-c Oxidase Deficiency	Cytochrome-c Oxidase Deficiency			COX6B1	protein-coding	cytochrome_c_oxidase_subunit_6B1	10459	211	211	215	215	215	213	1	0	22	22	22	22	27	103.846	27	103.846	27	103.846	27	103.846	30	30	30	30	31	31	31	31	48	48	48	48	29	111.538	29	111.538	29	111.538	29
1342	COX6B1P2	chr17:48713647-48713868						pseudogene	cytochrome_c_oxidase_subunit_6B1_pseudogene_2	221	208	208	208	208	208	208	0	0	22	22	22	22	22	84.6154	22	84.6154	22	84.6154	22	84.6154	22	22	22	22	22	22	22	22	30	30	30	30	22	84.6154	22	84.6154	22	84.6154	22
1343	COX6B1P3	chr22:40569189-40569681		Glomerular Filtration Rate				pseudogene	cytochrome_c_oxidase_subunit_6B1_pseudogene_3	492	221	221	221	221	221	221	0	1	13	13	13	13	15	57.6923	15	57.6923	15	57.6923	15	57.6923	15	15	15	15	15	15	15	15	26	26	26	26	15	57.6923	15	57.6923	15	57.6923	15
1345	COX6C	chr8:99877865-99893707		Cohen syndrome				protein-coding	cytochrome_c_oxidase_subunit_6C	15842	233	235	235	236	239	235	1	5	22	22	22	22	25	96.1538	25	96.1538	25	96.1538	25	96.1538	27	27	27	27	28	28	28	28	33	33	33	33	26	100	26	100	26	100	26
1346	COX7A1	chr19:36150922-36152447						protein-coding	cytochrome_c_oxidase_subunit_7A1	1525	213	217	217	217	217	216	1	0	18	18	18	18	21	80.7692	21	80.7692	21	80.7692	21	80.7692	21	21	21	21	21	21	21	21	42	42	42	42	20	76.9231	20	76.9231	20	76.9231	20
1347	COX7A2	chr6:75237675-75250298						protein-coding	cytochrome_c_oxidase_subunit_7A2	12623	222	222	222	222	222	222	0	2	0	0	0	0	24	92.3077	24	92.3077	24	92.3077	24	92.3077	25	25	25	25	26	26	26	26	42	42	42	42	24	92.3077	24	92.3077	24	92.3077	24
1348	COX7A2P2	chr4:96902763-96903189						pseudogene	cytochrome_c_oxidase_subunit_7A2_pseudogene_2	426	245	245	245	245	245	245	0	0	25	25	25	25	26	100	26	100	26	100	26	100	27	27	27	27	28	28	28	28	30	30	30	30	26	100	26	100	26	100	26
1349	COX7B	chrX:77899468-77907376		MICROPHTHALMIA, SYNDROMIC 7;LINEAR SKIN DEFECTS WITH MULTIPLE CONGENITAL ANOMALIES 2				protein-coding	cytochrome_c_oxidase_subunit_7B	7908	199	199	199	199	201	199	0	2	23	23	23	23	29	111.538	29	111.538	29	111.538	29	111.538	36	36	36	36	36	36	36	36	58	58	58	58	33	126.923	33	126.923	33	126.923	33
1350	COX7C	chr5:86617941-86620962						protein-coding	cytochrome_c_oxidase_subunit_7C	3021	231	231	231	231	231	231	0	0	22	22	22	22	24	92.3077	24	92.3077	24	92.3077	24	92.3077	26	26	26	26	27	27	27	27	46	46	46	46	25	96.1538	25	96.1538	25	96.1538	25
1351	COX8A	chr11:63974620-63976543		Cytochrome-c Oxidase Deficiency				protein-coding	cytochrome_c_oxidase_subunit_8A	1923	194	194	194	194	194	194	0	0	24	24	24	24	25	96.1538	25	96.1538	25	96.1538	25	96.1538	26	26	26	26	26	26	26	26	31	31	31	31	25	96.1538	25	96.1538	25	96.1538	25
1352	COX10	chr17:14069504-14208677	Cytochrome-c Oxidase Deficiency	Leigh Disease;Cytochrome-c Oxidase Deficiency				protein-coding	cytochrome_c_oxidase_assembly_factor_heme_A:farnesyltransferase_COX10	139173	105	211	215	218	221	209	25	31	0	0	0	0	24	92.3077	24	92.3077	24	92.3077	24	92.3077	26	26	26	26	28	28	28	28	48	48	48	48	26	100	26	100	26	100	26
1353	COX11	chr17:54951902-54968785						protein-coding	cytochrome_c_oxidase_copper_chaperone_COX11	16883	228	228	228	232	232	229	1	0	0	0	0	0	25	96.1538	25	96.1538	25	96.1538	25	96.1538	32	32	32	32	37	37	37	37	80	80	80	80	31	119.231	31	119.231	31	119.231	31
1355	COX15	chr10:99694293-99732127	Leigh Disease;CARDIOENCEPHALOMYOPATHY, FATAL INFANTILE, DUE TO CYTOCHROME c OXIDASE DEFICIENCY 2	Leigh Disease;CARDIOENCEPHALOMYOPATHY, FATAL INFANTILE, DUE TO CYTOCHROME c OXIDASE DEFICIENCY 2				protein-coding	cytochrome_c_oxidase_assembly_homolog_COX15	37834	215	216	218	222	224	219	3	14	0	0	0	0	21	80.7692	21	80.7692	21	80.7692	21	80.7692	24	24	24	24	28	28	28	28	59	59	59	59	24	92.3077	24	92.3077	24	92.3077	24
1356	CP	chr3:149162414-149221829	Ceruloplasmin deficiency	Iron Metabolism Disorders;Ceruloplasmin deficiency;Leukemia, Myelocytic, Acute;Movement Disorders;Serum ceruloplasmin measurement				protein-coding	ceruloplasmin	59415	233	235	240	247	253	240	6	19	1	1	1	1	22	84.6154	22	84.6154	22	84.6154	22	84.6154	25	25	25	25	27	27	27	27	49	49	49	49	25	96.1538	25	96.1538	25	96.1538	25
1357	CPA1	chr7:130380494-130388108		Pancreatitis, Chronic;Hereditary pancreatitis;Diabetes Mellitus, Non-Insulin-Dependent;Waist-Hip Ratio				protein-coding	carboxypeptidase_A1	7614	234	240	240	240	240	238	2	1	21	21	21	21	28	107.692	28	107.692	28	107.692	28	107.692	29	29	29	29	33	33	33	33	50	50	50	50	30	115.385	30	115.385	30	115.385	30
1358	CPA2	chr7:130266863-130289798		Precursor Cell Lymphoblastic Leukemia Lymphoma				protein-coding	carboxypeptidase_A2	22935	237	237	237	240	241	238	1	1	0	0	0	0	24	92.3077	24	92.3077	24	92.3077	24	92.3077	27	27	27	27	29	29	29	29	58	58	58	58	26	100	26	100	26	100	26
1359	CPA3	chr3:148865296-148897203		Eosinophil count procedure				protein-coding	carboxypeptidase_A3	31907	222	226	227	227	227	226	1	3	4	4	4	4	25	96.1538	25	96.1538	25	96.1538	25	96.1538	27	27	27	27	28	28	28	28	40	40	40	40	26	100	26	100	26	100	26
1360	CPB1	chr3:148827811-148860187		Blood Protein Measurement				protein-coding	carboxypeptidase_B1	32376	216	217	217	219	222	218	1	8	0	0	0	0	26	100	26	100	26	100	26	100	29	29	29	29	31	31	31	31	53	53	53	53	28	107.692	28	107.692	28	107.692	28
1361	CPB2	chr13:46053186-46105033		Blood Protein Measurement				protein-coding	carboxypeptidase_B2	51847	197	201	205	209	210	204	5	5	11	11	11	11	25	96.1538	25	96.1538	25	96.1538	25	96.1538	29	29	29	29	32	32	32	32	52	52	52	52	28	107.692	28	107.692	28	107.692	28
1362	CPD	chr17:30378927-30469989		Body Height;mathematical ability				protein-coding	carboxypeptidase_D	91062	0	226	228	229	231	226	19	23	0	0	0	0	24	92.3077	24	92.3077	24	92.3077	24	92.3077	28	28	28	28	30	30	30	30	56	56	56	56	27	103.846	27	103.846	27	103.846	27
1363	CPE	chr4:165379008-165498547		Obesity;Body Height;Vital capacity;Pelvic Organ Prolapse				protein-coding	carboxypeptidase_E	119539	219	221	224	225	227	223	2	23	0	0	0	0	23	88.4615	23	88.4615	23	88.4615	23	88.4615	26	26	26	26	29	29	29	29	43	43	43	43	25	96.1538	25	96.1538	25	96.1538	25
1364	CLDN4	chr7:73830996-73832690		Lymphocyte Count measurement				protein-coding	claudin_4	1694	219	219	219	219	219	219	0	0	24	24	24	24	25	96.1538	25	96.1538	25	96.1538	25	96.1538	25	25	25	25	26	26	26	26	38	38	38	38	25	96.1538	25	96.1538	25	96.1538	25
1365	CLDN3	chr7:73768997-73770270						protein-coding	claudin_3	1273	200	200	200	200	200	200	0	0	27	27	27	27	28	107.692	28	107.692	28	107.692	28	107.692	29	29	29	29	29	29	29	29	40	40	40	40	28	107.692	28	107.692	28	107.692	28
1366	CLDN7	chr17:7259903-7263213		Birth Weight;Forced expiratory volume function;Vital capacity;Waist-Hip Ratio				protein-coding	claudin_7	3310	205	205	205	205	205	205	0	0	20	20	20	20	25	96.1538	25	96.1538	25	96.1538	25	96.1538	25	25	25	25	26	26	26	26	34	34	34	34	25	96.1538	25	96.1538	25	96.1538	25
1368	CPM	chr12:68842197-68963469		White Blood Cell Count procedure;Proliferative diabetic retinopathy				protein-coding	carboxypeptidase_M	121272	204	208	209	210	213	208	2	25	11	11	11	11	26	100	26	100	26	100	26	100	28	28	28	28	32	32	32	32	49	49	49	49	29	111.538	29	111.538	29	111.538	29
1369	CPN1	chr10:100042193-100081869		Body Height;Dermatomyositis;Intelligence;Bone Mineral Density Test;Creatine kinase measurement;Protein measurement;Carboxypeptidase N Deficiency;Height;Finding of creatine kinase level;Blood Protein Measurement				protein-coding	carboxypeptidase_N_subunit_1	39676	252	254	256	257	257	255	1	6	1	1	1	1	23	88.4615	23	88.4615	23	88.4615	23	88.4615	26	26	26	26	29	29	29	29	49	49	49	49	26	100	26	100	26	100	26
1370	CPN2	chr3:194339768-194351328		Body Height;Blood Protein Measurement				protein-coding	carboxypeptidase_N_subunit_2	11560	223	223	233	233	233	230	4	1	12	12	12	12	23	88.4615	23	88.4615	23	88.4615	23	88.4615	24	24	24	24	24	24	24	24	36	36	36	36	23	88.4615	23	88.4615	23	88.4615	23
1371	CPOX	chr3:98570488-98593611	Hereditary Coproporphyria	Hereditary Coproporphyria;Harderoporphyria				protein-coding	coproporphyrinogen_oxidase	23123	214	216	218	221	224	218	3	8	0	0	0	0	21	80.7692	21	80.7692	21	80.7692	21	80.7692	23	23	23	23	27	27	27	27	48	48	48	48	24	92.3077	24	92.3077	24	92.3077	24
1373	CPS1	chr2:210477685-210679107	Hyperammonemia Due to Carbamoyl Phosphate Synthetase 1 Deficiency	Carbamoyl-Phosphate Synthase I Deficiency Disease;Hyperammonemia Due to Carbamoyl Phosphate Synthetase 1 Deficiency;Albuminuria;Alcohol consumption;Blood urea nitrogen measurement;Body Height;Diabetes;Diabetes Mellitus;Glomerular Filtration Rate;Kidney Failure, Chronic;White Blood Cell Count procedure;Platelet Count measurement;Eosinophil count procedure;Platelet mean volume determination (proced…				protein-coding	carbamoyl-phosphate_synthase_1	201422	118	206	212	216	225	210	13	55	0	0	0	0	24	92.3077	24	92.3077	24	92.3077	24	92.3077	27	27	27	27	30	30	30	30	47	47	47	47	27	103.846	27	103.846	27	103.846	27
1374	CPT1A	chr11:68754620-68844277	Carnitine palmitoyl transferase 1A deficiency	Diabetes Mellitus, Non-Insulin-Dependent;Carnitine palmitoyl transferase 1A deficiency;Bone Density;Low density lipoprotein cholesterol measurement;Triglycerides measurement;Uric acid measurement (procedure);High density lipoprotein measurement;Serum albumin measurement;Lipids measurement;Serum total cholesterol measurement				protein-coding	carnitine_palmitoyltransferase_1A	89657	229	234	239	240	243	236	4	12	0	0	0	0	21	80.7692	21	80.7692	21	80.7692	21	80.7692	24	24	24	24	26	26	26	26	48	48	48	48	23	88.4615	23	88.4615	23	88.4615	23
1375	CPT1B	chr22:50568861-50578612		Corpuscular Hemoglobin Concentration Mean				protein-coding	carnitine_palmitoyltransferase_1B	9751	273	273	275	275	277	274	1	2	24	24	24	24	26	100	26	100	26	100	26	100	32	32	32	32	34	34	34	34	71	71	71	71	30	115.385	30	115.385	30	115.385	30
1376	CPT2	chr1:53196824-53214197	CARNITINE PALMITOYLTRANSFERASE II DEFICIENCY, LATE-ONSET;CARNITINE PALMITOYLTRANSFERASE II DEFICIENCY, INFANTILE;CARNITINE PALMITOYLTRANSFERASE II DEFICIENCY, LETHAL NEONATAL	CARNITINE PALMITOYLTRANSFERASE II DEFICIENCY, LATE-ONSET;CARNITINE PALMITOYLTRANSFERASE II DEFICIENCY, INFANTILE;CARNITINE PALMITOYLTRANSFERASE II DEFICIENCY, LETHAL NEONATAL;Rhabdomyolysis;Carnitine palmitoyl transferase 2 deficiency;Serum total cholesterol measurement				protein-coding	carnitine_palmitoyltransferase_2	17373	223	225	227	227	230	226	1	2	13	13	13	13	27	103.846	27	103.846	27	103.846	27	103.846	28	28	28	28	30	30	30	30	56	56	56	56	28	107.692	28	107.692	28	107.692	28
1378	CR1	chr1:207496157-207641765		Alzheimer's Disease;Blood Sedimentation;C-reactive protein measurement;erythrocyte sedimentation rate result	Yes (Length_18555_DEL_DEL)	Yes (Length_18555_DEL_DEL)	CR1	protein-coding	complement_C3b/C4b_receptor_1_(Knops_blood_group)	145608	93	196	215	220	228	191	45	31	1	1	1	1	20	76.9231	20	76.9231	20	76.9231	19	73.0769	24	24	24	24	29	29	29	28	48	48	48	48	23	88.4615	23	88.4615	23	88.4615	22
1379	CR1L	chr1:207645133-207723703		Alzheimer's Disease;Blood Sedimentation;Coronary heart disease;Low density lipoprotein cholesterol measurement;Serum LDL cholesterol measurement;erythrocyte sedimentation rate result				protein-coding	complement_C3b/C4b_receptor_1_like	78570	230	233	238	240	245	237	5	16	2	2	2	2	24	92.3077	24	92.3077	24	92.3077	24	92.3077	27	27	27	27	29	29	29	29	50	50	50	50	25	96.1538	25	96.1538	25	96.1538	25
1380	CR2	chr1:207454328-207489892		Common Variable Immunodeficiency;Lupus Erythematosus, Systemic				protein-coding	complement_C3d_receptor_2	35564	196	199	199	200	202	199	1	8	0	0	0	0	21	80.7692	21	80.7692	21	80.7692	21	80.7692	24	24	24	24	26	26	26	26	48	48	48	48	23	88.4615	23	88.4615	23	88.4615	23
1381	CRABP1	chr15:78340353-78348225						protein-coding	cellular_retinoic_acid_binding_protein_1	7872	233	233	233	233	235	233	0	1	19	19	19	19	22	84.6154	22	84.6154	22	84.6154	22	84.6154	23	23	23	23	25	25	25	25	36	36	36	36	23	88.4615	23	88.4615	23	88.4615	23
1382	CRABP2	chr1:156699606-156705784						protein-coding	cellular_retinoic_acid_binding_protein_2	6178	198	198	198	198	198	198	0	1	6	6	6	6	24	92.3077	24	92.3077	24	92.3077	24	92.3077	26	26	26	26	30	30	30	30	53	53	53	53	26	100	26	100	26	100	26
1384	CRAT	chr9:129094794-129110793		NEURODEGENERATION WITH BRAIN IRON ACCUMULATION 8;Red Blood Cell Count measurement;Muscle hypotonia;Ophthalmoplegia;Respiratory Insufficiency;Seizures;Red cell distribution width determination;RDW - Red blood cell distribution width result;Carnitine Acetyltransferase Deficiency;Pediatric failure to thrive;Mitochondrial respiratory chain defects				protein-coding	carnitine_O-acetyltransferase	15999	191	191	191	191	197	192	2	1	1	1	1	1	19	73.0769	19	73.0769	19	73.0769	19	73.0769	20	20	20	20	25	25	25	25	49	49	49	49	21	80.7692	21	80.7692	21	80.7692	21
1385	CREB1	chr2:207529962-207605988		Cocaine Dependence;Diastolic blood pressure;Systolic Pressure				protein-coding	cAMP_responsive_element_binding_protein_1	76026	0	236	239	239	247	232	36	24	0	0	0	0	21	80.7692	21	80.7692	21	80.7692	21	80.7692	26	26	26	26	29	29	29	29	51	51	51	51	25	96.1538	25	96.1538	25	96.1538	25
1386	ATF2	chr2:175072259-175168203		Leukemia, Myelocytic, Acute				protein-coding	activating_transcription_factor_2	95944	232	236	238	239	242	237	2	19	1	1	1	1	21	80.7692	21	80.7692	21	80.7692	21	80.7692	23	23	23	23	28	28	28	28	36	36	36	36	23	88.4615	23	88.4615	23	88.4615	23
1387	CREBBP	chr16:3725054-3880713	Rubinstein-Taybi Syndrome;RUBINSTEIN-TAYBI SYNDROME 1	Leukemia, Myelocytic, Acute;Rubinstein-Taybi Syndrome;RUBINSTEIN-TAYBI SYNDROME 1;Multiple congenital anomalies;Uterine Cervical Neoplasm;Colorectal Neoplasms;Adenoid Cystic Carcinoma;Glioblastoma;Medulloblastoma;Muscle hypotonia;Squamous cell carcinoma of lung;Cutaneous Melanoma;Gastric Adenocarcinoma;Transitional cell carcinoma of bladder;Viral Load result;QT interval feature (observable entity…				protein-coding	CREB_binding_protein	155659	215	219	223	227	233	223	4	45	0	0	0	0	24	92.3077	24	92.3077	24	92.3077	24	92.3077	27	27	27	27	33	33	33	33	71	71	71	71	29	111.538	29	111.538	29	111.538	29
1388	ATF6B	chr6:32115264-32128246		Rheumatoid Arthritis;Sarcoidosis;Takayasu Arteritis;C4 complement assay (procedure);HUMAN IMMUNODEFICIENCY VIRUS TYPE 1, SUSCEPTIBILITY TO;HIV-1, RESISTANCE TO;ACQUIRED IMMUNODEFICIENCY SYNDROME, PROGRESSION TO;AIDS, PROGRESSION TO;Blood Protein Measurement				protein-coding	activating_transcription_factor_6_beta	12982	205	205	205	205	205	205	0	1	15	15	15	15	20	76.9231	20	76.9231	20	76.9231	20	76.9231	22	22	22	22	23	23	23	23	31	31	31	31	21	80.7692	21	80.7692	21	80.7692	21
1389	CREBL2	chr12:12611876-12645108		Lupus Erythematosus, Systemic;Polybrominated biphenyl measurement				protein-coding	cAMP_responsive_element_binding_protein_like_2	33232	214	218	218	223	224	218	3	4	4	4	4	4	26	100	26	100	26	100	26	100	27	27	27	27	29	29	29	29	53	53	53	53	27	103.846	27	103.846	27	103.846	27
1390	CREM	chr10:35126846-35212958		Cholangitis, Sclerosing;Ulcerative Colitis;Crohn Disease;Inflammatory Bowel Diseases;Psoriasis;Ankylosing spondylitis				protein-coding	cAMP_responsive_element_modulator	86112	0	211	214	217	220	212	19	21	2	2	2	2	19	73.0769	19	73.0769	19	73.0769	19	73.0769	24	24	24	24	31	31	31	31	38	38	38	38	24	92.3077	24	92.3077	24	92.3077	24
1392	CRH	chr8:66176376-66178464		Anorexia;Cushing Syndrome;Mental Depression;Depressive disorder;Unipolar Depression				protein-coding	corticotropin_releasing_hormone	2088	231	231	231	233	233	231	0	1	28	28	28	28	29	111.538	29	111.538	29	111.538	29	111.538	30	30	30	30	31	31	31	31	34	34	34	34	29	111.538	29	111.538	29	111.538	29
1393	CRHBP	chr5:76953045-76981159		Mental Depression				protein-coding	corticotropin_releasing_hormone_binding_protein	28114	225	227	230	231	232	229	2	5	15	15	15	15	30	115.385	30	115.385	30	115.385	30	115.385	32	32	32	32	37	37	37	37	52	52	52	52	33	126.923	33	126.923	33	126.923	33
1394	CRHR1	chr17:45784320-45835828		Mental Depression;Major Depressive Disorder;Parkinson Disease;Waist-Hip Ratio;mathematical ability;Alopecia, Male Pattern;Corpuscular Hemoglobin Concentration Mean				protein-coding	corticotropin_releasing_hormone_receptor_1	51508	212	215	216	221	221	216	3	5	12	12	12	12	25	96.1538	25	96.1538	25	96.1538	25	96.1538	27	27	27	27	30	30	30	30	47	47	47	47	27	103.846	27	103.846	27	103.846	27
1395	CRHR2	chr7:30651942-30700103		Anorexia;Mental Depression				protein-coding	corticotropin_releasing_hormone_receptor_2	48161	239	248	250	251	253	247	4	10	13	13	13	13	35	134.615	35	134.615	35	134.615	35	134.615	37	37	37	37	39	39	39	39	59	59	59	59	36	138.462	36	138.462	36	138.462	36
1396	CRIP1	chr14:105486886-105488947		Body Height				protein-coding	cysteine_rich_protein_1	2061	178	178	178	189	189	180	4	0	0	0	0	0	22	84.6154	22	84.6154	22	84.6154	22	84.6154	24	24	24	24	24	24	24	24	37	37	37	37	23	88.4615	23	88.4615	23	88.4615	23
1397	CRIP2	chr14:105472945-105480170						protein-coding	cysteine_rich_protein_2	7225	189	189	189	189	189	189	0	1	0	0	0	0	19	73.0769	19	73.0769	19	73.0769	19	73.0769	20	20	20	20	21	21	21	21	28	28	28	28	20	76.9231	20	76.9231	20	76.9231	20
1398	CRK	chr17:1420693-1456232		Body Height;Tonometry;Systolic Pressure;response to bronchodilator				protein-coding	CRK_proto-oncogene,_adaptor_protein	35539	193	194	195	195	197	194	1	5	0	0	0	0	24	92.3077	24	92.3077	24	92.3077	24	92.3077	26	26	26	26	30	30	30	30	45	45	45	45	26	100	26	100	26	100	26
1399	CRKL	chr22:20917407-20953747		DiGeorge Syndrome;High density lipoprotein measurement;Serum HDL cholesterol measurement;Platelet Component Distribution Width Measurement				protein-coding	CRK_like_proto-oncogene,_adaptor_protein	36340	224	224	226	227	234	227	3	6	5	5	5	5	20	76.9231	20	76.9231	20	76.9231	20	76.9231	23	23	23	23	25	25	25	25	38	38	38	38	22	84.6154	22	84.6154	22	84.6154	22
1400	CRMP1	chr4:5820764-5893086		Ellis-Van Creveld Syndrome;High density lipoprotein measurement;Serum HDL cholesterol measurement;Weyers acrofacial dysostosis;Velopharyngeal dysfunction				protein-coding	collapsin_response_mediator_protein_1	72322	200	203	210	219	222	210	8	12	0	0	0	0	21	80.7692	21	80.7692	21	80.7692	21	80.7692	26	26	26	26	29	29	29	29	58	58	58	58	25	96.1538	25	96.1538	25	96.1538	25
1401	CRP	chr1:159712289-159714589		Rheumatoid Arthritis;Hypertensive disease;Inflammation;Obesity;Myocardial Ischemia;C-reactive protein measurement				protein-coding	C-reactive_protein	2300	253	253	253	253	253	253	0	0	6	6	6	6	23	88.4615	23	88.4615	23	88.4615	23	88.4615	24	24	24	24	26	26	26	26	38	38	38	38	24	92.3077	24	92.3077	24	92.3077	24
1404	HAPLN1	chr5:83637805-83720855						protein-coding	hyaluronan_and_proteoglycan_link_protein_1	83050	239	243	248	250	256	247	4	29	2	2	2	2	26	100	26	100	26	100	26	100	29	29	29	29	30	30	30	30	42	42	42	42	27	103.846	27	103.846	27	103.846	27
1406	CRX	chr19:47821937-47843324	Retinitis Pigmentosa;Leber Congenital Amaurosis;LEBER CONGENITAL AMAUROSIS 7;Cone-Rod Dystrophy 2	Retinitis Pigmentosa;Leber Congenital Amaurosis;LEBER CONGENITAL AMAUROSIS 7;Cone-Rod Dystrophy 2;Adolescent idiopathic scoliosis;Hormone measurement;SCOLIOSIS, ISOLATED, SUSCEPTIBILITY TO, 3				protein-coding	cone-rod_homeobox	21387	169	169	171	171	171	170	0	2	1	1	1	1	17	65.3846	17	65.3846	17	65.3846	17	65.3846	21	21	21	21	27	27	27	27	41	41	41	41	20	76.9231	20	76.9231	20	76.9231	20
1407	CRY1	chr12:106991364-107093549						protein-coding	cryptochrome_circadian_regulator_1	102185	226	228	229	232	240	230	3	20	0	0	0	0	21	80.7692	21	80.7692	21	80.7692	21	80.7692	25	25	25	25	28	28	28	28	54	54	54	54	24	92.3077	24	92.3077	24	92.3077	24
1408	CRY2	chr11:45847118-45883244		Fasting blood glucose measurement;Fasting blood sugar result;Body mass index				protein-coding	cryptochrome_circadian_regulator_2	36126	0	238	238	246	246	194	95	4	4	4	4	4	30	115.385	30	115.385	30	115.385	30	115.385	32	32	32	32	33	33	33	33	55	55	55	55	32	123.077	32	123.077	32	123.077	32
1409	CRYAA	chr21:43169008-43172810	Congenital cataract;CATARACT, AUTOSOMAL DOMINANT	Congenital cataract;Nuclear cataract;CATARACT, AUTOSOMAL DOMINANT			CRYAA	protein-coding	crystallin_alpha_A	3802	0	0	189	189	189	121	90	0	0	0	0	0	0	0	0	0	0	0	0	0	0	0	0	0	0	0	0	0	0	0	0	0	0	0	0	0	0	0	0
1410	CRYAB	chr11:111908564-111923740	Alpha-B Crystallinopathy;CARDIOMYOPATHY, DILATED, 1II	Alpha-B Crystallinopathy;MYOPATHY, MYOFIBRILLAR, FATAL INFANTILE HYPERTONIC, ALPHA-B CRYSTALLIN-RELATED;CARDIOMYOPATHY, DILATED, 1II;CATARACT 16, MULTIPLE TYPES;Congenital cataract;CARDIOMYOPATHY, FAMILIAL RESTRICTIVE, 1 (disorder)				protein-coding	crystallin_alpha_B	15176	229	234	234	236	239	234	3	3	13	13	13	13	18	69.2308	18	69.2308	18	69.2308	18	69.2308	21	21	21	21	26	26	26	26	41	41	41	41	21	80.7692	21	80.7692	21	80.7692	21
1411	CRYBA1	chr17:29246859-29254494	Cataract, Congenital Zonular, with Sutural Opacities	Cataract, Congenital Zonular, with Sutural Opacities;Muscle hypotonia;Major Depressive Disorder				protein-coding	crystallin_beta_A1	7635	246	246	249	250	250	248	1	2	21	21	21	21	26	100	26	100	26	100	26	100	27	27	27	27	28	28	28	28	44	44	44	44	26	100	26	100	26	100	26
1412	CRYBA2	chr2:218990190-218993422						protein-coding	crystallin_beta_A2	3232	225	225	225	229	229	226	1	0	24	24	24	24	26	100	26	100	26	100	26	100	26	26	26	26	27	27	27	27	32	32	32	32	26	100	26	100	26	100	26
1413	CRYBA4	chr22:26590220-26630669	CATARACT 23, MULTIPLE TYPES	CATARACT 23, MULTIPLE TYPES				protein-coding	crystallin_beta_A4	40449	234	234	237	238	242	236	2	4	1	1	1	1	21	80.7692	21	80.7692	21	80.7692	21	80.7692	24	24	24	24	26	26	26	26	45	45	45	45	23	88.4615	23	88.4615	23	88.4615	23
1414	CRYBB1	chr22:26599278-26618027		CATARACT 17, MULTIPLE TYPES;Congenital cataract				protein-coding	crystallin_beta_B1	18749	234	234	237	237	238	235	1	2	8	8	8	8	24	92.3077	24	92.3077	24	92.3077	24	92.3077	26	26	26	26	27	27	27	27	46	46	46	46	25	96.1538	25	96.1538	25	96.1538	25
1415	CRYBB2	chr22:25211661-25231869	Cataract, Congenital, Cerulean Type, 2	Cataract, congenital, cerulean type 1;Cataract, Congenital, Cerulean Type, 2;CATARACT, COPPOCK-LIKE;Congenital cataract;Adverse effects, not elsewhere classified				protein-coding	crystallin_beta_B2	20208	216	220	220	220	223	220	1	4	1	1	1	1	23	88.4615	23	88.4615	23	88.4615	23	88.4615	28	28	28	28	32	32	32	32	60	60	60	60	26	100	26	100	26	100	26
1416	CRYBB2P1	chr22:25448087-25461678		Adolescent idiopathic scoliosis;SCOLIOSIS, ISOLATED, SUSCEPTIBILITY TO, 3				transcribed_pseudogene	crystallin_beta_B2_pseudogene_1	13591	211	211	211	214	214	212	1	1	1	1	1	1	27	103.846	27	103.846	27	103.846	27	103.846	28	28	28	28	31	31	31	31	44	44	44	44	28	107.692	28	107.692	28	107.692	28
1417	CRYBB3	chr22:25199858-25207359	Cataract, Congenital Nuclear, Autosomal Recessive 2	Cataract, Congenital Nuclear, Autosomal Recessive 2;Congenital cataract				protein-coding	crystallin_beta_B3	7501	216	216	216	216	216	216	0	2	18	18	18	18	30	115.385	30	115.385	30	115.385	30	115.385	32	32	32	32	33	33	33	33	54	54	54	54	31	119.231	31	119.231	31	119.231	31
1418	CRYGA	chr2:208160740-208163589						protein-coding	crystallin_gamma_A	2849	261	261	261	262	262	261	0	2	22	22	22	22	27	103.846	27	103.846	27	103.846	27	103.846	28	28	28	28	29	29	29	29	54	54	54	54	28	107.692	28	107.692	28	107.692	28
1419	CRYGB	chr2:208142573-208146158		CATARACT 39, MULTIPLE TYPES				protein-coding	crystallin_gamma_B	3585	258	261	261	261	261	260	1	0	0	0	0	0	33	126.923	33	126.923	33	126.923	33	126.923	33	33	33	33	34	34	34	34	62	62	62	62	32	123.077	32	123.077	32	123.077	32
1420	CRYGC	chr2:208128137-208129828	CATARACT, COPPOCK-LIKE;CATARACT 2, MULTIPLE TYPES	CATARACT, COPPOCK-LIKE;CATARACT 2, MULTIPLE TYPES;Congenital cataract				protein-coding	crystallin_gamma_C	1691	261	261	261	261	261	261	0	0	18	18	18	18	18	69.2308	18	69.2308	18	69.2308	18	69.2308	19	19	19	19	19	19	19	19	21	21	21	21	18	69.2308	18	69.2308	18	69.2308	18
1421	CRYGD	chr2:208121607-208124524	CATARACT 4, MULTIPLE TYPES	Cataract;CATARACT 4, MULTIPLE TYPES;Congenital cataract;CATARACT, CRYSTALLINE ACULEIFORM				protein-coding	crystallin_gamma_D	2917	260	260	260	260	260	260	0	1	12	12	12	12	13	50	13	50	13	50	13	50	13	13	13	13	15	15	15	15	26	26	26	26	14	53.8462	14	53.8462	14	53.8462	14
1423	CRYGFP	chr2:209145211-209147747						pseudogene	crystallin_gamma_F,_pseudogene	2536	212	212	213	213	213	212	0	0	27	27	27	27	28	107.692	28	107.692	28	107.692	28	107.692	29	29	29	29	30	30	30	30	48	48	48	48	29	111.538	29	111.538	29	111.538	29
1424	CRYGGP	chr2:51775258-51775402						pseudogene	crystallin_gamma_G,_pseudogene	144	218	218	218	218	218	218	0	0	18	18	18	18	18	69.2308	18	69.2308	18	69.2308	18	69.2308	18	18	18	18	18	18	18	18	20	20	20	20	18	69.2308	18	69.2308	18	69.2308	18
1427	CRYGS	chr3:186538443-186544380	CATARACT 20, MULTIPLE TYPES	CATARACT 20, MULTIPLE TYPES				protein-coding	crystallin_gamma_S	5937	259	259	259	259	259	259	0	1	19	19	19	19	21	80.7692	21	80.7692	21	80.7692	21	80.7692	21	21	21	21	22	22	22	22	32	32	32	32	21	80.7692	21	80.7692	21	80.7692	21
1428	CRYM	chr16:21258521-21303062	DEAFNESS, AUTOSOMAL DOMINANT 40	DEAFNESS, AUTOSOMAL DOMINANT 40;Pelvic Organ Prolapse				protein-coding	crystallin_mu	44541	123	261	262	262	264	239	51	11	7	7	7	7	27	103.846	27	103.846	27	103.846	27	103.846	30	30	30	30	33	33	33	33	49	49	49	49	30	115.385	30	115.385	30	115.385	30
1429	CRYZ	chr1:74705486-74733050		Blood Protein Measurement				protein-coding	crystallin_zeta	27564	0	249	252	252	262	243	48	6	9	9	9	9	22	84.6154	22	84.6154	22	84.6154	22	84.6154	23	23	23	23	27	27	27	27	41	41	41	41	24	92.3077	24	92.3077	24	92.3077	24
1430	CRYZP1	chr7:103087701-103089775						pseudogene	crystallin_zeta_pseudogene_1	2074	231	231	232	232	232	231	0	0	34	34	34	34	35	134.615	35	134.615	35	134.615	35	134.615	35	35	35	35	38	38	38	38	45	45	45	45	36	138.462	36	138.462	36	138.462	36
1431	CS	chr12:56271699-56300330		Body Height;Psoriasis;Height;Blood Protein Measurement				protein-coding	citrate_synthase	28631	205	205	208	210	211	207	2	6	0	0	0	0	28	107.692	28	107.692	28	107.692	28	107.692	29	29	29	29	30	30	30	30	50	50	50	50	28	107.692	28	107.692	28	107.692	28
[truncated: 59,643 more rows]
[truncated: 255 more columns]
