# Supplementary material for: Multiplatform comparisons and annotation of structural variants highlight the utility of the T2T reference genome in human diagnostics
Source: Gigascience. 2026 Mar 9;15:giag027. doi: 10.1093/gigascience/giag027 (PMC13137335; doi:10.1093/gigascience/giag027)
Supplement: giag027_Supplemental_Files [file giag027_supplemental_files.zip › Supplementary Table 8.xlsx]

## Sheet: Supplementary Table 8A
Supplementary Table 8: Summary of structural variants in protein-coding genes present in MANE transcripts (A - deletions, B - insertions), 5'UTR (C - deletions, D - insertions), 3'UTR (E - deletions, F - insertions) including comparison between hg38 and CHM13-T2T reference genomes for NA12878 sample.
Gene ID	Symbol	Gene Type	Name	hg38_Gene_Length	T2T_Gene_Length	Delta_Gene_Length_T2T_minus_hg38	hg38_SV_count	hg38_SV_sum_length	hg38_SV_lengths	T2T_SV_count	T2T_SV_sum_length	T2T_SV_lengths	Delta_SV_count_T2T_minus_hg38	Delta_SV_sum_T2T_minus_hg38
10000	AKT3	protein-coding	AKT serine/threonine kinase 3	350519	354215	3696	1	996	996	0	0		-1	-996
100037417|653689	DDTL|GSTT2B	protein-coding|protein-coding	D-dopachrome tautomerase like|glutathione S-transferase theta 2B	5668|3781	10397	948	1	37153	37153	0	0		-1	-37153
100049587	SIGLEC14	protein-coding	sialic acid binding Ig like lectin 14	7347	7348	1	1	16423	16423	0	0		-1	-16423
100049587|8778	SIGLEC14|SIGLEC5	protein-coding|protein-coding	sialic acid binding Ig like lectin 14|sialic acid binding Ig like lectin 5	7347|19441	7348|18838	-602	1	16422	16422	1	16422	16422	0	0
1001	CDH3	protein-coding	cadherin 3	54982	54908	-74	1	50	50	0	0		-1	-50
100113407	TMEM170B	protein-coding	transmembrane protein 170B	45775	45453	-322	1	320	320	0	0		-1	-320
100129528	MUC8	protein-coding	mucin 8	3191	2421	-770	2	725	80|645	0	0		-2	-725
100129543	ZNF730	protein-coding	zinc finger protein 730	30196	29892	-304	1	317	317	0	0		-1	-317
100130742	LRRC69	protein-coding	leucine rich repeat containing 69	116638	116650	12	1	324	324	1	323	323	0	-1
100131137	BSPH1	protein-coding	binder of sperm protein homolog 1	24124	24101	-23	1	214	214	1	214	214	0	0
100131827	ZNF717	protein-coding	zinc finger protein 717	49132	49111	-21	3	2846	66|529|2251	0	0		-3	-2846
100131897|1794	INSYN2B|DOCK2	protein-coding|protein-coding	inhibitory synaptic factor family member 2B|dedicator of cytokinesis 2	119192|446107	122219|449174	6094	0	0		1	3050	3050	1	3050
100131980	ZNF705G	protein-coding	zinc finger protein 705G	30041	30046	5	1	50	50	1	50	50	0	0
100132247	NPIPB5	protein-coding	nuclear pore complex interacting protein family member B5	29520	29286	-234	2	356	104|252	0	0		-2	-356
100132406	NBPF10	protein-coding	NBPF member 10	80105	79926	-179	3	12633	3141|3196|6296	1	1540	1540	-2	-11093
100132565|645202|8924|4948|2567|2558|2562|57194|7337|6638|23742|4692|54551|7681|283685|653061|102723623	GOLGA8F|GOLGA6L24|HERC2|OCA2|GABRG3|GABRA5|GABRB3|ATP10A|UBE3A|SNRPN|NPAP1|NDN|MAGEL2|MKRN3|GOLGA6L2|GOLGA8S|GOLGA6L26	protein-coding|protein-coding|protein-coding|protein-coding|protein-coding|protein-coding|protein-coding|protein-coding|protein-coding|protein-coding|protein-coding|protein-coding|protein-coding|protein-coding|protein-coding|protein-coding|protein-coding	golgin A8 family member F|golgin A6 family like 24|HECT and RLD domain containing E3 ubiquitin protein ligase 2|OCA2 melanosomal transmembrane protein|gamma-aminobutyric acid type A receptor subunit gamma3|gamma-aminobutyric acid type A receptor subunit alpha5|gamma-aminobutyric acid type A receptor subunit beta3|ATPase phospholipid transporting 10A (putative)|ubiquitin protein ligase E3A|small n…	13357|10233|211139|344440|570803|82146|229514|184615|101822|23736|7618|1905|4318|2370|8205|13741|9661	13356|10220|211382|344583|571667|82698|230400|187426|101800|23735|7614|1905|4318|2370|8980|13765|9663	6259	1	5217275	5217275	0	0		-1	-5217275
100141515	C17orf99	protein-coding	chromosome 17 open reading frame 99	19912	20233	321	0	0		1	317	317	1	317
10016	PDCD6	protein-coding	programmed cell death 6	43328	43532	204	1	93	93	0	0		-1	-93
1002	CDH4	protein-coding	cadherin 4	688356	694241	5885	12	1607	51|51|62|67|77|106|110|154|187|188|233|321	8	1269	51|51|74|102|110|126|193|562	-4	-338
10025	MED16	protein-coding	mediator complex subunit 16	25224	31876	6652	0	0		4	2773	88|96|111|2478	4	2773
100271849|4207	MEF2B|BORCS8-MEF2B	protein-coding|protein-coding	myocyte enhancer factor 2B|BORCS8-MEF2B readthrough	24696|46585	24693|46598	10	1	274	274	1	274	274	0	0
100287898	TTC34	protein-coding	tetratricopeptide repeat domain 34	164707	223233	58526	18	8493	80|80|81|81|82|120|160|203|272|279|358|402|481|560|642|916|1083|2613	35	37882	80|80|80|82|118|120|120|159|160|160|160|161|200|203|278|320|402|407|480|482|562|882|1043|1043|1164|1326|1365|1444|1965|2408|2580|3489|4484|4533|5342	17	29389
100288142	NBPF20	protein-coding	NBPF member 20	115878	106452	-9426	2	9567	3204|6363	0	0		-2	-9567
100289635	ZNF605	protein-coding	zinc finger protein 605	38000	44598	6598	0	0		1	1003	1003	1	1003
100423062	IGLL5	protein-coding	immunoglobulin lambda like polypeptide 5	8295	8289	-6	1	201206	201206	1	201145	201145	0	-61
100423062|91227|23532|129025|140883|7441	IGLL5|GGTLC2|PRAME|ZNF280A|ZNF280B|VPREB1	protein-coding|protein-coding|protein-coding|protein-coding|protein-coding|protein-coding	immunoglobulin lambda like polypeptide 5|gamma-glutamyltransferase light chain 2|PRAME nuclear receptor transcriptional regulator|zinc finger protein 280A|zinc finger protein 280B|V-set pre-B cell surrogate light chain 1	8295|3284|11564|6534|24321|729	8289|3605|11535|6555|24324|729	310	1	873519	873519	1	882875	882875	0	9356
10046	MAMLD1	protein-coding	mastermind like domain containing 1	150856	150892	36	1	336	336	1	336	336	0	0
1005	CDH7	protein-coding	cadherin 7	139325	139435	110	2	434	90|344	1	96	96	-1	-338
100505724|100507608	KRTAP9-7|KRTAP9-6	protein-coding|protein-coding	keratin associated protein 9-7|keratin associated protein 9-6	509|482	524	-467	1	10305	10305	0	0		-1	-10305
100506374	EDDM13	protein-coding	epididymal protein 13	37706	37100	-606	2	420	168|252	0	0		-2	-420
100507421	TMEM178B	protein-coding	transmembrane protein 178B	406316	407861	1545	1	319	319	4	1291	81|171|319|720	3	972
100507679	MUC22	protein-coding	mucin 22	29450	29792	342	0	0		1	312	312	1	312
100527978	TLCD4-RWDD3	protein-coding	TLCD4-RWDD3 readthrough	127032	126688	-344	1	319	319	0	0		-1	-319
100533183	ZNF664-RFLNA	protein-coding	ZNF664-RFLNA readthrough	342809	343641	832	0	0		1	309	309	1	309
10056	FARSB	protein-coding	phenylalanyl-tRNA synthetase subunit beta	89193	88920	-273	1	289	289	0	0		-1	-289
10057	ABCC5	protein-coding	ATP binding cassette subfamily C member 5	97950	97741	-209	1	160	160	0	0		-1	-160
1006	CDH8	protein-coding	cadherin 8	389188	388898	-290	1	333	333	0	0		-1	-333
10060	ABCC9	protein-coding	ATP binding cassette subfamily C member 9	144037	144084	47	1	102	102	1	101	101	0	-1
100652748	TIMM23B	protein-coding	translocase of inner mitochondrial membrane 23 homolog B	32797	32791	-6	1	382	382	1	377	377	0	-5
10071	MUC12	protein-coding	mucin 12, cell surface associated	49371	66944	17573	4	4260	84|579|1422|2175	7	4752	84|84|101|124|1092|1092|2175	3	492
10075	HUWE1	protein-coding	HECT, UBA and WWE domain containing E3 ubiquitin protein ligase 1	154623	154634	11	1	224	224	1	224	224	0	0
10077	TSPAN32	protein-coding	tetraspanin 32	16191	16064	-127	1	135	135	0	0		-1	-135
10079	ATP9A	protein-coding	ATPase phospholipid transporting 9A (putative)	171876	172584	708	0	0		1	50	50	1	50
1008	CDH10	protein-coding	cadherin 10	157878	158876	998	0	0		2	1050	65|985	2	1050
10082	GPC6	protein-coding	glypican 6	1181213	1180853	-360	1	138	138	1	58	58	0	-80
10083	USH1C	protein-coding	USH1 protein network component harmonin	50516	50654	138	0	0		1	180	180	1	180
10085	EDIL3	protein-coding	EGF like repeats and discoidin domains 3	444326	444445	119	1	348	348	1	343	343	0	-5
100885848|100885850	PTGES3L|PTGES3L-AARSD1	protein-coding|protein-coding	prostaglandin E synthase 3 like|PTGES3L-AARSD1 readthrough	11977|29486	12224|29615	376	0	0		1	147	147	1	147
100885850	PTGES3L-AARSD1	protein-coding	PTGES3L-AARSD1 readthrough	29486	29615	129	1	61	61	0	0		-1	-61
10090	UST	protein-coding	uronyl 2-sulfotransferase	329960	330013	53	1	59	59	1	59	59	0	0
100996763	NOTCH2NLB	protein-coding	notch 2 N-terminal like B	79461	79707	246	0	0		1	232	232	1	232
1010	CDH12	protein-coding	cadherin 12	1102671	1103034	363	2	224	56|168	1	169	169	-1	-55
101060200	ZNF891	protein-coding	zinc finger protein 891	25495	25495	0	1	52	52	1	52	52	0	0
101060684	NBPF26	protein-coding	NBPF member 26	36659	114463	77804	4	10130	57|1818|3357|4898	0	0		-4	-10130
1012	CDH13	protein-coding	cadherin 13	1173671	1175094	1423	2	126	56|70	5	999	88|137|138|303|333	3	873
10129	FRY	protein-coding	FRY microtubule binding protein	267351	267727	376	0	0		1	323	323	1	323
1013	CDH15	protein-coding	cadherin 15	23744	23828	84	0	0		1	113	113	1	113
10133	OPTN	protein-coding	optineurin	38194	38484	290	0	0		1	270	270	1	270
10144	FAM13A	protein-coding	family with sequence similarity 13 member A	331225	330865	-360	2	374	52|322	1	52	52	-1	-322
10154	PLXNC1	protein-coding	plexin C1	159098	158768	-330	1	68	68	1	66	66	0	-2
10156	RASA4	protein-coding	RAS p21 protein activator 4	37110	37309	199	1	3168	3168	1	80	80	0	-3088
1016	CDH18	protein-coding	cadherin 18	516904	516909	5	1	114	114	0	0		-1	-114
10160	FARP1	protein-coding	FERM, ARH/RhoGEF and pleckstrin domain protein 1	312082	312810	728	1	98	98	2	430	98|332	1	332
10161|5925	LPAR6|RB1	protein-coding|protein-coding	lysophosphatidic acid receptor 6|RB transcriptional corepressor 1	33531|178139	33478|178097	-95	1	53	53	0	0		-1	-53
10184	LHFPL2	protein-coding	LHFPL tetraspan subfamily member 2	163542	163503	-39	2	435	112|323	2	377	55|322	0	-58
10186	LHFPL6	protein-coding	LHFPL tetraspan subfamily member 6	260301	259138	-1163	2	1620	322|1298	2	385	67|318	0	-1235
10188	TNK2	protein-coding	tyrosine kinase non receptor 2	45187	45010	-177	3	708	150|203|355	1	455	455	-2	-253
101927367	SMIM36	protein-coding	small integral membrane protein 36	61589	62486	897	0	0		2	421	59|362	2	421
101929355	CFAP97D2	protein-coding	CFAP97 domain containing 2	43828	44286	458	0	0		3	778	117|194|467	3	778
101929614	LOC101929614	protein-coding	proline-rich receptor-like protein kinase PERK10		9334		0	0		2	201	59|142	2	201
10203	CALCRL	protein-coding	calcitonin receptor like receptor	106288	106021	-267	1	307	307	0	0		-1	-307
10207	PATJ	protein-coding	PATJ crumbs cell polarity complex component	421435	421219	-216	1	349	349	0	0		-1	-349
10232	MSLN	protein-coding	mesothelin	8128	8670	542	0	0		2	253	124|129	2	253
10233	LRRC23	protein-coding	leucine rich repeat containing 23	9407	9977	570	0	0		2	177	53|124	2	177
10239|100526783	AP3S2|ARPIN-AP3S2	protein-coding|protein-coding	adaptor related protein complex 3 subunit sigma 2|ARPIN-AP3S2 readthrough	63395|82353	63531|82499	282	0	0		1	79	79	1	79
10241	CALCOCO2	protein-coding	calcium binding and coiled-coil domain 2	34210	34357	147	0	0		1	78	78	1	78
10242	KCNMB2	protein-coding	potassium calcium-activated channel subfamily M regulatory beta subunit 2	285579	286156	577	2	829	88|741	3	1177	60|376|741	1	348
10257	ABCC4	protein-coding	ATP binding cassette subfamily C member 4	281616	282599	983	1	100	100	0	0		-1	-100
102723623	GOLGA6L26	protein-coding	golgin A6 family like 26	9661	9663	2	1	207	207	0	0		-1	-207
10283	CWC27	protein-coding	CWC27 spliceosome associated cyclophilin	249820	249824	4	1	337	337	1	336	336	0	-1
10291	SF3A1	protein-coding	splicing factor 3a subunit 1	24906	24907	1	1	87	87	1	87	87	0	0
10296	MAEA	protein-coding	macrophage erythroblast attacher, E3 ubiquitin ligase	50246	50314	68	2	439	200|239	2	425	200|225	0	-14
10298	PAK4	protein-coding	p21 (RAC1) activated kinase 4	53618	53794	176	0	0		1	183	183	1	183
10300	KATNB1	protein-coding	katanin regulatory subunit B1	21474	21425	-49	1	50	50	0	0		-1	-50
10335	IRAG1	protein-coding	inositol 1,4,5-triphosphate receptor associated 1	120660	121050	390	0	0		1	315	315	1	315
10336	PCGF3	protein-coding	polycomb group ring finger 3	64257	62422	-1835	2	1052	153|899	2	1950	102|1848	0	898
10345	TRDN	protein-coding	triadin	420611	420453	-158	1	95	95	1	98	98	0	3
10347	ABCA7	protein-coding	ATP binding cassette subfamily A member 7	25465	27461	1996	0	0		2	731	200|531	2	731
10363	HMG20A	protein-coding	high mobility group 20A	64715	65053	338	0	0		1	329	329	1	329
10368	CACNG3	protein-coding	calcium voltage-gated channel auxiliary subunit gamma 3	106077	106429	352	0	0		1	317	317	1	317
10369	CACNG2	protein-coding	calcium voltage-gated channel auxiliary subunit gamma 2	142895	143413	518	0	0		1	198	198	1	198
10371	SEMA3A	protein-coding	semaphorin 3A	239012	238630	-382	2	637	311|326	1	310	310	-1	-327
10391	CORO2B	protein-coding	coronin 2B	148813	148473	-340	1	292	292	0	0		-1	-292
104	ADARB1	protein-coding	adenosine deaminase RNA specific B1	151980	153728	1748	2	143	64|79	1	83	83	-1	-60
10403	NDC80	protein-coding	NDC80 kinetochore complex component	45078	44919	-159	1	186	186	0	0		-1	-186
10404	CPQ	protein-coding	carboxypeptidase Q	498259	498249	-10	1	65	65	1	65	65	0	0
10418	SPON1	protein-coding	spondin 1	305410	305349	-61	2	170	67|103	2	152	61|91	0	-18
10426	TUBGCP3	protein-coding	tubulin gamma complex component 3	103142	103714	572	0	0		2	559	186|373	2	559
10428	CFDP1	protein-coding	craniofacial development protein 1	139793	138935	-858	1	842	842	0	0		-1	-842
104326056	ZNF511-PRAP1	protein-coding	ZNF511-PRAP1 readthrough	43769	44448	679	1	134	134	1	220	220	0	86
10439	OLFM1	protein-coding	olfactomedin 1	22599	24061	1462	0	0		2	218	51|167	2	218
10449	ACAA2	protein-coding	acetyl-CoA acyltransferase 2	31369	34015	2646	0	0		1	2650	2650	1	2650
10451	VAV3	protein-coding	vav guanine nucleotide exchange factor 3	394019	393961	-58	1	2513	2513	1	2513	2513	0	0
10458	BAIAP2	protein-coding	BAR/IMD domain containing adaptor protein 2	82283	82366	83	1	237	237	3	309	71|95|143	2	72
10463	SLC30A9	protein-coding	solute carrier family 30 member 9	99931	100028	97	1	184	184	0	0		-1	-184
10484	SEC23A	protein-coding	SEC23 homolog A, COPII coat complex component	71316	71320	4	1	62	62	1	62	62	0	0
10486	CAP2	protein-coding	cyclase associated actin cytoskeleton regulatory protein 2	164185	164218	33	1	313	313	1	313	313	0	0
10493	VAT1	protein-coding	vesicle amine transport 1	7778	8369	591	0	0		1	599	599	1	599
105	ADARB2	protein-coding	adenosine deaminase RNA specific B2 (inactive)	560212	560874	662	24	6136	53|54|68|70|70|72|72|83|84|107|114|121|123|132|149|158|167|269|408|451|509|546|674|1582	23	5479	50|52|61|63|70|72|80|81|104|105|121|150|168|176|190|204|368|409|442|475|574|728|736	-1	-657
10507	SEMA4D	protein-coding	semaphorin 4D	102655	102845	190	1	96	96	2	149	53|96	1	53
10522	DEAF1	protein-coding	DEAF1 transcription factor	50989	51229	240	1	454	454	3	700	122|124|454	2	246
10533	ATG7	protein-coding	autophagy related 7	285268	285621	353	1	212	212	1	52	52	0	-160
105370706	LOC105370706	protein-coding	uncharacterized LOC105370706	11914	11914	0	1	307	307	1	307	307	0	0
105372267	NFILZ	protein-coding	NFIL3 like basic leucine zipper	50518	51370	852	1	69	69	3	481	58|64|359	2	412
105374355|285489	LOC105374355|DOK7	protein-coding|protein-coding	vegetative cell wall protein gp1-like|docking protein 7	8967|31176	31151	-8992	1	88	88	0	0		-1	-88
105375434	LOC105375434	protein-coding	uncharacterized LOC105375434	26236	18498	-7738	1	680	680	0	0		-1	-680
105375795	LY6S	protein-coding	lymphocyte antigen 6 family member S		4970		0	0		1	99	99	1	99
105376714	SLC30A4-AS1	protein-coding	SLC30A4 antisense RNA 1	29566	29566	0	3	430	52|70|308	2	421	122|299	-1	-9
105377805	LOC105377805	protein-coding	basic salivary proline-rich protein 4-like	12232	17008	4776	4	375	59|80|116|120	1	58	58	-3	-317
105378149	LOC105378149	protein-coding	zinc finger protein 227-like		27068		0	0		3	440	60|60|320	3	440
105378571|54777	LOC105378571|CFAP46	protein-coding|protein-coding	uncharacterized LOC105378571|cilia and flagella associated protein 46	134178	6871|134384	7077	0	0		1	255	255	1	255
105378947	LOC105378947	protein-coding	proline-rich extensin-like protein EPR1	25010			2	200	68|132	0	0		-2	-200
105378952	KLF18	protein-coding	KLF transcription factor 18	3810	4513	703	1	84	84	0	0		-1	-84
105379585|9228	LOC105379585|DLGAP2	protein-coding|protein-coding	keratinocyte proline-rich protein-like|DLG associated protein 2	970848	19606|957933	6691	0	0		5	1612	50|102|125|495|840	5	1612
10541	ANP32B	protein-coding	acidic nuclear phosphoprotein 32 family member B	32602	32603	1	1	330	330	1	331	331	0	1
10555	AGPAT2	protein-coding	1-acylglycerol-3-phosphate O-acyltransferase 2	14314	14519	205	0	0		2	285	81|204	2	285
1056	CEL	protein-coding	carboxyl ester lipase	9880	9848	-32	1	65	65	0	0		-1	-65
10570	DPYSL4	protein-coding	dihydropyrimidinase like 4	18811	18381	-430	2	384	55|329	0	0		-2	-384
10573	MRPL28	protein-coding	mitochondrial ribosomal protein L28	3569	4345	776	0	0		1	51	51	1	51
10581	IFITM2	protein-coding	interferon induced transmembrane protein 2	1579	1581	2	0	0		1	780	780	1	780
10585	POMT1	protein-coding	protein O-mannosyltransferase 1	20881	20949	68	0	0		1	68	68	1	68
10587	TXNRD2	protein-coding	thioredoxin reductase 2	66296	67117	821	0	0		1	160	160	1	160
10611	PDLIM5	protein-coding	PDZ and LIM domain 5	216281	215936	-345	1	316	316	0	0		-1	-316
10626	TRIM16	protein-coding	tripartite motif containing 16	54985	55003	18	2	1309	57|1252	2	1309	57|1252	0	0
10630	PDPN	protein-coding	podoplanin	34125	34109	-16	1	62	62	1	62	62	0	0
10645	CAMKK2	protein-coding	calcium/calmodulin dependent protein kinase kinase 2	60127	60754	627	0	0		1	115	115	1	115
10656	KHDRBS3	protein-coding	KH RNA binding domain containing, signal transduction associated 3	190154	190234	80	0	0		1	58	58	1	58
10658	CELF1	protein-coding	CUGBP Elav-like family member 1	87195	87142	-53	1	72	72	0	0		-1	-72
10665	TSBP1	protein-coding	testis expressed basic protein 1	79205	78842	-363	1	323	323	0	0		-1	-323
10669	CGREF1	protein-coding	cell growth regulator with EF-hand domain 1	18534	18521	-13	1	51	51	0	0		-1	-51
106707243|5554	PRH1-TAS2R14|PRH1	protein-coding|protein-coding	PRH1-TAS2R14 readthrough|proline rich protein HaeIII subfamily 1	234201|290646	230371|286753	-7723	5	6229	53|88|314|338|5436	3	707	198|199|310	-2	-5522
10690	FUT9	protein-coding	fucosyltransferase 9	199638	200887	1249	1	102	102	1	102	102	0	0
107080644|10695	CNPY3-GNMT|CNPY3	protein-coding|protein-coding	CNPY3-GNMT readthrough|canopy FGF signaling regulator 3	34400|9814	34470|9886	142	0	0		1	76	76	1	76
10718	NRG3	protein-coding	neuregulin 3	1111984	1111537	-447	1	149	149	2	199	50|149	1	50
10723	SLC12A7	protein-coding	solute carrier family 12 member 7	61679	62135	456	4	1767	81|110|450|1126	3	1078	85|239|754	-1	-689
10746	MAP3K2	protein-coding	mitogen-activated protein kinase kinase kinase 2	44561	44624	63	0	0		1	51	51	1	51
10771	ZMYND11	protein-coding	zinc finger MYND-type containing 11	120150	120219	69	0	0		1	50	50	1	50
10788	IQGAP2	protein-coding	IQ motif containing GTPase activating protein 2	304847	304951	104	0	0		1	74	74	1	74
107983958	LOC107983958	protein-coding	uncharacterized LOC107983958	14203	14432	229	0	0		1	246	246	1	246
107986096	MDFIC2	protein-coding	MyoD family inhibitor domain containing 2	118159	118065	-94	1	55	55	0	0		-1	-55
107986837	LOC107986837	protein-coding	uncharacterized LOC107986837	45366	45427	61	0	0		1	81	81	1	81
107986982|27161	LOC107986982|AGO2	protein-coding|protein-coding	MAGE-like protein 2|argonaute RISC catalytic component 2	16341|115477	115136	-16682	2	360	60|300	0	0		-2	-360
107987042|23189	LOC107987042|KANK1	protein-coding|protein-coding	phosphatidylinositol 4,5-bisphosphate 5-phosphatase A-like|KN motif and ankyrin repeat domains 1	3734|241408	3222|241262	-658	3	341	56|114|171	0	0		-3	-341
10801	SEPTIN9	protein-coding	septin 9	181075	181864	789	3	285	57|59|169	2	230	60|170	-1	-55
10806	SDCCAG8	protein-coding	SHH signaling and ciliogenesis regulator SDCCAG8	244050	244829	779	2	162	54|108	3	238	54|76|108	1	76
10815	CPLX1	protein-coding	complexin 1	41172	41194	22	1	154	154	1	154	154	0	0
1084	CEACAM3	protein-coding	CEA cell adhesion molecule 3	14967	15073	106	0	0		1	100	100	1	100
10841	FTCD	protein-coding	formimidoyltransferase cyclodeaminase	19317	20673	1356	0	0		3	549	50|200|299	3	549
10844	TUBGCP2	protein-coding	tubulin gamma complex component 2	30237	29053	-1184	3	1568	102|275|1191	0	0		-3	-1568
10848	PPP1R13L	protein-coding	protein phosphatase 1 regulatory subunit 13 like	25431	25441	10	1	325	325	1	325	325	0	0
10855	HPSE	protein-coding	heparanase	42692	42694	2	1	285	285	1	293	293	0	8
10856	RUVBL2	protein-coding	RuvB like AAA ATPase 2	22083	21958	-125	1	125	125	0	0		-1	-125
10867	TSPAN9	protein-coding	tetraspanin 9	209180	209523	343	2	1054	68|986	1	1463	1463	-1	409
10877	CFHR4	protein-coding	complement factor H related 4	30581	30591	10	0	0		1	383	383	1	383
10905	MAN1A2	protein-coding	mannosidase alpha class 1A member 2	161423	161803	380	0	0		1	275	275	1	275
10938	EHD1	protein-coding	EH domain containing 1	26979	26889	-90	1	96	96	0	0		-1	-96
10982	MAPRE2	protein-coding	microtubule associated protein RP/EB family member 2	102057	101762	-295	1	317	317	0	0		-1	-317
11005	SPINK5	protein-coding	serine peptidase inhibitor Kazal type 5	73402	73401	-1	1	316	316	1	316	316	0	0
110116772	ZNF765-ZNF761	protein-coding	ZNF765-ZNF761 readthrough	63112	63168	56	0	0		1	50	50	1	50
11017	SNRNP27	protein-coding	small nuclear ribonucleoprotein U4/U6.U5 subunit 27	11280	10736	-544	1	521	521	0	0		-1	-521
11030	RBPMS	protein-coding	RNA binding protein, mRNA processing factor	187715	188273	558	1	304	304	1	55	55	0	-249
11031	RAB31	protein-coding	RAB31, member RAS oncogene family	154250	154331	81	0	0		1	110	110	1	110
11033	ADAP1	protein-coding	ArfGAP with dual PH domains 1	56780	57995	1215	8	1760	80|89|102|209|237|259|297|487	2	539	127|412	-6	-1221
11037	STON1	protein-coding	stonin 1	68359	65252	-3107	3	3227	62|133|3032	0	0		-3	-3227
11043	MID2	protein-coding	midline 2	105771	106126	355	0	0		1	115	115	1	115
1106	CHD2	protein-coding	chromodomain helicase DNA binding protein 2	127672	127681	9	1	313	313	1	313	313	0	0
11060	WWP2	protein-coding	WW domain containing E3 ubiquitin protein ligase 2	179407	179455	48	0	0		1	107	107	1	107
11064	CNTRL	protein-coding	centriolin	102655	102575	-80	2	245	76|169	1	57	57	-1	-188
11076	TPPP	protein-coding	tubulin polymerization promoting protein	33490	32823	-667	1	337	337	1	302	302	0	-35
11077	HSF2BP	protein-coding	heat shock transcription factor 2 binding protein	130302	130295	-7	2	535	52|483	3	3471	52|483|2936	1	2936
11079	RER1	protein-coding	retention in endoplasmic reticulum sorting receptor 1	13595	13916	321	0	0		1	95	95	1	95
1109	AKR1C4	protein-coding	aldo-keto reductase family 1 member C4	22112	22096	-16	1	103	103	1	103	103	0	0
111	ADCY5	protein-coding	adenylate cyclase 5	166794	167290	496	0	0		1	311	311	1	311
11101	ATE1	protein-coding	arginyltransferase 1	187607	187815	208	0	0		2	212	50|162	2	212
111064647	CSNKA2IP	protein-coding	casein kinase 2 subunit alpha' interacting protein	129138	129368	230	1	58	58	0	0		-1	-58
11107	PRDM5	protein-coding	PR/SET domain 5	230811	230818	7	1	317	317	1	317	317	0	0
1112	FOXN3	protein-coding	forkhead box N3	261056	261118	62	3	830	153|299|378	2	1147	403|744	-1	317
11122	PTPRT	protein-coding	protein tyrosine phosphatase receptor type T	1117150	1119284	2134	3	346	66|95|185	4	636	57|95|185|299	1	290
11124	FAF1	protein-coding	Fas associated factor 1	523239	523506	267	0	0		1	311	311	1	311
11131	CAPN11	protein-coding	calpain 11	25581	26286	705	0	0		2	638	212|426	2	638
11141	IL1RAPL1	protein-coding	interleukin 1 receptor accessory protein like 1	1369272	1369490	218	2	182	52|130	2	111	52|59	0	-71
11149	BVES	protein-coding	blood vessel epicardial substance	39846	39525	-321	1	335	335	0	0		-1	-335
11173	ADAMTS7	protein-coding	ADAM metallopeptidase with thrombospondin type 1 motif 7	52258	52505	247	1	92	92	0	0		-1	-92
11177	BAZ1A	protein-coding	bromodomain adjacent to zinc finger domain 1A	122629	122625	-4	1	331	331	1	318	318	0	-13
11199	ANXA10	protein-coding	annexin A10	95199	95312	113	0	0		1	62	62	1	62
11214	AKAP13	protein-coding	A-kinase anchoring protein 13	368752	368726	-26	1	2191	2191	1	2191	2191	0	0
112267908	LOC112267908	protein-coding	translation initiation factor IF-2-like	92137			2	1180	309|871	0	0		-2	-1180
112268044	LOC112268044	protein-coding	ankyrin repeat domain-containing protein 18B-like	60841	24125	-36716	1	81	81	1	57	57	0	-24
112268076	LOC112268076	protein-coding	translation initiation factor IF-2-like	154151			2	2699	80|2619	0	0		-2	-2699
112268260	LOC112268260	protein-coding	uncharacterized LOC112268260	17101			1	611	611	0	0		-1	-611
112268458	LOC112268458	protein-coding	keratinocyte proline-rich protein	26747	24212	-2535	3	329	94|94|141	0	0		-3	-329
11231	SEC63	protein-coding	SEC63 homolog, protein translocation regulator	90452	89906	-546	2	536	233|303	1	272	272	-1	-264
112488738	TAF11L10	protein-coding	TATA-box binding protein associated factor 11 like 10	596	596	0	1	731	731	0	0		-1	-731
11252	PACSIN2	protein-coding	protein kinase C and casein kinase substrate in neurons 2	77275	77294	19	1	58	58	1	58	58	0	0
112714	TUBA3E	protein-coding	tubulin alpha 3e	6694	6694	0	1	2474	2474	1	2474	2474	0	0
11276	SYNRG	protein-coding	synergin gamma	94611	94901	290	0	0		1	317	317	1	317
11278	KLF12	protein-coding	KLF transcription factor 12	447840	448198	358	2	103	50|53	4	495	53|55|76|311	2	392
11281	POU6F2	protein-coding	POU class 6 homeobox 2	490692	491212	520	1	65	65	1	473	473	0	408
11283	CYP4F8	protein-coding	cytochrome P450 family 4 subfamily F member 8	15421	15560	139	0	0		1	134	134	1	134
112885	PHF21B	protein-coding	PHD finger protein 21B	128843	129206	363	1	66	66	2	143	62|81	1	77
113146	AHNAK2	protein-coding	AHNAK nucleoprotein 2	41121	39125	-1996	3	1980	495|495|990	0	0		-3	-1980
11316	COPE	protein-coding	COPI coat complex subunit epsilon	19873	20007	134	0	0		1	123	123	1	123
113178	SCAMP4	protein-coding	secretory carrier membrane protein 4	20614	20609	-5	1	135	135	1	135	135	0	0
11326	VSIG4	protein-coding	V-set and immunoglobulin domain containing 4	18342	19057	715	0	0		1	124	124	1	124
11336	EXOC3	protein-coding	exocyst complex component 3	24114	24137	23	1	230	230	1	60	60	0	-170
11339	OIP5	protein-coding	Opa interacting protein 5	23318	23318	0	1	410	410	1	410	410	0	0
11342	RNF13	protein-coding	ring finger protein 13	149451	149559	108	0	0		1	106	106	1	106
11343	MGLL	protein-coding	monoglyceride lipase	133449	133369	-80	1	72	72	0	0		-1	-72
113622	ADPRHL1	protein-coding	ADP-ribosylhydrolase like 1	31543	33084	1541	0	0		2	303	83|220	2	303
113730	KLHDC7B	protein-coding	kelch domain containing 7B	5124	5064	-60	1	71	71	0	0		-1	-71
1139	CHRNA7	protein-coding	cholinergic receptor nicotinic alpha 7 subunit	142503	142680	177	1	76	76	1	76	76	0	0
114	ADCY8	protein-coding	adenylate cyclase 8	260608	259722	-886	1	1988	1988	0	0		-1	-1988
114112	TXNRD3	protein-coding	thioredoxin reductase 3	48074	47750	-324	1	327	327	0	0		-1	-327
114131	UCN3	protein-coding	urocortin 3	9726	11229	1503	0	0		3	1359	52|230|1077	3	1359
114134	SLC2A13	protein-coding	solute carrier family 2 member 13	351056	351103	47	0	0		1	54	54	1	54
1143	CHRNB4	protein-coding	cholinergic receptor nicotinic beta 4 subunit	17099	17047	-52	1	58	58	0	0		-1	-58
114327	EFHC1	protein-coding	EF-hand domain containing 1	76856	76873	17	1	54	54	1	54	54	0	0
114659|124903972|23512|55813|55352|128966683|84440|2123|2124|4974|4763|84282|55803|79736|79915|51379	LRRC37B|LOC124903972|SUZ12|UTP6|COPRS|LOC128966683|RAB11FIP4|EVI2A|EVI2B|OMG|NF1|RNF135|ADAP2|TEFM|ATAD5|CRLF3	protein-coding|protein-coding|protein-coding|protein-coding|protein-coding|protein-coding|protein-coding|protein-coding|protein-coding|protein-coding|protein-coding|protein-coding|protein-coding|protein-coding|protein-coding|protein-coding	leucine rich repeat containing 37B|uncharacterized LOC124903972|SUZ12 polycomb repressive complex 2 subunit|UTP6 small subunit processome component|coordinator of PRMT5 and differentiation stimulator|translation initiation factor IF-2-like|RAB11 family interacting protein 4|ecotropic viral integration site 2A|ecotropic viral integration site 2B|oligodendrocyte myelin glycoprotein|neurofibromin 1|…	32379|4683|64031|40804|7373|146536|5212|10284|2592|282750|28872|37377|7252|63903|42008	32384|4683|64034|40812|7375|3166|146938|5210|10276|2592|282378|28895|37373|7252|63903|42739	3954	0	0		1	1417316	1417316	1	1417316
114781	BTBD9	protein-coding	BTB domain containing 9	471478	471341	-137	1	137	137	0	0		-1	-137
114784	CSMD2	protein-coding	CUB and Sushi multiple domains 2	651844	651962	118	1	95	95	0	0		-1	-95
114786	XKR4	protein-coding	XK related 4	440026	439740	-286	2	673	316|357	1	357	357	-1	-316
114788	CSMD3	protein-coding	CUB and Sushi multiple domains 3	1214011	1213949	-62	1	53	53	1	53	53	0	0
114792	KLHL32	protein-coding	kelch like family member 32	216025	217661	1636	2	524	208|316	2	524	208|316	0	0
114793	FMNL2	protein-coding	formin like 2	314652	315116	464	1	120	120	2	159	69|90	1	39
114795	TMEM132B	protein-coding	transmembrane protein 132B	335761	335985	224	1	56	56	0	0		-1	-56
114805	GALNT13	protein-coding	polypeptide N-acetylgalactosaminyltransferase 13	582057	582581	524	0	0		2	443	107|336	2	443
114818	KLHL29	protein-coding	kelch like family member 29	323427	323114	-313	1	303	303	0	0		-1	-303
114879	OSBPL5	protein-coding	oxysterol binding protein like 5	78203	79254	1051	2	176	58|118	1	59	59	-1	-117
114884	OSBPL10	protein-coding	oxysterol binding protein like 10	320437	320949	512	2	108	50|58	1	328	328	-1	220
115004	CGAS	protein-coding	cyclic GMP-AMP synthase	28586	28303	-283	1	325	325	0	0		-1	-325
115196	ZNF554	protein-coding	zinc finger protein 554	16867	16869	2	1	82	82	1	82	82	0	0
115286	SLC25A26	protein-coding	solute carrier family 25 member 26	245313	245551	238	0	0		2	137	50|87	2	137
115290	FBXO17	protein-coding	F-box protein 17	34341	34321	-20	1	64	64	1	64	64	0	0
115294	PCMTD1	protein-coding	protein-L-isoaspartate (D-aspartate) O-methyltransferase domain containing 1	81453	81107	-346	1	323	323	0	0		-1	-323
115548	FCHO2	protein-coding	FCH and mu domain containing endocytic adaptor 2	134481	134725	244	0	0		1	303	303	1	303
115584	SLC5A11	protein-coding	solute carrier family 5 member 11	65660	68326	2666	1	64	64	0	0		-1	-64
115701	ALPK2	protein-coding	alpha kinase 2	147844	148346	502	0	0		1	107	107	1	107
115827	RAB3C	protein-coding	RAB3C, member RAS oncogene family	276319	277588	1269	1	173	173	2	220	61|159	1	47
115948	ODAD3	protein-coding	outer dynein arm docking complex subunit 3	14516	15074	558	0	0		2	518	56|462	2	518
116154	PHACTR3	protein-coding	phosphatase and actin regulator 3	243171	243247	76	1	56	56	2	123	57|66	1	67
116211	TM4SF19	protein-coding	transmembrane 4 L six family member 19	14841	14627	-214	2	999	71|928	1	928	928	-1	-71
116443	GRIN3A	protein-coding	glutamate ionotropic receptor NMDA type subunit 3A	169295	168525	-770	1	766	766	0	0		-1	-766
116447	TOP1MT	protein-coding	DNA topoisomerase I mitochondrial	25556	26011	455	2	260	106|154	0	0		-2	-260
116496	NIBAN1	protein-coding	niban apoptosis regulator 1	183476	177161	-6315	3	6700	322|322|6056	1	323	323	-2	-6377
116931	MED12L	protein-coding	mediator complex subunit 12L	350989	356951	5962	1	60	60	1	6079	6079	0	6019
116987	AGAP1	protein-coding	ArfGAP with GTPase domain, ankyrin repeat and PH domain 1	637750	637972	222	2	204	59|145	1	272	272	-1	68
117154	DACH2	protein-coding	dachshund family transcription factor 2	684151	679206	-4945	2	5004	312|4692	0	0		-2	-5004
117166	WFIKKN1	protein-coding	WAP, follistatin/kazal, immunoglobulin, kunitz and netrin domain containing 1	3132	3131	-1	2	248	88|160	2	248	88|160	0	0
117247	SLC16A10	protein-coding	solute carrier family 16 member 10	143691	148208	4517	0	0		1	4566	4566	1	4566
117248	GALNT15	protein-coding	polypeptide N-acetylgalactosaminyltransferase 15	55485	53644	-1841	1	1801	1801	0	0		-1	-1801
117581	TWIST2	protein-coding	twist family bHLH transcription factor 2	39172	39494	322	0	0		1	65	65	1	65
117583	PARD3B	protein-coding	par-3 family cell polarity regulator beta	1074687	1074702	15	2	158	66|92	2	152	60|92	0	-6
1182	CLCN3	protein-coding	chloride voltage-gated channel 3	103095	103433	338	0	0		1	316	316	1	316
118426	BORCS5	protein-coding	BLOC-1 related complex subunit 5	114155	114201	46	1	98	98	0	0		-1	-98
118429	ANTXR2	protein-coding	ANTXR cell adhesion molecule 2	172083	165962	-6121	1	6045	6045	0	0		-1	-6045
1186	CLCN7	protein-coding	chloride voltage-gated channel 7	30093	30147	54	1	100	100	1	150	150	0	50
118611	C10orf90	protein-coding	chromosome 10 open reading frame 90	96444	96458	14	1	146	146	1	146	146	0	0
1188	CLCNKB	protein-coding	chloride voltage-gated channel Kb	13526	13604	78	0	0		1	79	79	1	79
120114	FAT3	protein-coding	FAT atypical cadherin 3	671655	677802	6147	1	304	304	2	376	72|304	1	72
120400	NXPE1	protein-coding	neurexophilin and PC-esterase domain family member 1	40947	40944	-3	1	70	70	1	70	70	0	0
120526	DNAJC24	protein-coding	DnaJ heat shock protein family (Hsp40) member C24	62975	62962	-13	1	3873	3873	1	3873	3873	0	0
120892	LRRK2	protein-coding	leucine rich repeat kinase 2	144288	144067	-221	1	98	98	0	0		-1	-98
120935	CCDC38	protein-coding	coiled-coil domain containing 38	75566	75716	150	0	0		1	52	52	1	52
121256	TMEM132D	protein-coding	transmembrane protein 132D	832299	837200	4901	11	5515	52|63|126|168|174|331|332|384|826|1211|1848	10	4954	52|63|69|144|145|175|230|484|495|3097	-1	-561
121278	TPH2	protein-coding	tryptophan hydroxylase 2	93595	92015	-1580	1	1564	1564	0	0		-1	-1564
121599	SPIC	protein-coding	Spi-C transcription factor	11661	11679	18	1	51	51	1	51	51	0	0
121601	ANO4	protein-coding	anoctamin 4	333853	334182	329	0	0		1	324	324	1	324
121665	SPPL3	protein-coding	signal peptide peptidase like 3	141848	141800	-48	1	193	193	1	78	78	0	-115
121793	TEX29	protein-coding	testis expressed 29	23606	25173	1567	1	88	88	3	1630	127|343|1160	2	1542
122402	TDRD9	protein-coding	tudor domain containing 9	124211	124142	-69	1	126	126	1	126	126	0	0
122455339	C8orf90	protein-coding	chromosome 8 open reading frame 90	4058	4420	362	0	0		1	69	69	1	69
122539214	LOC122539214	protein-coding	Zinc finger protein LOC122539214	40049	40043	-6	1	64	64	0	0		-1	-64
123	PLIN2	protein-coding	perilipin 2	11731	11664	-67	1	96	96	0	0		-1	-96
123041	SLC24A4	protein-coding	solute carrier family 24 member 4	178316	178170	-146	1	152	152	0	0		-1	-152
123207	C15orf40	protein-coding	chromosome 15 open reading frame 40	16822	16792	-30	1	130	130	1	130	130	0	0
123283	TARS3	protein-coding	threonyl-tRNA synthetase 3	70877	70744	-133	1	61	61	0	0		-1	-61
123624	AGBL1	protein-coding	AGBL carboxypeptidase 1	949432	949675	243	1	64	64	3	563	84|190|289	2	499
124245	ZC3H18	protein-coding	zinc finger CCCH-type containing 18	61561	61787	226	0	0		2	296	74|222	2	296
124274	GPR139	protein-coding	G protein-coupled receptor 139	45651	45791	140	0	0		1	57	57	1	57
1244	ABCC2	protein-coding	ATP binding cassette subfamily C member 2	69954	70769	815	2	720	224|496	2	1314	629|685	0	594
124540	MSI2	protein-coding	musashi RNA binding protein 2	428166	426349	-1817	0	0		1	299	299	1	299
124565	SLC38A10	protein-coding	solute carrier family 38 member 10	44437	44437	0	2	112	51|61	2	112	51|61	0	0
124583	CANT1	protein-coding	calcium activated nucleotidase 1	18048	18208	160	0	0		1	125	125	1	125
124872	B4GALNT2	protein-coding	beta-1,4-N-acetyl-galactosaminyltransferase 2	44071	43757	-314	1	330	330	0	0		-1	-330
124900163|10336	LOC124900163|PCGF3	protein-coding|protein-coding	chloride intracellular channel protein 6-like|polycomb group ring finger 3	33761|64257	62422	-35596	1	1477	1477	0	0		-1	-1477
124900165	LOC124900165	protein-coding	uncharacterized LOC124900165	230434	228997	-1437	0	0		1	87	87	1	87
124900172|10336	LOC124900172|PCGF3	protein-coding|protein-coding	uncharacterized LOC124900172|polycomb group ring finger 3	19327|64257	19631|62422	-1531	0	0		1	303	303	1	303
124900189	LOC124900189	protein-coding	uncharacterized LOC124900189	9087	9087	0	1	2439	2439	1	2439	2439	0	0
124900276|138311	LOC124900276|DIPK1B	protein-coding|protein-coding	cuticle collagen 2-like|divergent protein kinase domain 1B	10902|12170	10897|12168	-7	1	106	106	1	106	106	0	0
124900389	LOC124900389	protein-coding	uncharacterized LOC124900389	61220	17818	-43402	1	178	178	1	178	178	0	0
124900646|3425	LOC124900646|IDUA	protein-coding|protein-coding	uncharacterized LOC124900646|alpha-L-iduronidase	1390|17520	1390|17436	-84	1	86	86	0	0		-1	-86
124900647	LOC124900647	protein-coding	nascent polypeptide-associated complex subunit alpha, muscle-specific form-like	85399	9996	-75403	0	0		1	62	62	1	62
124900992	LOC124900992	protein-coding	putative POM121-like protein 1-like	2790			1	810	810	0	0		-1	-810
124901165	LOC124901165	protein-coding	keratin-associated protein 5-5-like	31420	30763	-657	1	443	443	1	87	87	0	-356
124901235	LOC124901235	protein-coding	uncharacterized LOC124901235	3783	3795	12	1	554	554	1	377	377	0	-177
124901637	LOC124901637	protein-coding	putative uncharacterized protein FLJ44672	1244			1	1742	1742	0	0		-1	-1742
124901638	LOC124901638	protein-coding	putative uncharacterized protein FLJ44672	1726			1	1550	1550	0	0		-1	-1550
124901646|124901651	LOC124901646|LOC124901651	protein-coding|protein-coding	putative uncharacterized protein FLJ44672|putative uncharacterized protein FLJ44672	714|500	825|2790	2401	0	0		1	144	144	1	144
124901647	LOC124901647	protein-coding	putative uncharacterized protein FLJ44672	1463			1	143	143	0	0		-1	-143
124901807	LOC124901807	protein-coding	G patch domain-containing protein 8-like	1491			4	530	53|53|106|318	0	0		-4	-530
124902565	LOC124902565	protein-coding	uncharacterized LOC124902565	3695	4779	1084	1	69	69	1	69	69	0	0
124902693	LOC124902693	protein-coding	uncharacterized LOC124902693	10777	10757	-20	1	54	54	0	0		-1	-54
124902707	LOC124902707	protein-coding	actin, aortic smooth muscle-like	40987	41041	54	1	50	50	0	0		-1	-50
124902738	LOC124902738	protein-coding	endogenous retrovirus group K member 25 Env polyprotein	2497			1	8498	8498	0	0		-1	-8498
124903090	LOC124903090	protein-coding	vegetative cell wall protein gp1-like	11887			3	1272	390|400|482	0	0		-3	-1272
124903217|79774	LOC124903217|GRTP1	protein-coding|protein-coding	MAGE-like protein 2|growth hormone regulated TBC protein 1	3285|39967	40611	-2641	3	1126	58|356|712	0	0		-3	-1126
124903220|348013	LOC124903220|TMEM255B	protein-coding|protein-coding	uncharacterized LOC124903220|transmembrane protein 255B	57769	5543|56961	4735	0	0		1	229	229	1	229
124903229|124900338	LOC124903229|LOC124900338	protein-coding|protein-coding	NADH-ubiquinone oxidoreductase chain 5-like|formin-like protein 5	6397|58100			2	182	50|132	0	0		-2	-182
124903442	LOC124903442	protein-coding	uncharacterized LOC124903442	36474	37297	823	0	0		1	63	63	1	63
124903757|29123	LOC124903757|ANKRD11	protein-coding|protein-coding	keratin-associated protein 5-2-like|ankyrin repeat domain containing 11	4859|222931	4859|223257	326	2	124	61|63	2	124	61|63	0	0
124903828|63976	LOC124903828|PRDM16	protein-coding|protein-coding	collagen alpha-5(IV) chain-like|PR/SET domain 16	30330|369418	30344|372179	2775	2	241	97|144	2	241	97|144	0	0
124904094	LOC124904094	protein-coding	uncharacterized LOC124904094	9191	9182	-9	1	204	204	2	204	51|153	1	0
124904103	LOC124904103	protein-coding	uncharacterized LOC124904103	7148			2	159	53|106	0	0		-2	-159
124904331|374868	LOC124904331|ATP9B	protein-coding|protein-coding	uncharacterized LOC124904331|ATPase phospholipid transporting 9B (putative)	3980|308889	6886|313783	7800	1	1002	1002	1	1002	1002	0	0
124904579	LOC124904579	protein-coding	UPF0764 protein C16orf89-like	7787			1	2266	2266	0	0		-1	-2266
124904790	LOC124904790	protein-coding	uncharacterized LOC124904790	57418			2	546	130|416	0	0		-2	-546
124905153	LOC124905153	protein-coding	uncharacterized LOC124905153	7937			1	54	54	0	0		-1	-54
124905352	LOC124905352	protein-coding	vegetative cell wall protein gp1-like	3071	3542	471	1	88	88	0	0		-1	-88
124905368	LOC124905368	protein-coding	translation initiation factor IF-2-like	1807			1	87	87	0	0		-1	-87
124905687|6497	LOC124905687|SKI	protein-coding|protein-coding	nuclear speckle splicing regulatory protein 1-like|SKI proto-oncogene	81894	20772|82411	21289	0	0		2	433	63|370	2	433
124905962	LOC124905962	protein-coding	collagen alpha-2(I) chain-like	7636	15073	7437	1	269	269	2	863	270|593	1	594
124906010	LOC124906010	protein-coding	uncharacterized LOC124906010	36916	36983	67	1	62	62	2	314	125|189	1	252
124906470	LOC124906470	protein-coding	uncharacterized LOC124906470		17772		0	0		5	2089	120|183|237|374|1175	5	2089
124906582	LOC124906582	protein-coding	elastin-like		8605		0	0		3	635	75|150|410	3	635
124906590	LOC124906590	protein-coding	putative uncharacterized protein FLJ44672		1833		0	0		4	477	95|95|143|144	4	477
124906625	LOC124906625	protein-coding	vegetative cell wall protein gp1-like		3776		0	0		1	208	208	1	208
124906633|124901639|124906635	LOC124906633|LOC124901639|LOC124906635	protein-coding|protein-coding|protein-coding	putative uncharacterized protein FLJ44672|putative uncharacterized protein FLJ44672|putative uncharacterized protein FLJ44672	578	932|571|6423	7348	0	0		1	1739	1739	1	1739
124906647	LOC124906647	protein-coding	mucin-17-like		26038		0	0		2	9465	723|8742	2	9465
124906654	LOC124906654	protein-coding	topoisomerase 1-associated factor 1-like		6847		0	0		2	220	106|114	2	220
124906671	LOC124906671	protein-coding	putative uncharacterized protein FLJ44672		716		0	0		1	96	96	1	96
124906671|124906674|124906672|124906675	LOC124906671|LOC124906674|LOC124906672|LOC124906675	protein-coding|protein-coding|protein-coding|protein-coding	putative uncharacterized protein FLJ44672|putative uncharacterized protein FLJ92257|putative uncharacterized protein FLJ44672|putative uncharacterized protein FLJ44672		716|834|683|840		0	0		1	3676	3676	1	3676
124906938	LOC124906938	protein-coding	collagen alpha-2(IV) chain-like		14533		0	0		3	1509	297|420|792	3	1509
124906987	LOC124906987	protein-coding	uncharacterized LOC124906987		3639		0	0		2	161	53|108	2	161
124907012	LOC124907012	protein-coding	endogenous retrovirus group K member 7 Env polyprotein-like		158488		0	0		1	96	96	1	96
124907090	LOC124907090	protein-coding	ankyrin repeat domain-containing protein SOWAHC-like		47069		0	0		1	230	230	1	230
124907867	LOC124907867	protein-coding	periaxin-like	25612			1	126	126	0	0		-1	-126
124908038|9150	LOC124908038|CTDP1	protein-coding|protein-coding	uncharacterized LOC124908038|CTD phosphatase subunit 1	74700	7491|76100	8891	0	0		1	928	928	1	928
124908048	LOC124908048	protein-coding	extensin-like	15353			1	105	105	0	0		-1	-105
124908066	LOC124908066	protein-coding	proteoglycan 4-like		6531		0	0		1	64	64	1	64
124908109	LOC124908109	protein-coding	uncharacterized LOC124908109		6015		0	0		5	4104	98|196|490|1072|2248	5	4104
124908110	LOC124908110	protein-coding	uncharacterized LOC124908110		23003		0	0		13	27846	98|98|98|585|588|879|1075|1078|1268|1464|3225|3323|14067	13	27846
124908119	LOC124908119	protein-coding	cyclin-dependent kinase 2-associated protein 2-like		4995		0	0		1	680	680	1	680
124908120	LOC124908120	protein-coding	uncharacterized LOC124908120		42158		0	0		1	6938	6938	1	6938
124908433	LOC124908433	protein-coding	translation initiation factor IF-2-like		2949		0	0		2	798	168|630	2	798
124909474	LOC124909474	protein-coding	uncharacterized LOC124909474	13245			1	1608	1608	0	0		-1	-1608
124989	EFCAB13	protein-coding	EF-hand calcium binding domain 13	117357	117645	288	0	0		1	266	266	1	266
125206	SLC5A10	protein-coding	solute carrier family 5 member 10	70400	71728	1328	0	0		1	1367	1367	1	1367
125316803	POLGARF	protein-coding	POLG alternative reading frame		18500		0	0		1	180	180	1	180
1259	CNGA1	protein-coding	cyclic nucleotide gated channel subunit alpha 1	76968	76797	-171	1	102	102	0	0		-1	-102
126014	OSCAR	protein-coding	osteoclast associated Ig-like receptor	6135	6262	127	0	0		1	94	94	1	94
126133	ALDH16A1	protein-coding	aldehyde dehydrogenase 16 family member A1	17825	20354	2529	1	218	218	1	2774	2774	0	2556
126147	NTN5	protein-coding	netrin 5	11610	11548	-62	1	234	234	1	207	207	0	-27
126208	ZNF787	protein-coding	zinc finger protein 787	33929	33911	-18	1	77	77	0	0		-1	-77
126231	ZNF573	protein-coding	zinc finger protein 573	41284	41048	-236	1	262	262	0	0		-1	-262
126295	ZNF57	protein-coding	zinc finger protein 57	17545	16379	-1166	1	1180	1180	1	142	142	0	-1038
1265	CNN2	protein-coding	calponin 2	12457	12457	0	3	1176	282|438|456	2	720	282|438	-1	-456
126520	PLK5	protein-coding	polo like kinase 5 (inactive)	11969	11761	-208	1	171	171	0	0		-1	-171
126755	LRRC38	protein-coding	leucine rich repeat containing 38	39030	39035	5	1	185	185	1	189	189	0	4
126969	SLC44A3	protein-coding	solute carrier family 44 member 3	74645	74956	311	0	0		1	318	318	1	318
1272	CNTN1	protein-coding	contactin 1	379976	379458	-518	3	460	60|94|306	0	0		-3	-460
127253	TYW3	protein-coding	tRNA-yW synthesizing protein 3 homolog	33525	33797	272	0	0		1	190	190	1	190
127254	ERICH3	protein-coding	glutamate rich 3	105669	105651	-18	1	100	100	1	100	100	0	0
127579	DCST2	protein-coding	DC-STAMP domain containing 2	15254	15257	3	1	104	104	1	104	104	0	0
127795	C1orf87	protein-coding	chromosome 1 open reading frame 87	83376	83489	113	0	0		1	76	76	1	76
127845	GOLT1A	protein-coding	golgi transport 1A	15825	15814	-11	1	58	58	0	0		-1	-58
128025	WDR64	protein-coding	WD repeat domain 64	150496	151031	535	0	0		3	582	144|147|291	3	582
1281	COL3A1	protein-coding	collagen type III alpha 1 chain	38373	38306	-67	1	78	78	0	0		-1	-78
128178	EDARADD	protein-coding	EDAR associated via death domain	89496	89152	-344	1	325	325	0	0		-1	-325
1282	COL4A1	protein-coding	collagen type IV alpha 1 chain	158194	158848	654	0	0		3	524	82|203|239	3	524
128239	IQGAP3	protein-coding	IQ motif containing GTPase activating protein 3	47160	44929	-2231	1	2231	2231	0	0		-1	-2231
1284	COL4A2	protein-coding	collagen type IV alpha 2 chain	205925	206899	974	3	514	143|167|204	6	824	59|71|72|90|209|323	3	310
1285	COL4A3	protein-coding	collagen type IV alpha 3 chain	150168	150089	-79	2	325	55|270	1	328	328	-1	3
128553	TSHZ2	protein-coding	teashirt zinc finger homeobox 2	522972	523972	1000	2	217	57|160	1	108	108	-1	-109
1287	COL4A5	protein-coding	collagen type IV alpha 5 chain	257707	257748	41	0	0		1	50	50	1	50
1289	COL5A1	protein-coding	collagen type V alpha 1 chain	203040	206776	3736	2	136	52|84	2	575	77|498	0	439
128966584|124906635	LOC128966584|LOC124906635	protein-coding|protein-coding	putative uncharacterized protein FLJ44672|putative uncharacterized protein FLJ44672		720|6423		0	0		1	3396	3396	1	3396
128966584|124906668|124906633|124901639|124906635	LOC128966584|LOC124906668|LOC124906633|LOC124901639|LOC124906635	protein-coding|protein-coding|protein-coding|protein-coding|protein-coding	putative uncharacterized protein FLJ44672|putative uncharacterized protein FLJ44672|putative uncharacterized protein FLJ44672|putative uncharacterized protein FLJ44672|putative uncharacterized protein FLJ44672	578	720|563|932|571|6423	8631	0	0		1	3587	3587	1	3587
128966584|124906668|124906633|124906635	LOC128966584|LOC124906668|LOC124906633|LOC124906635	protein-coding|protein-coding|protein-coding|protein-coding	putative uncharacterized protein FLJ44672|putative uncharacterized protein FLJ44672|putative uncharacterized protein FLJ44672|putative uncharacterized protein FLJ44672		720|563|932|6423		0	0		1	5425	5425	1	5425
128966598	LOC128966598	protein-coding	neuroblastoma breakpoint family member 1-like		52723		0	0		1	6289	6289	1	6289
128966689|54020	LOC128966689|SLC37A1	protein-coding|protein-coding	PE-PGRS family protein PE_PGRS30-like|solute carrier family 37 member 1	81804	18935|81735	18866	0	0		1	57	57	1	57
128966762|5799	LOC128966762|PTPRN2	protein-coding|protein-coding	extensin-like|protein tyrosine phosphatase receptor type N2	1048767	10693|1069497	31423	0	0		2	134	64|70	2	134
1290	COL5A2	protein-coding	collagen type V alpha 2 chain	147863	148265	402	0	0		1	310	310	1	310
1291	COL6A1	protein-coding	collagen type VI alpha 1 chain	23278	24234	956	3	245	63|68|114	4	820	63|100|328|329	1	575
1292	COL6A2	protein-coding	collagen type VI alpha 2 chain	34736	34742	6	0	0		1	53	53	1	53
129446	XIRP2	protein-coding	xin actin binding repeat containing 2	371273	371219	-54	0	0		1	64	64	1	64
129684	CNTNAP5	protein-coding	contactin associated protein family member 5	895932	896228	296	1	60	60	3	173	56|58|59	2	113
129804	FBLN7	protein-coding	fibulin 7	49833	49774	-59	1	297	297	0	0		-1	-297
129852	C2orf73	protein-coding	chromosome 2 open reading frame 73	30697	28719	-1978	1	1977	1977	0	0		-1	-1977
129880	BBS5	protein-coding	Bardet-Biedl syndrome 5	27161	27788	627	0	0		1	638	638	1	638
129881	CFAP210	protein-coding	cilia and flagella associated protein 210	48980	51426	2446	0	0		1	2473	2473	1	2473
1299	COL9A3	protein-coding	collagen type IX alpha 3 chain	24109	24713	604	1	95	95	3	459	79|95|285	2	364
13	AADAC	protein-coding	arylacetamide deacetylase	14372	14541	169	0	0		1	180	180	1	180
130367	SGPP2	protein-coding	sphingosine-1-phosphate phosphatase 2	138078	138210	132	1	81	81	1	194	194	0	113
130399	ACVR1C	protein-coding	activin A receptor type 1C	102097	101764	-333	1	329	329	0	0		-1	-329
1305	COL13A1	protein-coding	collagen type XIII alpha 1 chain	157238	157543	305	0	0		1	311	311	1	311
130560	SPATA3	protein-coding	spermatogenesis associated 3	11919	13156	1237	0	0		2	187	60|127	2	187
1310	COL19A1	protein-coding	collagen type XIX alpha 1 chain	345912	346340	428	1	188	188	1	221	221	0	33
131034	CPNE4	protein-coding	copine 4	501445	502158	713	5	5475	52|341|1000|1492|2590	6	5553	52|98|318|1031|1688|2366	1	78
1312	COMT	protein-coding	catechol-O-methyltransferase	28203	28139	-64	1	67	67	0	0		-1	-67
131566	DCBLD2	protein-coding	discoidin, CUB and LCCL domain containing 2	105754	105784	30	1	645	645	1	663	663	0	18
131669	UROC1	protein-coding	urocanate hydratase 1	36607	36431	-176	1	96	96	0	0		-1	-96
133522	PPARGC1B	protein-coding	PPARG coactivator 1 beta	124712	124627	-85	2	162	72|90	1	72	72	-1	-90
133957	CCDC127	protein-coding	coiled-coil domain containing 127	21285	20950	-335	1	91	91	0	0		-1	-91
1347	COX7A2	protein-coding	cytochrome c oxidase subunit 7A2	12511	12175	-336	1	319	319	0	0		-1	-319
135138	PACRG	protein-coding	parkin coregulated	588368	588859	491	2	252	99|153	2	486	153|333	0	234
135228	CD109	protein-coding	CD109 molecule	132110	132143	33	1	306	306	0	0		-1	-306
136	ADORA2B	protein-coding	adenosine A2b receptor	30616	30615	-1	1	318	318	1	318	318	0	0
1360	CPB1	protein-coding	carboxypeptidase B1	32376	32070	-306	1	318	318	0	0		-1	-318
136227	COL26A1	protein-coding	collagen type XXVI alpha 1 chain	196149	194879	-1270	1	64	64	0	0		-1	-64
1363	CPE	protein-coding	carboxypeptidase E	119539	119641	102	0	0		1	54	54	1	54
136306	SVOPL	protein-coding	SVOP like	69939	72711	2772	3	1075	64|239|772	2	2631	239|2392	-1	1556
1370	CPN2	protein-coding	carboxypeptidase N subunit 2	11560	11158	-402	1	358	358	0	0		-1	-358
137695	TMEM68	protein-coding	transmembrane protein 68	34620	34397	-223	2	232	102|130	0	0		-2	-232
1378	CR1	protein-coding	complement C3b/C4b receptor 1 (Knops blood group)	145608	127032	-18576	1	17094	17094	1	17105	17105	0	11
137835	TMEM71	protein-coding	transmembrane protein 71	50641	50531	-110	1	108	108	0	0		-1	-108
137868	SGCZ	protein-coding	sarcoglycan zeta	1153586	1153723	137	1	320	320	3	526	160|179|187	2	206
137970	UNC5D	protein-coding	unc-5 netrin receptor D	561065	561557	492	1	317	317	1	348	348	0	31
138046	RALYL	protein-coding	RALY RNA binding protein like	738570	738841	271	1	56	56	1	308	308	0	252
138241	C9orf85	protein-coding	chromosome 9 open reading frame 85	61818	62125	307	0	0		1	328	328	1	328
139322	APOOL	protein-coding	apolipoprotein O like	89438	89929	491	1	88	88	1	607	607	0	519
1397	CRIP2	protein-coding	cysteine rich protein 2	5341	7583	2242	1	54	54	2	367	113|254	1	313
139818	DOCK11	protein-coding	dedicator of cytokinesis 11	190332	190461	129	0	0		1	68	68	1	68
140458	ASB5	protein-coding	ankyrin repeat and SOCS box containing 5	55549	56277	728	0	0		1	649	649	1	649
140460	ASB7	protein-coding	ankyrin repeat and SOCS box containing 7	27620	27548	-72	1	92	92	0	0		-1	-92
140462	ASB9	protein-coding	ankyrin repeat and SOCS box containing 9	26096	26920	824	0	0		1	828	828	1	828
140469	MYO3B	protein-coding	myosin IIIB	477020	476956	-64	1	136	136	2	159	63|96	1	23
140685	ZBTB46	protein-coding	zinc finger and BTB domain containing 46	61833	61334	-499	3	225	59|77|89	4	275	50|59|77|89	1	50
140690	CTCFL	protein-coding	CCCTC-binding factor like	28486	28488	2	1	1280	1280	1	1280	1280	0	0
140710	MTCL2	protein-coding	microtubule crosslinking factor 2	86091	86104	13	1	68	68	1	54	54	0	-14
140733	MACROD2	protein-coding	mono-ADP ribosylhydrolase 2	2057681	2057872	191	7	1495	59|64|86|146|313|373|454	6	984	59|65|74|146|313|327	-1	-511
140766	ADAMTS14	protein-coding	ADAM metallopeptidase with thrombospondin type 1 motif 14	89935	90031	96	3	2903	79|225|2599	3	3032	208|225|2599	0	129
140893	RBBP8NL	protein-coding	RBBP8 N-terminal like	17302	17464	162	2	105	52|53	2	106	53|53	0	1
1414	CRYBB1	protein-coding	crystallin beta B1	18749	19069	320	0	0		1	320	320	1	320
143384	CACUL1	protein-coding	CDK2 associated cullin domain 1	78559	78652	93	0	0		1	79	79	1	79
143425	SYT9	protein-coding	synaptotagmin 9	217139	216797	-342	2	406	75|331	1	63	63	-1	-343
143458	LDLRAD3	protein-coding	low density lipoprotein receptor class A domain containing 3	288074	289003	929	1	78	78	0	0		-1	-78
1436	CSF1R	protein-coding	colony stimulating factor 1 receptor	60070	60115	45	1	103	103	1	123	123	0	20
1438	CSF2RA	protein-coding	colony stimulating factor 2 receptor subunit alpha	41121	43528	2407	5	884	90|114|183|205|292	3	1036	87|432|517	-2	152
143872	ARHGAP42	protein-coding	Rho GTPase activating protein 42	306653	306998	345	0	0		1	325	325	1	325
144100	PLEKHA7	protein-coding	pleckstrin homology domain containing A7	226932	226729	-203	3	730	53|253|424	2	478	53|425	-1	-252
144193	AMDHD1	protein-coding	amidohydrolase domain containing 1	25389	22817	-2572	1	2609	2609	0	0		-1	-2609
144195	SLC2A14	protein-coding	solute carrier family 2 member 14	60401	60069	-332	1	337	337	0	0		-1	-337
144347|100533183	RFLNA|ZNF664-RFLNA	protein-coding|protein-coding	refilin A|ZNF664-RFLNA readthrough	26860|342809	26975|343641	947	1	120	120	1	120	120	0	0
144404	TMEM120B	protein-coding	transmembrane protein 120B	69316	72753	3437	1	106	106	4	5272	713|1052|1137|2370	3	5166
144406	CFAP251	protein-coding	cilia and flagella associated protein 251	85327	84833	-494	1	50	50	0	0		-1	-50
144423	GLT1D1	protein-coding	glycosyltransferase 1 domain containing 1	131490	131510	20	1	50	50	1	70	70	0	20
144453	BEST3	protein-coding	bestrophin 3	45694	45596	-98	1	109	109	0	0		-1	-109
1445	CSK	protein-coding	C-terminal Src kinase	21117	21099	-18	1	50	50	0	0		-1	-50
144535	CFAP54	protein-coding	cilia and flagella associated protein 54	385978	385586	-392	2	141	60|81	0	0		-2	-141
144568	A2ML1	protein-coding	alpha-2-macroglobulin like 1	54166	53149	-1017	1	1027	1027	0	0		-1	-1027
144699	FBXL14	protein-coding	F-box and leucine rich repeat protein 14	28588	29835	1247	0	0		3	431	97|129|205	3	431
144715	RAD9B	protein-coding	RAD9 checkpoint clamp component B	31225	31222	-3	1	50	50	1	50	50	0	0
145270	PRIMA1	protein-coding	proline rich membrane anchor 1	70187	70260	73	2	161	56|105	1	169	169	-1	8
1455	CSNK1G2	protein-coding	casein kinase 1 gamma 2	40166	41336	1170	1	365	365	3	1802	297|707|798	2	1437
145567	TTC7B	protein-coding	tetratricopeptide repeat domain 7B	291866	292324	458	0	0		1	173	173	1	173
145581	LRFN5	protein-coding	leucine rich repeat and fibronectin type III domain containing 5	297673	297675	2	1	204	204	1	168	168	0	-36
145781	GCOM1	protein-coding	GCOM1, MYZAP-POLR2M combined locus	125653	125252	-401	2	472	211|261	1	56	56	-1	-416
146050	ZSCAN29	protein-coding	zinc finger and SCAN domain containing 29	11887	11886	-1	1	326	326	1	325	325	0	-1
146395	GSG1L	protein-coding	GSG1 like	100629	100789	160	2	158	62|96	3	341	70|76|195	1	183
146429	SLC22A31	protein-coding	solute carrier family 22 member 31	4776	4695	-81	1	105	105	0	0		-1	-105
146712	B3GNTL1	protein-coding	UDP-GlcNAc:betaGal beta-1,3-N-acetylglucosaminyltransferase like 1	109621	108479	-1142	11	3240	55|78|93|122|151|174|192|339|402|469|1165	18	4782	50|53|56|60|64|82|94|95|167|234|240|281|402|422|424|523|554|981	7	1542
146713	RBFOX3	protein-coding	RNA binding fox-1 homolog 3	426775	428547	1772	2	223	68|155	4	703	68|155|177|303	2	480
146850	PIK3R6	protein-coding	phosphoinositide-3-kinase regulatory subunit 6	64952	65904	952	0	0		1	949	949	1	949
147179	WIPF2	protein-coding	WAS/WASL interacting protein family member 2	64832	27774	-37058	1	473	473	0	0		-1	-473
147372	CCBE1	protein-coding	collagen and calcium binding EGF domains 1	266484	267347	863	0	0		2	252	94|158	2	252
147495	APCDD1	protein-coding	APC down-regulated 1	35314	35467	153	1	247	247	1	399	399	0	152
147798	TMC4	protein-coding	transmembrane channel like 4	13052	12986	-66	1	73	73	0	0		-1	-73
147872	KASH5	protein-coding	KASH domain containing 5	29741	29742	1	1	58	58	1	87	87	0	29
147929	ZNF565	protein-coding	zinc finger protein 565	32389	35300	2911	0	0		1	2910	2910	1	2910
147945	NLRP4	protein-coding	NLR family pyrin domain containing 4	45315	45307	-8	2	155	52|103	2	155	52|103	0	0
147968	CAPN12	protein-coding	calpain 12	14282	14180	-102	1	72	72	0	0		-1	-72
148170	CDC42EP5	protein-coding	CDC42 effector protein 5	8270	8243	-27	1	74	74	0	0		-1	-74
148203	ZNF738	protein-coding	zinc finger protein 738	29582	29591	9	1	84	84	1	84	84	0	0
148398	SAMD11	protein-coding	sterile alpha motif domain containing 11	18843	17952	-891	1	840	840	0	0		-1	-840
148545	NBPF4	protein-coding	NBPF member 4	21612	21457	-155	1	121	121	0	0		-1	-121
148641	SLC35F3	protein-coding	solute carrier family 35 member F3	419835	423496	3661	1	1103	1103	6	1617	56|63|122|126|147|1103	5	514
1487	CTBP1	protein-coding	C-terminal binding protein 1	37685	37431	-254	1	109	109	0	0		-1	-109
148979	GLIS1	protein-coding	GLIS family zinc finger 1	227964	228727	763	1	54	54	1	80	80	0	26
149297	FAM78B	protein-coding	family with sequence similarity 78 member B	97702	97632	-70	1	124	124	1	52	52	0	-72
1495	CTNNA1	protein-coding	catenin alpha 1	181609	181549	-60	1	75	75	0	0		-1	-75
1496	CTNNA2	protein-coding	catenin alpha 2	1135729	1135615	-114	1	52	52	1	62	62	0	10
149951	COMMD7	protein-coding	COMM domain containing 7	40768	38846	-1922	2	2574	672|1902	1	681	681	-1	-1893
149998	LIPI	protein-coding	lipase I	98137	98141	4	1	114	114	1	116	116	0	2
1501	CTNND2	protein-coding	catenin delta 2	932610	932377	-233	3	927	128|324|475	5	615	90|100|117|136|172	2	-312
150159	SLC9B1	protein-coding	solute carrier family 9 member B1	118777	116322	-2455	1	2506	2506	0	0		-1	-2506
150365	MEI1	protein-coding	meiotic double-stranded break formation protein 1	99951	99579	-372	1	322	322	0	0		-1	-322
1509	CTSD	protein-coding	cathepsin D	11172	11282	110	0	0		1	50	50	1	50
151050	KANSL1L	protein-coding	KAT8 regulatory NSL complex subunit 1 like	149988	149984	-4	0	0		1	51	51	1	51
151126	ZNF385B	protein-coding	zinc finger protein 385B	419630	419766	136	1	86	86	0	0		-1	-86
151194	METTL21A	protein-coding	methyltransferase 21A, HSPA lysine	15874	15923	49	1	2302	2302	1	2351	2351	0	49
151230|100526832	KLHL23|PHOSPHO2-KLHL23	protein-coding|protein-coding	kelch like family member 23|PHOSPHO2-KLHL23 readthrough	18046|57409	18423|57758	726	0	0		1	75	75	1	75
151242	PPP1R1C	protein-coding	protein phosphatase 1 regulatory inhibitor subunit 1C	131903	131183	-720	1	683	683	0	0		-1	-683
151254	C2CD6	protein-coding	C2 calcium dependent domain containing 6	131757	131631	-126	1	93	93	0	0		-1	-93
151525	WDSUB1	protein-coding	WD repeat, sterile alpha motif and U-box domain containing 1	50905	50949	44	1	95	95	2	169	74|95	1	74
151742	PPM1L	protein-coding	protein phosphatase, Mg2+/Mn2+ dependent 1L	322671	322788	117	0	0		1	146	146	1	146
151987	PPP4R2	protein-coding	protein phosphatase 4 regulatory subunit 2	72387	71991	-396	1	477	477	1	64	64	0	-413
1520	CTSS	protein-coding	cathepsin S	35590	35989	399	0	0		4	441	62|72|134|173	4	441
152002	XXYLT1	protein-coding	xyloside xylosyltransferase 1	202875	203107	232	1	249	249	1	614	614	0	365
152006	RNF38	protein-coding	ring finger protein 38	63869	63804	-65	2	1258	60|1198	1	1198	1198	-1	-60
152137	CCDC50	protein-coding	coiled-coil domain containing 50	69265	62352	-6913	0	0		1	78	78	1	78
152330	CNTN4	protein-coding	contactin 4	959093	959511	418	4	1003	61|273|321|348	1	327	327	-3	-676
152503	SH3D19	protein-coding	SH3 domain containing 19	106139	106131	-8	1	177	177	1	177	177	0	0
152579	SCFD2	protein-coding	sec1 family domain containing 2	493079	493442	363	1	164	164	2	219	55|164	1	55
153090	DAB2IP	protein-coding	DAB2 interacting protein	218456	218430	-26	0	0		1	54	54	1	54
153339	TMEM167A	protein-coding	transmembrane protein 167A	24548	27851	3303	0	0		1	3318	3318	1	3318
153478	PLEKHG4B	protein-coding	pleckstrin homology and RhoGEF domain containing G4B	97798	98835	1037	4	942	53|158|287|444	6	1201	53|55|105|159|297|532	2	259
1535	CYBA	protein-coding	cytochrome b-245 alpha chain	7764	7814	50	0	0		1	50	50	1	50
153562	MARVELD2	protein-coding	MARVEL domain containing 2	29214	28797	-417	1	452	452	0	0		-1	-452
153579	BTNL9	protein-coding	butyrophilin like 9	21255	26113	4858	0	0		1	90	90	1	90
153657	TTC23L	protein-coding	tetratricopeptide repeat domain 23 like	61347	61260	-87	1	55	55	0	0		-1	-55
1538	CYLC1	protein-coding	cylicin 1	25552	26904	1352	0	0		1	196	196	1	196
153830	RNF145	protein-coding	ring finger protein 145	50417	50048	-369	1	345	345	0	0		-1	-345
1539	CYLC2	protein-coding	cylicin 2	23155	22987	-168	2	155	75|80	0	0		-2	-155
1540	CYLD	protein-coding	CYLD lysine 63 deubiquitinase	59849	59889	40	1	54	54	1	54	54	0	0
154141	MBOAT1	protein-coding	membrane bound O-acyltransferase domain containing 1	112785	112897	112	0	0		1	118	118	1	118
154215	NKAIN2	protein-coding	sodium/potassium transporting ATPase interacting 2	1021775	1021943	168	2	433	110|323	1	51	51	-1	-382
154313	CFAP206	protein-coding	cilia and flagella associated protein 206	56493	56411	-82	1	133	133	0	0		-1	-133
155054	ZNF425	protein-coding	zinc finger protein 425	23540	23220	-320	1	312	312	0	0		-1	-312
155368	METTL27	protein-coding	methyltransferase like 27	7926	7881	-45	1	78	78	1	78	78	0	0
155435	RBM33	protein-coding	RNA binding motif protein 33	136819	136785	-34	1	62	62	0	0		-1	-62
157310	PEBP4	protein-coding	phosphatidylethanolamine binding protein 4	214663	215078	415	0	0		1	351	351	1	351
157313	CDCA2	protein-coding	cell division cycle associated 2	48678	48627	-51	1	57	57	0	0		-1	-57
157506	RDH10	protein-coding	retinol dehydrogenase 10	30679	30761	82	0	0		1	57	57	1	57
157680	VPS13B	protein-coding	vacuolar protein sorting 13 homolog B	196513	196788	275	0	0		1	304	304	1	304
157695	TDRP	protein-coding	testis development related protein	55834	55685	-149	1	213	213	1	213	213	0	0
157697	ERICH1	protein-coding	glutamate rich 1	67024	66241	-783	6	1657	75|86|126|165|386|819	3	507	109|140|258	-3	-1150
158038	LINGO2	protein-coding	leucine rich repeat and Ig domain containing 2	781688	784320	2632	1	92	92	3	2382	62|771|1549	2	2290
158062	LCN6	protein-coding	lipocalin 6	4508	4508	0	1	58	58	1	58	58	0	0
158067	AK8	protein-coding	adenylate kinase 8	152706	153256	550	1	120	120	3	748	60|144|544	2	628
158405	KIAA1958	protein-coding	KIAA1958	182570	182613	43	1	81	81	0	0		-1	-81
158747	MOSPD2	protein-coding	motile sperm domain containing 2	48906	49256	350	0	0		1	340	340	1	340
158866	ZDHHC15	protein-coding	zinc finger DHHC-type palmitoyltransferase 15	154610	154587	-23	1	63	63	0	0		-1	-63
1589	CYP21A2	protein-coding	cytochrome P450 family 21 subfamily A member 2	3229	3226	-3	1	68	68	1	68	68	0	0
159013	CXorf38	protein-coding	chromosome X open reading frame 38	20640	20313	-327	1	324	324	0	0		-1	-324
159989	DEUP1	protein-coding	deuterosome assembly protein 1	107728	101353	-6375	2	6379	318|6061	0	0		-2	-6379
1600	DAB1	protein-coding	DAB adaptor protein 1	1255725	1255678	-47	2	380	56|324	1	324	324	-1	-56
1601	DAB2	protein-coding	DAB adaptor protein 2	53303	53398	95	1	134	134	1	134	134	0	0
1602	DACH1	protein-coding	dachshund family transcription factor 1	429238	428923	-315	3	331	50|56|225	2	106	50|56	-1	-225
160287	LDHAL6A	protein-coding	lactate dehydrogenase A like 6A	23745	23690	-55	1	150	150	1	82	82	0	-68
160335	TMTC2	protein-coding	transmembrane O-mannosyltransferase targeting cadherins 2	447960	448093	133	0	0		1	214	214	1	214
160428	ALDH1L2	protein-coding	aldehyde dehydrogenase 1 family member L2	64668	64833	165	1	130	130	0	0		-1	-130
160492	LMNTD1	protein-coding	lamin tail domain containing 1	77201	76769	-432	1	471	471	0	0		-1	-471
1607	DGKB	protein-coding	diacylglycerol kinase beta	665477	666457	980	6	1319	60|76|166|321|339|357	3	1417	159|336|922	-3	98
160777	CCDC60	protein-coding	coiled-coil domain containing 60	206311	206229	-82	1	314	314	1	316	316	0	2
1608	DGKG	protein-coding	diacylglycerol kinase gamma	215033	215125	92	1	66	66	1	101	101	0	35
160851	DGKH	protein-coding	diacylglycerol kinase eta	194248	194428	180	1	252	252	1	396	396	0	144
161	AP2A2	protein-coding	adaptor related protein complex 2 subunit alpha 2	86370	93859	7489	0	0		3	4964	100|626|4238	3	4964
1610	DAO	protein-coding	D-amino acid oxidase	20951	21012	61	0	0		1	58	58	1	58
1611	DAP	protein-coding	death associated protein	82004	81627	-377	1	335	335	0	0		-1	-335
1612	DAPK1	protein-coding	death associated protein kinase 1	210767	210906	139	1	198	198	2	278	80|198	1	80
161436	EML5	protein-coding	EMAP like 5	180522	183245	2723	1	111	111	1	111	111	0	0
161725	OTUD7A	protein-coding	OTU deubiquitinase 7A	395275	395076	-199	1	562	562	1	496	496	0	-66
161829	EXD1	protein-coding	exonuclease 3'-5' domain containing 1	48029	48122	93	0	0		1	81	81	1	81
161882	ZFPM1	protein-coding	zinc finger protein, FOG family member 1	83751	83803	52	0	0		1	106	106	1	106
162333	MARCHF10	protein-coding	membrane associated ring-CH-type finger 10	107000	107150	150	0	0		1	133	133	1	133
162494	RHBDL3	protein-coding	rhomboid like 3	58827	58828	1	1	190	190	1	190	190	0	0
162514	TRPV3	protein-coding	transient receptor potential cation channel subfamily V member 3	47310	47455	145	0	0		1	133	133	1	133
1627	DBN1	protein-coding	drebrin 1	17024	16962	-62	1	56	56	0	0		-1	-56
1630	DCC	protein-coding	DCC netrin 1 receptor	1195702	1195942	240	8	1998	50|52|58|84|323|382|465|584	5	1920	81|364|465|480|530	-3	-78
163782	KANK4	protein-coding	KN motif and ankyrin repeat domains 4	83269	83188	-81	1	60	60	0	0		-1	-60
163882	CNST	protein-coding	consortin, connexin sorting protein	102139	104259	2120	3	220	51|59|110	1	75	75	-2	-145
164	AP1G1	protein-coding	adaptor related protein complex 1 subunit gamma 1	79834	79886	52	0	0		1	75	75	1	75
164668	APOBEC3H	protein-coding	apolipoprotein B mRNA editing enzyme catalytic subunit 3H	6823	6746	-77	1	61	61	0	0		-1	-61
164714	TTLL8	protein-coding	tubulin tyrosine ligase like 8	39652	41488	1836	4	358	77|85|86|110	4	2167	90|291|391|1395	0	1809
165186	TOGARAM2	protein-coding	TOG array regulator of axonemal microtubules 2	70932	70788	-144	1	69	69	0	0		-1	-69
165829	GPR156	protein-coding	G protein-coupled receptor 156	119744	119596	-148	1	460	460	0	0		-1	-460
1662	DDX10	protein-coding	DEAD-box helicase 10	275858	278706	2848	0	0		1	2821	2821	1	2821
166614	DCLK2	protein-coding	doublecortin like kinase 2	178993	181673	2680	0	0		2	407	75|332	2	407
166647	ADGRA3	protein-coding	adhesion G protein-coupled receptor A3	128690	128652	-38	1	61	61	1	61	61	0	0
1675	CFD	protein-coding	complement factor D	3977	3980	3	1	64	64	1	64	64	0	0
167838	TXLNB	protein-coding	taxilin beta	51937	47399	-4538	1	317	317	0	0		-1	-317
168002	DACT2	protein-coding	dishevelled binding antagonist of beta catenin 2	12873	11485	-1388	2	2012	404|1608	1	223	223	-1	-1789
168374	ZNF92	protein-coding	zinc finger protein 92	27281	27278	-3	1	51	51	1	51	51	0	0
168975	CNBD1	protein-coding	cyclic nucleotide binding domain containing 1	516444	518974	2530	0	0		1	60	60	1	60
169044	COL22A1	protein-coding	collagen type XXII alpha 1 chain	325806	327336	1530	0	0		2	411	84|327	2	411
169436	STKLD1	protein-coding	serine/threonine kinase like domain containing 1	29730	30202	472	1	50	50	1	50	50	0	0
169714	QSOX2	protein-coding	quiescin sulfhydryl oxidase 2	39479	39581	102	1	54	54	1	54	54	0	0
169841	ZNF169	protein-coding	zinc finger protein 169	42531	42448	-83	1	102	102	0	0		-1	-102
170394	PWWP2B	protein-coding	PWWP domain containing 2B	20659	20688	29	1	52	52	1	92	92	0	40
170689	ADAMTS15	protein-coding	ADAM metallopeptidase with thrombospondin type 1 motif 15	28000	27999	-1	1	54	54	1	50	50	0	-4
170691	ADAMTS17	protein-coding	ADAM metallopeptidase with thrombospondin type 1 motif 17	370538	371515	977	3	412	102|112|198	5	917	71|102|102|308|334	2	505
170712	COX7B2	protein-coding	cytochrome c oxidase subunit 7B2	174418	174586	168	0	0		1	67	67	1	67
171019	ADAMTS19	protein-coding	ADAM metallopeptidase with thrombospondin type 1 motif 19	278385	278526	141	1	84	84	2	204	52|152	1	120
171546	SPTSSA	protein-coding	serine palmitoyltransferase small subunit A	29452	29693	241	0	0		1	228	228	1	228
1718	DHCR24	protein-coding	24-dehydrocholesterol reductase	37568	37468	-100	1	52	52	0	0		-1	-52
1727	CYB5R3	protein-coding	cytochrome b5 reductase 3	31552	31557	5	1	179	179	1	179	179	0	0
1730	DIAPH2	protein-coding	diaphanous related formin 2	920155	920305	150	1	315	315	1	315	315	0	0
1739	DLG1	protein-coding	discs large MAGUK scaffold protein 1	256016	251308	-4708	3	4840	66|99|4675	0	0		-3	-4840
174	AFP	protein-coding	alpha fetoprotein	19953	19887	-66	1	64	64	0	0		-1	-64
1740	DLG2	protein-coding	discs large MAGUK scaffold protein 2	1468409	1468498	89	2	108	50|58	0	0		-2	-108
1742	DLG4	protein-coding	discs large MAGUK scaffold protein 4	30160	30162	2	1	57	57	1	57	57	0	0
1756	DMD	protein-coding	dystrophin	2220166	2220128	-38	8	2967	50|72|87|118|244|316|324|1756	8	3193	50|72|87|186|252|316|474|1756	0	226
1757	SARDH	protein-coding	sarcosine dehydrogenase	76395	75811	-584	1	106	106	0	0		-1	-106
1760	DMPK	protein-coding	DM1 protein kinase	12773	12728	-45	1	976	976	1	976	976	0	0
1761	DMRT1	protein-coding	doublesex and mab-3 related transcription factor 1	127393	128155	762	0	0		2	733	336|397	2	733
1767	DNAH5	protein-coding	dynein axonemal heavy chain 5	254360	254284	-76	2	612	297|315	1	619	619	-1	7
1768	DNAH6	protein-coding	dynein axonemal heavy chain 6	303091	302830	-261	1	293	293	0	0		-1	-293
1769	DNAH8	protein-coding	dynein axonemal heavy chain 8	315481	315308	-173	3	431	51|65|315	0	0		-3	-431
1770	DNAH9	protein-coding	dynein axonemal heavy chain 9	371278	370877	-401	3	543	82|140|321	1	88	88	-2	-455
1793	DOCK1	protein-coding	dedicator of cytokinesis 1	547088	558379	11291	2	375	64|311	13	3569	64|93|93|94|95|126|139|337|374|432|532|540|650	11	3194
1795	DOCK3	protein-coding	dedicator of cytokinesis 3	709271	709713	442	0	0		3	442	54|178|210	3	442
1804	DPP6	protein-coding	dipeptidyl peptidase like 6	589126	589018	-108	9	5068	77|88|93|147|351|545|1012|1259|1496	5	3909	150|156|660|1363|1580	-4	-1159
1805	DPT	protein-coding	dermatopontin	33738	33785	47	0	0		1	50	50	1	50
1806	DPYD	protein-coding	dihydropyrimidine dehydrogenase	843291	843044	-247	1	94	94	0	0		-1	-94
1811	SLC26A3	protein-coding	solute carrier family 26 member 3	37754	37669	-85	1	89	89	0	0		-1	-89
1814	DRD3	protein-coding	dopamine receptor D3	51472	51187	-285	1	326	326	0	0		-1	-326
1815	DRD4	protein-coding	dopamine receptor D4	3437	3577	140	0	0		1	143	143	1	143
1820	ARID3A	protein-coding	AT-rich interaction domain 3A	49904	49873	-31	1	58	58	0	0		-1	-58
1826	DSCAM	protein-coding	DS cell adhesion molecule	836159	837382	1223	5	940	86|119|165|245|325	5	791	52|111|139|144|345	0	-149
1834	DSPP	protein-coding	dentin sialophosphoprotein	8344	8187	-157	1	108	108	0	0		-1	-108
1837	DTNA	protein-coding	dystrobrevin alpha	135868	135893	25	1	205	205	1	205	205	0	0
1857	DVL3	protein-coding	dishevelled segment polarity protein 3	18237	17654	-583	1	588	588	0	0		-1	-588
1892	ECHS1	protein-coding	enoyl-CoA hydratase, short chain 1	10869	10772	-97	1	100	100	0	0		-1	-100
1902	LPAR1	protein-coding	lysophosphatidic acid receptor 1	164824	164833	9	0	0		1	56	56	1	56
192111	PGAM5	protein-coding	PGAM family member 5, mitochondrial serine/threonine protein phosphatase	8325	8696	371	0	0		1	350	350	1	350
1946	EFNA5	protein-coding	ephrin A5	294043	293921	-122	3	205	50|54|101	1	54	54	-2	-151
1953	MEGF6	protein-coding	multiple EGF like domains 6	123557	126665	3108	1	66	66	3	510	90|96|324	2	444
1955	MEGF9	protein-coding	multiple EGF like domains 9	113659	115488	1829	0	0		1	1803	1803	1	1803
195977	ANTXRL	protein-coding	ANTXR like	43132	43030	-102	1	93	93	0	0		-1	-93
196051	PLPP4	protein-coding	phospholipid phosphatase 4	134838	132630	-2208	1	2149	2149	0	0		-1	-2149
1962	EHHADH	protein-coding	enoyl-CoA hydratase and 3-hydroxyacyl CoA dehydrogenase	63425	62944	-481	3	748	101|243|404	0	0		-3	-748
196446	MYRFL	protein-coding	myelin regulatory factor like	133870	134011	141	0	0		1	56	56	1	56
196951	FAM227B	protein-coding	family with sequence similarity 227 member B	293848	294018	170	1	61	61	3	277	75|77|125	2	216
197131	UBR1	protein-coding	ubiquitin protein ligase E3 component n-recognin 1	163141	163317	176	0	0		1	127	127	1	127
197320	ZNF778	protein-coding	zinc finger protein 778	19438	19684	246	1	92	92	1	345	345	0	253
197322	ACSF3	protein-coding	acyl-CoA synthetase family member 3	61985	62047	62	1	136	136	2	191	55|136	1	55
197335	WDR90	protein-coding	WD repeat domain 90	18465	18472	7	1	50	50	1	50	50	0	0
1975	EIF4B	protein-coding	eukaryotic translation initiation factor 4B	35759	35655	-104	1	160	160	0	0		-1	-160
1979	EIF4EBP2	protein-coding	eukaryotic translation initiation factor 4E binding protein 2	24473	24847	374	0	0		1	50	50	1	50
199920	FYB2	protein-coding	FYN binding protein 2	100615	100287	-328	1	339	339	0	0		-1	-339
200150	PLD5	protein-coding	phospholipase D family member 5	366482	366403	-79	3	164	50|52|62	2	166	56|110	-1	2
200205	IBA57	protein-coding	iron-sulfur cluster assembly factor IBA57	16453	16241	-212	2	510	191|319	1	111	111	-1	-399
200373	CFAP221	protein-coding	cilia and flagella associated protein 221	112212	112223	11	1	184	184	1	184	184	0	0
200407	CREG2	protein-coding	cellular repressor of E1A stimulated genes 2	41953	41957	4	1	333	333	1	334	334	0	1
200734	SPRED2	protein-coding	sprouty related EVH1 domain containing 2	121748	121747	-1	1	84	84	1	112	112	0	28
200894	ARL13B	protein-coding	ADP ribosylation factor like GTPase 13B	75523	75847	324	0	0		1	146	146	1	146
2009	EML1	protein-coding	EMAP like 1	148647	149760	1113	0	0		1	612	612	1	612
200958	MUC20	protein-coding	mucin 20, cell surface associated	12573			1	512	512	0	0		-1	-512
201232	SLC16A13	protein-coding	solute carrier family 16 member 13	4102	4110	8	1	375	375	1	384	384	0	9
201266	SLC39A11	protein-coding	solute carrier family 39 member 11	446739	462601	15862	0	0		3	8333	127|140|8066	3	8333
201305	SPNS3	protein-coding	SPNS lysolipid transporter 3, sphingosine-1-phosphate (putative)	54264	54862	598	1	78	78	0	0		-1	-78
201514	ZNF584	protein-coding	zinc finger protein 584	9678	9432	-246	1	243	243	0	0		-1	-243
201562	HACD2	protein-coding	3-hydroxyacyl-CoA dehydratase 2	93499	93337	-162	1	315	315	0	0		-1	-315
201633	TIGIT	protein-coding	T cell immunoreceptor with Ig and ITIM domains	16260	16158	-102	1	64	64	0	0		-1	-64
201895	SMIM14	protein-coding	small integral membrane protein 14	92529	92540	11	1	300	300	1	326	326	0	26
201931	TMEM192	protein-coding	transmembrane protein 192	42252	39830	-2422	1	2438	2438	0	0		-1	-2438
201965	RWDD4	protein-coding	RWD domain containing 4	19550	19555	5	1	172	172	1	173	173	0	1
201973	PRIMPOL	protein-coding	primase and DNA directed polymerase	45214	45281	67	1	109	109	2	199	71|128	1	90
202	CRYBG1	protein-coding	crystallin beta-gamma domain containing 1	60162	59822	-340	1	319	319	0	0		-1	-319
202051	SPATA24	protein-coding	spermatogenesis associated 24	7322	7029	-293	1	294	294	0	0		-1	-294
202333	CMYA5	protein-coding	cardiomyopathy associated 5	110386	110036	-350	1	307	307	0	0		-1	-307
202374	STK32A	protein-coding	serine/threonine kinase 32A	113804	113619	-185	0	0		1	296	296	1	296
202559	KHDRBS2	protein-coding	KH RNA binding domain containing, signal transduction associated 2	606264	606434	170	2	230	78|152	3	384	50|104|230	1	154
203062	TSNARE1	protein-coding	t-SNARE domain containing 1	191102	192751	1649	5	521	58|61|62|87|253	11	1651	58|61|62|64|70|80|87|97|271|378|423	6	1130
203102	ADAM32	protein-coding	ADAM metallopeptidase domain 32	177183	177144	-39	1	98	98	0	0		-1	-98
203111	ERICH5	protein-coding	glutamate rich 5	29041	29045	4	1	66	66	0	0		-1	-66
203238	CCDC171	protein-coding	coiled-coil domain containing 171	420994	421228	234	2	6720	86|6634	2	6720	86|6634	0	0
2035	EPB41	protein-coding	erythrocyte membrane protein band 4.1	232941	233690	749	1	161	161	3	824	161|324|339	2	663
2037	EPB41L2	protein-coding	erythrocyte membrane protein band 4.1 like 2	223898	224258	360	0	0		1	322	322	1	322
203859	ANO5	protein-coding	anoctamin 5	90272	90289	17	1	78	78	1	78	78	0	0
2042	EPHA3	protein-coding	EPH receptor A3	374513	374847	334	1	6042	6042	2	6369	328|6041	1	327
204219	CERS3	protein-coding	ceramide synthase 3	144288	143990	-298	2	508	69|439	2	279	69|210	0	-229
2044	EPHA5	protein-coding	EPH receptor A5	350922	352344	1422	0	0		1	1498	1498	1	1498
2046	EPHA8	protein-coding	EPH receptor A8	40106	41411	1305	2	108	53|55	2	148	55|93	0	40
2047	EPHB1	protein-coding	EPH receptor B1	465207	465296	89	1	653	653	1	656	656	0	3
204962	SLC44A5	protein-coding	solute carrier family 44 member 5	405396	400213	-5183	2	5735	330|5405	0	0		-2	-5735
205428	DIPK2A	protein-coding	divergent protein kinase domain 2A	20545	20541	-4	1	64	64	1	60	60	0	-4
205564	SENP5	protein-coding	SUMO specific peptidase 5	66794	67143	349	0	0		1	329	329	1	329
206358	SLC36A1	protein-coding	solute carrier family 36 member 1	44776	44776	0	1	390	390	1	390	390	0	0
2066	ERBB4	protein-coding	erb-b2 receptor tyrosine kinase 4	1163085	1163244	159	3	521	73|151|297	2	197	73|124	-1	-324
207063	DHRSX	protein-coding	dehydrogenase/reductase X-linked	281470	283781	2311	6	7010	50|88|100|249|1841|4682	1	149	149	-5	-6861
2078	ERG	protein-coding	ETS transcription factor ERG	281753	282096	343	3	479	50|105|324	2	420	90|330	-1	-59
208	AKT2	protein-coding	AKT serine/threonine kinase 2	55028	55033	5	1	75	75	1	75	75	0	0
21	ABCA3	protein-coding	ATP binding cassette subfamily A member 3	64847	64786	-61	2	291	51|240	1	240	240	-1	-51
2114	ETS2	protein-coding	ETS proto-oncogene 2, transcription factor	19026	18989	-37	1	52	52	0	0		-1	-52
2120	ETV6	protein-coding	ETS variant transcription factor 6	245703	245552	-151	1	144	144	0	0		-1	-144
2121	EVC	protein-coding	EvC ciliary complex subunit 1	103104	103059	-45	1	58	58	1	58	58	0	0
2122	MECOM	protein-coding	MDS1 and EVI1 complex locus	580205	297987	-282218	1	80	80	0	0		-1	-80
2130	EWSR1	protein-coding	EWS RNA binding protein 1	32253	32177	-76	1	70	70	0	0		-1	-70
2131	EXT1	protein-coding	exostosin glycosyltransferase 1	317336	317392	56	3	1708	93|791|824	3	1709	93|792|824	0	1
2138	EYA1	protein-coding	EYA transcriptional coactivator and phosphatase 1	164636	164996	360	0	0		1	333	333	1	333
2147	F2	protein-coding	coagulation factor II, thrombin	20293	21097	804	0	0		1	801	801	1	801
2153	F5	protein-coding	coagulation factor V	74530	75168	638	0	0		1	618	618	1	618
2159	F10	protein-coding	coagulation factor X	26730	26731	1	1	327	327	1	329	329	0	2
2162	F13A1	protein-coding	coagulation factor XIII A chain	176578	176339	-239	1	262	262	0	0		-1	-262
2175	FANCA	protein-coding	FA complementation group A	79098	78897	-201	1	190	190	0	0		-1	-190
2181	ACSL3	protein-coding	acyl-CoA synthetase long chain family member 3	83603	80801	-2802	2	2810	317|2493	0	0		-2	-2810
2194	FASN	protein-coding	fatty acid synthase	19898	19896	-2	1	58	58	1	58	58	0	0
2195	FAT1	protein-coding	FAT atypical cadherin 1	136062	136037	-25	1	59	59	1	59	59	0	0
219621	CABCOCO1	protein-coding	ciliary associated calcium binding coiled-coil 1	103837	103949	112	0	0		1	57	57	1	57
219654	ZCCHC24	protein-coding	zinc finger CCHC-type containing 24	63299	63033	-266	1	76	76	0	0		-1	-76
219736	STOX1	protein-coding	storkhead box 1	65529	65194	-335	2	448	112|336	1	102	102	-1	-346
219771	CCNY	protein-coding	cyclin Y	236158	235998	-160	1	164	164	0	0		-1	-164
219931	TPCN2	protein-coding	two pore segment channel 2	41665	42488	823	1	62	62	3	291	50|75|166	2	229
219956	OR9Q1	protein-coding	olfactory receptor family 9 subfamily Q member 1	157735	156810	-925	1	995	995	2	117	52|65	1	-878
220	ALDH1A3	protein-coding	aldehyde dehydrogenase 1 family member A3	36795	36274	-521	2	526	217|309	0	0		-2	-526
220164	DOK6	protein-coding	docking protein 6	448199	448351	152	2	214	81|133	4	394	80|81|100|133	2	180
220929	ZNF438	protein-coding	zinc finger protein 438	187233	187204	-29	1	5015	5015	1	5015	5015	0	0
220963	SLC16A9	protein-coding	solute carrier family 16 member 9	59086	58802	-284	2	329	128|201	0	0		-2	-329
221035	REEP3	protein-coding	receptor accessory protein 3	103727	103976	249	0	0		1	324	324	1	324
221061	FAM171A1	protein-coding	family with sequence similarity 171 member A1	159646	159565	-81	1	147	147	1	53	53	0	-94
221074	SLC39A12	protein-coding	solute carrier family 39 member 12	91367	91254	-113	1	64	64	0	0		-1	-64
221078	NSUN6	protein-coding	NOP2/Sun RNA methyltransferase 6	106026	105890	-136	0	0		1	136	136	1	136
221120	ALKBH3	protein-coding	alkB homolog 3, alpha-ketoglutarate dependent dioxygenase	39443	39415	-28	1	306	306	1	306	306	0	0
221150	SKA3	protein-coding	spindle and kinetochore associated complex subunit 3	22957	22964	7	1	322	322	1	323	323	0	1
221421	RSPH9	protein-coding	radial spoke head component 9	27564	27558	-6	1	65	65	1	65	65	0	0
221472	FGD2	protein-coding	FYVE, RhoGEF and PH domain containing 2	23414	23583	169	0	0		1	142	142	1	142
221692	PHACTR1	protein-coding	phosphatase and actin regulator 1	571070	575897	4827	1	111	111	1	56	56	0	-55
221935	SDK1	protein-coding	sidekick cell adhesion molecule 1	967748	970234	2486	3	266	60|88|118	8	7312	60|62|66|108|272|664|2276|3804	5	7046
222183	SRRM3	protein-coding	serine/arginine repetitive matrix 3	85391	85391	0	1	344	344	1	342	342	0	-2
222235	FBXL13	protein-coding	F-box and leucine rich repeat protein 13	261707	262140	433	1	339	339	0	0		-1	-339
222255	ATXN7L1	protein-coding	ataxin 7 like 1	271827	272499	672	0	0		2	289	52|237	2	289
222553	SLC35F1	protein-coding	solute carrier family 35 member F1	410407	411254	847	0	0		1	418	418	1	418
222584	FAM83B	protein-coding	family with sequence similarity 83 member B	98328	98557	229	0	0		1	325	325	1	325
2230	FDX1	protein-coding	ferredoxin 1	34936	34965	29	1	52	52	1	96	96	0	44
223075	ITPRID1	protein-coding	ITPR interacting domain containing 1	111508	111514	6	3	1389	117|630|642	3	1389	117|630|642	0	0
224	ALDH3A2	protein-coding	aldehyde dehydrogenase 3 family member A2	28845	28842	-3	1	410	410	1	410	410	0	0
2257	FGF12	protein-coding	fibroblast growth factor 12	588151	588239	88	1	310	310	1	310	310	0	0
2258	FGF13	protein-coding	fibroblast growth factor 13	96990	97046	56	0	0		1	55	55	1	55
2259	FGF14	protein-coding	fibroblast growth factor 14	206141	206396	255	0	0		1	340	340	1	340
2262	GPC5	protein-coding	glypican 5	1468616	1469754	1138	2	456	121|335	4	1019	121|269|305|324	2	563
2267	FGL1	protein-coding	fibrinogen like 1	31135	31119	-16	1	106	106	1	90	90	0	-16
2272	FHIT	protein-coding	fragile histidine triad diadenosine triphosphatase	1504175	1506973	2798	1	60	60	4	1262	60|101|150|951	3	1202
22798	LAMB4	protein-coding	laminin subunit beta 4	106808	106712	-96	1	143	143	1	59	59	0	-84
22800	RRAS2	protein-coding	RAS related 2	81261	80944	-317	1	316	316	0	0		-1	-316
22801	ITGA11	protein-coding	integrin subunit alpha 11	135631	139792	4161	4	400	52|60|70|218	3	209	52|53|104	-1	-191
22821	RASA3	protein-coding	RAS p21 protein activator 3	154840	152245	-2595	8	6154	74|78|153|190|324|539|809|3987	10	1258	55|57|58|65|76|78|78|89|195|507	2	-4896
22839	DLGAP4	protein-coding	DLG associated protein 4	222294	225460	3166	0	0		1	192	192	1	192
22871	NLGN1	protein-coding	neuroligin 1	896628	897803	1175	1	58	58	4	857	54|119|119|565	3	799
22877	MLXIP	protein-coding	MLX interacting protein	68588	68551	-37	1	82	82	1	82	82	0	0
22881	ANKRD6	protein-coding	ankyrin repeat domain 6	200656	200669	13	1	125	125	1	125	125	0	0
22884	WDR37	protein-coding	WD repeat domain 37	75987	75899	-88	1	172	172	0	0		-1	-172
22885	ABLIM3	protein-coding	actin binding LIM protein family member 3	119049	118960	-89	1	63	63	1	63	63	0	0
22887	FOXJ3	protein-coding	forkhead box J3	158687	158443	-244	1	315	315	1	70	70	0	-245
22895	RPH3A	protein-coding	rabphilin 3A	107133	107236	103	0	0		1	74	74	1	74
22904	SBNO2	protein-coding	strawberry notch homolog 2	66630	72797	6167	0	0		1	146	146	1	146
22908	SACM1L	protein-coding	SAC1 like phosphatidylinositide phosphatase	56013	55708	-305	1	325	325	0	0		-1	-325
22909	FAN1	protein-coding	FANCD2 and FANCI associated nuclease 1	39193	39289	96	1	80	80	1	164	164	0	84
22911	WDR47	protein-coding	WD repeat domain 47	71888	71904	16	1	1949	1949	1	1949	1949	0	0
22921	MSRB2	protein-coding	methionine sulfoxide reductase B2	26434	26400	-34	1	54	54	0	0		-1	-54
22925	PLA2R1	protein-coding	phospholipase A2 receptor 1	130609	130240	-369	1	323	323	0	0		-1	-323
22934	RPIA	protein-coding	ribose 5-phosphate isomerase A	59256	56282	-2974	1	3055	3055	0	0		-1	-3055
22937	SCAP	protein-coding	SREBF chaperone	62260	64960	2700	1	2773	2773	1	2773	2773	0	0
22941	SHANK2	protein-coding	SH3 and multiple ankyrin repeat domains 2	784723	690687	-94036	5	825	55|73|160|184|353	6	911	55|63|111|160|169|353	1	86
22944	KIN	protein-coding	Kin17 DNA and RNA binding protein	37031	37038	7	1	221	221	1	220	220	0	-1
22953	P2RX2	protein-coding	purinergic receptor P2X 2	3612	3551	-61	1	61	61	0	0		-1	-61
22982	DIP2C	protein-coding	disco interacting protein 2 homolog C	415467	419067	3600	13	3491	56|62|72|81|91|124|128|149|197|231|297|629|1374	11	3581	56|63|81|148|162|214|243|265|461|863|1025	-2	90
22986	SORCS3	protein-coding	sortilin related VPS10 domain containing receptor 3	623952	626099	2147	0	0		1	2024	2024	1	2024
22987	SV2C	protein-coding	synaptic vesicle glycoprotein 2C	250573	250960	387	1	118	118	3	247	52|78|117	2	129
22990	PCNX1	protein-coding	pecanex 1	207923	207634	-289	1	333	333	1	50	50	0	-283
22994	CEP131	protein-coding	centrosomal protein 131	33369	34138	769	2	455	175|280	0	0		-2	-455
22997	IGSF9B	protein-coding	immunoglobulin superfamily member 9B	60530	61019	489	0	0		1	534	534	1	534
22998	LIMCH1	protein-coding	LIM and calponin homology domains 1	339237	339218	-19	1	100	100	1	100	100	0	0
22999	RIMS1	protein-coding	regulating synaptic membrane exocytosis 1	516595	513004	-3591	2	9870	187|9683	2	6286	185|6101	0	-3584
23002	DAAM1	protein-coding	dishevelled associated activator of morphogenesis 1	107964	108011	47	0	0		1	62	62	1	62
23007	PLCH1	protein-coding	phospholipase C eta 1	265190	265118	-72	1	325	325	1	326	326	0	1
23012	STK38L	protein-coding	serine/threonine kinase 38 like	81673	81344	-329	1	331	331	0	0		-1	-331
23019	CNOT1	protein-coding	CCR4-NOT transcription complex subunit 1	109875	107160	-2715	1	87	87	0	0		-1	-87
23022	PALLD	protein-coding	palladin, cytoskeletal associated protein	431389	431817	428	0	0		2	384	56|328	2	384
23025	UNC13A	protein-coding	unc-13 homolog A	87018	86910	-108	2	322	58|264	2	213	58|155	0	-109
23026	MYO16	protein-coding	myosin XVI	612100	611478	-622	4	921	52|54|123|692	2	284	113|171	-2	-637
23029	RBM34	protein-coding	RNA binding motif protein 34	30067	30058	-9	1	184	184	1	184	184	0	0
23030	KDM4B	protein-coding	lysine demethylase 4B	184485	185667	1182	0	0		4	1280	162|225|402|491	4	1280
23031	MAST3	protein-coding	microtubule associated serine/threonine kinase 3	53909	53936	27	1	320	320	0	0		-1	-320
23037	PDZD2	protein-coding	PDZ domain containing 2	471801	471719	-82	1	321	321	0	0		-1	-321
23040	MYT1L	protein-coding	myelin transcription factor 1 like	542162	544635	2473	4	1326	52|58|323|893	4	1378	52|58|323|945	0	52
23041	MON2	protein-coding	MON2 homolog, regulator of endosome-to-Golgi trafficking	133650	133669	19	0	0		1	61	61	1	61
23043	TNIK	protein-coding	TRAF2 and NCK interacting kinase	401991	401984	-7	1	62	62	0	0		-1	-62
23049	SMG1	protein-coding	SMG1 nonsense mediated mRNA decay associated PI3K related kinase	121548	115720	-5828	1	5852	5852	0	0		-1	-5852
23060	ZNF609	protein-coding	zinc finger protein 609	225490	225290	-200	2	486	60|426	1	427	427	-1	-59
23061	TBC1D9B	protein-coding	TBC1 domain family member 9B	45826	45661	-165	1	140	140	0	0		-1	-140
23064	SETX	protein-coding	senataxin	93630	93626	-4	1	82	82	1	82	82	0	0
23075	SWAP70	protein-coding	switching B cell complex subunit SWAP70	88916	89475	559	0	0		4	660	52|69|156|383	4	660
23077	MYCBP2	protein-coding	MYC binding protein 2	282437	282650	213	0	0		2	274	112|162	2	274
23080	AVL9	protein-coding	AVL9 cell migration associated	93237	93450	213	0	0		1	92	92	1	92
23081	KDM4C	protein-coding	lysine demethylase 4C	417675	417608	-67	1	307	307	0	0		-1	-307
23085	ERC1	protein-coding	ELKS/RAB6-interacting/CAST family member 1	504708	503076	-1632	10	7868	65|68|94|127|176|176|188|257|1094|5623	5	4443	94|133|176|176|3864	-5	-3425
23086	EXPH5	protein-coding	exophilin 5	88333	88366	33	1	61	61	1	62	62	0	1
23089	PEG10	protein-coding	paternally expressed 10	13370	13324	-46	1	73	73	1	73	73	0	0
23090	ZNF423	protein-coding	zinc finger protein 423	335214	335089	-125	1	134	134	0	0		-1	-134
23094	SIPA1L3	protein-coding	signal induced proliferation associated 1 like 3	301161	301267	106	0	0		1	58	58	1	58
23095	KIF1B	protein-coding	kinesin family member 1B	170897	170889	-8	1	86	86	1	86	86	0	0
23099	ZBTB43	protein-coding	zinc finger and BTB domain containing 43	33170	33528	358	0	0		1	60	60	1	60
23105	FSTL4	protein-coding	follistatin like 4	416086	419709	3623	1	52	52	1	3643	3643	0	3591
23108	RAP1GAP2	protein-coding	RAP1 GTPase activating protein 2	241303	240461	-842	4	2040	59|198|494|1289	2	198	99|99	-2	-1842
23117	NPIPB3	protein-coding	nuclear pore complex interacting protein family member B3	23249	23019	-230	3	558	125|182|251	1	184	184	-2	-374
2312	FLG	protein-coding	filaggrin	23074	24048	974	0	0		1	972	972	1	972
23120	ATP10B	protein-coding	ATPase phospholipid transporting 10B (putative)	289091	289338	247	2	118	52|66	0	0		-2	-118
23122	CLASP2	protein-coding	cytoplasmic linker associated protein 2	222009	221154	-855	1	885	885	0	0		-1	-885
23127	COLGALT2	protein-coding	collagen beta(1-O)galactosyltransferase 2	101894	105713	3819	0	0		1	3799	3799	1	3799
23133	PHF8	protein-coding	PHD finger protein 8	107793	107954	161	0	0		1	126	126	1	126
23139	MAST2	protein-coding	microtubule associated serine/threonine kinase 2	232510	232501	-9	1	329	329	1	333	333	0	4
23140	ZZEF1	protein-coding	zinc finger ZZ-type and EF-hand domain containing 1	138585	138631	46	1	134	134	1	134	134	0	0
23141	ANKLE2	protein-coding	ankyrin repeat and LEM domain containing 2	36329	38132	1803	1	87	87	2	723	200|523	1	636
23144	ZC3H3	protein-coding	zinc finger CCCH-type containing 3	103788	103553	-235	3	650	65|79|506	4	420	65|79|92|184	1	-230
23150	FRMD4B	protein-coding	FERM domain containing 4B	217306	217194	-112	1	50	50	0	0		-1	-50
23151	GRAMD4	protein-coding	GRAM domain containing 4	59399	60498	1099	1	71	71	3	515	98|98|319	2	444
23155|29899	CLCC1|GPSM2	protein-coding|protein-coding	chloride channel CLIC like 1|G protein signaling modulator 2	33979|57560	33985|57579	25	1	146	146	1	146	146	0	0
23174	ZCCHC14	protein-coding	zinc finger CCHC-type containing 14	86776	86810	34	1	172	172	1	172	172	0	0
23178	PASK	protein-coding	PAS domain containing serine/threonine kinase	43373	43365	-8	1	82	82	1	82	82	0	0
23192	ATG4B	protein-coding	autophagy related 4B cysteine peptidase	36164	36170	6	1	55	55	1	55	55	0	0
23197	FAF2	protein-coding	Fas associated factor family member 2	61689	61857	168	0	0		1	204	204	1	204
23198	PSME4	protein-coding	proteasome activator subunit 4	106924	106910	-14	1	107	107	1	65	65	0	-42
23199	GSE1	protein-coding	Gse1 coiled-coil protein	62878	63176	298	0	0		1	63	63	1	63
23209	MLC1	protein-coding	modulator of VRAC current 1	26035	26265	230	1	64	64	1	64	64	0	0
23213	SULF1	protein-coding	sulfatase 1	194131	193962	-169	1	117	117	0	0		-1	-117
23217	ZFR2	protein-coding	zinc finger RNA binding protein 2	65014	64938	-76	2	169	61|108	1	108	108	-1	-61
2322	FLT3	protein-coding	fms related receptor tyrosine kinase 3	97302	97504	202	1	550	550	2	733	183|550	1	183
23224	SYNE2	protein-coding	spectrin repeat containing nuclear envelope protein 2	373429	373792	363	1	82	82	1	82	82	0	0
23233	EXOC6B	protein-coding	exocyst complex component 6B	650049	649904	-145	1	98	98	1	50	50	0	-48
23235	SIK2	protein-coding	salt inducible kinase 2	128406	128423	17	0	0		1	60	60	1	60
23236	PLCB1	protein-coding	phospholipase C beta 1	752634	753844	1210	2	493	77|416	3	624	77|131|416	1	131
2324	FLT4	protein-coding	fms related receptor tyrosine kinase 4	41851	42641	790	1	136	136	4	558	71|136|175|176	3	422
23245	ASTN2	protein-coding	astrotactin 2	991945	992783	838	1	334	334	1	331	331	0	-3
23246	BOP1	protein-coding	BOP1 ribosomal biogenesis factor	29393	29075	-318	3	447	65|82|300	1	65	65	-2	-382
23248	RPRD2	protein-coding	regulation of nuclear pre-mRNA domain containing 2	112419	112201	-218	2	388	58|330	2	112	54|58	0	-276
23250	ATP11A	protein-coding	ATPase phospholipid transporting 11A	197130	199070	1940	7	1547	52|54|81|96|151|515|598	7	1951	62|64|93|144|382|515|691	0	404
23253	ANKRD12	protein-coding	ankyrin repeat domain 12	149204	148955	-249	1	335	335	1	57	57	0	-278
23254	KAZN	protein-coding	kazrin, periplakin interacting protein	469438	469672	234	2	166	56|110	1	110	110	-1	-56
23261	CAMTA1	protein-coding	calmodulin binding transcription activator 1	984252	987458	3206	2	1660	227|1433	4	2087	182|227|245|1433	2	427
23263	MCF2L	protein-coding	MCF.2 cell line derived transforming sequence like	98025	98255	230	5	984	54|57|108|132|633	5	1044	53|54|70|234|633	0	60
23269	MGA	protein-coding	MAX dimerization protein MGA	109535	109220	-315	1	332	332	0	0		-1	-332
2327	FMO2	protein-coding	flavin containing dimethylaniline monoxygenase 2	27386	27308	-78	1	82	82	0	0		-1	-82
23271	CAMSAP2	protein-coding	calmodulin regulated spectrin associated protein family member 2	121811	121765	-46	1	52	52	0	0		-1	-52
23274	CLEC16A	protein-coding	C-type lectin domain containing 16A	237622	237931	309	0	0		1	315	315	1	315
23284	ADGRL3	protein-coding	adhesion G protein-coupled receptor L3	878009	877379	-630	1	554	554	0	0		-1	-554
23288	IQCE	protein-coding	IQ motif containing E	55749	55669	-80	2	105	50|55	2	104	51|53	0	-1
23293	SMG6	protein-coding	SMG6 nonsense mediated mRNA decay factor	243942	243748	-194	1	135	135	0	0		-1	-135
23294	ANKS1A	protein-coding	ankyrin repeat and sterile alpha motif domain containing 1A	202151	202130	-21	0	0		1	71	71	1	71
23307	FKBP15	protein-coding	FKBP prolyl isomerase family member 15	60271	60261	-10	1	295	295	1	294	294	0	-1
23312	DMXL2	protein-coding	Dmx like 2	174980	174658	-322	1	339	339	0	0		-1	-339
23314	SATB2	protein-coding	SATB homeobox 2	201761	201478	-283	1	224	224	0	0		-1	-224
23316	CUX2	protein-coding	cut like homeobox 2	316389	317700	1311	0	0		1	399	399	1	399
23321	TRIM2	protein-coding	tripartite motif containing 2	134874	135223	349	0	0		1	319	319	1	319
23327	NEDD4L	protein-coding	NEDD4 like E3 ubiquitin protein ligase	357313	358173	860	2	449	123|326	2	559	66|493	0	110
23328	SASH1	protein-coding	SAM and SH3 domain containing 1	209206	209231	25	0	0		1	69	69	1	69
23334	SZT2	protein-coding	SZT2 subunit of KICSTOR complex	64348	64051	-297	1	336	336	0	0		-1	-336
23335	WDR7	protein-coding	WD repeat domain 7	378433	379030	597	0	0		1	69	69	1	69
2334	AFF2	protein-coding	ALF transcription elongation factor 2	500046	501027	981	1	77	77	1	77	77	0	0
23345	SYNE1	protein-coding	spectrin repeat containing nuclear envelope protein 1	515203	515218	15	1	93	93	1	105	105	0	12
23348	DOCK9	protein-coding	dedicator of cytokinesis 9	293265	293055	-210	2	222	87|135	0	0		-2	-222
23350	U2SURP	protein-coding	U2 snRNP associated SURP domain containing	59155	59311	156	1	353	353	1	530	530	0	177
23355	VPS8	protein-coding	VPS8 subunit of CORVET complex	240438	240645	207	0	0		1	56	56	1	56
23359	ENTREP2	protein-coding	endosomal transmembrane epsin interactor 2	450727	464438	13711	0	0		1	3724	3724	1	3724
23362	PSD3	protein-coding	pleckstrin and Sec7 domain containing 3	486400	483667	-2733	3	2525	218|974|1333	2	152	65|87	-1	-2373
23370	ARHGEF18	protein-coding	Rho/Rac guanine nucleotide exchange factor 18	77333	85490	8157	0	0		1	67	67	1	67
23380	SRGAP2	protein-coding	SLIT-ROBO Rho GTPase activating protein 2	260895	260885	-10	1	63	63	0	0		-1	-63
23383	MAU2	protein-coding	MAU2 sister chromatid cohesion factor	37925	37973	48	0	0		1	54	54	1	54
23389	MED13L	protein-coding	mediator complex subunit 13L	319117	319186	69	0	0		1	52	52	1	52
23396	PIP5K1C	protein-coding	phosphatidylinositol-4-phosphate 5-kinase type 1 gamma	70285	70560	275	0	0		2	548	199|349	2	548
23405	DICER1	protein-coding	dicer 1, ribonuclease III	71782	71783	1	1	200	200	1	200	200	0	0
23410	SIRT3	protein-coding	sirtuin 3	21312	21106	-206	1	216	216	0	0		-1	-216
23414	ZFPM2	protein-coding	zinc finger protein, FOG family member 2	486101	486251	150	1	320	320	1	332	332	0	12
23420	NOMO1	protein-coding	NODAL modulator 1	62436	62444	8	1	76	76	1	76	76	0	0
23429	RYBP	protein-coding	RING1 and YY1 binding protein	72030	72889	859	1	105	105	0	0		-1	-105
23460	ABCA6	protein-coding	ATP binding cassette subfamily A member 6	63193	62895	-298	1	311	311	0	0		-1	-311
23469	PHF3	protein-coding	PHD finger protein 3	79485	79755	270	0	0		1	97	97	1	97
23474	ETHE1	protein-coding	ETHE1 persulfide dioxygenase	20482	21625	1143	0	0		1	59	59	1	59
23504	RIMBP2	protein-coding	RIMS binding protein 2	232320	232469	149	4	331	65|76|76|114	4	318	61|62|65|130	0	-13
23513	SCRIB	protein-coding	scribble planar cell polarity protein	24848	25053	205	0	0		1	205	205	1	205
23516	SLC39A14	protein-coding	solute carrier family 39 member 14	55458	55299	-159	1	132	132	0	0		-1	-132
23545	ATP6V0A2	protein-coding	ATPase H+ transporting V0 subunit a2	49402	49460	58	1	80	80	1	117	117	0	37
23546	SYNGR4	protein-coding	synaptogyrin 4	12010	12013	3	1	78	78	1	78	78	0	0
23556	PIGN	protein-coding	phosphatidylinositol glycan anchor biosynthesis class N	145892	145768	-124	3	221	54|56|111	1	108	108	-2	-113
23560	GTPBP4	protein-coding	GTP binding protein 4	31498	31437	-61	2	164	78|86	3	208	59|65|84	1	44
23569	PADI4	protein-coding	peptidyl arginine deiminase 4	55807	55698	-109	1	88	88	1	258	258	0	170
23580	CDC42EP4	protein-coding	CDC42 effector protein 4	28377	28459	82	0	0		1	56	56	1	56
23586	RIGI	protein-coding	RNA sensor RIG-I	70894	71142	248	0	0		1	81	81	1	81
23596	OPN3	protein-coding	opsin 3	47245	47318	73	0	0		1	90	90	1	90
23607	CD2AP	protein-coding	CD2 associated protein	149474	150299	825	0	0		1	179	179	1	179
23635	SSBP2	protein-coding	single stranded DNA binding protein 2	338293	338298	5	1	273	273	1	273	273	0	0
23646	PLD3	protein-coding	phospholipase D family member 3	29790	29895	105	0	0		1	104	104	1	104
23671	TMEFF2	protein-coding	transmembrane protein with EGF like and two follistatin like domains 2	245887	246363	476	0	0		2	393	50|343	2	393
23677	SH3BP4	protein-coding	SH3 domain binding protein 4	103697	103611	-86	3	334	69|108|157	3	382	108|114|160	0	48
23705	CADM1	protein-coding	cell adhesion molecule 1	335179	335443	264	0	0		1	286	286	1	286
23732	FRRS1L	protein-coding	ferric chelate reductase 1 like	36956	36973	17	1	121	121	1	121	121	0	0
23779|553158	ARHGAP8|PRR5-ARHGAP8	protein-coding|protein-coding	Rho GTPase activating protein 8|PRR5-ARHGAP8 readthrough	110209|160580	109983|160350	-456	1	666	666	1	666	666	0	0
23784	POTEH	protein-coding	POTE ankyrin domain family member H	31605	31575	-30	1	110	110	0	0		-1	-110
238	ALK	protein-coding	ALK receptor tyrosine kinase	728812	729324	512	1	75	75	2	510	66|444	1	435
2395	FXN	protein-coding	frataxin	43324	43108	-216	1	234	234	0	0		-1	-234
24137	KIF4A	protein-coding	kinesin family member 4A	130782	130783	1	1	104	104	1	115	115	0	11
24144	TFIP11	protein-coding	tuftelin interacting protein 11	21233	21235	2	1	136	136	1	144	144	0	8
24148	PRPF6	protein-coding	pre-mRNA processing factor 6	51968	52152	184	0	0		1	59	59	1	59
2444	FRK	protein-coding	fyn related Src family tyrosine kinase	129742	130206	464	1	89	89	0	0		-1	-89
245972	ATP6V0D2	protein-coding	ATPase H+ transporting V0 subunit d2	55315	55308	-7	1	73	73	1	65	65	0	-8
2492	FSHR	protein-coding	follicle stimulating hormone receptor	192358	192230	-128	1	75	75	0	0		-1	-75
253559	CADM2	protein-coding	cell adhesion molecule 2	348185	348033	-152	1	178	178	0	0		-1	-178
253725	WASHC2C	protein-coding	WASH complex subunit 2C	65698	65759	61	0	0		1	64	64	1	64
253769	WDR27	protein-coding	WD repeat domain 27	244817	245138	321	2	146	60|86	4	528	60|66|86|316	2	382
253782	CERS6	protein-coding	ceramide synthase 6	318862	318564	-298	2	388	76|312	0	0		-2	-388
254042	METAP1D	protein-coding	methionyl aminopeptidase type 1D, mitochondrial	82477	82501	24	1	168	168	1	184	184	0	16
254065	BRWD3	protein-coding	bromodomain and WD repeat domain containing 3	140374	140370	-4	1	64	64	1	64	64	0	0
254170	FBXO33	protein-coding	F-box protein 33	34749	37734	2985	0	0		1	2992	2992	1	2992
254295	PHYHD1	protein-coding	phytanoyl-CoA dioxygenase domain containing 1	21056	19685	-1371	2	1365	133|1232	0	0		-2	-1365
254394	MCM9	protein-coding	minichromosome maintenance 9 homologous recombination repair factor	121704	121744	40	0	0		1	52	52	1	52
254528	MEIOB	protein-coding	meiosis specific with OB-fold	38178	40139	1961	0	0		1	1965	1965	1	1965
254773	LYG2	protein-coding	lysozyme g2	13420	13161	-259	1	216	216	0	0		-1	-216
254827	NAALADL2	protein-coding	N-acetylated alpha-linked acidic dipeptidase like 2	951214	958649	7435	0	0		2	245	53|192	2	245
254879	OR2T6	protein-coding	olfactory receptor family 2 subfamily T member 6	16065	14641	-1424	2	204	68|136	0	0		-2	-204
255119	CFAP299	protein-coding	cilia and flagella associated protein 299	628020	627618	-402	3	571	52|180|339	1	180	180	-2	-391
2553	GABPB1	protein-coding	GA binding protein transcription factor subunit beta 1	69314	69218	-96	1	72	72	0	0		-1	-72
255403	ZNF718	protein-coding	zinc finger protein 718	39661	33566	-6095	1	6142	6142	0	0		-1	-6142
255426	RASGEF1C	protein-coding	RasGEF domain family member 1C	108416	37982	-70434	2	387	178|209	0	0		-2	-387
255488	RNF144B	protein-coding	ring finger protein 144B	81520	80738	-782	1	780	780	0	0		-1	-780
255631	COL24A1	protein-coding	collagen type XXIV alpha 1 chain	427539	427214	-325	1	328	328	0	0		-1	-328
255798	SMCO1	protein-coding	single-pass membrane protein with coiled-coil domains 1	8467	8577	110	0	0		1	71	71	1	71
255967	PAN3	protein-coding	poly(A) specific ribonuclease subunit PAN3	156790	156470	-320	1	324	324	0	0		-1	-324
256076	COL6A5	protein-coding	collagen type VI alpha 5 chain	139174	139139	-35	1	880	880	1	880	880	0	0
256158	HMCN2	protein-coding	hemicentin 2	168363	168458	95	3	4326	84|84|4158	3	4311	69|84|4158	0	-15
2562	GABRB3	protein-coding	gamma-aminobutyric acid type A receptor subunit beta3	229514	230400	886	1	376	376	3	1189	80|330|779	2	813
256227	STEAP1B	protein-coding	STEAP family member 1B	80744	80543	-201	1	179	179	0	0		-1	-179
256309	CCDC110	protein-coding	coiled-coil domain containing 110	26551	26823	272	0	0		1	263	263	1	263
256380	SCML4	protein-coding	Scm polycomb group protein like 4	122159	120959	-1200	4	1296	56|196|450|594	0	0		-4	-1296
256435	ST6GALNAC3	protein-coding	ST6 N-acetylgalactosaminide alpha-2,6-sialyltransferase 3	559857	559909	52	1	56	56	1	50	50	0	-6
256471	MFSD8	protein-coding	major facilitator superfamily domain containing 8	48158	49174	1016	0	0		1	1012	1012	1	1012
2565	GABRG1	protein-coding	gamma-aminobutyric acid type A receptor subunit gamma1	88285	86191	-2094	1	2205	2205	0	0		-1	-2205
256536	TCERG1L	protein-coding	transcription elongation regulator 1 like	219330	219911	581	4	6570	365|1233|1251|3721	3	6206	1233|1252|3721	-1	-364
2567	GABRG3	protein-coding	gamma-aminobutyric acid type A receptor subunit gamma3	570803	571667	864	2	244	104|140	4	1200	104|196|371|529	2	956
256987	SERINC5	protein-coding	serine incorporator 5	144823	145321	498	0	0		1	493	493	1	493
257019	FRMD3	protein-coding	FERM domain containing 3	293779	293692	-87	1	52	52	0	0		-1	-52
257044	CATSPERE	protein-coding	catsper channel auxiliary subunit epsilon	179231	179175	-56	2	111	52|59	1	59	59	-1	-52
257106	ARHGAP30	protein-coding	Rho GTPase activating protein 30	22945	22929	-16	1	72	72	1	67	67	0	-5
257160	RNF214	protein-coding	ring finger protein 214	53783	55290	1507	0	0		1	97	97	1	97
257194	NEGR1	protein-coding	neuronal growth regulator 1	886596	887796	1200	0	0		1	378	378	1	378
2572	GAD2	protein-coding	glutamate decarboxylase 2	88186	88416	230	0	0		1	216	216	1	216
257313	UTS2B	protein-coding	urotensin 2B	63358	63698	340	0	0		1	325	325	1	325
25758	KIAA1549L	protein-coding	KIAA1549 like	297994	299533	1539	2	383	60|323	1	1666	1666	-1	1283
25759	SHC2	protein-coding	SHC adaptor protein 2	44444	47669	3225	5	2492	125|209|410|488|1260	5	1595	62|100|209|488|736	0	-897
25771	TBC1D22A	protein-coding	TBC1 domain family member 22A	413043	414990	1947	3	273	56|74|143	4	271	56|66|74|75	1	-2
25774	GSTT4	protein-coding	glutathione S-transferase theta 4	7052	6748	-304	1	308	308	0	0		-1	-308
25778	DSTYK	protein-coding	dual serine/threonine and tyrosine protein kinase	69197	69111	-86	1	91	91	0	0		-1	-91
25791	NGEF	protein-coding	neuronal guanine nucleotide exchange factor	134555	135286	731	4	552	99|102|163|188	2	865	326|539	-2	313
25794	FSCN2	protein-coding	fascin actin-bundling protein 2, retinal	8753	8902	149	0	0		1	158	158	1	158
25797	QPCT	protein-coding	glutaminyl-peptide cyclotransferase	28692	28789	97	0	0		1	57	57	1	57
2580	GAK	protein-coding	cyclin G associated kinase	83039	83358	319	4	320	71|73|86|90	5	654	69|69|71|112|333	1	334
25802	LMOD1	protein-coding	leiomodin 1	50092	50006	-86	1	68	68	0	0		-1	-68
25809	TTLL1	protein-coding	TTL family tubulin polyglutamylase complex subunit L1	49875	50064	189	0	0		1	63	63	1	63
25817	TAFA5	protein-coding	TAFA chemokine like family member 5	175592	176995	1403	4	626	64|81|205|276	4	551	64|96|115|276	0	-75
25819	NOCT	protein-coding	nocturnin	30158	29844	-314	1	319	319	0	0		-1	-319
25825	BACE2	protein-coding	beta-secretase 2	114370	114412	42	1	51	51	0	0		-1	-51
25830	SULT4A1	protein-coding	sulfotransferase family 4A member 1	38004	37730	-274	2	334	55|279	0	0		-2	-334
25832	NBPF14	protein-coding	NBPF member 14	64332	83143	18811	2	11114	3188|7926	1	3197	3197	-1	-7917
25834	MGAT4C	protein-coding	MGAT4 family member C	883333	883485	152	4	613	62|112|119|320	4	571	62|69|119|321	0	-42
25839	COG4	protein-coding	component of oligomeric golgi complex 4	42983	43133	150	1	320	320	2	464	144|320	1	144
25853	DCAF12	protein-coding	DDB1 and CUL4 associated factor 12	40311	40608	297	0	0		1	302	302	1	302
25854	FAM149A	protein-coding	family with sequence similarity 149 member A	30450	30436	-14	3	3151	117|1044|1990	4	3173	143|974|1012|1044	1	22
2587	GALR1	protein-coding	galanin receptor 1	28052	29864	1812	0	0		2	361	100|261	2	361
25878	MXRA5	protein-coding	matrix remodeling associated 5	38087	38798	711	0	0		3	277	53|92|132	3	277
2588	GALNS	protein-coding	galactosamine (N-acetyl)-6-sulfatase	43213	43087	-126	0	0		2	207	82|125	2	207
25890	ABI3BP	protein-coding	ABI family member 3 binding protein	244086	244107	21	1	878	878	1	878	878	0	0
25893	TRIM58	protein-coding	tripartite motif containing 58	22951	23924	973	0	0		2	225	75|150	2	225
25904	CNOT10	protein-coding	CCR4-NOT transcription complex subunit 10	88687	87369	-1318	1	1315	1315	0	0		-1	-1315
25909	AHCTF1	protein-coding	AT-hook containing transcription factor 1	92260	91938	-322	1	310	310	0	0		-1	-310
259230	SGMS1	protein-coding	sphingomyelin synthase 1	318356	318805	449	0	0		1	352	352	1	352
259232	NALCN	protein-coding	sodium leak channel, non-selective	362732	362794	62	2	2600	319|2281	3	2654	54|320|2280	1	54
25924	MYRIP	protein-coding	myosin VIIA and Rab interacting protein	450712	452411	1699	0	0		6	1257	52|64|106|144|331|560	6	1257
25925	ZNF521	protein-coding	zinc finger protein 521	290242	290291	49	1	324	324	1	324	324	0	0
25926	NOL11	protein-coding	nucleolar protein 11	26595	26295	-300	1	276	276	0	0		-1	-276
25929	GEMIN5	protein-coding	gem nuclear organelle associated protein 5	50800	50733	-67	1	85	85	0	0		-1	-85
25932	CLIC4	protein-coding	chloride intracellular channel 4	98874	95739	-3135	2	3116	294|2822	0	0		-2	-3116
25938	HEATR5A	protein-coding	HEAT repeat containing 5A	128762	128517	-245	1	174	174	0	0		-1	-174
25953	PNKD	protein-coding	PNKD metallo-beta-lactamase domain containing	76274	76668	394	0	0		1	323	323	1	323
25966	C2CD2	protein-coding	C2 calcium dependent domain containing 2	68906	68814	-92	2	3435	66|3369	1	3322	3322	-1	-113
25981	DNAH1	protein-coding	dynein axonemal heavy chain 1	84173	84255	82	0	0		1	82	82	1	82
25992	SNED1	protein-coding	sushi, nidogen and EGF like domains 1	96950	97073	123	1	84	84	2	185	84|101	1	101
25994	HIGD1A	protein-coding	HIG1 hypoxia inducible domain family member 1A	21582	19131	-2451	1	2454	2454	0	0		-1	-2454
26002	MOXD1	protein-coding	monooxygenase DBH like 1	105420	105380	-40	2	5180	323|4857	2	5181	324|4857	0	1
26005	C2CD3	protein-coding	C2 domain containing 3 centriole elongation regulator	136560	136586	26	1	82	82	1	82	82	0	0
26007	TKFC	protein-coding	triokinase and FMN cyclase	16014	15668	-346	1	339	339	0	0		-1	-339
26011	TENM4	protein-coding	teneurin transmembrane protein 4	788201	789168	967	1	56	56	1	73	73	0	17
26012	NSMF	protein-coding	NMDA receptor synaptonuclear signaling and neuronal migration factor	11764	11346	-418	2	348	89|259	0	0		-2	-348
26027	ACOT11	protein-coding	acyl-CoA thioesterase 11	90964	87860	-3104	0	0		1	308	308	1	308
26033	ATRNL1	protein-coding	attractin like 1	855634	855784	150	1	319	319	1	328	328	0	9
26034	IPCEF1	protein-coding	interaction protein for cytohesin exchange factors 1	202307	202330	23	1	127	127	1	126	126	0	-1
26035	GLCE	protein-coding	glucuronic acid epimerase	111572	111482	-90	1	60	60	0	0		-1	-60
26038	CHD5	protein-coding	chromodomain helicase DNA binding protein 5	78534	78494	-40	1	88	88	1	88	88	0	0
26040	SETBP1	protein-coding	SET binding protein 1	387622	387787	165	0	0		2	312	104|208	2	312
260425	MAGI3	protein-coding	membrane associated guanylate kinase, WW and PDZ domain containing 3	295408	295601	193	1	6050	6050	1	6046	6046	0	-4
260436	FDCSP	protein-coding	follicular dendritic cell secreted protein	9128	9490	362	0	0		1	363	363	1	363
26047	CNTNAP2	protein-coding	contactin associated protein 2	2304197	2306045	1848	8	4324	51|56|58|64|134|213|288|3460	4	4046	64|213|310|3459	-4	-278
26052	DNM3	protein-coding	dynamin 3	571219	571339	120	0	0		1	60	60	1	60
26053	AUTS2	protein-coding	activator of transcription and developmental regulator AUTS2	1195031	1195901	870	0	0		4	905	51|79|83|692	4	905
26058	GIGYF2	protein-coding	GRB10 interacting GYF protein 2	163246	163170	-76	1	305	305	1	305	305	0	0
26059	ERC2	protein-coding	ELKS/RAB6-interacting/CAST family member 2	960156	966381	6225	1	59	59	1	75	75	0	16
26061	HACL1	protein-coding	2-hydroxyacyl-CoA lyase 1	40870	40791	-79	1	84	84	0	0		-1	-84
26063	DECR2	protein-coding	2,4-dienoyl-CoA reductase 2	10597	10538	-59	2	112	56|56	0	0		-2	-112
26074	CFAP61	protein-coding	cilia and flagella associated protein 61	308166	312414	4248	0	0		5	1714	58|77|108|316|1155	5	1714
26084	ARHGEF26	protein-coding	Rho guanine nucleotide exchange factor 26	136435	139697	3262	0	0		1	3172	3172	1	3172
26086	GPSM1	protein-coding	G protein signaling modulator 1	14299	31981	17682	0	0		1	58	58	1	58
26130	GAPVD1	protein-coding	GTPase activating protein and VPS9 domains 1	105381	106252	871	0	0		1	69	69	1	69
26133	TRPC4AP	protein-coding	transient receptor potential cation channel subfamily C member 4 associated protein	90403	90102	-301	1	322	322	0	0		-1	-322
26137	ZBTB20	protein-coding	zinc finger and BTB domain containing 20	832788	832472	-316	1	324	324	0	0		-1	-324
26146	TRAF3IP1	protein-coding	TRAF3 interacting protein 1	80379	80734	355	0	0		2	174	87|87	2	174
26150	RIBC2	protein-coding	RIB43A domain with coiled-coils 2	18816	18762	-54	1	69	69	0	0		-1	-69
26166	RGS22	protein-coding	regulator of G protein signaling 22	145113	145011	-102	1	54	54	0	0		-1	-54
26173	INTS1	protein-coding	integrator complex subunit 1	34112	34180	68	1	60	60	0	0		-1	-60
26207	PITPNC1	protein-coding	phosphatidylinositol transfer protein cytoplasmic 1	319975	319646	-329	1	330	330	0	0		-1	-330
2621	GAS6	protein-coding	growth arrest specific 6	43527	45074	1547	2	209	73|136	2	1530	83|1447	0	1321
26230	TIAM2	protein-coding	TIAM Rac1 associated GEF 2	262408	262466	58	1	70	70	2	157	70|87	1	87
26249	KLHL3	protein-coding	kelch like family member 3	118589	123293	4704	1	1324	1324	1	6050	6050	0	4726
26251	KCNG2	protein-coding	potassium voltage-gated channel modifier subfamily G member 2	102162	102968	806	5	1496	78|113|119|439|747	7	1902	62|62|65|77|111|609|916	2	406
26260	FBXO25	protein-coding	F-box protein 25	71009	71089	80	0	0		1	99	99	1	99
26269	FBXO8	protein-coding	F-box protein 8	47009	47010	1	1	62	62	1	62	62	0	0
26280	IL1RAPL2	protein-coding	interleukin 1 receptor accessory protein like 2	1201630	1202298	668	1	58	58	1	67	67	0	9
26289	AK5	protein-coding	adenylate kinase 5	276879	277561	682	3	269	64|76|129	3	764	60|131|573	0	495
26297	SERGEF	protein-coding	secretion regulating guanine nucleotide exchange factor	224999	224932	-67	1	79	79	0	0		-1	-79
2635	GBP3	protein-coding	guanylate binding protein 3	16186	16193	7	1	2716	2716	1	2716	2716	0	0
2643	GCH1	protein-coding	GTP cyclohydrolase 1	60809	60776	-33	1	90	90	1	113	113	0	23
26494	OR8G1	protein-coding	olfactory receptor family 8 subfamily G member 1	13269			1	851	851	0	0		-1	-851
26503	SLC17A5	protein-coding	solute carrier family 17 member 5	60613	61341	728	0	0		2	488	126|362	2	488
26529	OR12D2	protein-coding	olfactory receptor family 12 subfamily D member 2	2377	2234	-143	1	143	143	0	0		-1	-143
2653	GCSH	protein-coding	glycine cleavage system protein H	14450	14103	-347	1	353	353	0	0		-1	-353
26574	AATF	protein-coding	apoptosis antagonizing transcription factor	107917	107837	-80	0	0		1	90	90	1	90
26575	RGS17	protein-coding	regulator of G protein signaling 17	126823	127677	854	0	0		1	853	853	1	853
26609	VCX	protein-coding	variable charge X-linked	1881	1821	-60	1	60	60	0	0		-1	-60
266722	HS6ST3	protein-coding	heparan sulfate 6-O-sulfotransferase 3	749455	749309	-146	1	53	53	0	0		-1	-53
267	AMFR	protein-coding	autocrine motility factor receptor	64093	64118	25	1	197	197	1	54	54	0	-143
26751	SH3YL1	protein-coding	SH3 and SYLF domain containing 1	45888	45888	0	1	123	123	1	123	123	0	0
2678	GGT1	protein-coding	gamma-glutamyltransferase 1	25803	25655	-148	2	124	56|68	0	0		-2	-124
2683	B4GALT1	protein-coding	beta-1,4-galactosyltransferase 1	56694	58761	2067	0	0		1	2052	2052	1	2052
2687	GGT5	protein-coding	gamma-glutamyltransferase 5	25422	25419	-3	1	54	54	1	67	67	0	13
2690	GHR	protein-coding	growth hormone receptor	298439	295890	-2549	2	123	55|68	1	347	347	-1	224
2695	GIP	protein-coding	gastric inhibitory polypeptide	10042	9705	-337	1	360	360	0	0		-1	-360
27006	FGF22	protein-coding	fibroblast growth factor 22	4494	4460	-34	1	84	84	1	53	53	0	-31
27010	TPK1	protein-coding	thiamin pyrophosphokinase 1	384112	384736	624	3	541	71|148|322	4	826	87|117|296|326	1	285
27035	NOX1	protein-coding	NADPH oxidase 1	31035	31153	118	0	0		1	98	98	1	98
27044	SND1	protein-coding	staphylococcal nuclease and tudor domain containing 1	440399	440382	-17	1	318	318	1	318	318	0	0
27085	MTBP	protein-coding	MDM2 binding protein	78217	77924	-293	1	294	294	0	0		-1	-294
27086	FOXP1	protein-coding	forkhead box P1	629270	632045	2775	1	301	301	1	134	134	0	-167
27115	PDE7B	protein-coding	phosphodiesterase 7B	343873	343722	-151	2	375	65|310	2	379	65|314	0	4
27130	INVS	protein-coding	inversin	202932	202948	16	0	0		1	117	117	1	117
27132	CPNE7	protein-coding	copine 7	21488	21300	-188	2	685	257|428	2	388	92|296	0	-297
27133	KCNH5	protein-coding	potassium voltage-gated channel subfamily H member 5	345994	346646	652	0	0		1	312	312	1	312
27134	TJP3	protein-coding	tight junction protein 3	42429	43280	851	2	1616	295|1321	2	1616	295|1321	0	0
27143	PALD1	protein-coding	phosphatase domain containing paladin 1	89683	89996	313	0	0		1	50	50	1	50
27145	FILIP1	protein-coding	filamin A interacting protein 1	185710	185716	6	1	121	121	1	121	121	0	0
27151	CPAMD8	protein-coding	C3 and PZP like alpha-2-macroglobulin domain containing 8	133859	133938	79	0	0		1	68	68	1	68
27156	RSPH14	protein-coding	radial spoke head 14 homolog	82575	82576	1	1	1131	1131	1	1131	1131	0	0
27161	AGO2	protein-coding	argonaute RISC catalytic component 2	115477	115136	-341	1	57	57	1	54	54	0	-3
27183	VPS4A	protein-coding	vacuolar protein sorting 4 homolog A	15589	15530	-59	1	68	68	0	0		-1	-68
27185	DISC1	protein-coding	DISC1 scaffold protein	414482	416815	2333	2	126	54|72	1	72	72	-1	-54
2720	GLB1	protein-coding	galactosidase beta 1	100529	100526	-3	1	59	59	0	0		-1	-59
27236	ARFIP1	protein-coding	ADP ribosylation factor interacting protein 1	132403	132531	128	1	58	58	1	58	58	0	0
27237	ARHGEF16	protein-coding	Rho guanine nucleotide exchange factor 16	26448	28704	2256	3	171	52|59|60	3	176	52|59|65	0	5
27241	BBS9	protein-coding	Bardet-Biedl syndrome 9	476505	476879	374	1	328	328	2	637	309|328	1	309
27255	CNTN6	protein-coding	contactin 6	311193	311793	600	1	64	64	2	629	52|577	1	565
27291	R3HCC1L	protein-coding	R3H domain and coiled-coil containing 1 like	110240	110237	-3	1	270	270	1	270	270	0	0
27295	PDLIM3	protein-coding	PDZ and LIM domain 3	34847	32411	-2436	1	2438	2438	0	0		-1	-2438
273	AMPH	protein-coding	amphiphysin	247669	247438	-231	3	737	72|328|337	2	424	115|309	-1	-313
27300	ZNF544	protein-coding	zinc finger protein 544	34730	34682	-48	0	0		1	54	54	1	54
27303	RBMS3	protein-coding	RNA binding motif single stranded interacting protein 3	710247	710307	60	0	0		1	332	332	1	332
27328	PCDH11X	protein-coding	protocadherin 11 X-linked	843855	842009	-1846	1	1960	1960	0	0		-1	-1960
27347	STK39	protein-coding	serine/threonine kinase 39	293573	293144	-429	2	396	76|320	0	0		-2	-396
27352	SGSM3	protein-coding	small G protein signaling modulator 3	39695	38671	-1024	1	1019	1019	0	0		-1	-1019
2742	GLRA2	protein-coding	glycine receptor alpha 2	202276	202572	296	0	0		1	94	94	1	94
27440	HDHD5	protein-coding	haloacid dehalogenase like hydrolase domain containing 5	27767	27765	-2	1	372	372	1	372	372	0	0
27443	CECR2	protein-coding	CECR2 histone acetyl-lysine reader	198202	198241	39	1	74	74	1	74	74	0	0
2762	GMDS	protein-coding	GDP-mannose 4,6-dehydratase	621799	622429	630	4	559	72|76|100|311	4	598	55|100|131|312	0	39
2766	GMPR	protein-coding	guanosine monophosphate reductase	56962	56903	-59	1	50	50	1	53	53	0	3
2774	GNAL	protein-coding	G protein subunit alpha L	196421	196784	363	1	99	99	0	0		-1	-99
2776	GNAQ	protein-coding	G protein subunit alpha q	315714	315880	166	1	385	385	1	385	385	0	0
2786	GNG4	protein-coding	G protein subunit gamma 4	102923	103704	781	0	0		1	65	65	1	65
279	AMY2A	protein-coding	amylase alpha 2A	8353	8274	-79	1	79	79	0	0		-1	-79
2799	GNS	protein-coding	glucosamine (N-acetyl)-6-sulfatase	45957	45758	-199	1	176	176	0	0		-1	-176
28	ABO	protein-coding	ABO, alpha 1-3-N-acetylgalactosaminyltransferase and alpha 1-3-galactosyltransferase	24800	25092	292	0	0		1	66	66	1	66
2802	GOLGA3	protein-coding	golgin A3	59475	59177	-298	5	737	79|79|109|231|239	2	794	89|705	-3	57
2803	GOLGA4	protein-coding	golgin A4	123608	123740	132	0	0		1	142	142	1	142
2806	GOT2	protein-coding	glutamic-oxaloacetic transaminase 2	27185	27185	0	1	86	86	1	86	86	0	0
2821	GPI	protein-coding	glucose-6-phosphate isomerase	37217	54499	17282	1	100	100	1	324	324	0	224
28227	PPP2R3B	protein-coding	protein phosphatase 2 regulatory subunit B''beta	52974	53133	159	7	1405	59|80|114|222|243|330|357	3	524	60|117|347	-4	-881
28231	SLCO4A1	protein-coding	solute carrier organic anion transporter family member 4A1	29790	29763	-27	1	56	56	0	0		-1	-56
28232	SLCO3A1	protein-coding	solute carrier organic anion transporter family member 3A1	312195	312880	685	0	0		2	125	58|67	2	125
282890	ZNF311	protein-coding	zinc finger protein 311	10824	10720	-104	1	105	105	0	0		-1	-105
282973	JAKMIP3	protein-coding	Janus kinase and microtubule interacting protein 3	118912	121891	2979	2	190	78|112	4	326	51|78|79|118	2	136
282974	STK32C	protein-coding	serine/threonine kinase 32C	100458	100290	-168	2	266	56|210	2	111	55|56	0	-155
2832	NPBWR2	protein-coding	neuropeptides B and W receptor 2	3763	3719	-44	1	98	98	1	98	98	0	0
283358	B4GALNT3	protein-coding	beta-1,4-N-acetyl-galactosaminyltransferase 3	103570	103998	428	0	0		4	477	74|80|83|240	4	477
283383	ADGRD1	protein-coding	adhesion G protein-coupled receptor D1	187562	188120	558	5	623	55|85|120|176|187	6	727	52|72|120|132|164|187	1	104
283446	MYO1H	protein-coding	myosin IH	100479	100396	-83	1	98	98	0	0		-1	-98
283455	KSR2	protein-coding	kinase suppressor of ras 2	515978	516131	153	0	0		1	100	100	1	100
283461	REDIC1	protein-coding	regulator of DNA class I crossover intermediates 1	95731	95701	-30	1	54	54	0	0		-1	-54
283463	MUC19	protein-coding	mucin 19, oligomeric	177363	184897	7534	1	122	122	4	7580	60|150|1074|6296	3	7458
283471	TMPRSS12	protein-coding	transmembrane serine protease 12	44958	45070	112	0	0		1	95	95	1	95
283638	CEP170B	protein-coding	centrosomal protein 170B	31479	31471	-8	1	51	51	0	0		-1	-51
283726	SAXO2	protein-coding	stabilizer of axonemal microtubules 2	22109	22110	1	1	1923	1923	1	1928	1928	0	5
283847	TERB1	protein-coding	telomere repeat binding bouquet formation protein 1	46944	46948	4	1	334	334	1	341	341	0	7
284	ANGPT1	protein-coding	angiopoietin 1	248436	248467	31	0	0		1	125	125	1	125
284001	CCDC57	protein-coding	coiled-coil domain containing 57	111372	112139	767	1	115	115	1	174	174	0	59
284194	LGALS9B	protein-coding	galectin 9B	18144	249715	231571	0	0		1	99	99	1	99
284207	METRNL	protein-coding	meteorin like, glial cell differentiation regulator	15513	15587	74	1	56	56	1	56	56	0	0
284217	LAMA1	protein-coding	laminin subunit alpha 1	176055	176024	-31	1	125	125	1	125	125	0	0
284252	KCTD1	protein-coding	potassium channel tetramerization domain containing 1	185434	185327	-107	1	79	79	0	0		-1	-79
284297	SSC5D	protein-coding	scavenger receptor cysteine rich family member with 5 domains	30663	30741	78	2	369	148|221	2	221	74|147	0	-148
284348	LYPD5	protein-coding	LY6/PLAUR domain containing 5	24707	24802	95	0	0		1	100	100	1	100
284418	GARIN5B	protein-coding	golgi associated RAB2 interactor family member 5B	8352	8331	-21	1	177	177	1	72	72	0	-105
284434	NWD1	protein-coding	NACHT and WD repeat domain containing 1	98106	98119	13	1	51	51	1	51	51	0	0
284451	CIMAP1D	protein-coding	CIMAP1 family member D	11622	11362	-260	2	205	80|125	0	0		-2	-205
285095	FAM240C	protein-coding	family with sequence similarity 240 member C	6476	10806	4330	0	0		2	1110	485|625	2	1110
285175	UNC80	protein-coding	unc-80 homolog, NALCN channel complex subunit	227464	228039	575	0	0		1	114	114	1	114
285190	RGPD4	protein-coding	RANBP2 like and GRIP domain containing 4	65652	65687	35	3	268	89|89|90	1	179	179	-2	-89
285331	CCDC66	protein-coding	coiled-coil domain containing 66	64681	64485	-196	1	256	256	0	0		-1	-256
285423	IQCM	protein-coding	IQ motif containing M	464134	464172	38	2	112	50|62	1	86	86	-1	-26
285440	CYP4V2	protein-coding	cytochrome P450 family 4 subfamily V member 2	21896	21948	52	0	0		1	64	64	1	64
285498	RNF212	protein-coding	ring finger protein 212	42086	42047	-39	1	50	50	0	0		-1	-50
285527	FRYL	protein-coding	FRY like transcription coactivator	282922	282462	-460	1	408	408	1	69	69	0	-339
285555	STPG2	protein-coding	sperm tail PG-rich repeat containing 2	584604	584891	287	0	0		2	242	55|187	2	242
285590	SH3PXD2B	protein-coding	SH3 and PX domains 2B	121026	120774	-252	1	210	210	0	0		-1	-210
285596	FAM153A	protein-coding	family with sequence similarity 153 member A	60061	60688	627	0	0		1	799	799	1	799
285600	KIAA0825	protein-coding	KIAA0825	99389	99743	354	1	337	337	1	338	338	0	1
2859	GPR35	protein-coding	G protein-coupled receptor 35	7679	9830	2151	0	0		2	969	50|919	2	969
285|79648	ANGPT2|MCPH1	protein-coding|protein-coding	angiopoietin 2|microcephalin 1	63613|241881	63580|241769	-145	2	228	58|170	1	91	91	-1	-137
286053	NSMCE2	protein-coding	NSE2 (MMS21) homolog, SMC5-SMC6 complex SUMO ligase	275260	274905	-355	1	317	317	0	0		-1	-317
286133	SCARA5	protein-coding	scavenger receptor class A member 5	122790	123680	890	1	54	54	0	0		-1	-54
286183	NKAIN3	protein-coding	sodium/potassium transporting ATPase interacting 3	736050	736559	509	2	216	64|152	3	256	82|86|88	1	40
286530	P2RY8	protein-coding	P2Y receptor family member 8	74604	34010	-40594	4	584	64|121|164|235	0	0		-4	-584
286753	TRARG1	protein-coding	trafficking regulator of GLUT4 (SLC2A4) 1	21316	21317	1	1	112	112	1	112	112	0	0
2869	GRK5	protein-coding	G protein-coupled receptor kinase 5	252174	252317	143	1	51	51	1	433	433	0	382
287	ANK2	protein-coding	ankyrin 2	334083	334451	368	2	947	462|485	3	1295	314|486|495	1	348
2890	GRIA1	protein-coding	glutamate ionotropic receptor AMPA type subunit 1	323199	323220	21	2	155	63|92	2	155	63|92	0	0
2893	GRIA4	protein-coding	glutamate ionotropic receptor AMPA type subunit 4	372017	372366	349	1	330	330	2	660	330|330	1	330
2895	GRID2	protein-coding	glutamate ionotropic receptor delta type subunit 2	1470600	1459425	-11175	3	316	79|96|141	2	446	109|337	-1	130
28965	SLC27A6	protein-coding	solute carrier family 27 member 6	68147	68063	-84	1	86	86	0	0		-1	-86
28966	SNX24	protein-coding	sorting nexin 24	163592	163273	-319	1	323	323	0	0		-1	-323
28977	MRPL42	protein-coding	mitochondrial ribosomal protein L42	48700	49214	514	0	0		2	521	108|413	2	521
2898	GRIK2	protein-coding	glutamate ionotropic receptor kainate type subunit 2	676375	677656	1281	1	4467	4467	1	4467	4467	0	0
2899	GRIK3	protein-coding	glutamate ionotropic receptor kainate type subunit 3	238988	239250	262	1	285	285	2	522	237|285	1	237
28992	MACROD1	protein-coding	mono-ADP ribosylhydrolase 1	167555	167813	258	0	0		1	136	136	1	136
29	ABR	protein-coding	ABR activator of RhoGEF and GTPase	105583	105278	-305	6	934	52|59|64|100|132|527	8	2040	61|61|82|105|120|132|615|864	2	1106
2902	GRIN1	protein-coding	glutamate ionotropic receptor NMDA type subunit 1	29602	29392	-210	2	120	58|62	0	0		-2	-120
2903	GRIN2A	protein-coding	glutamate ionotropic receptor NMDA type subunit 2A	429500	430719	1219	2	261	71|190	2	757	71|686	0	496
2904	GRIN2B	protein-coding	glutamate ionotropic receptor NMDA type subunit 2B	444265	444258	-7	3	1237	97|492|648	2	1140	492|648	-1	-97
2908	NR3C1	protein-coding	nuclear receptor subfamily 3 group C member 1	125752	125709	-43	1	65	65	0	0		-1	-65
29102	DROSHA	protein-coding	drosha ribonuclease III	131599	131676	77	0	0		1	51	51	1	51
29105	CFAP20	protein-coding	cilia and flagella associated protein 20	15789	16118	329	1	76	76	1	418	418	0	342
29119	CTNNA3	protein-coding	catenin alpha 3	1783672	1788861	5189	0	0		2	6124	50|6074	2	6124
29123	ANKRD11	protein-coding	ankyrin repeat domain containing 11	222931	223257	326	6	1142	61|65|76|76|150|714	7	1803	61|65|150|165|189|417|756	1	661
2915	GRM5	protein-coding	glutamate metabotropic receptor 5	559017	559010	-7	0	0		1	79	79	1	79
2917	GRM7	protein-coding	glutamate metabotropic receptor 7	880418	880738	320	1	298	298	2	613	297|316	1	315
2918	GRM8	protein-coding	glutamate metabotropic receptor 8	814343	814318	-25	3	217	57|70|90	1	70	70	-2	-147
2935	GSPT1	protein-coding	G1 to S phase transition 1	47828	47835	7	1	325	325	1	313	313	0	-12
2949	GSTM5	protein-coding	glutathione S-transferase mu 5	6017	6017	0	0	0		1	242	242	1	242
2972	BRF1	protein-coding	BRF1 RNA polymerase III transcription initiation factor subunit	91715	97303	5588	8	3569	53|102|159|201|203|408|508|1935	5	2535	89|317|424|688|1017	-3	-1034
29775	CARD10	protein-coding	caspase recruitment domain family member 10	29053	28880	-173	1	478	478	0	0		-1	-478
29780	PARVB	protein-coding	parvin beta	148637	147985	-652	3	531	70|210|251	1	107	107	-2	-424
29789	OLA1	protein-coding	Obg like ATPase 1	176085	178166	2081	0	0		1	2424	2424	1	2424
29841	GRHL1	protein-coding	grainyhead like transcription factor 1	50584	50762	178	0	0		1	54	54	1	54
29843	SENP1	protein-coding	SUMO specific peptidase 1	63182	62773	-409	2	193	51|142	0	0		-2	-193
29894	CPSF1	protein-coding	cleavage and polyadenylation specific factor 1	16104	16280	176	0	0		1	157	157	1	157
29899	GPSM2	protein-coding	G protein signaling modulator 2	57560	57579	19	0	0		1	52	52	1	52
2992	GYG1	protein-coding	glycogenin 1	40235	40230	-5	1	232	232	1	232	232	0	0
29922	NME7	protein-coding	NME/NM23 family member 7	235266	235096	-170	2	129	58|71	0	0		-2	-129
29929	ALG6	protein-coding	ALG6 alpha-1,3-glucosyltransferase	70926	70932	6	0	0		1	52	52	1	52
29940	DSE	protein-coding	dermatan sulfate epimerase	73914	73585	-329	1	319	319	0	0		-1	-319
29951	PDZRN4	protein-coding	PDZ domain containing ring finger 4	137006	137223	217	0	0		1	241	241	1	241
29952	DPP7	protein-coding	dipeptidyl peptidase 7	4187	4131	-56	1	57	57	0	0		-1	-57
29953	TRHDE	protein-coding	thyrotropin releasing hormone degrading enzyme	398388	398215	-173	2	202	53|149	0	0		-2	-202
29957	SLC25A24	protein-coding	solute carrier family 25 member 24	66300	62407	-3893	2	3909	1432|2477	0	0		-2	-3909
2996	GYPE	protein-coding	glycophorin E (MNS blood group)	30244	30396	152	0	0		1	175	175	1	175
29966	STRN3	protein-coding	striatin 3	132575	132928	353	0	0		1	307	307	1	307
29968	PSAT1	protein-coding	phosphoserine aminotransferase 1	32968	33042	74	0	0		1	79	79	1	79
29970|100505385	SCHIP1|IQCJ-SCHIP1	protein-coding|protein-coding	schwannomin interacting protein 1|IQCJ-SCHIP1 readthrough	624115|828040	624366|828844	1055	2	2749	668|2081	3	2896	148|668|2080	1	147
29991	OBP2A	protein-coding	odorant binding protein 2A	3843	3688	-155	1	160	160	0	0		-1	-160
29994	BAZ2B	protein-coding	bromodomain adjacent to zinc finger domain 2B	297569	297620	51	1	58	58	1	159	159	0	101
29995	LMCD1	protein-coding	LIM and cysteine rich domains 1	72845	73042	197	0	0		1	52	52	1	52
3001	GZMA	protein-coding	granzyme A	7606	7333	-273	1	264	264	0	0		-1	-264
30010	NXPH1	protein-coding	neurexophilin 1	319352	319109	-243	2	270	52|218	1	52	52	-1	-218
3004	GZMM	protein-coding	granzyme M	5869	6168	299	0	0		1	295	295	1	295
302	ANXA2	protein-coding	annexin A2	50835	51973	1138	2	250	125|125	3	826	125|125|576	1	576
3075	CFH	protein-coding	complement factor H	95461	95539	78	0	0		1	66	66	1	66
3082	HGF	protein-coding	hepatocyte growth factor	71037	71039	2	1	274	274	1	274	274	0	0
30820	KCNIP1	protein-coding	potassium voltage-gated channel interacting protein 1	232612	232426	-186	3	1649	89|89|1471	2	1560	89|1471	-1	-89
30837	SOCS7	protein-coding	suppressor of cytokine signaling 7	53749	53887	138	1	60	60	2	246	62|184	1	186
3092	HIP1	protein-coding	huntingtin interacting protein 1	205643	205394	-249	2	165	59|106	0	0		-2	-165
3097	HIVEP2	protein-coding	HIVEP zinc finger 2	193707	193742	35	1	80	80	2	222	74|148	1	142
31	ACACA	protein-coding	acetyl-CoA carboxylase alpha	321844	325021	3177	0	0		1	3135	3135	1	3135
3117	HLA-DQA1	protein-coding	major histocompatibility complex, class II, DQ alpha 1	6278	6391	113	0	0		1	51	51	1	51
3119	HLA-DQB1	protein-coding	major histocompatibility complex, class II, DQ beta 1	7190	7318	128	0	0		1	91	91	1	91
3123	HLA-DRB1	protein-coding	major histocompatibility complex, class II, DR beta 1	11073			1	319	319	0	0		-1	-319
3125	HLA-DRB3	protein-coding	major histocompatibility complex, class II, DR beta 3		13140		0	0		1	59702	59702	1	59702
3127	HLA-DRB5	protein-coding	major histocompatibility complex, class II, DR beta 5	12934			2	86366	309|86057	0	0		-2	-86366
3162	HMOX1	protein-coding	heme oxygenase 1	13111	13112	1	1	58	58	1	54	54	0	-4
317749	DHRS4L2	protein-coding	dehydrogenase/reductase 4 like 2	17474	39781	22307	1	2015	2015	0	0		-1	-2015
317754	POTED	protein-coding	POTE ankyrin domain family member D	36046	36071	25	0	0		1	60	60	1	60
317762	CCDC85C	protein-coding	coiled-coil domain containing 85C	104017	103894	-123	1	61	61	0	0		-1	-61
319089	TTC6	protein-coding	tetratricopeptide repeat domain 6	247088	247015	-73	1	216	216	1	215	215	0	-1
32	ACACB	protein-coding	acetyl-CoA carboxylase beta	151639	151572	-67	1	94	94	0	0		-1	-94
323	APBB2	protein-coding	amyloid beta precursor protein binding family B member 2	404515	404359	-156	1	55	55	0	0		-1	-55
3242	HPD	protein-coding	4-hydroxyphenylpyruvate dioxygenase	19332	18987	-345	1	345	345	0	0		-1	-345
3249	HPN	protein-coding	hepsin	26067	26045	-22	1	69	69	1	69	69	0	0
3293	HSD17B3	protein-coding	hydroxysteroid 17-beta dehydrogenase 3	66870	67229	359	0	0		1	327	327	1	327
3297	HSF1	protein-coding	heat shock transcription factor 1	23116	23299	183	0	0		1	198	198	1	198
3358	HTR2C	protein-coding	5-hydroxytryptamine receptor 2C	325975	326155	180	0	0		1	92	92	1	92
3371	TNC	protein-coding	tenascin C	98582	98303	-279	2	212	52|160	0	0		-2	-212
338328	GPIHBP1	protein-coding	glycosylphosphatidylinositol anchored high density lipoprotein binding protein 1	3952	3895	-57	1	57	57	0	0		-1	-57
338382	RAB7B	protein-coding	RAB7B, member RAS oncogene family	17717	17659	-58	1	140	140	0	0		-1	-140
338440	ANO9	protein-coding	anoctamin 9	24073	23964	-109	3	439	120|140|179	2	299	120|179	-1	-140
338645	LUZP2	protein-coding	leucine zipper protein 2	585585	588163	2578	1	54	54	4	500	113|117|117|153	3	446
338707	B4GALNT4	protein-coding	beta-1,4-N-acetyl-galactosaminyltransferase 4	12618	12474	-144	1	124	124	0	0		-1	-124
338811	TAFA2	protein-coding	TAFA chemokine like family member 2	484500	484372	-128	1	186	186	0	0		-1	-186
339210	C17orf67	protein-coding	chromosome 17 open reading frame 67	42007	43080	1073	0	0		1	180	180	1	180
339448	C1orf174	protein-coding	chromosome 1 open reading frame 174	11139	11139	0	1	413	413	1	413	413	0	0
339451	KLHL17	protein-coding	kelch like family member 17	5135	5056	-79	1	75	75	0	0		-1	-75
339488	TFAP2E	protein-coding	transcription factor AP-2 epsilon	22014	21981	-33	1	51	51	0	0		-1	-51
339501	PRSS38	protein-coding	serine protease 38	30795	30798	3	1	312	312	1	312	312	0	0
339512	CCDC190	protein-coding	coiled-coil domain containing 190	17813	17934	121	0	0		1	112	112	1	112
339761	CYP27C1	protein-coding	cytochrome P450 family 27 subfamily C member 1	21935	22272	337	1	63	63	2	394	61|333	1	331
339766	MROH2A	protein-coding	maestro heat like repeat family member 2A	57694	57831	137	1	191	191	2	263	72|191	1	72
339768	ESPNL	protein-coding	espin like	32947	32802	-145	3	328	50|112|166	2	166	54|112	-1	-162
340024	SLC6A19	protein-coding	solute carrier family 6 member 19	23516	23601	85	1	64	64	2	138	66|72	1	74
340273	ABCB5	protein-coding	ATP binding cassette subfamily B member 5	109678	110737	1059	1	60	60	0	0		-1	-60
340351	AGBL3	protein-coding	AGBL carboxypeptidase 3	149270	149335	65	0	0		1	56	56	1	56
340481	ZDHHC21	protein-coding	zinc finger DHHC-type palmitoyltransferase 21	82361	82399	38	1	110	110	1	136	136	0	26
340811	AKR1C8	protein-coding	aldo-keto reductase family 1 member C8	31230	32552	1322	0	0		1	1313	1313	1	1313
340895	MALRD1	protein-coding	MAM and LDL receptor class A domain containing 1	685677	684908	-769	5	2063	64|67|139|337|1456	3	270	64|67|139	-2	-1793
341019	DCDC1	protein-coding	doublecortin domain containing 1	128922	130722	1800	0	0		2	374	54|320	2	374
341883	LRRC9	protein-coding	leucine rich repeat containing 9	147104	147696	592	1	58	58	0	0		-1	-58
342184	FMN1	protein-coding	formin 1	302630	302541	-89	1	223	223	1	74	74	0	-149
3422	IDI1	protein-coding	isopentenyl-diphosphate delta isomerase 1	9700	9166	-534	2	1246	503|743	1	209	209	-1	-1037
342527	SMTNL2	protein-coding	smoothelin like 2	24312	24170	-142	1	120	120	0	0		-1	-120
3428	IFI16	protein-coding	interferon gamma inducible protein 16	45244	45217	-27	0	0		1	4134	4134	1	4134
342850	ANKRD62	protein-coding	ankyrin repeat domain 62	35921	36317	396	0	0		1	407	407	1	407
343070	PRAMEF9	protein-coding	PRAME family member 9	7611	7616	5	0	0		1	2152	2152	1	2152
343990	CRACDL	protein-coding	CRACD like	142379	142475	96	0	0		1	125	125	1	125
344022	NOTO	protein-coding	notochord homeobox	9939	9939	0	1	312	312	1	312	312	0	0
344148	NCKAP5	protein-coding	NCK associated protein 5	896675	897717	1042	3	2494	254|536|1704	5	2993	157|254|342|536|1704	2	499
344387	CDKL4	protein-coding	cyclin dependent kinase like 4	51041	50951	-90	1	52	52	0	0		-1	-52
344558	SH3RF3	protein-coding	SH3 domain containing ring finger 3	375429	375969	540	1	472	472	2	1026	58|968	1	554
344758	GPR149	protein-coding	G protein-coupled receptor 149	95247	94950	-297	1	320	320	0	0		-1	-320
3455	IFNAR2	protein-coding	interferon alpha and beta receptor subunit 2	35726	35763	37	1	62	62	0	0		-1	-62
345557	PLCXD3	protein-coding	phosphatidylinositol specific phospholipase C X domain containing 3	203649	203556	-93	1	86	86	0	0		-1	-86
3455|127882475	IFNAR2|IFNAR2-IL10RB	protein-coding|protein-coding	interferon alpha and beta receptor subunit 2|IFNAR2-IL10RB readthrough	35726	35763|67314	67351	0	0		1	62	62	1	62
346007	EYS	protein-coding	eyes shut homolog	244908	242573	-2335	3	2442	124|324|1994	1	124	124	-2	-2318
347240	KIF24	protein-coding	kinesin family member 24	76888	76515	-373	1	332	332	0	0		-1	-332
347442	DCAF8L2	protein-coding	DDB1 and CUL4 associated factor 8 like 2	159598	159962	364	0	0		1	329	329	1	329
347731|29119	LRRTM3|CTNNA3	protein-coding|protein-coding	leucine rich repeat transmembrane neuronal 3|catenin alpha 3	175515|1783672	175485|1788861	5159	1	58	58	1	58	58	0	0
347735	SERINC2	protein-coding	serine incorporator 2	20865	25761	4896	0	0		1	629	629	1	629
347862	GATD1	protein-coding	glutamine amidotransferase class 1 domain containing 1	10265	10188	-77	1	83	83	0	0		-1	-83
348013	TMEM255B	protein-coding	transmembrane protein 255B	57769	56961	-808	2	1162	82|1080	3	245	76|78|91	1	-917
348094	ANKDD1A	protein-coding	ankyrin repeat and death domain containing 1A	46789	46924	135	1	55	55	1	52	52	0	-3
348174	CLEC18A	protein-coding	C-type lectin domain family 18 member A	13111	13124	13	0	0		1	6888	6888	1	6888
348180	CTU2	protein-coding	cytosolic thiouridylase subunit 2	8893	10202	1309	0	0		2	1938	631|1307	2	1938
3482	IGF2R	protein-coding	insulin like growth factor 2 receptor	142422	142333	-89	2	143	63|80	1	80	80	-1	-63
348801	LNP1	protein-coding	leukemia NUP98 fusion partner 1	54780	54785	5	0	0		1	57	57	1	57
349075	ZNF713	protein-coding	zinc finger protein 713	54769	54263	-506	2	492	128|364	0	0		-2	-492
353088	ZNF429	protein-coding	zinc finger protein 429	35066	35048	-18	1	284	284	1	284	284	0	0
353116	RILPL1	protein-coding	Rab interacting lysosomal protein like 1	63665	63614	-51	1	110	110	0	0		-1	-110
353134|353135	LCE1D|LCE1E	protein-coding|protein-coding	late cornified envelope 1D|late cornified envelope 1E	1460|2169	1460|2170	1	1	10483	10483	1	10489	10489	0	6
353143|353144	LCE3B|LCE3C	protein-coding|protein-coding	late cornified envelope 3B|late cornified envelope 3C	287|852	287|852	0	1	32198	32198	1	32199	32199	0	1
353299	RGSL1	protein-coding	regulator of G protein signaling like 1	110451	110352	-99	1	125	125	0	0		-1	-125
353500	BMP8A	protein-coding	bone morphogenetic protein 8a	38233	38695	462	0	0		1	459	459	1	459
3551	IKBKB	protein-coding	inhibitor of nuclear factor kappa B kinase subunit beta	61158	60847	-311	1	312	312	0	0		-1	-312
3552	IL1A	protein-coding	interleukin 1 alpha	10568	10384	-184	1	184	184	0	0		-1	-184
3556	IL1RAP	protein-coding	interleukin 1 receptor accessory protein	137429	137455	26	1	297	297	1	302	302	0	5
3557	IL1RN	protein-coding	interleukin 1 receptor antagonist	16043	16038	-5	1	172	172	1	172	172	0	0
3559	IL2RA	protein-coding	interleukin 2 receptor subunit alpha	51678	51159	-519	1	498	498	0	0		-1	-498
3563	IL3RA	protein-coding	interleukin 3 receptor subunit alpha	45904	39229	-6675	3	1351	84|101|1166	0	0		-3	-1351
357	SHROOM2	protein-coding	shroom family member 2	163014	162997	-17	1	108	108	0	0		-1	-108
3607	FOXK2	protein-coding	forkhead box K2	84870	89901	5031	1	209	209	7	3075	93|95|287|339|574|629|1058	6	2866
3617	IMPG1	protein-coding	interphotoreceptor matrix proteoglycan 1	151548	151661	113	1	79	79	1	79	79	0	0
3630|723961	INS|INS-IGF2	protein-coding|protein-coding	insulin|INS-IGF2 readthrough	1430|14586	1430|14582	-4	0	0		1	1518	1518	1	1518
3632	INPP5A	protein-coding	inositol polyphosphate-5-phosphatase A	245693	245873	180	5	495	53|54|55|63|270	6	688	53|54|55|63|115|348	1	193
3635	INPP5D	protein-coding	inositol polyphosphate-5-phosphatase D	147561	148303	742	3	324	65|124|135	4	539	60|124|135|220	1	215
3643	INSR	protein-coding	insulin receptor	182149	183246	1097	0	0		2	666	77|589	2	666
3652	IPP	protein-coding	intracisternal A particle-promoted polypeptide	51942	56780	4838	1	312	312	1	312	312	0	0
3662	IRF4	protein-coding	interferon regulatory factor 4	19691	19635	-56	1	52	52	0	0		-1	-52
3669	ISG20	protein-coding	interferon stimulated exonuclease gene 20	17467	17397	-70	1	64	64	0	0		-1	-64
3672	ITGA1	protein-coding	integrin subunit alpha 1	171293	171323	30	2	387	54|333	2	388	54|334	0	1
3676	ITGA4	protein-coding	integrin subunit alpha 4	81554	81212	-342	1	315	315	0	0		-1	-315
3680	ITGA9	protein-coding	integrin subunit alpha 9	371366	373983	2617	1	108	108	0	0		-1	-108
3684	ITGAM	protein-coding	integrin subunit alpha M	72902	72918	16	1	192	192	1	192	192	0	0
3689	ITGB2	protein-coding	integrin subunit beta 2	34946	35050	104	0	0		1	175	175	1	175
3693	ITGB5	protein-coding	integrin subunit beta 5	125417	124990	-427	1	202	202	0	0		-1	-202
3694	ITGB6	protein-coding	integrin subunit beta 6	100601	100215	-386	1	394	394	0	0		-1	-394
3698	ITIH2	protein-coding	inter-alpha-trypsin inhibitor heavy chain 2	46204	46335	131	0	0		1	81	81	1	81
3708	ITPR1	protein-coding	inositol 1,4,5-trisphosphate receptor type 1	354158	353955	-203	2	115	55|60	0	0		-2	-115
3709	ITPR2	protein-coding	inositol 1,4,5-trisphosphate receptor type 2	497842	497300	-542	4	648	55|115|146|332	2	138	55|83	-2	-510
3730	ANOS1	protein-coding	anosmin 1	203263	203295	32	1	102	102	1	102	102	0	0
374286	FBXW10B	protein-coding	F-box and WD repeat domain containing 10B	35818	35820	2	1	311	311	1	311	311	0	0
374569	ASPG	protein-coding	asparaginase	29882	29973	91	0	0		1	52	52	1	52
374786	EFCAB5	protein-coding	EF-hand calcium binding domain 5	166818	168049	1231	0	0		1	1214	1214	1	1214
374819|64750|90799|1655|11232|284021|5175|55852|2081|3384|92340|6329|974|2688|1444|1442|2689|1443|6603|5705|117246|11325|57003|92335|80774|4215|51204|10238|81033|1636|1534|26115|162333|9902|11011|339175|146779|9969|57508|83990|342538|9496|6909|54828|8493|10513|124773|84669|762|63897|51136|6198|51174|81671|51651|1213|79665|388403|284161|55181|55771|348235|4591|22843|5889|645545|56155|5414|9110|124…	LRRC37A3|SMURF2|CEP95|DDX5|POLG2|MILR1|PECAM1|TEX2|ERN1|ICAM2|PRR29|SCN4A|CD79B|GH1|CSHL1|CSH1|GH2|CSH2|SMARCD2|PSMC5|FTSJ3|DDX42|CCDC47|STRADA|LIMD2|MAP3K3|TACO1|DCAF7|KCNH6|ACE|CYB561|TANC2|MARCHF10|MRC2|TLK2|METTL2A|EFCAB3|MED13|INTS2|BRIP1|NACA2|TBX4|TBX2|BCAS3|PPM1D|APPBP2|CHCT1|USP32|CA4|HEATR6|RNFT1|RPS6KB1|TUBD1|VMP1|PTRH2|CLTC|DHX40|YPEL2|GDPD1|SMG8|PRR11|SKA2|TRIM37|PPM1E|RAD51C|IGBP1C|…	protein-coding|protein-coding|protein-coding|protein-coding|protein-coding|protein-coding|protein-coding|protein-coding|protein-coding|protein-coding|protein-coding|protein-coding|protein-coding|protein-coding|protein-coding|protein-coding|protein-coding|protein-coding|protein-coding|protein-coding|protein-coding|protein-coding|protein-coding|protein-coding|protein-coding|protein-coding|protein-c…	leucine rich repeat containing 37 member A3|SMAD specific E3 ubiquitin protein ligase 2|centrosomal protein 95|DEAD-box helicase 5|DNA polymerase gamma 2, accessory subunit|mast cell immunoglobulin like receptor 1|platelet and endothelial cell adhesion molecule 1|testis expressed 2|endoplasmic reticulum to nucleus signaling 1|intercellular adhesion molecule 2|proline rich 29|sodium voltage-gated …	65348|120025|30969|8035|19269|19528|71445|116033|91002|4167|5954|34364|3591|1636|1650|1656|1729|1661|10604|4588|8230|45128|28342|39154|4237|73888|7470|43789|23369|21312|14002|461468|107000|65927|136656|29488|35927|122673|62615|184389|798|28622|9623|714980|66087|83084|8937|214806|9573|37913|12500|57453|33464|134601|10122|77061|42735|70074|55459|5195|50963|45329|108678|229325|2732|31621|135367|9060…	65547|120031|30967|8035|19271|19524|71459|116027|90997|4167|5952|34376|3589|1636|1650|1656|1730|1661|10602|4587|8233|45071|28315|39160|4236|74181|7469|43794|23383|21603|14001|461605|107150|65900|136655|29492|35908|122653|62628|184525|798|28620|9601|715031|66112|83070|8929|214797|9562|38135|12496|57449|33460|134606|10119|77051|42734|70076|55466|5195|50966|45331|108701|229318|2732|31629|135363|9059…	4972	0	0		1	19342567	19342567	1	19342567
374819|64750|90799|1655|11232|284021|5175|55852|2081|3384|92340|6329|974|2688|1444|1442|2689|1443|6603|5705|117246|11325|57003|92335|80774|4215|51204|10238|81033|1636|1534|26115|162333|9902|11011|339175|146779|9969|57508|83990|342538|9496|6909|54828|8493|10513|124773|84669|762|63897|51136|6198|51174|81671|51651|1213|79665|388403|284161|55181|55771|348235|4591|22843|5889|645545|56155|5414|9110|124…	LRRC37A3|SMURF2|CEP95|DDX5|POLG2|MILR1|PECAM1|TEX2|ERN1|ICAM2|PRR29|SCN4A|CD79B|GH1|CSHL1|CSH1|GH2|CSH2|SMARCD2|PSMC5|FTSJ3|DDX42|CCDC47|STRADA|LIMD2|MAP3K3|TACO1|DCAF7|KCNH6|ACE|CYB561|TANC2|MARCHF10|MRC2|TLK2|METTL2A|EFCAB3|MED13|INTS2|BRIP1|NACA2|TBX4|TBX2|BCAS3|PPM1D|APPBP2|CHCT1|USP32|CA4|HEATR6|RNFT1|RPS6KB1|TUBD1|VMP1|PTRH2|CLTC|DHX40|YPEL2|GDPD1|SMG8|PRR11|SKA2|TRIM37|PPM1E|RAD51C|IGBP1C|…	protein-coding|protein-coding|protein-coding|protein-coding|protein-coding|protein-coding|protein-coding|protein-coding|protein-coding|protein-coding|protein-coding|protein-coding|protein-coding|protein-coding|protein-coding|protein-coding|protein-coding|protein-coding|protein-coding|protein-coding|protein-coding|protein-coding|protein-coding|protein-coding|protein-coding|protein-coding|protein-c…	leucine rich repeat containing 37 member A3|SMAD specific E3 ubiquitin protein ligase 2|centrosomal protein 95|DEAD-box helicase 5|DNA polymerase gamma 2, accessory subunit|mast cell immunoglobulin like receptor 1|platelet and endothelial cell adhesion molecule 1|testis expressed 2|endoplasmic reticulum to nucleus signaling 1|intercellular adhesion molecule 2|proline rich 29|sodium voltage-gated …	65348|120025|30969|8035|19269|19528|71445|116033|91002|4167|5954|34364|3591|1636|1650|1656|1729|1661|10604|4588|8230|45128|28342|39154|4237|73888|7470|43789|23369|21312|14002|461468|107000|65927|136656|29488|35927|122673|62615|184389|798|28622|9623|714980|66087|83084|8937|214806|9573|37913|12500|57453|33464|134601|10122|77061|42735|70074|55459|5195|50963|45329|108678|229325|2732|31621|135367|9060…	65547|120031|30967|8035|19271|19524|71459|116027|90997|4167|5952|34376|3589|1636|1650|1656|1730|1661|10602|4587|8233|45071|28315|39160|4236|74181|7469|43794|23383|21603|14001|461605|107150|65900|136655|29492|35908|122653|62628|184525|798|28620|9601|715031|66112|83070|8929|214797|9562|38135|12496|57449|33460|134606|10119|77051|42734|70076|55466|5195|50966|45331|108701|229318|2732|31629|135363|9059…	3195	2	38668576	19334285|19334291	0	0		-2	-38668576
374860	ANKRD30B	protein-coding	ankyrin repeat domain 30B	106495	106114	-381	1	363	363	0	0		-1	-363
374868	ATP9B	protein-coding	ATPase phospholipid transporting 9B (putative)	308889	313783	4894	3	1427	65|124|1238	10	6920	99|123|137|324|433|461|492|1238|1273|2340	7	5493
374897	SBSN	protein-coding	suprabasin	4944	5163	219	1	54	54	2	269	53|216	1	215
374920	ZSWIM9	protein-coding	zinc finger SWIM-type containing 9	26940	27019	79	0	0		1	77	77	1	77
3751	KCND2	protein-coding	potassium voltage-gated channel subfamily D member 2	477162	477117	-45	1	1123	1123	1	1123	1123	0	0
375318	AQP12A	protein-coding	aquaporin 12A	6617	6429	-188	2	317	130|187	0	0		-2	-317
3756	KCNH1	protein-coding	potassium voltage-gated channel subfamily H member 1	455834	459683	3849	1	119	119	3	3887	66|100|3721	2	3768
375612	LHFPL3	protein-coding	LHFPL tetraspan subfamily member 3	579958	580530	572	4	1011	54|281|331|345	3	1147	280|334|533	-1	136
375686	SPATC1	protein-coding	spermatogenesis and centriole associated 1	34834	35484	650	1	424	424	1	963	963	0	539
375775	PNPLA7	protein-coding	patatin like phospholipase domain containing 7	90450	93479	3029	1	72	72	2	170	72|98	1	98
3763	KCNJ6	protein-coding	potassium inwardly rectifying channel subfamily J member 6	309084	310200	1116	2	344	63|281	3	501	63|73|365	1	157
3768	KCNJ12	protein-coding	potassium inwardly rectifying channel subfamily J member 12	43513	43512	-1	1	1543	1543	0	0		-1	-1543
3776	KCNK2	protein-coding	potassium two pore domain channel subfamily K member 2	154353	154712	359	1	63	63	1	71	71	0	8
3778	KCNMA1	protein-coding	potassium calcium-activated channel subfamily M alpha 1	752926	752924	-2	1	319	319	0	0		-1	-319
377841	ENTPD8	protein-coding	ectonucleoside triphosphate diphosphohydrolase 8	6993	6922	-71	1	163	163	1	107	107	0	-56
3783	KCNN4	protein-coding	potassium calcium-activated channel subfamily N member 4	14440	14553	113	0	0		1	111	111	1	111
3785	KCNQ2	protein-coding	potassium voltage-gated channel subfamily Q member 2	72447	75662	3215	0	0		1	130	130	1	130
3796	KIF2A	protein-coding	kinesin family member 2A	84819	85151	332	0	0		1	308	308	1	308
3799	KIF5B	protein-coding	kinesin family member 5B	47410	47779	369	0	0		1	364	364	1	364
3802	KIR2DL1	protein-coding	killer cell immunoglobulin like receptor, two Ig domains and long cytoplasmic tail 1	14529	14531	2	0	0		1	209	209	1	209
3804	KIR2DL3	protein-coding	killer cell immunoglobulin like receptor, two Ig domains and long cytoplasmic tail 3	14539	30714	16175	2	154	76|78	3	1813	87|284|1442	1	1659
3809	KIR2DS4	protein-coding	killer cell immunoglobulin like receptor, two Ig domains and short cytoplasmic tail 4	15868	15890	22	1	672	672	1	766	766	0	94
3811	KIR3DL1	protein-coding	killer cell immunoglobulin like receptor, three Ig domains and long cytoplasmic tail 1	14340	44491	30151	1	1547	1547	1	1547	1547	0	0
3814	KISS1	protein-coding	KiSS-1 metastasis suppressor	6150	6601	451	0	0		1	74	74	1	74
3818	KLKB1	protein-coding	kallikrein B1	30964	30543	-421	1	70	70	0	0		-1	-70
3834	KIF25	protein-coding	kinesin family member 25	47420	47559	139	1	101	101	2	144	68|76	1	43
3857|3880|3866|3860|8689|3886|3882|8687|8688|3881|3885|3884|3883|83902|100505753|100533177|100505724|81870|85280|83901|83900|83899|728318|85285|85291|85290|84616|85289|81871|83755|653240|100132386|85354|728224|100132476|85294|730755|728279|81872|81851|81850|728255|83895|83896|83897|85293|125115|390792|25984|54474|3859|3858|162605|342574|353288|147183|125113|6605|1236|84951|3487|7153|125111|5914|9…	KRT9|KRT19|KRT15|KRT13|KRT36|KRT35|KRT32|KRT38|KRT37|KRT31|KRT34|KRT33B|KRT33A|KRTAP17-1|KRTAP16-1|KRTAP29-1|KRTAP9-7|KRTAP9-9|KRTAP9-4|KRTAP9-8|KRTAP9-3|KRTAP9-2|KRTAP9-1|KRTAP4-1|KRTAP4-2|KRTAP4-3|KRTAP4-4|KRTAP4-5|KRTAP4-6|KRTAP4-12|KRTAP4-11|KRTAP4-9|KRTAP4-16|KRTAP4-8|KRTAP4-7|KRTAP2-4|KRTAP2-3|KRTAP2-2|KRTAP2-1|KRTAP1-1|KRTAP1-3|KRTAP1-4|KRTAP1-5|KRTAP3-1|KRTAP3-2|KRTAP3-3|KRT40|KRT39|KRT23…	protein-coding|protein-coding|protein-coding|protein-coding|protein-coding|protein-coding|protein-coding|protein-coding|protein-coding|protein-coding|protein-coding|protein-coding|protein-coding|protein-coding|protein-coding|protein-coding|protein-coding|protein-coding|protein-coding|protein-coding|protein-coding|protein-coding|protein-coding|protein-coding|protein-coding|protein-coding|protein-c…	keratin 9|keratin 19|keratin 15|keratin 13|keratin 36|keratin 35|keratin 32|keratin 38|keratin 37|keratin 31|keratin 34|keratin 33B|keratin 33A|keratin associated protein 17-1|keratin associated protein 16-1|keratin associated like protein 29-1|keratin associated protein 9-7|keratin associated protein 9-9|keratin associated protein 9-4|keratin associated protein 9-8|keratin associated protein 9-3…	6223|4691|5145|4631|3774|4441|7873|4829|4038|3887|4637|6315|4736|798|1609|1025|509|980|966|1005|1005|1004|752|811|775|990|1099|901|1111|1091|1192|1099|707|1161|994|763|874|732|775|909|990|844|1182|607|713|734|9420|8531|14946|9353|5920|4497|7763|5742|5963|7310|10512|22856|11703|25789|14275|29371|4085|48463|16778|64832|18180|31634|14946|7796|30902|35304|2373|17152|14764|17267|6558|14040|9694|106594…	6225|4708|5145|4631|3774|4439|7873|4829|4038|3887|4637|6315|4736|798|1609|1025|524|995|966|980|1005|1004|779|751|775|1095|1099|901|1111|1091|1192|1099|707|1173|1159|763|874|837|775|909|990|844|1182|607|713|734|9420|8531|14947|9359|5924|4497|7763|5736|5960|7296|10511|22856|11703|25804|14281|29376|4085|48473|16787|27774|18171|31629|14946|7798|30902|35313|2374|17177|14767|17269|6558|14035|9694|10675…	206285	0	0		1	25713767	25713767	1	25713767
386617	KCTD8	protein-coding	potassium channel tetramerization domain containing 8	274906	275820	914	2	158	50|108	0	0		-2	-158
387267	KRTAP5-4	protein-coding	keratin associated protein 5-4	1180	1358	178	0	0		1	179	179	1	179
387694	SH2D4B	protein-coding	SH2 domain containing 4B	108658	111624	2966	0	0		2	2963	210|2753	2	2963
387695	GPR15LG	protein-coding	G protein-coupled receptor 15 ligand	11493	11547	54	0	0		1	52	52	1	52
387911	C1QTNF9B	protein-coding	C1q and TNF related 9B	5907	6453	546	0	0		1	50	50	1	50
388336	SHISA6	protein-coding	shisa family member 6	322850	322761	-89	1	50	50	0	0		-1	-50
388524	RPSA2	protein-coding	ribosomal protein SA 2	65864	67440	1576	1	322	322	0	0		-1	-322
388555	IGFL3	protein-coding	IGF like family member 3	4621	4621	0	1	5578	5578	1	5578	5578	0	0
388559	ZNF888	protein-coding	zinc finger protein 888	19013	17010	-2003	1	2010	2010	0	0		-1	-2010
388698	FLG2	protein-coding	filaggrin 2	11271	11271	0	1	231	231	1	231	231	0	0
388743	CAPN8	protein-coding	calpain 8	124085	75077	-49008	2	273	91|182	3	636	91|181|364	1	363
388795	EFCAB8	protein-coding	EF-hand calcium binding domain 8	102922	102923	1	1	3887	3887	1	3893	3893	0	6
389170	LEKR1	protein-coding	leucine, glutamate and lysine rich 1	219776	219622	-154	1	62	62	0	0		-1	-62
389208	TMPRSS11F	protein-coding	transmembrane serine protease 11F	76671	77028	357	0	0		1	332	332	1	332
389434	IYD	protein-coding	iodotyrosine deiodinase	36957	36815	-142	1	127	127	0	0		-1	-127
389668	XKR9	protein-coding	XK related 9	66603	65297	-1306	2	1291	203|1088	0	0		-2	-1291
389799	CFAP77	protein-coding	cilia and flagella associated protein 77	163108	159870	-3238	1	76	76	0	0		-1	-76
389840	MAP3K15	protein-coding	mitogen-activated protein kinase kinase kinase 15	155449	155598	149	2	223	62|161	0	0		-2	-223
3908	LAMA2	protein-coding	laminin subunit alpha 2	633428	633898	470	2	6258	199|6059	2	6470	413|6057	0	212
3910	LAMA4	protein-coding	laminin subunit alpha 4	146636	146652	16	0	0		1	52	52	1	52
3911	LAMA5	protein-coding	laminin subunit alpha 5	58247	63019	4772	0	0		2	107	52|55	2	107
3916	LAMP1	protein-coding	lysosomal associated membrane protein 1	26433	26321	-112	1	96	96	0	0		-1	-96
392517	NCBP2L	protein-coding	nuclear cap binding protein subunit 2 like	18096	18092	-4	1	74	74	0	0		-1	-74
392636	AGMO	protein-coding	alkylglycerol monooxygenase	361698	362495	797	2	230	90|140	4	1032	52|134|138|708	2	802
3938	LCT	protein-coding	lactase	49334	53311	3977	0	0		1	3951	3951	1	3951
3953	LEPR	protein-coding	leptin receptor	220891	220707	-184	1	6094	6094	2	6162	53|6109	1	68
3993	LLGL2	protein-coding	LLGL scribble cell polarity complex component 2	49512	49315	-197	2	296	80|216	1	80	80	-1	-216
399671	HEATR4	protein-coding	HEAT repeat containing 4	80463	80022	-441	1	475	475	0	0		-1	-475
399693	CCDC187	protein-coding	coiled-coil domain containing 187	25959	25926	-33	1	56	56	0	0		-1	-56
40	ASIC2	protein-coding	acid sensing ion channel subunit 2	1143681	1143991	310	4	375	50|52|92|181	3	285	50|54|181	-1	-90
400451	FAM174B	protein-coding	family with sequence similarity 174 member B	38327	38227	-100	2	186	59|127	0	0		-2	-186
400499	LOC400499	protein-coding	putative uncharacterized protein LOC400499	155232	155032	-200	1	99	99	0	0		-1	-99
400629	TEX19	protein-coding	testis expressed 19	4528	4588	60	1	60	60	0	0		-1	-60
400736	PRAMEF13	protein-coding	PRAME family member 13	5221	5221	0	0	0		1	29839	29839	1	29839
400818	NBPF9	protein-coding	NBPF member 9	51365	41939	-9426	2	3225	57|3168	0	0		-2	-3225
400954	EML6	protein-coding	EMAP like 6	248363	251553	3190	0	0		1	316	316	1	316
400966	RGPD1	protein-coding	RANBP2 like and GRIP domain containing 1	96361	99657	3296	0	0		1	3587	3587	1	3587
400986	ANKRD36C	protein-coding	ankyrin repeat domain 36C	142892	142894	2	2	2705	824|1881	0	0		-2	-2705
401145	CCSER1	protein-coding	coiled-coil serine rich protein 1	546973	541190	-5783	2	6184	61|6123	1	344	344	-1	-5840
4012	LNPEP	protein-coding	leucyl and cystinyl aminopeptidase	101433	101316	-117	1	82	82	0	0		-1	-82
401474	SAMD12	protein-coding	sterile alpha motif domain containing 12	243979	244023	44	0	0		1	279	279	1	279
401548	SNX30	protein-coding	sorting nexin family member 30	124227	124433	206	0	0		1	60	60	1	60
401667|401666|56547	OR51A2|OR51A4|MMP26	protein-coding|protein-coding|protein-coding	olfactory receptor family 51 subfamily A member 2|olfactory receptor family 51 subfamily A member 4|matrix metallopeptidase 26	941|4774|287645	4793|279079	-9488	1	8613	8613	0	0		-1	-8613
4018	LPA	protein-coding	lipoprotein(a)	132793	228590	95797	2	11096	5547|5549	1	193	193	-1	-10903
401994	OR14I1	protein-coding	olfactory receptor family 14 subfamily I member 1	7348	24654	17306	0	0		1	277	277	1	277
402117	VWC2L	protein-coding	von Willebrand factor C domain containing 2 like	167922	167938	16	1	51	51	1	51	51	0	0
402160	CFAP99	protein-coding	cilia and flagella associated protein 99	44047	43952	-95	1	65	65	0	0		-1	-65
4026	LPP	protein-coding	LIM domain containing preferred translocation partner in lipoma	677775	676850	-925	3	1205	127|333|745	0	0		-3	-1205
4033	IRAG2	protein-coding	inositol 1,4,5-triphosphate receptor associated 2	55629	56455	826	0	0		1	143	143	1	143
403341	ZBTB34	protein-coding	zinc finger and BTB domain containing 34	25239	25934	695	0	0		2	162	54|108	2	162
4036	LRP2	protein-coding	LDL receptor related protein 2	235425	235731	306	1	6047	6047	2	6382	315|6067	1	335
4041	LRP5	protein-coding	LDL receptor related protein 5	136684	137160	476	1	310	310	1	200	200	0	-110
4043	LRPAP1	protein-coding	LDL receptor related protein associated protein 1	28810	28712	-98	1	53	53	0	0		-1	-53
404550	C16orf74	protein-coding	chromosome 16 open reading frame 74	43579	43574	-5	1	136	136	1	136	136	0	0
4047	LSS	protein-coding	lanosterol synthase	40328	40624	296	0	0		1	134	134	1	134
404785	POTEG	protein-coding	POTE ankyrin domain family member G	31855	31883	28	0	0		1	111	111	1	111
4051	CYP4F3	protein-coding	cytochrome P450 family 4 subfamily F member 3	21928	22042	114	1	473	473	1	473	473	0	0
4052	LTBP1	protein-coding	latent transforming growth factor beta binding protein 1	264913	265039	126	0	0		1	60	60	1	60
4053	LTBP2	protein-coding	latent transforming growth factor beta binding protein 2	114054	114176	122	0	0		1	68	68	1	68
4065|100526664	LY75|LY75-CD302	protein-coding|protein-coding	lymphocyte antigen 75|LY75-CD302 readthrough	101401|136128	102298|137012	1781	1	87	87	2	263	89|174	1	176
4068	SH2D1A	protein-coding	SH2 domain containing 1A	26597	26395	-202	2	225	103|122	0	0		-2	-225
4087	SMAD2	protein-coding	SMAD family member 2	121702	121688	-14	1	194	194	1	194	194	0	0
409	ARRB2	protein-coding	arrestin beta 2	10865	10775	-90	1	100	100	0	0		-1	-100
4103	MAGEA4	protein-coding	MAGE family member A4	8933	8933	0	1	2043	2043	0	0		-1	-2043
411	ARSB	protein-coding	arylsulfatase B	208101	207636	-465	3	2714	319|324|2071	1	2071	2071	-2	-643
4158	MC2R	protein-coding	melanocortin 2 receptor	33492	33475	-17	1	208	208	1	208	208	0	0
4163	MCC	protein-coding	MCC regulator of WNT signaling pathway	272832	274925	2093	2	704	165|539	2	737	198|539	0	33
417	ART1	protein-coding	ADP-ribosyltransferase 1	19288	39205	19917	0	0		6	21349	62|125|252|315|1007|19588	6	21349
4199	ME1	protein-coding	malic enzyme 1	220649	220613	-36	1	97	97	1	97	97	0	0
4208	MEF2C	protein-coding	myocyte enhancer factor 2C	166067	166042	-25	2	658	328|330	2	658	328|330	0	0
4214	MAP3K1	protein-coding	mitogen-activated protein kinase kinase kinase 1	80603	80522	-81	1	66	66	0	0		-1	-66
4215	MAP3K3	protein-coding	mitogen-activated protein kinase kinase kinase 3	73888	74181	293	0	0		1	315	315	1	315
4216	MAP3K4	protein-coding	mitogen-activated protein kinase kinase kinase 4	125611	125531	-80	2	266	76|190	1	190	190	-1	-76
4242	MFNG	protein-coding	MFNG O-fucosylpeptide 3-beta-N-acetylglucosaminyltransferase	17321	17725	404	0	0		1	399	399	1	399
425054	VCX3B	protein-coding	variable charge X-linked 3B	1680	1560	-120	1	60	60	0	0		-1	-60
4253	MIA2	protein-coding	MIA SH3 domain ER export factor 2	84019	83977	-42	1	68	68	0	0		-1	-68
4255	MGMT	protein-coding	O-6-methylguanine-DNA methyltransferase	303742	305618	1876	0	0		2	673	68|605	2	673
4299	AFF1	protein-coding	ALF transcription elongation factor 1	133768	133468	-300	1	332	332	0	0		-1	-332
4301	AFDN	protein-coding	afadin, adherens junction formation factor	138199	137497	-702	2	573	171|402	0	0		-2	-573
4311	MME	protein-coding	membrane metalloendopeptidase	104032	104052	20	1	58	58	1	58	58	0	0
433	ASGR2	protein-coding	asialoglycoprotein receptor 2	13489	13736	247	0	0		1	125	125	1	125
4363	ABCC1	protein-coding	ATP binding cassette subfamily C member 1	193437	193349	-88	1	129	129	0	0		-1	-129
438	ASMT	protein-coding	acetylserotonin O-methyltransferase	28022	25554	-2468	4	4565	81|91|278|4115	3	692	85|278|329	-1	-3873
439921	MXRA7	protein-coding	matrix remodeling associated 7	31399	31532	133	1	84	84	2	212	86|126	1	128
440	ASNS	protein-coding	asparagine synthetase (glutamine-hydrolyzing)	20731	20742	11	1	330	330	1	331	331	0	1
440026	TMEM41B	protein-coding	transmembrane protein 41B	33939	34274	335	0	0		1	334	334	1	334
440073	IQSEC3	protein-coding	IQ motif and Sec7 domain ArfGEF 3	93954	97891	3937	2	213	56|157	5	2467	56|74|93|169|2075	3	2254
440279	UNC13C	protein-coding	unc-13 homolog C	650164	650300	136	1	50	50	1	62	62	0	12
440345	NPIPB4	protein-coding	nuclear pore complex interacting protein family member B4	23174	22540	-634	4	1385	125|378|378|504	3	630	126|252|252	-1	-755
440590	ZYG11A	protein-coding	zyg-11 family member A, cell cycle regulator	52238	52250	12	0	0		1	97	97	1	97
441061	MARCHF11	protein-coding	membrane associated ring-CH-type finger 11	112652	112606	-46	1	676	676	1	676	676	0	0
441250	TYW1B	protein-coding	tRNA-yW synthesizing protein 1 homolog B	253687	259265	5578	0	0		1	5580	5580	1	5580
441272	SPDYE3	protein-coding	speedy/RINGO cell cycle regulator family member E3	14494	14493	-1	1	1386	1386	1	1386	1386	0	0
441608	OR5B3	protein-coding	olfactory receptor family 5 subfamily B member 3	4410	5916	1506	0	0		1	1499	1499	1	1499
441631	TSPAN11	protein-coding	tetraspanin 11	69695	69594	-101	1	84	84	0	0		-1	-84
442117	GALNTL6	protein-coding	polypeptide N-acetylgalactosaminyltransferase like 6	1228155	1215287	-12868	4	12900	54|68|4291|8487	1	54	54	-3	-12846
442572	SPDYE21	protein-coding	speedy/RINGO cell cycle regulator family member E21	12064	12077	13	1	63	63	2	234	84|150	1	171
442590	SPDYE5	protein-coding	speedy/RINGO cell cycle regulator family member E5	11996	12049	53	0	0		1	63	63	1	63
4437	MSH3	protein-coding	mutS homolog 3	222163	221904	-259	1	309	309	1	59	59	0	-250
4438	MSH4	protein-coding	mutS homolog 4	116360	117675	1315	0	0		3	645	51|85|509	3	645
445815	PALM2AKAP2	protein-coding	PALM2 and AKAP2 fusion	392314	392348	34	1	72	72	1	72	72	0	0
4481	MSR1	protein-coding	macrophage scavenger receptor 1	53334	54140	806	0	0		1	67	67	1	67
4482	MSRA	protein-coding	methionine sulfoxide reductase A	374599	376066	1467	0	0		1	349	349	1	349
4542	MYO1F	protein-coding	myosin IF	56664	56445	-219	1	58	58	0	0		-1	-58
4547	MTTP	protein-coding	microsomal triglyceride transfer protein	59867	60527	660	1	54	54	1	56	56	0	2
4582	MUC1	protein-coding	mucin 1, cell surface associated	7085	6032	-1053	2	1288	304|984	2	297	58|239	0	-991
4583	MUC2	protein-coding	mucin 2, oligomeric mucus/gel-forming	35633	37379	1746	2	411	65|346	4	830	68|72|207|483	2	419
4584	MUC3A	protein-coding	mucin 3A, cell surface associated	18813	25881	7068	4	683	51|70|255|307	5	1193	102|153|255|308|375	1	510
4585	MUC4	protein-coding	mucin 4, cell surface associated	65158	73922	8764	8	6633	62|155|165|300|599|1080|1824|2448	15	9951	93|96|96|96|96|114|144|176|348|572|634|722|912|2831|3021	7	3318
4586	MUC5AC	protein-coding	mucin 5AC, oligomeric mucus/gel-forming	43185	43014	-171	4	471	64|74|160|173	3	284	60|64|160	-1	-187
4588	MUC6	protein-coding	mucin 6, oligomeric mucus/gel-forming	23895	34862	10967	1	165	165	2	3702	1515|2187	1	3537
4593	MUSK	protein-coding	muscle associated receptor tyrosine kinase	137767	139760	1993	0	0		7	2261	68|78|78|159|244|328|1306	7	2261
460	ASTN1	protein-coding	astrotactin 1	303645	303646	1	1	110	110	1	110	110	0	0
4600	MX2	protein-coding	MX dynamin like GTPase 2	47366	47445	79	0	0		1	83	83	1	83
4604	MYBPC1	protein-coding	myosin binding protein C1	91057	91163	106	0	0		1	76	76	1	76
4627	MYH9	protein-coding	myosin heavy chain 9	106687	106712	25	0	0		1	53	53	1	53
4628	MYH10	protein-coding	myosin heavy chain 10	156501	156438	-63	1	69	69	0	0		-1	-69
4642	MYO1D	protein-coding	myosin ID	384602	384914	312	0	0		1	311	311	1	311
4645	MYO5B	protein-coding	myosin VB	372358	372313	-45	1	3407	3407	1	3408	3408	0	1
4649	MYO9A	protein-coding	myosin IXA	295859	293645	-2214	1	2193	2193	0	0		-1	-2193
4660	PPP1R12B	protein-coding	protein phosphatase 1 regulatory subunit 12B	244003	243695	-308	3	468	90|90|288	0	0		-3	-468
4661	MYT1	protein-coding	myelin transcription factor 1	77801	79074	1273	5	817	53|103|105|259|297	5	1977	94|106|205|488|1084	0	1160
4666	NACA	protein-coding	nascent polypeptide associated complex subunit alpha	12872	12803	-69	1	69	69	0	0		-1	-69
4670	HNRNPM	protein-coding	heterogeneous nuclear ribonucleoprotein M	44139	43798	-341	1	307	307	0	0		-1	-307
4677	NARS1	protein-coding	asparaginyl-tRNA synthetase 1	21180	21181	1	1	50	50	1	50	50	0	0
4685	NCAM2	protein-coding	neural cell adhesion molecule 2	544920	548590	3670	0	0		2	3238	70|3168	2	3238
4690	NCK1	protein-coding	NCK adaptor protein 1	89398	89413	15	0	0		1	108	108	1	108
4705	NDUFA10	protein-coding	NADH:ubiquinone oxidoreductase subunit A10	67970	67610	-360	1	322	322	0	0		-1	-322
4707	NDUFB1	protein-coding	NADH:ubiquinone oxidoreductase subunit B1	5583	5884	301	0	0		1	285	285	1	285
4710	NDUFB4	protein-coding	NADH:ubiquinone oxidoreductase subunit B4	6171	6484	313	0	0		1	313	313	1	313
473	RERE	protein-coding	arginine-glutamic acid dipeptide repeats	465236	465852	616	1	100	100	1	223	223	0	123
4731	NDUFV3	protein-coding	NADH:ubiquinone oxidoreductase subunit V3	19990	20103	113	0	0		1	99	99	1	99
4735	SEPTIN2	protein-coding	septin 2	38102	37978	-124	1	149	149	0	0		-1	-149
4772	NFATC1	protein-coding	nuclear factor of activated T cells 1	133393	133015	-378	4	523	57|98|168|200	1	225	225	-3	-298
4782	NFIC	protein-coding	nuclear factor I C	102634	102658	24	1	142	142	1	142	142	0	0
4793	NFKBIB	protein-coding	NFKB inhibitor beta	8920	8836	-84	1	82	82	0	0		-1	-82
4798	NFRKB	protein-coding	nuclear factor related to kappaB binding protein	29373	29691	318	0	0		1	317	317	1	317
4810	NHS	protein-coding	NHS actin remodeling regulator	360794	360811	17	2	384	69|315	2	384	69|315	0	0
4811	NID1	protein-coding	nidogen 1	89260	89329	69	1	170	170	2	224	54|170	1	54
4815	NINJ2	protein-coding	ninjurin 2	99149	99012	-137	1	248	248	1	88	88	0	-160
4829	NMBR	protein-coding	neuromedin B receptor	72638	78805	6167	0	0		2	6153	120|6033	2	6153
4848	CNOT2	protein-coding	CCR4-NOT transcription complex subunit 2	111560	111637	77	0	0		1	50	50	1	50
4851	NOTCH1	protein-coding	notch receptor 1	51615	54375	2760	0	0		2	1035	149|886	2	1035
4861	NPAS1	protein-coding	neuronal PAS domain protein 1	25938	25308	-630	1	153	153	0	0		-1	-153
4882	NPR2	protein-coding	natriuretic peptide receptor 2	18140	18139	-1	1	303	303	1	303	303	0	0
4883	NPR3	protein-coding	natriuretic peptide receptor 3	80399	80726	327	0	0		1	334	334	1	334
4892	NRAP	protein-coding	nebulin related anchoring protein	75327	75593	266	0	0		2	306	54|252	2	306
4897	NRCAM	protein-coding	neuronal cell adhesion molecule	308787	315293	6506	1	92	92	2	6521	453|6068	1	6429
4905	NSF	protein-coding	N-ethylmaleimide sensitive factor, vesicle fusing ATPase	166795	166674	-121	1	132	132	0	0		-1	-132
491	ATP2B2	protein-coding	ATPase plasma membrane Ca2+ transporting 2	181563	182599	1036	1	349	349	1	350	350	0	1
4915	NTRK2	protein-coding	neurotrophic receptor tyrosine kinase 2	357325	357762	437	0	0		2	475	143|332	2	475
4920	ROR2	protein-coding	receptor tyrosine kinase like orphan receptor 2	227627	227346	-281	1	299	299	0	0		-1	-299
4931	NVL	protein-coding	nuclear VCP like	102827	102787	-40	1	63	63	0	0		-1	-63
4935	GPR143	protein-coding	G protein-coupled receptor 143	40501	40487	-14	1	170	170	1	170	170	0	0
493860	CCDC73	protein-coding	coiled-coil domain containing 73	191941	191709	-232	2	486	80|406	1	248	248	-1	-238
4948	OCA2	protein-coding	OCA2 melanosomal transmembrane protein	344440	344583	143	1	60	60	1	161	161	0	101
4957	ODF2	protein-coding	outer dense fiber of sperm tails 2	45140	44952	-188	1	196	196	0	0		-1	-196
4976	OPA1	protein-coding	OPA1 mitochondrial dynamin like GTPase	104603	105646	1043	0	0		1	1060	1060	1	1060
4978	OPCML	protein-coding	opioid binding protein/cell adhesion molecule like	528855	528744	-111	1	289	289	1	290	290	0	1
49855	SCAPER	protein-coding	S-phase cyclin A associated protein in the ER	557436	545307	-12129	1	12342	12342	0	0		-1	-12342
49856	WRAP73	protein-coding	WD repeat containing, antisense to TP73	19333	19133	-200	1	153	153	0	0		-1	-153
4987	OPRL1	protein-coding	opioid related nociceptin receptor 1	20551	22638	2087	1	311	311	2	221	94|127	1	-90
4988	OPRM1	protein-coding	opioid receptor mu 1	93116	93084	-32	1	322	322	0	0		-1	-322
4992	OR1F1	protein-coding	olfactory receptor family 1 subfamily F member 1	17384	17815	431	1	88	88	0	0		-1	-88
4995	OR3A2	protein-coding	olfactory receptor family 3 subfamily A member 2	110195	110844	649	1	55	55	2	857	264|593	1	802
5002	SLC22A18	protein-coding	solute carrier family 22 member 18	22968	22820	-148	1	61	61	0	0		-1	-61
5026	P2RX5	protein-coding	purinergic receptor P2X 5	22928	22466	-462	3	1382	67|529|786	4	424	67|68|98|191	1	-958
503497	MS4A13	protein-coding	membrane spanning 4-domains A13	27329	27578	249	0	0		1	315	315	1	315
5046	PCSK6	protein-coding	proprotein convertase subtilisin/kexin type 6	185774	185972	198	1	56	56	2	108	52|56	1	52
50488	MINK1	protein-coding	misshapen like kinase 1	64721	65415	694	0	0		2	168	56|112	2	168
50509	COL5A3	protein-coding	collagen type V alpha 3 chain	50943	50945	2	0	0		1	51	51	1	51
5058	PAK1	protein-coding	p21 (RAC1) activated kinase 1	152077	152457	380	0	0		1	100	100	1	100
50618	ITSN2	protein-coding	intersectin 2	157672	157593	-79	1	84	84	0	0		-1	-84
5062	PAK2	protein-coding	p21 (RAC1) activated kinase 2	92790	99100	6310	1	72	72	2	4337	72|4265	1	4265
50628	GEMIN4	protein-coding	gem nuclear organelle associated protein 4	7843	8144	301	0	0		1	301	301	1	301
50649	ARHGEF4	protein-coding	Rho guanine nucleotide exchange factor 4	210339	210388	49	1	3476	3476	2	6954	3475|3479	1	3478
50651	SLC45A1	protein-coding	solute carrier family 45 member 1	26051	26862	811	0	0		2	232	52|180	2	232
5066	PAM	protein-coding	peptidylglycine alpha-amidating monooxygenase	274411	274433	22	1	253	253	1	253	253	0	0
5069	PAPPA	protein-coding	pappalysin 1	248530	248484	-46	1	72	72	0	0		-1	-72
5071	PRKN	protein-coding	parkin RBR E3 ubiquitin protein ligase	1380349	1384984	4635	4	720	59|109|229|323	9	5174	50|50|60|72|143|229|232|323|4015	5	4454
5079	PAX5	protein-coding	paired box 5	200999	201149	150	1	50	50	0	0		-1	-50
50807	ASAP1	protein-coding	ArfGAP with SH3 domain, ankyrin repeat and PH domain 1	391570	392259	689	1	57	57	1	57	57	0	0
50810	HDGFL3	protein-coding	HDGF like 3	80070	80142	72	0	0		1	53	53	1	53
50859	SPOCK3	protein-coding	SPARC (osteonectin), cwcv and kazal like domains proteoglycan 3	501110	501201	91	2	7224	1189|6035	2	7226	1189|6037	0	2
50861	STMN3	protein-coding	stathmin 3	13712	13941	229	0	0		2	272	79|193	2	272
50863	NTM	protein-coding	neurotrimin	425486	426730	1244	4	311	52|52|52|155	4	311	52|52|52|155	0	0
5091	PC	protein-coding	pyruvate carboxylase	109963	108192	-1771	1	1805	1805	0	0		-1	-1805
50940	PDE11A	protein-coding	phosphodiesterase 11A	449533	449957	424	1	129	129	2	617	305|312	1	488
50944	SHANK1	protein-coding	SH3 and multiple ankyrin repeat domains 1	60547	60633	86	1	50	50	0	0		-1	-50
5095	PCCA	protein-coding	propionyl-CoA carboxylase subunit alpha	441342	443137	1795	0	0		2	127	50|77	2	127
5096	PCCB	protein-coding	propionyl-CoA carboxylase subunit beta	79829	74674	-5155	2	5261	76|5185	1	76	76	-1	-5185
5098|26025|56105|56099|56106|56100|56107|56101|8641|56108|56109|56102|56110|56103|56111|56104|56112|56113|56114	PCDHGC3|PCDHGA12|PCDHGA11|PCDHGB7|PCDHGA10|PCDHGB6|PCDHGA9|PCDHGB5|PCDHGB4|PCDHGA7|PCDHGA6|PCDHGB3|PCDHGA5|PCDHGB2|PCDHGA4|PCDHGB1|PCDHGA3|PCDHGA2|PCDHGA1	protein-coding|protein-coding|protein-coding|protein-coding|protein-coding|protein-coding|protein-coding|protein-coding|protein-coding|protein-coding|protein-coding|protein-coding|protein-coding|protein-coding|protein-coding|protein-coding|protein-coding|protein-coding|protein-coding	protocadherin gamma subfamily C, 3|protocadherin gamma subfamily A, 12|protocadherin gamma subfamily A, 11|protocadherin gamma subfamily B, 7|protocadherin gamma subfamily A, 10|protocadherin gamma subfamily B, 6|protocadherin gamma subfamily A, 9|protocadherin gamma subfamily B, 5|protocadherin gamma subfamily B, 4|protocadherin gamma subfamily A, 7|protocadherin gamma subfamily A, 6|protocadher…	37009|82468|91924|95298|99988|104954|110197|115028|125277|130233|139084|142733|148813|152981|157954|162876|169146|174215|182461	37186|82619|92074|95448|100130|105099|110545|115376|125617|130574|139440|143089|149173|153341|158314|163236|169485|174553|183140	5800	0	0		1	159	159	1	159
51001	MTERF3	protein-coding	mitochondrial transcription termination factor 3	22208	22591	383	0	0		1	357	357	1	357
51008	ASCC1	protein-coding	activating signal cointegrator 1 complex subunit 1	120077	120314	237	0	0		1	53	53	1	53
5101	PCDH9	protein-coding	protocadherin 9	927502	927620	118	1	2642	2642	1	2639	2639	0	-3
51025|100529144	PAM16|CORO7-PAM16	protein-coding|protein-coding	presequence translocase associated motor 16|CORO7-PAM16 readthrough	11070|76345	12950|78249	3784	0	0		4	415	51|83|108|173	4	415
51031	GLOD4	protein-coding	glyoxalase domain containing 4	22950	24095	1145	1	68	68	1	1215	1215	0	1147
51057	WDPCP	protein-coding	WD repeat containing planar cell polarity effector	468918	469497	579	0	0		1	68	68	1	68
51075	TMX2	protein-coding	thioredoxin related transmembrane protein 2	28380	28534	154	0	0		1	126	126	1	126
51078	THAP4	protein-coding	THAP domain containing 4	52753	56212	3459	1	200	200	1	200	200	0	0
51084	CRYL1	protein-coding	crystallin lambda 1	122188	122301	113	1	51	51	1	73	73	0	22
51086|100526835	TNNI3K|FPGT-TNNI3K	protein-coding|protein-coding	TNNI3 interacting kinase|FPGT-TNNI3K readthrough	309041|346186	308904|346018	-305	1	121	121	0	0		-1	-121
51097	SCCPDH	protein-coding	saccharopine dehydrogenase (putative)	43728	43644	-84	1	132	132	0	0		-1	-132
51098	IFT52	protein-coding	intraflagellar transport 52	56362	56356	-6	1	2724	2724	1	2724	2724	0	0
5110	PCMT1	protein-coding	protein-L-isoaspartate (D-aspartate) O-methyltransferase	61726	61331	-395	1	562	562	0	0		-1	-562
51131|107303344	PHF11|SETDB2-PHF11	protein-coding|protein-coding	PHD finger protein 11|SETDB2-PHF11 readthrough	33023|84702	32915|84601	-209	1	70	70	1	70	70	0	0
51141	INSIG2	protein-coding	insulin induced gene 2	22526	22454	-72	1	70	70	0	0		-1	-70
51144	HSD17B12	protein-coding	hydroxysteroid 17-beta dehydrogenase 12	175877	176208	331	0	0		1	316	316	1	316
5116	PCNT	protein-coding	pericentrin	121613	122394	781	2	646	112|534	1	470	470	-1	-176
51170	HSD17B11	protein-coding	hydroxysteroid 17-beta dehydrogenase 11	54673	54674	1	3	6472	86|331|6055	3	6472	86|331|6055	0	0
5119	CHMP1A	protein-coding	charged multivesicular body protein 1A	13273	14295	1022	1	135	135	2	1016	135|881	1	881
51194	IPO11	protein-coding	importin 11	215819	215959	140	1	142	142	1	211	211	0	69
51200	CPA4	protein-coding	carboxypeptidase A4	31019	31377	358	0	0		1	325	325	1	325
51201	ZDHHC2	protein-coding	zinc finger DHHC-type palmitoyltransferase 2	68317	68327	10	1	86	86	1	119	119	0	33
51206	GP6	protein-coding	glycoprotein VI platelet	24559	24628	69	0	0		2	185	64|121	2	185
51228	GLTP	protein-coding	glycolipid transfer protein	29596	29829	233	0	0		1	232	232	1	232
51232	CRIM1	protein-coding	cysteine rich transmembrane BMP regulator 1	195357	195365	8	1	254	254	1	254	254	0	0
51241|100529257	COX16|SYNJ2BP-COX16	protein-coding|protein-coding	cytochrome c oxidase assembly factor COX16|SYNJ2BP-COX16 readthrough	34602|92009	34536|92170	95	1	76	76	0	0		-1	-76
5125	PCSK5	protein-coding	proprotein convertase subtilisin/kexin type 5	305216	305138	-78	1	312	312	1	311	311	0	-1
5126	PCSK2	protein-coding	proprotein convertase subtilisin/kexin type 2	257538	257500	-38	2	137	54|83	1	54	54	-1	-83
51298	SPMAP2	protein-coding	sperm microtubule associated protein 2	14279	14279	0	1	320	320	1	320	320	0	0
51315	KRCC1	protein-coding	lysine rich coiled-coil 1	28578	28570	-8	1	66	66	1	66	66	0	0
51316	PLAC8	protein-coding	placenta associated 8	24681	24659	-22	1	54	54	1	54	54	0	0
51319	RSRC1	protein-coding	arginine and serine rich coiled-coil 1	435641	435992	351	1	343	343	3	507	54|112|341	2	164
51334	PRR16	protein-coding	proline rich 16	223054	223029	-25	1	70	70	0	0		-1	-70
5136	PDE1A	protein-coding	phosphodiesterase 1A	382485	382235	-250	1	74	74	1	74	74	0	0
5137	PDE1C	protein-coding	phosphodiesterase 1C	287926	288479	553	0	0		1	79	79	1	79
51375	SNX7	protein-coding	sorting nexin 7	98779	98765	-14	1	107	107	1	107	107	0	0
51397	COMMD10	protein-coding	COMM domain containing 10	208262	208312	50	0	0		1	103	103	1	103
5142	PDE4B	protein-coding	phosphodiesterase 4B	581679	581636	-43	1	333	333	1	333	333	0	0
51422	PRKAG2	protein-coding	protein kinase AMP-activated non-catalytic subunit gamma 2	320988	321283	295	4	235	53|54|59|69	2	517	53|464	-2	282
5144	PDE4D	protein-coding	phosphodiesterase 4D	617466	617120	-346	4	412	52|54|110|196	1	168	168	-3	-244
51460	SFMBT1	protein-coding	Scm like with four mbt domains 1	142501	142520	19	1	110	110	1	110	110	0	0
51479	ANKFY1	protein-coding	ankyrin repeat and FYVE domain containing 1	100158	100162	4	1	352	352	1	383	383	0	31
5148	PDE6G	protein-coding	phosphodiesterase 6G	6083	6083	0	1	53	53	1	53	53	0	0
51501	HIKESHI	protein-coding	heat shock protein nuclear import factor hikeshi	43703	43817	114	0	0		1	63	63	1	63
5152	PDE9A	protein-coding	phosphodiesterase 9A	121888	121917	29	2	196	60|136	1	60	60	-1	-136
51520	LARS1	protein-coding	leucyl-tRNA synthetase 1	69616	70859	1243	0	0		1	1254	1254	1	1254
51534	VTA1	protein-coding	vesicle trafficking 1	77422	77498	76	0	0		1	133	133	1	133
51555	PEX5L	protein-coding	peroxisomal biogenesis factor 5 like	241979	241566	-413	2	517	52|465	1	84	84	-1	-433
51571	CYRIB	protein-coding	CYFIP related Rac1 interactor B	100218	100587	369	0	0		1	323	323	1	323
51588	PIAS4	protein-coding	protein inhibitor of activated STAT 4	31650	32503	853	1	61	61	0	0		-1	-61
51608	GET4	protein-coding	guided entry of tail-anchored proteins factor 4	19882	20529	647	0	0		2	551	78|473	2	551
51617	NSG2	protein-coding	neuronal vesicle trafficking associated 2	63473	63420	-53	1	53	53	0	0		-1	-53
51634	RBMX2	protein-coding	RNA binding motif protein X-linked 2	11669	11667	-2	1	330	330	1	328	328	0	-2
51652|100526767	CHMP3|RNF103-CHMP3	protein-coding|protein-coding	charged multivesicular body protein 3|RNF103-CHMP3 readthrough	60013|217692	60013|217663	-29	1	116	116	1	116	116	0	0
51667	NUB1	protein-coding	negative regulator of ubiquitin like proteins 1	36637	36496	-141	1	144	144	0	0		-1	-144
5167	ENPP1	protein-coding	ectonucleotide pyrophosphatase/phosphodiesterase 1	87135	87219	84	0	0		1	50	50	1	50
51678	PALS2	protein-coding	protein associated with LIN7 2, MAGUK p55 family member	120741	120758	17	1	323	323	1	340	340	0	17
51703	ACSL5	protein-coding	acyl-CoA synthetase long chain family member 5	52171	51824	-347	2	473	135|338	1	135	135	-1	-338
51705	EMCN	protein-coding	endomucin	122681	122666	-15	1	178	178	1	178	178	0	0
51720	UIMC1	protein-coding	ubiquitin interaction motif containing 1	101437	98795	-2642	2	2677	76|2601	1	76	76	-1	-2601
51735	RAPGEF6	protein-coding	Rap guanine nucleotide exchange factor 6	211308	211668	360	1	86	86	2	419	86|333	1	333
51741	WWOX	protein-coding	WW domain containing oxidoreductase	1113013	1113516	503	4	1723	66|91|677|889	4	2070	91|413|677|889	0	347
51742	ARID4B	protein-coding	AT-rich interaction domain 4B	161277	161285	8	1	155	155	1	93	93	0	-62
51750	RTEL1	protein-coding	regulator of telomere elongation helicase 1	37933	44118	6185	2	489	147|342	6	1381	57|61|114|147|339|663	4	892
51755	CDK12	protein-coding	cyclin dependent kinase 12	73058	72734	-324	2	343	60|283	0	0		-2	-343
51760	SYT17	protein-coding	synaptotagmin 17	100092	99850	-242	1	352	352	0	0		-1	-352
51761	ATP8A2	protein-coding	ATPase phospholipid transporting 8A2	653877	658112	4235	2	205	92|113	3	307	92|102|113	1	102
51765	STK26	protein-coding	serine/threonine kinase 26	52641	52637	-4	1	62	62	1	88	88	0	26
51816	ADA2	protein-coding	adenosine deaminase 2	20865	20846	-19	1	56	56	0	0		-1	-56
5184	PEPD	protein-coding	peptidase D	134841	135819	978	1	112	112	1	112	112	0	0
5205	ATP8B1	protein-coding	ATPase phospholipid transporting 8B1	156889	156541	-348	1	323	323	1	70	70	0	-253
5209	PFKFB3	protein-coding	6-phosphofructo-2-kinase/fructose-2,6-biphosphatase 3	32600	32451	-149	1	300	300	2	227	76|151	1	-73
5212	VIT	protein-coding	vitrin	118087	118343	256	1	316	316	2	633	308|325	1	317
5214	PFKP	protein-coding	phosphofructokinase, platelet	69254	69430	176	2	167	73|94	1	63	63	-1	-104
5218	CDK14	protein-coding	cyclin dependent kinase 14	501192	500760	-432	2	513	206|307	0	0		-2	-513
5255	PHKA1	protein-coding	phosphorylase kinase regulatory subunit alpha 1	135492	136076	584	0	0		1	355	355	1	355
5272	SERPINB9	protein-coding	serpin family B member 9	16039	16154	115	0	0		1	104	104	1	104
5286	PIK3C2A	protein-coding	phosphatidylinositol-4-phosphate 3-kinase catalytic subunit type 2 alpha	121411	121188	-223	1	313	313	1	63	63	0	-250
5287	PIK3C2B	protein-coding	phosphatidylinositol-4-phosphate 3-kinase catalytic subunit type 2 beta	72172	71998	-174	2	450	100|350	1	150	150	-1	-300
5288	PIK3C2G	protein-coding	phosphatidylinositol-4-phosphate 3-kinase catalytic subunit type 2 gamma	386898	386904	6	2	360	150|210	2	270	90|180	0	-90
5289	PIK3C3	protein-coding	phosphatidylinositol 3-kinase catalytic subunit type 3	132596	132535	-61	2	114	54|60	1	50	50	-1	-64
529	ATP6V1E1	protein-coding	ATPase H+ transporting V1 subunit E1	36613	36613	0	1	310	310	1	310	310	0	0
5314	PKHD1	protein-coding	PKHD1 ciliary IPT domain containing fibrocystin/polyductin	472314	467620	-4694	3	7059	326|695|6038	2	748	53|695	-1	-6311
5318	PKP2	protein-coding	plakophilin 2	106022	105705	-317	1	315	315	0	0		-1	-315
5332	PLCB4	protein-coding	phospholipase C beta 4	411721	411674	-47	1	53	53	1	53	53	0	0
53335	BCL11A	protein-coding	BCL11 transcription factor A	103134	103167	33	2	148	67|81	3	216	57|66|93	1	68
5334	PLCL1	protein-coding	phospholipase C like 1 (inactive)	345270	345397	127	1	83	83	1	299	299	0	216
53349	ZFYVE1	protein-coding	zinc finger FYVE-type containing 1	57655	57595	-60	1	52	52	0	0		-1	-52
53353	LRP1B	protein-coding	LDL receptor related protein 1B	1899593	1899203	-390	3	1001	71|325|605	2	545	68|477	-1	-456
5336	PLCG2	protein-coding	phospholipase C gamma 2	183394	183281	-113	1	284	284	1	284	284	0	0
5339	PLEC	protein-coding	plectin	61592	61601	9	1	113	113	1	113	113	0	0
5340	PLG	protein-coding	plasminogen	51853	52016	163	0	0		1	60	60	1	60
53405	CLIC5	protein-coding	chloride intracellular channel 5	117404	117214	-190	1	327	327	0	0		-1	-327
53407	STX18	protein-coding	syntaxin 18	123080	123189	109	0	0		1	141	141	1	141
5360	PLTP	protein-coding	phospholipid transfer protein	13533	13095	-438	1	436	436	0	0		-1	-436
53904	MYO3A	protein-coding	myosin IIIA	278303	277969	-334	1	317	317	0	0		-1	-317
53919	SLCO1C1	protein-coding	solute carrier organic anion transporter family member 1C1	58054	57733	-321	1	338	338	0	0		-1	-338
53942	CNTN5	protein-coding	contactin 5	1337936	1340524	2588	2	401	61|340	0	0		-2	-401
53944	CSNK1G1	protein-coding	casein kinase 1 gamma 1	190648	193016	2368	1	325	325	3	5411	75|2666|2670	2	5086
53947	A4GALT	protein-coding	alpha 1,4-galactosyltransferase (P blood group)	28749	28798	49	1	752	752	1	753	753	0	1
54020	SLC37A1	protein-coding	solute carrier family 37 member 1	81804	81735	-69	1	102	102	0	0		-1	-102
54039	PCBP3	protein-coding	poly(rC) binding protein 3	94300	97801	3501	5	444	52|52|60|88|192	9	4147	53|74|96|143|144|197|472|989|1979	4	3703
54059	YBEY	protein-coding	ybeY metalloendoribonuclease	11409	14172	2763	0	0		2	812	221|591	2	812
5408	PNLIPRP2	protein-coding	pancreatic lipase related protein 2 (gene/pseudogene)		24406		0	0		1	82	82	1	82
54084	TSPEAR	protein-coding	thrombospondin type laminin G domain and EAR repeats	213679	213630	-49	1	91	91	0	0		-1	-91
5412	UBL3	protein-coding	ubiquitin like 3	86246	86190	-56	1	64	64	1	54	54	0	-10
54207	KCNK10	protein-coding	potassium two pore domain channel subfamily K member 10	146804	147143	339	0	0		1	238	238	1	238
54212	SNTG1	protein-coding	syntrophin gamma 1	885285	877864	-7421	1	50	50	0	0		-1	-50
54221	SNTG2	protein-coding	syntrophin gamma 2	416764	418450	1686	13	5734	103|104|111|156|264|333|363|443|468|555|660|817|1357	9	2645	58|68|74|124|136|188|340|396|1261	-4	-3089
5423	POLB	protein-coding	DNA polymerase beta	33314	33534	220	0	0		2	272	102|170	2	272
5426	POLE	protein-coding	DNA polymerase epsilon, catalytic subunit	63580	63648	68	0	0		1	66	66	1	66
5427	POLE2	protein-coding	DNA polymerase epsilon 2, accessory subunit	44659	44488	-171	1	157	157	0	0		-1	-157
5428	POLG	protein-coding	DNA polymerase gamma, catalytic subunit	18504	18500	-4	1	184	184	0	0		-1	-184
54346	UNC93A	protein-coding	unc-93 homolog A	24699	24681	-18	1	90	90	1	72	72	0	-18
5442	POLRMT	protein-coding	RNA polymerase mitochondrial	16316	16316	0	1	61	61	1	61	61	0	0
54436	SH3TC1	protein-coding	SH3 domain and tetratricopeptide repeats 1	41813	42174	361	0	0		1	459	459	1	459
54437	SEMA5B	protein-coding	semaphorin 5B	118681	119566	885	0	0		1	880	880	1	880
54443	ANLN	protein-coding	anillin, actin binding protein	63929	63158	-771	1	774	774	0	0		-1	-774
54453	RIN2	protein-coding	Ras and Rab interactor 2	244198	246440	2242	0	0		1	2301	2301	1	2301
54454	ATAD2B	protein-coding	ATPase family AAA domain containing 2B	178459	178069	-390	1	1084	1084	2	650	108|542	1	-434
54456	MOV10L1	protein-coding	Mov10 like RNA helicase 1	71681	71542	-139	2	336	96|240	1	60	60	-1	-276
54464	XRN1	protein-coding	5'-3' exoribonuclease 1	141427	141418	-9	1	52	52	1	52	52	0	0
54472	TOLLIP	protein-coding	toll interacting protein	35261	35712	451	2	243	55|188	1	701	701	-1	458
54499	TMCO1	protein-coding	transmembrane and coiled-coil domains 1	42073	41786	-287	1	280	280	0	0		-1	-280
54504	CPVL	protein-coding	carboxypeptidase vitellogenic like	151306	151592	286	0	0		1	324	324	1	324
54511	HMGCLL1	protein-coding	3-hydroxy-3-methylglutaryl-CoA lyase like 1	144819	144479	-340	2	854	259|595	1	595	595	-1	-259
54517	PUS7	protein-coding	pseudouridine synthase 7	65768	65735	-33	1	392	392	1	392	392	0	0
54518	APBB1IP	protein-coding	amyloid beta precursor protein binding family B member 1 interacting protein	129462	129559	97	1	306	306	1	320	320	0	14
54531	MIER2	protein-coding	MIER family member 2	39223	38705	-518	1	696	696	1	224	224	0	-472
54621	VSIG10	protein-coding	V-set and immunoglobulin domain containing 10	40418	40372	-46	1	72	72	1	54	54	0	-18
5464	PPA1	protein-coding	inorganic pyrophosphatase 1	30594	30550	-44	1	116	116	1	67	67	0	-49
54677	CROT	protein-coding	carnitine O-octanoyltransferase	54130	54277	147	0	0		1	150	150	1	150
547	KIF1A	protein-coding	kinesin family member 1A	106452	108681	2229	0	0		3	686	98|168|420	3	686
54715	RBFOX1	protein-coding	RNA binding fox-1 homolog 1	1694316	1696104	1788	6	630	52|63|70|104|121|220	9	2296	67|78|88|134|209|249|263|306|902	3	1666
54716	SLC6A20	protein-coding	solute carrier family 6 member 20	41087	41082	-5	1	54	54	1	54	54	0	0
54758	KLHDC4	protein-coding	kelch domain containing 4	58174	59191	1017	1	51	51	0	0		-1	-51
54776	PPP1R12C	protein-coding	protein phosphatase 1 regulatory subunit 12C	26719	25905	-814	3	1088	64|154|870	1	271	271	-2	-817
54777	CFAP46	protein-coding	cilia and flagella associated protein 46	134178	134384	206	5	1526	58|140|240|395|693	5	998	58|131|140|240|429	0	-528
54795	TRPM4	protein-coding	transient receptor potential cation channel subfamily M member 4	54044	56844	2800	0	0		2	2818	64|2754	2	2818
54796	BNC2	protein-coding	basonuclin zinc finger protein 2	461167	328958	-132209	1	52	52	0	0		-1	-52
54808	DYM	protein-coding	dymeclin	424258	426567	2309	1	581	581	2	688	107|581	1	107
54825	CDHR2	protein-coding	cadherin related family member 2	46482	48491	2009	0	0		1	1825	1825	1	1825
54832	VPS13C	protein-coding	vacuolar protein sorting 13 homolog C	208058	208435	377	0	0		2	413	85|328	2	413
54848	ARHGEF38	protein-coding	Rho guanine nucleotide exchange factor 38	79060	79403	343	0	0		1	329	329	1	329
54852	PAQR5	protein-coding	progestin and adipoQ receptor family member 5	108868	108428	-440	3	218	62|66|90	0	0		-3	-218
54854	FAM83E	protein-coding	family with sequence similarity 83 member E	15115	15448	333	0	0		1	365	365	1	365
54856	GON4L	protein-coding	gon-4 like	92787	92783	-4	0	0		1	52	52	1	52
548645|552891	DNAJC25|DNAJC25-GNG10	protein-coding|protein-coding	DnaJ heat shock protein family (Hsp40) member C25|DNAJC25-GNG10 readthrough	23011|38892	23007|38887	-9	2	147	51|96	1	51	51	-1	-96
54873	PALMD	protein-coding	palmdelphin	48422	48338	-84	1	66	66	0	0		-1	-66
54875	CNTLN	protein-coding	centlein	368883	368791	-92	1	226	226	1	226	226	0	0
54882|404734	ANKHD1|ANKHD1-EIF4EBP3	protein-coding|protein-coding	ankyrin repeat and KH domain containing 1|ANKHD1-EIF4EBP3 readthrough	138016|147743	138013|147739	-7	0	0		1	63	63	1	63
54883	CWC25	protein-coding	CWC25 spliceosome associated protein homolog	24880	24878	-2	1	1458	1458	1	1457	1457	0	-1
54888	NSUN2	protein-coding	NOP2/Sun RNA methyltransferase 2	33805	34055	250	0	0		1	245	245	1	245
54897	CASZ1	protein-coding	castor zinc finger 1	149435	149557	122	3	270	63|83|124	4	394	52|63|83|196	1	124
54901	CDKAL1	protein-coding	CDK5 regulatory subunit associated protein 1 like 1	697947	698061	114	1	320	320	1	310	310	0	-10
54925	ZSCAN32	protein-coding	zinc finger and SCAN domain containing 32	18919	19177	258	0	0		2	343	88|255	2	343
54927	CHCHD3	protein-coding	coiled-coil-helix-coiled-coil-helix domain containing 3	297220	297231	11	1	880	880	1	880	880	0	0
54932	EXD3	protein-coding	exonuclease 3'-5' domain containing 3	116266	128967	12701	0	0		9	2701	63|81|87|159|284|288|544|593|602	9	2701
54962	TIPIN	protein-coding	TIMELESS interacting protein	20494	20180	-314	1	321	321	0	0		-1	-321
54971	BANP	protein-coding	BTG3 associated nuclear protein	125882	124471	-1411	2	898	50|848	1	50	50	-1	-848
54984	PINX1	protein-coding	PIN2 (TERF1) interacting telomerase inhibitor 1	74914	74956	42	1	96	96	2	158	76|82	1	62
54986	ULK4	protein-coding	unc-51 like kinase 4	715504	718065	2561	1	549	549	3	2721	99|549|2073	2	2172
55002	TMCO3	protein-coding	transmembrane and coiled-coil domains 3	59208	59262	54	2	113	56|57	3	167	54|56|57	1	54
55008	HERC6	protein-coding	HECT and RLD domain containing E3 ubiquitin protein ligase family member 6	64245	64932	687	0	0		2	997	339|658	2	997
55013	MCUB	protein-coding	mitochondrial calcium uniporter dominant negative subunit beta	128473	128257	-216	1	325	325	0	0		-1	-325
55016	MARCHF1	protein-coding	membrane associated ring-CH-type finger 1	89236	88761	-475	2	456	143|313	0	0		-2	-456
55022	PID1	protein-coding	phosphotyrosine interaction domain containing 1	247314	247304	-10	2	191	93|98	2	166	73|93	0	-25
55024	BANK1	protein-coding	B cell scaffold protein with ankyrin repeats 1	284082	284039	-43	1	565	565	1	564	564	0	-1
55030	FBXO34	protein-coding	F-box protein 34	82190	82717	527	1	75	75	2	807	208|599	1	732
55031	USP47	protein-coding	ubiquitin specific peptidase 47	119915	122639	2724	1	960	960	2	3718	960|2758	1	2758
55032	SLC35A5	protein-coding	solute carrier family 35 member A5	23534	23534	0	1	83	83	1	83	83	0	0
55036	CCDC40	protein-coding	coiled-coil domain containing 40	63971	65754	1783	1	63	63	1	64	64	0	1
55057	CRYBG2	protein-coding	crystallin beta-gamma domain containing 2	32265	32259	-6	1	51	51	1	51	51	0	0
55066	PDPR	protein-coding	pyruvate dehydrogenase phosphatase regulatory subunit	48205	49435	1230	0	0		1	1182	1182	1	1182
55068	ENOX1	protein-coding	ecto-NOX disulfide-thiol exchanger 1	573842	574351	509	2	212	64|148	1	208	208	-1	-4
55074	OXR1	protein-coding	oxidation resistance 1	482516	482083	-433	3	729	74|325|330	1	196	196	-2	-533
55083	KIF26B	protein-coding	kinesin family member 26B	554447	557734	3287	11	1329	58|58|61|62|70|80|102|111|134|288|305	5	717	58|70|111|234|244	-6	-612
55100	WDR70	protein-coding	WD repeat domain 70	374117	373485	-632	3	746	63|153|530	0	0		-3	-746
55102	ATG2B	protein-coding	autophagy related 2B	84146	84500	354	0	0		1	353	353	1	353
55105	GPATCH2	protein-coding	G-patch domain containing 2	204098	204052	-46	1	303	303	1	95	95	0	-208
55107	ANO1	protein-coding	anoctamin 1	111213	109379	-1834	2	132	65|67	1	65	65	-1	-67
55109	AGGF1	protein-coding	angiogenic factor with G-patch and FHA domains 1	34830	34776	-54	1	145	145	0	0		-1	-145
55118	CRTAC1	protein-coding	cartilage acidic protein 1	165621	165873	252	0	0		2	224	96|128	2	224
55133	SRBD1	protein-coding	S1 RNA binding domain 1	222587	222402	-185	1	157	157	0	0		-1	-157
55177	RMDN3	protein-coding	regulator of microtubule dynamics 3	19367	19695	328	0	0		1	318	318	1	318
55178	MRM3	protein-coding	mitochondrial rRNA methyltransferase 3	10156	9984	-172	1	167	167	0	0		-1	-167
5521	PPP2R2B	protein-coding	protein phosphatase 2 regulatory subunit Bbeta	475219	475397	178	1	75	75	2	210	75|135	1	135
55214	P3H2	protein-coding	prolyl 3-hydroxylase 2	164169	164145	-24	1	3180	3180	1	3166	3166	0	-14
55217	TMLHE	protein-coding	trimethyllysine hydroxylase, epsilon	123941	110921	-13020	1	13074	13074	0	0		-1	-13074
5522	PPP2R2C	protein-coding	protein phosphatase 2 regulatory subunit Bgamma	152033	152411	378	0	0		2	448	64|384	2	448
55233	MOB1A	protein-coding	MOB kinase activator 1A	26351	26680	329	0	0		1	302	302	1	302
55234	SMU1	protein-coding	SMU1 DNA replication regulator and spliceosomal factor	34909	34907	-2	1	311	311	1	311	311	0	0
5525	PPP2R5A	protein-coding	protein phosphatase 2 regulatory subunit B'alpha	76443	74964	-1479	1	1481	1481	0	0		-1	-1481
55251	PCMTD2	protein-coding	protein-L-isoaspartate (D-aspartate) O-methyltransferase domain containing 2	20478	20262	-216	1	215	215	0	0		-1	-215
55253	TYW1	protein-coding	tRNA-yW synthesizing protein 1 homolog	242681	242706	25	3	2417	65|546|1806	3	2417	65|546|1806	0	0
55259	DNAI7	protein-coding	dynein axonemal intermediate chain 7	86871	87203	332	0	0		1	117	117	1	117
55260	TMEM143	protein-coding	transmembrane protein 143	31584	31582	-2	2	105	52|53	1	53	53	-1	-52
55269	PSPC1	protein-coding	paraspeckle component 1	80445	80617	172	2	994	86|908	2	1093	184|909	0	99
55275	VPS53	protein-coding	VPS53 subunit of GARP complex	182893	184071	1178	3	875	199|260|416	1	68	68	-2	-807
55277	FGGY	protein-coding	FGGY carbohydrate kinase domain containing	465636	465710	74	2	1001	315|686	2	1001	315|686	0	0
55289	ACOXL	protein-coding	acyl-CoA oxidase like	385975	386122	147	1	232	232	1	298	298	0	66
55293	UEVLD	protein-coding	UEV and lactate/malate dehyrogenase domains	59125	59161	36	0	0		1	50	50	1	50
55296	TBC1D19	protein-coding	TBC1 domain family member 19	172139	172204	65	0	0		1	52	52	1	52
55297	CCDC91	protein-coding	coiled-coil domain containing 91	359710	360057	347	0	0		1	309	309	1	309
5530	PPP3CA	protein-coding	protein phosphatase 3 catalytic subunit alpha	324108	323522	-586	1	90	90	2	644	90|554	1	554
55300	PI4K2B	protein-coding	phosphatidylinositol 4-kinase type 2 beta	45171	45069	-102	1	141	141	0	0		-1	-141
55326	AGPAT5	protein-coding	1-acylglycerol-3-phosphate O-acyltransferase 5	52861	52549	-312	1	321	321	0	0		-1	-321
55328	RNLS	protein-coding	renalase, FAD dependent amine oxidase	309456	309447	-9	1	67	67	0	0		-1	-67
55332	DRAM1	protein-coding	DNA damage regulated autophagy modulator 1	46032	45948	-84	0	0		1	53	53	1	53
55333|100529257	SYNJ2BP|SYNJ2BP-COX16	protein-coding|protein-coding	synaptojanin 2 binding protein|SYNJ2BP-COX16 readthrough	50591|92009	50819|92170	389	0	0		2	116	58|58	2	116
55339	WDR33	protein-coding	WD repeat domain 33	110144	110150	6	2	228	50|178	2	228	50|178	0	0
55341	LSG1	protein-coding	large 60S subunit nuclear export GTPase 1	31400	30981	-419	1	392	392	0	0		-1	-392
55344	PLCXD1	protein-coding	phosphatidylinositol specific phospholipase C X domain containing 1	21975	21969	-6	4	817	54|124|246|393	0	0		-4	-817
55345	ZGRF1	protein-coding	zinc finger GRF-type containing 1	97570	97573	3	2	3337	307|3030	2	3337	307|3030	0	0
55351	STK32B	protein-coding	serine/threonine kinase 32B	449509	449305	-204	2	316	100|216	1	66	66	-1	-250
55357	TBC1D2	protein-coding	TBC1 domain family member 2	56638	56642	4	1	70	70	1	70	70	0	0
55359	STYK1	protein-coding	serine/threonine/tyrosine kinase 1	55129	54930	-199	1	173	173	0	0		-1	-173
55361	PI4K2A	protein-coding	phosphatidylinositol 4-kinase type 2 alpha	35763	35762	-1	1	58	58	1	58	58	0	0
55421	NCBP3	protein-coding	nuclear cap binding subunit 3	44088	44086	-2	1	1058	1058	1	1058	1058	0	0
55425	GPALPP1	protein-coding	GPALPP motifs containing 1	40767	40740	-27	1	81	81	1	65	65	0	-16
5544	PRB3	protein-coding	proline rich protein BstNI subfamily 3	3793	3670	-123	2	440	125|315	1	188	188	-1	-252
5545	PRB4	protein-coding	proline rich protein BstNI subfamily 4	3359	3421	62	0	0		1	62	62	1	62
55511	SAGE1	protein-coding	sarcoma antigen 1	19346	19733	387	0	0		1	387	387	1	387
5554	PRH1	protein-coding	proline rich protein HaeIII subfamily 1	290646	286753	-3893	1	62	62	0	0		-1	-62
55556	ENOSF1	protein-coding	enolase superfamily member 1	42312	42417	105	0	0		1	54	54	1	54
55568	GALNT10	protein-coding	polypeptide N-acetylgalactosaminyltransferase 10	230251	231211	960	0	0		1	971	971	1	971
55572	FOXRED1	protein-coding	FAD dependent oxidoreductase domain containing 1	8972	10898	1926	0	0		1	106	106	1	106
5558	PRIM2	protein-coding	DNA primase subunit 2	329220	329046	-174	1	312	312	1	58	58	0	-254
55586	MIOX	protein-coding	myo-inositol oxygenase	3789	3789	0	1	87	87	1	87	87	0	0
55604	CARMIL1	protein-coding	capping protein regulator and myosin 1 linker 1	341156	341198	42	2	203	62|141	2	213	61|152	0	10
55607	PPP1R9A	protein-coding	protein phosphatase 1 regulatory subunit 9A	388806	389095	289	0	0		2	347	62|285	2	347
55608	ANKRD10	protein-coding	ankyrin repeat domain 10	36529	36321	-208	1	238	238	0	0		-1	-238
55610	VPS50	protein-coding	VPS50 subunit of EARP/GARPII complex	128757	129157	400	0	0		1	407	407	1	407
55614	KIF16B	protein-coding	kinesin family member 16B	301344	301926	582	0	0		2	453	58|395	2	453
55619	DOCK10	protein-coding	dedicator of cytokinesis 10	277378	277460	82	2	214	54|160	3	301	54|60|187	1	87
5562	PRKAA1	protein-coding	protein kinase AMP-activated catalytic subunit alpha 1	38985	39088	103	0	0		1	123	123	1	123
55620	STAP2	protein-coding	signal transducing adaptor family member 2	14784	14827	43	1	64	64	0	0		-1	-64
55628	ZNF407	protein-coding	zinc finger protein 407	467801	469884	2083	1	105	105	2	240	75|165	1	135
55636	CHD7	protein-coding	chromodomain helicase DNA binding protein 7	189288	189320	32	0	0		1	50	50	1	50
55647	RAB20	protein-coding	RAB20, member RAS oncogene family	38656	38826	170	0	0		1	95	95	1	95
55670	PEX26	protein-coding	peroxisomal biogenesis factor 26	27406	27512	106	0	0		1	97	97	1	97
55672	NBPF1	protein-coding	NBPF member 1	51241	71508	20267	0	0		1	14148	14148	1	14148
55703	POLR3B	protein-coding	RNA polymerase III subunit B	152450	152771	321	0	0		1	323	323	1	323
55722	CEP72	protein-coding	centrosomal protein 72	41213	41266	53	8	4390	65|76|76|182|195|528|853|2415	7	3962	134|156|158|402|402|1170|1540	-1	-428
55733	HHAT	protein-coding	hedgehog acyltransferase	347388	350546	3158	2	172	72|100	0	0		-2	-172
55740	ENAH	protein-coding	ENAH actin regulator	166294	165995	-299	1	318	318	0	0		-1	-318
5575	PRKAR1B	protein-coding	protein kinase cAMP-dependent type I regulatory subunit beta	163306	165454	2148	1	64	64	7	541	50|59|60|62|62|64|184	6	477
55753	OGDHL	protein-coding	oxoglutarate dehydrogenase L	27682	28596	914	0	0		1	61	61	1	61
55757	UGGT2	protein-coding	UDP-glucose glycoprotein glucosyltransferase 2	251821	251458	-363	1	318	318	0	0		-1	-318
55762	ZNF701	protein-coding	zinc finger protein 701	16887	16759	-128	1	135	135	0	0		-1	-135
55764	IFT122	protein-coding	intraflagellar transport 122	80283	79899	-384	1	310	310	0	0		-1	-310
55765	INAVA	protein-coding	innate immunity activator	24211	24161	-50	1	51	51	0	0		-1	-51
55770	EXOC2	protein-coding	exocyst complex component 2	207985	206809	-1176	4	2392	85|430|432|1445	2	764	170|594	-2	-1628
55777	MBD5	protein-coding	methyl-CpG binding domain protein 5	495960	495867	-93	2	176	50|126	1	50	50	-1	-126
5578	PRKCA	protein-coding	protein kinase C alpha	508130	514220	6090	2	182	60|122	1	6531	6531	-1	6349
55784	MCTP2	protein-coding	multiple C2 and transmembrane domain containing 2	252391	253330	939	2	172	68|104	3	238	52|66|120	1	66
55785	FGD6	protein-coding	FYVE, RhoGEF and PH domain containing 6	140718	140811	93	1	173	173	2	135	62|73	1	-38
55786	ZNF415	protein-coding	zinc finger protein 415	25031	24720	-311	1	318	318	0	0		-1	-318
55789	DEPDC1B	protein-coding	DEP domain containing 1B	103254	103543	289	0	0		2	130	53|77	2	130
5579	PRKCB	protein-coding	protein kinase C beta	384628	385769	1141	1	306	306	4	1167	174|276|303|414	3	861
55790	CSGALNACT1	protein-coding	chondroitin sulfate N-acetylgalactosaminyltransferase 1	278442	278552	110	1	69	69	2	168	69|99	1	99
55799	CACNA2D3	protein-coding	calcium voltage-gated channel auxiliary subunit alpha2delta 3	952005	952404	399	0	0		2	139	54|85	2	139
55809	TRERF1	protein-coding	transcriptional regulating factor 1	227293	227321	28	1	83	83	1	67	67	0	-16
5581	PRKCE	protein-coding	protein kinase C epsilon	536315	536475	160	0	0		1	337	337	1	337
55812	SPATA7	protein-coding	spermatogenesis associated 7	52803	52653	-150	1	157	157	0	0		-1	-157
55814	BDP1	protein-coding	B double prime 1, subunit of RNA polymerase III transcription initiation factor IIIB	112169	112189	20	1	67	67	1	67	67	0	0
55821	ALLC	protein-coding	allantoicase	44471	44122	-349	2	5273	52|5221	1	5299	5299	-1	26
55827	DCAF6	protein-coding	DDB1 and CUL4 associated factor 6	139153	139152	-1	1	1173	1173	1	1174	1174	0	1
55844	PPP2R2D	protein-coding	protein phosphatase 2 regulatory subunit Bdelta	58826	59987	1161	0	0		4	1729	207|259|345|918	4	1729
55856	ACOT13	protein-coding	acyl-CoA thioesterase 13	37969	38698	729	0	0		1	697	697	1	697
5587	PRKD1	protein-coding	protein kinase D1	351368	351207	-161	2	240	60|180	1	66	66	-1	-174
55871	ZNG1A	protein-coding	Zn regulated GTPase metalloprotein activator 1A	58219	58432	213	0	0		1	204	204	1	204
5590	PRKCZ	protein-coding	protein kinase C zeta	134984	134440	-544	2	180	85|95	3	358	85|111|162	1	178
55902	ACSS2	protein-coding	acyl-CoA synthetase short chain family member 2	51347	51360	13	1	133	133	1	133	133	0	0
55909	BIN3	protein-coding	bridging integrator 3	48703	49051	348	0	0		1	331	331	1	331
55914	ERBIN	protein-coding	erbb2 interacting protein	155971	155342	-629	1	330	330	0	0		-1	-330
55917	CTTNBP2NL	protein-coding	CTTNBP2 N-terminal like	64950	65197	247	0	0		1	316	316	1	316
5592	PRKG1	protein-coding	protein kinase cGMP-dependent 1	1223863	1221832	-2031	5	11307	51|68|318|329|10541	6	12124	51|79|322|325|395|10952	1	817
55930	MYO5C	protein-coding	myosin VC	103482	103134	-348	1	333	333	0	0		-1	-333
55959	SULF2	protein-coding	sulfatase 2	128690	129402	712	0	0		1	171	171	1	171
55966	AJAP1	protein-coding	adherens junctions associated protein 1	137925	138126	201	0	0		1	52	52	1	52
55967	NDUFA12	protein-coding	NADH:ubiquinone oxidoreductase subunit A12	32364	32390	26	1	136	136	1	136	136	0	0
55970	GNG12	protein-coding	G protein subunit gamma 12	131992	131918	-74	1	76	76	1	101	101	0	25
5602	MAPK10	protein-coding	mitogen-activated protein kinase 10	442790	442790	0	2	3759	182|3577	2	3759	182|3577	0	0
5604	MAP2K1	protein-coding	mitogen-activated protein kinase kinase 1	104632	104656	24	1	147	147	1	147	147	0	0
5606	MAP2K3	protein-coding	mitogen-activated protein kinase kinase 3	27204	27222	18	2	8366	90|8276	0	0		-2	-8366
5607	MAP2K5	protein-coding	mitogen-activated protein kinase kinase 5	264411	264265	-146	1	56	56	0	0		-1	-56
56107|56101|8641|56108|56109|56102|56110|56103|56111|56104|56112|56113|56114	PCDHGA9|PCDHGB5|PCDHGB4|PCDHGA7|PCDHGA6|PCDHGB3|PCDHGA5|PCDHGB2|PCDHGA4|PCDHGB1|PCDHGA3|PCDHGA2|PCDHGA1	protein-coding|protein-coding|protein-coding|protein-coding|protein-coding|protein-coding|protein-coding|protein-coding|protein-coding|protein-coding|protein-coding|protein-coding|protein-coding	protocadherin gamma subfamily A, 9|protocadherin gamma subfamily B, 5|protocadherin gamma subfamily B, 4|protocadherin gamma subfamily A, 7|protocadherin gamma subfamily A, 6|protocadherin gamma subfamily B, 3|protocadherin gamma subfamily A, 5|protocadherin gamma subfamily B, 2|protocadherin gamma subfamily A, 4|protocadherin gamma subfamily B, 1|protocadherin gamma subfamily A, 3|protocadherin …	110197|115028|125277|130233|139084|142733|148813|152981|157954|162876|169146|174215|182461	110545|115376|125617|130574|139440|143089|149173|153341|158314|163236|169485|174553|183140	4885	0	0		1	204	204	1	204
56114	PCDHGA1	protein-coding	protocadherin gamma subfamily A, 1	182461	183140	679	0	0		1	341	341	1	341
5613	PRKX	protein-coding	protein kinase cAMP-dependent X-linked catalytic subunit	109309	114379	5070	2	197	55|142	7	12823	55|218|919|1397|2560|2659|5015	5	12626
56159	TEX11	protein-coding	testis expressed 11	379771	379744	-27	1	55	55	1	55	55	0	0
56164	STK31	protein-coding	serine/threonine kinase 31	122294	122250	-44	1	81	81	0	0		-1	-81
5618	PRLR	protein-coding	prolactin receptor	174785	174720	-65	2	387	50|337	1	319	319	-1	-68
56246	MRAP	protein-coding	melanocortin 2 receptor accessory protein	20477	20554	77	0	0		1	81	81	1	81
56270	WDR45B	protein-coding	WD repeat domain 45B	33882	34248	366	0	0		2	363	58|305	2	363
56301	SLC7A10	protein-coding	solute carrier family 7 member 10	17186	17293	107	0	0		1	119	119	1	119
56302	TRPV5	protein-coding	transient receptor potential cation channel subfamily V member 5	25645	25609	-36	1	76	76	0	0		-1	-76
56341	PRMT8	protein-coding	protein arginine methyltransferase 8	102770	102778	8	1	164	164	1	164	164	0	0
56344	CABP5	protein-coding	calcium binding protein 5	14696	16160	1464	0	0		1	326	326	1	326
5636	PRPSAP2	protein-coding	phosphoribosyl pyrophosphate synthetase associated protein 2	73156	73517	361	1	1025	1025	1	1379	1379	0	354
56479	KCNQ5	protein-coding	potassium voltage-gated channel subfamily Q member 5	576789	576762	-27	2	115	55|60	0	0		-2	-115
5649	RELN	protein-coding	reelin	517869	517453	-416	2	438	116|322	1	116	116	-1	-322
5650	KLK7	protein-coding	kallikrein related peptidase 7	7449	7520	71	1	145	145	2	291	73|218	1	146
5651	TMPRSS15	protein-coding	transmembrane serine protease 15	134669	134507	-162	1	175	175	0	0		-1	-175
5657	PRTN3	protein-coding	proteinase 3	7176	7320	144	1	84	84	2	363	148|215	1	279
566	AZU1	protein-coding	azurocidin 1	4181	4375	194	0	0		1	197	197	1	197
56605	ERO1B	protein-coding	endoplasmic reticulum oxidoreductase 1 beta	66857	66887	30	1	136	136	1	104	104	0	-32
56606	SLC2A9	protein-coding	solute carrier family 2 member 9	195273	195054	-219	2	568	250|318	0	0		-2	-568
56649	TMPRSS4	protein-coding	transmembrane serine protease 4	44812	44827	15	1	77	77	1	75	75	0	-2
56776	FMN2	protein-coding	formin 2	383304	381239	-2065	3	501	84|93|324	2	234	93|141	-1	-267
56829	ZC3HAV1	protein-coding	zinc finger CCCH-type containing, antiviral 1	66205	66578	373	1	317	317	1	317	317	0	0
56853	CELF4	protein-coding	CUGBP Elav-like family member 4	322758	323309	551	2	315	105|210	1	105	105	-1	-210
56884	FSTL5	protein-coding	follistatin like 5	780103	777418	-2685	1	77	77	2	112	51|61	1	35
56886	UGGT1	protein-coding	UDP-glucose glycoprotein glucosyltransferase 1	104477	104185	-292	1	310	310	0	0		-1	-310
56895	AGPAT4	protein-coding	1-acylglycerol-3-phosphate O-acyltransferase 4	144094	144019	-75	1	102	102	0	0		-1	-102
56897	WRNIP1	protein-coding	WRN helicase interacting protein 1	21559	21859	300	0	0		1	294	294	1	294
56920	SEMA3G	protein-coding	semaphorin 3G	12068	11996	-72	1	72	72	0	0		-1	-72
56922	MCCC1	protein-coding	methylcrotonyl-CoA carboxylase subunit 1	84278	85376	1098	0	0		1	561	561	1	561
56928	SPPL2B	protein-coding	signal peptide peptidase like 2B	26411	26398	-13	1	405	405	2	222	90|132	1	-183
56937	PMEPA1	protein-coding	prostate transmembrane protein, androgen induced 1	61619	61718	99	0	0		1	70	70	1	70
56940	DUSP22	protein-coding	dual specificity phosphatase 22	58868	58887	19	1	63	63	0	0		-1	-63
56942	CMC2	protein-coding	C-X9-C motif containing 2	40437	40114	-323	1	292	292	0	0		-1	-292
56953	NT5M	protein-coding	5',3'-nucleotidase, mitochondrial	44290	43290	-1000	2	992	116|876	0	0		-2	-992
56956	LHX9	protein-coding	LIM homeobox 9	18106	18113	7	1	283	283	1	283	283	0	0
5697	PYY	protein-coding	peptide YY	51712	51674	-38	1	80	80	1	80	80	0	0
56975	FAM20C	protein-coding	FAM20C golgi associated secretory pathway kinase	68201	67755	-446	6	3103	64|85|179|503|608|1664	4	1383	85|124|476|698	-2	-1720
56977	STOX2	protein-coding	storkhead box 2	118219	118144	-75	1	64	64	0	0		-1	-64
56987	BBX	protein-coding	BBX high mobility group box domain containing	288377	288347	-30	1	62	62	0	0		-1	-62
56994	CHPT1	protein-coding	choline phosphotransferase 1	31434	31435	1	2	5342	662|4680	2	5343	662|4681	0	1
56995	TULP4	protein-coding	TUB like protein 4	199363	199686	323	2	387	59|328	2	392	63|329	0	5
56997	COQ8A	protein-coding	coenzyme Q8A	47250	47697	447	3	400	76|80|244	2	320	76|244	-1	-80
5707	PSMD1	protein-coding	proteasome 26S subunit, non-ATPase 1	115960	115942	-18	2	378	54|324	2	380	56|324	0	2
57082	KNL1	protein-coding	kinetochore scaffold 1	70093	70070	-23	1	52	52	1	52	52	0	0
57088	PLSCR4	protein-coding	phospholipid scramblase 4	58770	58391	-379	2	362	50|312	0	0		-2	-362
57096	RPGRIP1	protein-coding	RPGR interacting protein 1	71218	71246	28	1	215	215	1	215	215	0	0
57099	AVEN	protein-coding	apoptosis and caspase activation inhibitor	172977	137536	-35441	1	255	255	0	0		-1	-255
57101	ANO2	protein-coding	anoctamin 2	382604	383283	679	2	153	63|90	4	805	74|89|192|450	2	652
57118	CAMK1D	protein-coding	calcium/calmodulin dependent protein kinase ID	476917	480011	3094	3	534	68|84|382	4	1251	220|324|325|382	1	717
57128	LYRM4	protein-coding	LYR motif containing 4	152531	152400	-131	2	672	196|476	1	280	280	-1	-392
57136	APMAP	protein-coding	adipocyte plasma membrane associated protein	29826	29769	-57	1	57	57	0	0		-1	-57
57139	RGL3	protein-coding	ral guanine nucleotide dissociation stimulator like 3	25254	25248	-6	1	1137	1137	1	1137	1137	0	0
57144	PAK5	protein-coding	p21 (RAC1) activated kinase 5	301706	301705	-1	2	118	54|64	1	54	54	-1	-64
57156	TMEM63C	protein-coding	transmembrane protein 63C	77697	77207	-490	3	794	175|228|391	1	78	78	-2	-716
57158	JPH2	protein-coding	junctophilin 2	80598	80667	69	1	73	73	1	75	75	0	2
57161	PELI2	protein-coding	pellino E3 ubiquitin protein ligase family member 2	183113	183263	150	0	0		1	170	170	1	170
57176	VARS2	protein-coding	valyl-tRNA synthetase 2, mitochondrial	12221	12234	13	1	140	140	1	140	140	0	0
57188	ADAMTSL3	protein-coding	ADAMTS like 3	385719	383733	-1986	1	2410	2410	0	0		-1	-2410
57194	ATP10A	protein-coding	ATPase phospholipid transporting 10A (putative)	184615	187426	2811	2	1604	620|984	3	1509	220|305|984	1	-95
572	BAD	protein-coding	BCL2 associated agonist of cell death	14876	14812	-64	1	73	73	0	0		-1	-73
57205	ATP10D	protein-coding	ATPase phospholipid transporting 10D (putative)	108211	108208	-3	1	52	52	1	56	56	0	4
57224	NHSL1	protein-coding	NHS like 1	150526	150548	22	0	0		1	58	58	1	58
57282	SLC4A10	protein-coding	solute carrier family 4 member 10	360854	360877	23	1	56	56	1	56	56	0	0
57337	SENP7	protein-coding	SUMO specific peptidase 7	189007	189408	401	2	458	135|323	0	0		-2	-458
57338	JPH3	protein-coding	junctophilin 3	95648	95852	204	2	191	52|139	4	484	52|97|139|196	2	293
57404	CYP20A1	protein-coding	cytochrome P450 family 20 subfamily A member 1	67008	67455	447	0	0		3	506	62|100|344	3	506
57412	AS3MT	protein-coding	arsenite methyltransferase	32429	32415	-14	1	339	339	1	324	324	0	-15
57418	WDR18	protein-coding	WD repeat domain 18	10212	10181	-31	1	68	68	1	68	68	0	0
57419	SLC24A3	protein-coding	solute carrier family 24 member 3	510284	510809	525	1	127	127	2	290	127|163	1	163
57451	TENM2	protein-coding	teneurin transmembrane protein 2	509228	508803	-425	2	310	50|260	0	0		-2	-310
57453	DSCAML1	protein-coding	DS cell adhesion molecule like 1	369444	369208	-236	1	149	149	0	0		-1	-149
57458	TMCC3	protein-coding	transmembrane and coiled-coil domain family 3	83435	83485	50	0	0		1	76	76	1	76
57464	STRIP2	protein-coding	striatin interacting protein 2	53967	54062	95	0	0		1	92	92	1	92
57472	CNOT6	protein-coding	CCR4-NOT transcription complex subunit 6	83979	83994	15	2	192	94|98	2	192	94|98	0	0
57473	ZNF512B	protein-coding	zinc finger protein 512B	13226	11949	-1277	1	1277	1277	0	0		-1	-1277
57474	ZNF490	protein-coding	zinc finger protein 490	34713	30644	-4069	1	4054	4054	0	0		-1	-4054
57480	PLEKHG1	protein-coding	pleckstrin homology and RhoGEF domain containing G1	243780	243820	40	2	346	132|214	2	346	132|214	0	0
57486	NLN	protein-coding	neurolysin	107078	107099	21	1	2297	2297	1	2298	2298	0	1
57488	ESYT2	protein-coding	extended synaptotagmin 2	98512	98594	82	3	355	68|140|147	1	476	476	-2	121
57491	AHRR	protein-coding	aryl hydrocarbon receptor repressor	116571	120951	4380	3	2639	62|98|2479	4	5177	224|1143|1393|2417	1	2538
57493	HEG1	protein-coding	heart development protein with EGF like domains 1	90287	90383	96	0	0		1	50	50	1	50
57495	NWD2	protein-coding	NACHT and WD repeat domain containing 2	204720	205121	401	1	574	574	2	1394	410|984	1	820
575	ADGRB1	protein-coding	adhesion G protein-coupled receptor B1	95358	96401	1043	1	66	66	0	0		-1	-66
57502	NLGN4X	protein-coding	neuroligin 4 X-linked	337805	337845	40	0	0		1	54	54	1	54
57504	MTA3	protein-coding	metastasis associated 1 family member 3	140912	140591	-321	1	302	302	0	0		-1	-302
57512	GPR158	protein-coding	G protein-coupled receptor 158	427228	433560	6332	0	0		1	288	288	1	288
57521	RPTOR	protein-coding	regulatory associated protein of MTOR complex 1	421530	427007	5477	13	3130	52|54|73|87|90|110|111|165|234|378|522|594|660	13	6096	52|55|55|56|69|73|75|87|107|146|215|660|4446	0	2966
57522	SRGAP1	protein-coding	SLIT-ROBO Rho GTPase activating protein 1	317517	317611	94	0	0		1	88	88	1	88
57531	HACE1	protein-coding	HECT domain and ankyrin repeat containing E3 ubiquitin protein ligase 1	131825	131574	-251	1	2931	2931	1	2931	2931	0	0
57533	TBC1D14	protein-coding	TBC1 domain family member 14	123288	123187	-101	2	134	54|80	0	0		-2	-134
57537	SORCS2	protein-coding	sortilin related VPS10 domain containing receptor 2	550289	549629	-660	15	3324	60|66|71|105|112|121|224|244|275|284|284|284|356|406|432	10	2567	52|60|112|223|224|284|323|348|392|549	-5	-757
57540	DISP3	protein-coding	dispatched RND transporter family member 3	58396	59782	1386	0	0		1	55	55	1	55
57544	TXNDC16	protein-coding	thioredoxin domain containing 16	121909	122682	773	0	0		3	455	63|184|208	3	455
57552	NCEH1	protein-coding	neutral cholesterol ester hydrolase 1	80818	81514	696	1	321	321	0	0		-1	-321
57553	MICAL3	protein-coding	microtubule associated monooxygenase, calponin and LIM domain containing 3	236912	240653	3741	1	74	74	2	2288	74|2214	1	2214
57554	LRRC7	protein-coding	leucine rich repeat containing 7	576442	578295	1853	0	0		4	798	58|95|318|327	4	798
57556	SEMA6A	protein-coding	semaphorin 6A	131268	130947	-321	1	321	321	0	0		-1	-321
57568	SIPA1L2	protein-coding	signal induced proliferation associated 1 like 2	232168	232302	134	1	76	76	0	0		-1	-76
57569	ARHGAP20	protein-coding	Rho GTPase activating protein 20	135685	135472	-213	1	460	460	1	230	230	0	-230
57574	MARCHF4	protein-coding	membrane associated ring-CH-type finger 4	114618	114195	-423	1	381	381	0	0		-1	-381
57576	KIF17	protein-coding	kinesin family member 17	53993	54376	383	0	0		2	379	186|193	2	379
57578	UNC79	protein-coding	unc-79 homolog, NALCN channel complex subunit	374694	370104	-4590	1	94	94	1	90	90	0	-4
57582	KCNT1	protein-coding	potassium sodium-activated channel subfamily T member 1	93317	93569	252	0	0		1	87	87	1	87
57583	TMEM181	protein-coding	transmembrane protein 181	98789	99001	212	1	202	202	3	446	72|172|202	2	244
57584	ARHGAP21	protein-coding	Rho GTPase activating protein 21	140273	140133	-140	1	97	97	0	0		-1	-97
57589	RIC1	protein-coding	RIC1 homolog, RAB6A GEF complex partner 1	147450	147463	13	1	1178	1178	1	1178	1178	0	0
57591	MRTFA	protein-coding	myocardin related transcription factor A	226430	228011	1581	2	213	50|163	2	261	98|163	0	48
57596	BEGAIN	protein-coding	brain enriched guanylate kinase associated	32645	32660	15	2	155	70|85	2	172	70|102	0	17
57610	RANBP10	protein-coding	RAN binding protein 10	83490	83745	255	0	0		1	54	54	1	54
57615	ZNF492	protein-coding	zinc finger protein 492	33347	33346	-1	1	167	167	1	167	167	0	0
57620	STIM2	protein-coding	stromal interaction molecule 2	164540	164529	-11	0	0		1	58	58	1	58
57623	ZFAT	protein-coding	zinc finger and AT-hook domain containing	235243	235158	-85	1	532	532	1	414	414	0	-118
57624	NYAP2	protein-coding	neuronal tyrosine-phosphorylated phosphoinositide-3-kinase adaptor 2	253558	253633	75	1	57	57	2	125	53|72	1	68
57628	DPP10	protein-coding	dipeptidyl peptidase like 10	1403139	1402412	-727	3	227	62|63|102	3	353	58|63|232	0	126
57630	SH3RF1	protein-coding	SH3 domain containing ring finger 1	176697	176782	85	1	135	135	1	135	135	0	0
57631	LRCH2	protein-coding	leucine rich repeats and calponin homology domain containing 2	123480	123356	-124	1	78	78	0	0		-1	-78
57633	LRRN1	protein-coding	leucine rich repeat neuronal 1	50403	50009	-394	2	405	76|329	0	0		-2	-405
57634	EP400	protein-coding	E1A binding protein p400	130518	131307	789	0	0		2	242	53|189	2	242
57639	CCDC146	protein-coding	coiled-coil domain containing 146	172589	172539	-50	2	308	54|254	2	308	54|254	0	0
57647	DHX37	protein-coding	DEAH-box helicase 37	42305	42291	-14	2	144	62|82	1	82	82	-1	-62
57654	UVSSA	protein-coding	UV stimulated scaffold protein A	40841	40864	23	2	244	112|132	2	267	112|155	0	23
57661	PHRF1	protein-coding	PHD and ring finger domains 1	35752	37380	1628	1	76	76	0	0		-1	-76
57664	PLEKHA4	protein-coding	pleckstrin homology domain containing A4	31520	31502	-18	1	136	136	1	136	136	0	0
57673	BEND3	protein-coding	BEN domain containing 3	49250	49339	89	0	0		1	137	137	1	137
57674	RNF213	protein-coding	ring finger protein 213		136012		0	0		4	2182	180|327|505|1170	4	2182
57677	ZFP14	protein-coding	ZFP14 zinc finger protein	44748	44755	7	1	6321	6321	1	6324	6324	0	3
57679	ALS2	protein-coding	alsin Rho guanine nucleotide exchange factor ALS2	80666	80977	311	0	0		1	321	321	1	321
57680	CHD8	protein-coding	chromodomain helicase DNA binding protein 8	52076	51981	-95	1	94	94	0	0		-1	-94
57689	LRRC4C	protein-coding	leucine rich repeat containing 4C	1345443	1345447	4	3	451	51|78|322	0	0		-3	-451
57695	USP37	protein-coding	ubiquitin specific peptidase 37	118100	118558	458	0	0		1	431	431	1	431
577	ADGRB3	protein-coding	adhesion G protein-coupled receptor B3	754224	755315	1091	2	119	52|67	2	402	71|331	0	283
57705	WDFY4	protein-coding	WDFY family member 4	297493	297162	-331	1	323	323	0	0		-1	-323
57707	MEAK7	protein-coding	MTOR associated protein, eak-7 homolog	28304	28246	-58	1	56	56	0	0		-1	-56
5771	PTPN2	protein-coding	protein tyrosine phosphatase non-receptor type 2	92085	91765	-320	1	329	329	0	0		-1	-329
57711	ZNF529	protein-coding	zinc finger protein 529	29679	29688	9	1	316	316	1	316	316	0	0
57713	SFMBT2	protein-coding	Scm like with four mbt domains 2	250717	250892	175	1	76	76	2	363	76|287	1	287
57716	PRX	protein-coding	periaxin	19600	19608	8	1	50	50	1	57	57	0	7
57732	ZFYVE28	protein-coding	zinc finger FYVE-type containing 28	149048	149030	-18	3	819	81|83|655	2	150	52|98	-1	-669
57758	SCUBE2	protein-coding	signal peptide, CUB domain and EGF like domain containing 2	72123	72685	562	1	60	60	1	662	662	0	602
57761	TRIB3	protein-coding	tribbles pseudokinase 3	16799	16856	57	1	83	83	2	149	66|83	1	66
57799	RAB40C	protein-coding	RAB40C, member RAS oncogene family	39202	39315	113	2	1173	243|930	3	1296	123|243|930	1	123
57829	ZP4	protein-coding	zona pellucida glycoprotein 4	8518	8437	-81	1	60	60	0	0		-1	-60
57834	CYP4F11	protein-coding	cytochrome P450 family 4 subfamily F member 11	22152	24652	2500	0	0		4	2191	100|217|360|1514	4	2191
57835	SLC4A5	protein-coding	solute carrier family 4 member 5	93591	93343	-248	1	330	330	0	0		-1	-330
5786	PTPRA	protein-coding	protein tyrosine phosphatase receptor type A	174485	174385	-100	2	434	112|322	1	323	323	-1	-111
5789	PTPRD	protein-coding	protein tyrosine phosphatase receptor type D	2298756	2301514	2758	7	3227	52|66|310|330|530|815|1124	3	1213	68|330|815	-4	-2014
5793	PTPRG	protein-coding	protein tyrosine phosphatase receptor type G	736038	736383	345	0	0		1	152	152	1	152
5795	PTPRJ	protein-coding	protein tyrosine phosphatase receptor type J	190280	190254	-26	1	309	309	1	311	311	0	2
5796	PTPRK	protein-coding	protein tyrosine phosphatase receptor type K	551814	555977	4163	1	1812	1812	1	1812	1812	0	0
5797	PTPRM	protein-coding	protein tyrosine phosphatase receptor type M	839540	839434	-106	0	0		1	57	57	1	57
5799	PTPRN2	protein-coding	protein tyrosine phosphatase receptor type N2	1048767	1069497	20730	60	14366	51|52|53|54|54|54|54|55|56|57|58|61|62|63|68|69|71|72|72|76|78|90|90|94|96|102|104|111|112|112|116|128|148|149|157|181|189|192|204|205|213|222|241|256|304|331|400|407|408|415|422|449|460|527|656|743|974|981|999|1088	51	13568	51|51|53|53|54|54|54|54|55|56|61|65|67|68|69|71|72|90|94|96|101|104|109|113|116|117|140|146|148|149|184|200|243|244|275|294|299|314|344|383|559|579|615|656|683|704|816|832|896|943|974	-9	-798
5800	PTPRO	protein-coding	protein tyrosine phosphatase receptor type O	275823	275786	-37	1	78	78	0	0		-1	-78
5801	PTPRR	protein-coding	protein tyrosine phosphatase receptor type R	282659	282753	94	0	0		1	82	82	1	82
58157	NGB	protein-coding	neuroglobin	5723	5761	38	1	56	56	1	110	110	0	54
5817	PVR	protein-coding	PVR cell adhesion molecule	22252	22312	60	0	0		1	77	77	1	77
58191	CXCL16	protein-coding	C-X-C motif chemokine ligand 16	5419	5420	1	1	728	728	1	727	727	0	-1
5825	ABCD3	protein-coding	ATP binding cassette subfamily D member 3	100274	100188	-86	1	82	82	0	0		-1	-82
5830	PEX5	protein-coding	peroxisomal biogenesis factor 5	21773	22000	227	3	383	57|94|232	3	643	54|109|480	0	260
58477|7018	SRPRB|TF	protein-coding|protein-coding	SRP receptor subunit beta|transferrin	37469|50248	37466|50255	4	1	1316	1316	1	1318	1318	0	2
58491	ZNF71	protein-coding	zinc finger protein 71	29184	28875	-309	1	318	318	0	0		-1	-318
58492	ZNF77	protein-coding	zinc finger protein 77	11753	11645	-108	1	70	70	0	0		-1	-70
58495	OVOL2	protein-coding	ovo like zinc finger 2	33753	33753	0	1	341	341	1	341	341	0	0
585	BBS4	protein-coding	Bardet-Biedl syndrome 4	52266	52231	-35	1	83	83	0	0		-1	-83
58508	KMT2C	protein-coding	lysine methyltransferase 2C	301078	301085	7	4	6106	53|144|331|5578	0	0		-4	-6106
58538	MPP4	protein-coding	MAGUK p55 scaffold protein 4	53770	53722	-48	1	69	69	0	0		-1	-69
586	BCAT1	protein-coding	branched chain amino acid transaminase 1	139077	139180	103	0	0		1	53	53	1	53
5862	RAB2A	protein-coding	RAB2A, member RAS oncogene family	106657	106622	-35	0	0		1	77	77	1	77
5865	RAB3B	protein-coding	RAB3B, member RAS oncogene family	82744	83110	366	0	0		1	329	329	1	329
5868	RAB5A	protein-coding	RAB5A, member RAS oncogene family	38078	38017	-61	1	100	100	0	0		-1	-100
5880	RAC2	protein-coding	Rac family small GTPase 2	18999	19532	533	0	0		1	54	54	1	54
5890	RAD51B	protein-coding	RAD51 paralog B	678102	677943	-159	1	700	700	1	545	545	0	-155
5893	RAD52	protein-coding	RAD52 homolog, DNA repair protein	37958	37933	-25	1	806	806	1	806	806	0	0
5894	RAF1	protein-coding	Raf-1 proto-oncogene, serine/threonine kinase	80516	83227	2711	0	0		1	2801	2801	1	2801
58986	PGAP6	protein-coding	post-GPI attachment to proteins 6	11190	11430	240	0	0		1	126	126	1	126
590	BCHE	protein-coding	butyrylcholinesterase	64519	64770	251	0	0		1	76	76	1	76
59269	HIVEP3	protein-coding	HIVEP zinc finger 3	412557	412920	363	2	194	84|110	1	153	153	-1	-41
59271	EVA1C	protein-coding	eva-1 homolog C	102681	103166	485	2	710	143|567	4	1172	80|140|386|566	2	462
59277	NTN4	protein-coding	netrin 4	132957	132952	-5	1	64	64	1	64	64	0	0
59284	CACNG7	protein-coding	calcium voltage-gated channel auxiliary subunit gamma 7	34672	33458	-1214	4	1637	53|269|378|937	0	0		-4	-1637
59307	SIGIRR	protein-coding	single Ig and TIR domain containing	11681	11769	88	3	428	72|76|280	3	561	76|80|405	0	133
5932	RBBP8	protein-coding	RB binding protein 8, endonuclease	93158	93390	232	0	0		2	184	50|134	2	184
59344	ALOXE3	protein-coding	arachidonate lipoxygenase 3	22614	22538	-76	2	316	83|233	1	157	157	-1	-159
59348	ZNF350	protein-coding	zinc finger protein 350	22500	22504	4	1	61	61	1	61	61	0	0
59352	LGR6	protein-coding	leucine rich repeat containing G protein-coupled receptor 6	116049	120589	4540	0	0		4	2930	52|113|1303|1462	4	2930
5939	RBMS2	protein-coding	RNA binding motif single stranded interacting protein 2	74373	74702	329	0	0		1	305	305	1	305
5961	PRPH2	protein-coding	peripherin 2	25999	26299	300	0	0		1	333	333	1	333
5965	RECQL	protein-coding	RecQ like helicase	32725	33050	325	0	0		1	322	322	1	322
5971	RELB	protein-coding	RELB proto-oncogene, NF-kB subunit	36728	37007	279	1	92	92	1	321	321	0	229
5980	REV3L	protein-coding	REV3 like, DNA directed polymerase zeta catalytic subunit	184678	184587	-91	1	56	56	0	0		-1	-56
5990	RFX2	protein-coding	regulatory factor X2	117336	118602	1266	0	0		1	64	64	1	64
6000	RGS7	protein-coding	regulator of G protein signaling 7	581716	581801	85	3	763	123|315|325	2	644	315|329	-1	-119
6002	RGS12	protein-coding	regulator of G protein signaling 12	117361	117968	607	0	0		1	433	433	1	433
6006	RHCE	protein-coding	Rh blood group CcEe antigens	58576	58621	45	0	0		1	109	109	1	109
6011	GRK1	protein-coding	G protein-coupled receptor kinase 1	70517	20741	-49776	3	430	54|188|188	1	54	54	-2	-376
60312	AFAP1	protein-coding	actin filament associated protein 1	181147	187710	6563	2	127	57|70	6	5700	57|70|95|210|2083|3185	4	5573
60412	EXOC4	protein-coding	exocyst complex component 4	812683	812656	-27	2	385	53|332	2	269	92|177	0	-116
60468	BACH2	protein-coding	BTB domain and CNC homolog 2	370315	370212	-103	1	84	84	0	0		-1	-84
6047	RNF4	protein-coding	ring finger protein 4	46751	46767	16	1	183	183	1	183	183	0	0
[truncated: 843 more rows]

## Sheet: Supplementary Table 8B
Supplementary Table 8: Summary of structural variants in protein-coding genes present in MANE transcripts (A - deletions, B - insertions), 5'UTR (C - deletions, D - insertions), 3'UTR (E - deletions, F - insertions) including comparison between hg38 and CHM13-T2T reference genomes for NA12878 sample.
Gene ID	Symbol	Gene Type	Name	hg38_Gene_Length	T2T_Gene_Length	Delta_Gene_Length_T2T_minus_hg38	hg38_SV_count	hg38_SV_sum_length	hg38_SV_lengths	T2T_SV_count	T2T_SV_sum_length	T2T_SV_lengths	Delta_SV_count_T2T_minus_hg38	Delta_SV_sum_T2T_minus_hg38
1000	CDH2	protein-coding	cadherin 2	226164	226276	112	1	66	66	0	0		-1	-66
10000	AKT3	protein-coding	AKT serine/threonine kinase 3	350519	354215	3696	2	4709	347|4362	0	0		-2	-4709
10003	NAALAD2	protein-coding	N-acetylated alpha-linked acidic dipeptidase 2	58231	58230	-1	2	204	70|134	2	204	70|134	0	0
100037417|653689	DDTL|GSTT2B	protein-coding|protein-coding	D-dopachrome tautomerase like|glutathione S-transferase theta 2B	5668|3781	10397	948	1	18379	18379	0	0		-1	-18379
10007	GNPDA1	protein-coding	glucosamine-6-phosphate deaminase 1	12356	12363	7	1	3521	3521	0	0		-1	-3521
10010	TANK	protein-coding	TRAF family member associated NFKB activator	99267	99327	60	1	62	62	0	0		-1	-62
100126572|4829	GJE1|NMBR	protein-coding|protein-coding	gap junction protein epsilon 1|neuromedin B receptor	2433|72638	2433|78805	6167	1	6047	6047	0	0		-1	-6047
100129543	ZNF730	protein-coding	zinc finger protein 730	30196	29892	-304	0	0		1	318	318	1	318
100129842	ZNF737	protein-coding	zinc finger protein 737	27789	28106	317	1	317	317	0	0		-1	-317
100130742	LRRC69	protein-coding	leucine rich repeat containing 69	116638	116650	12	1	68	68	1	68	68	0	0
100131755	ARMCX4	protein-coding	armadillo repeat containing X-linked 4	10351	10777	426	1	426	426	0	0		-1	-426
100131827	ZNF717	protein-coding	zinc finger protein 717	49132	49111	-21	2	193	70|123	1	70	70	-1	-123
100132074	FOXO6	protein-coding	forkhead box O6	22156	22388	232	2	254	54|200	0	0		-2	-254
100132247	NPIPB5	protein-coding	nuclear pore complex interacting protein family member B5	29520	29286	-234	0	0		1	127	127	1	127
100132406	NBPF10	protein-coding	NBPF member 10	80105	79926	-179	1	57	57	0	0		-1	-57
100132476	KRTAP4-7	protein-coding	keratin associated protein 4-7	994	1159	165	1	165	165	0	0		-1	-165
10016	PDCD6	protein-coding	programmed cell death 6	43328	43532	204	1	225	225	0	0		-1	-225
1002	CDH4	protein-coding	cadherin 4	688356	694241	5885	24	7544	51|51|53|60|106|106|107|112|125|151|159|176|189|304|309|313|323|402|481|541|585|588|811|1441	10	1294	51|53|70|102|106|106|156|159|203|288	-14	-6250
10025	MED16	protein-coding	mediator complex subunit 16	25224	31876	6652	2	6118	2862|3256	5	1983	56|68|90|203|1566	3	-4135
100287171	WASHC1	protein-coding	WASH complex subunit 1	15226	15563	337	1	338	338	0	0		-1	-338
100287898	TTC34	protein-coding	tetratricopeptide repeat domain 34	164707	223233	58526	15	4547	80|80|120|121|121|122|158|160|161|240|410|520|522|563|1169	8	4748	80|81|84|162|242|324|360|3415	-7	201
100288142	NBPF20	protein-coding	NBPF member 20	115878	106452	-9426	2	6394	60|6334	0	0		-2	-6394
100288332	NPIPA5	protein-coding	nuclear pore complex interacting protein family member A5	14666	14666	0	1	57	57	1	57	57	0	0
100289279	CNTNAP3C	protein-coding	contactin associated protein family member 3C	131025			1	70	70	0	0		-1	-70
1003	CDH5	protein-coding	cadherin 5	38093	37928	-165	0	0		1	225	225	1	225
10043	TOM1	protein-coding	target of myb1 membrane trafficking protein	48079	48208	129	1	123	123	0	0		-1	-123
10049	DNAJB6	protein-coding	DnaJ heat shock protein family (Hsp40) member B6	49320	49385	65	1	74	74	0	0		-1	-74
1005	CDH7	protein-coding	cadherin 7	139325	139435	110	1	323	323	1	342	342	0	19
100500938	CCDC179	protein-coding	coiled-coil domain containing 179	13552	13537	-15	0	0		1	50	50	1	50
100506374	EDDM13	protein-coding	epididymal protein 13	37706	37100	-606	1	63	63	3	819	60|168|591	2	756
100506581	C16orf95	protein-coding	chromosome 16 open reading frame 95	14578	14576	-2	1	100	100	1	100	100	0	0
100506658	OCLN	protein-coding	occludin	65557	65695	138	1	100	100	0	0		-1	-100
100507003	GFY	protein-coding	golgi associated olfactory signaling regulator	3599	3747	148	1	148	148	0	0		-1	-148
100507421	TMEM178B	protein-coding	transmembrane protein 178B	406316	407861	1545	3	2481	325|874|1282	1	325	325	-2	-2156
100507436	MICA	protein-coding	MHC class I polypeptide-related sequence A	11720	11720	0	1	84	84	1	84	84	0	0
100507679	MUC22	protein-coding	mucin 22	29450	29792	342	1	82	82	1	82	82	0	0
100507747	C13orf46	protein-coding	chromosome 13 open reading frame 46	20371	20335	-36	1	318	318	1	318	318	0	0
10051	SMC4	protein-coding	structural maintenance of chromosomes 4	34394	34396	2	1	178	178	1	178	178	0	0
100526694	MSANTD3-TMEFF1	protein-coding	MSANTD3-TMEFF1 readthrough	135730	135764	34	1	315	315	1	315	315	0	0
100529239	RPS10-NUDT3	protein-coding	RPS10-NUDT3 readthrough	138875	139084	209	1	178	178	0	0		-1	-178
100533105	C8orf44-SGK3	protein-coding	C8orf44-SGK3 readthrough	194426	195158	732	1	708	708	0	0		-1	-708
100533183	ZNF664-RFLNA	protein-coding	ZNF664-RFLNA readthrough	342809	343641	832	2	497	50|447	1	51	51	-1	-446
100533496	TVP23C-CDRT4	protein-coding	TVP23C-CDRT4 readthrough	127468	127650	182	1	161	161	0	0		-1	-161
1006	CDH8	protein-coding	cadherin 8	389188	388898	-290	2	527	50|477	1	417	417	-1	-110
10060	ABCC9	protein-coding	ATP binding cassette subfamily C member 9	144037	144084	47	1	336	336	1	336	336	0	0
10069	RWDD2B	protein-coding	RWD domain containing 2B	14965	15718	753	2	800	50|750	1	50	50	-1	-750
1007	CDH9	protein-coding	cadherin 9	157989	158033	44	1	68	68	1	68	68	0	0
10071	MUC12	protein-coding	mucin 12, cell surface associated	49371	66944	17573	5	5740	82|84|1077|1827|2670	0	0		-5	-5740
10079	ATP9A	protein-coding	ATPase phospholipid transporting 9A (putative)	171876	172584	708	2	604	54|550	1	54	54	-1	-550
1008	CDH10	protein-coding	cadherin 10	157878	158876	998	1	985	985	0	0		-1	-985
10082	GPC6	protein-coding	glypican 6	1181213	1180853	-360	5	619	52|58|60|128|321	6	801	52|58|98|134|138|321	1	182
10085	EDIL3	protein-coding	EGF like repeats and discoidin domains 3	444326	444445	119	1	74	74	0	0		-1	-74
10087	CERT1	protein-coding	ceramide transporter 1	143143	143319	176	1	185	185	0	0		-1	-185
100874261	CCDC200	protein-coding	coiled-coil domain containing 200	7203	7290	87	1	54	54	0	0		-1	-54
100885848|100885850	PTGES3L|PTGES3L-AARSD1	protein-coding|protein-coding	prostaglandin E synthase 3 like|PTGES3L-AARSD1 readthrough	11977|29486	12224|29615	376	2	410	131|279	0	0		-2	-410
100885850	PTGES3L-AARSD1	protein-coding	PTGES3L-AARSD1 readthrough	29486	29615	129	0	0		1	106	106	1	106
10090	UST	protein-coding	uronyl 2-sulfotransferase	329960	330013	53	1	66	66	0	0		-1	-66
10096	ACTR3	protein-coding	actin related protein 3	72507	72495	-12	1	3969	3969	1	3969	3969	0	0
1010	CDH12	protein-coding	cadherin 12	1102671	1103034	363	4	389	51|53|56|229	0	0		-4	-389
101060684	NBPF26	protein-coding	NBPF member 26	36659	114463	77804	4	13737	513|603|6307|6314	3	14170	1549|6307|6314	-1	433
1012	CDH13	protein-coding	cadherin 13	1173671	1175094	1423	6	1375	87|90|184|314|334|366	4	561	70|87|90|314	-2	-814
10129	FRY	protein-coding	FRY microtubule binding protein	267351	267727	376	1	60	60	1	55	55	0	-5
1013	CDH15	protein-coding	cadherin 15	23744	23828	84	1	629	629	1	512	512	0	-117
10130	PDIA6	protein-coding	protein disulfide isomerase family A member 6	29394	29398	4	1	97	97	1	97	97	0	0
10138	YAF2	protein-coding	YY1 associated factor 2	81144	81186	42	1	103	103	1	103	103	0	0
10139|8771|51750	ARFRP1|TNFRSF6B|RTEL1	protein-coding|protein-coding|protein-coding	ADP ribosylation factor related protein 1|TNF receptor superfamily member 6b|regulator of telomere elongation helicase 1	9329|2032|37933	9330|2032|44118	6186	1	8847	8847	0	0		-1	-8847
10144	FAM13A	protein-coding	family with sequence similarity 13 member A	331225	330865	-360	1	217	217	1	217	217	0	0
10149	ADGRG2	protein-coding	adhesion G protein-coupled receptor G2	133161	133187	26	1	469	469	1	469	469	0	0
10150	MBNL2	protein-coding	muscleblind like splicing regulator 2	171787	174055	2268	2	2251	374|1877	0	0		-2	-2251
10154	PLXNC1	protein-coding	plexin C1	159098	158768	-330	0	0		1	326	326	1	326
10156	RASA4	protein-coding	RAS p21 protein activator 4	37110	37309	199	1	146	146	0	0		-1	-146
10158	PDZK1IP1	protein-coding	PDZK1 interacting protein 1	6454	7346	892	1	898	898	0	0		-1	-898
10160	FARP1	protein-coding	FERM, ARH/RhoGEF and pleckstrin domain protein 1	312082	312810	728	3	382	58|74|250	1	113	113	-2	-269
10161|5925	LPAR6|RB1	protein-coding|protein-coding	lysophosphatidic acid receptor 6|RB transcriptional corepressor 1	33531|178139	33478|178097	-95	1	53	53	1	106	106	0	53
10171	RCL1	protein-coding	RNA terminal phosphate cyclase like 1	68122	68145	23	1	292	292	1	292	292	0	0
10180	RBM6	protein-coding	RNA binding motif protein 6	137099	137090	-9	1	271	271	2	1043	271|772	1	772
10186	LHFPL6	protein-coding	LHFPL tetraspan subfamily member 6	260301	259138	-1163	2	131	64|67	1	1300	1300	-1	1169
10188	TNK2	protein-coding	tyrosine kinase non receptor 2	45187	45010	-177	3	314	52|105|157	5	1080	50|102|209|358|361	2	766
101927367	SMIM36	protein-coding	small integral membrane protein 36	61589	62486	897	2	1295	416|879	0	0		-2	-1295
101929355	CFAP97D2	protein-coding	CFAP97 domain containing 2	43828	44286	458	1	161	161	0	0		-1	-161
101929614	LOC101929614	protein-coding	proline-rich receptor-like protein kinase PERK10		9334		0	0		3	257	60|73|124	3	257
10206	TRIM13	protein-coding	tripartite motif containing 13	21425	21351	-74	1	54	54	0	0		-1	-54
10207	PATJ	protein-coding	PATJ crumbs cell polarity complex component	421435	421219	-216	2	456	74|382	3	618	70|220|328	1	162
10213	PSMD14	protein-coding	proteasome 26S subunit, non-ATPase 14	103292	103325	33	1	52	52	0	0		-1	-52
10223	GPA33	protein-coding	glycoprotein A33	37541	38875	1334	1	1363	1363	0	0		-1	-1363
10232	MSLN	protein-coding	mesothelin	8128	8670	542	4	730	51|89|135|455	0	0		-4	-730
10233	LRRC23	protein-coding	leucine rich repeat containing 23	9407	9977	570	1	428	428	0	0		-1	-428
10234|222235	LRRC17|FBXL13	protein-coding|protein-coding	leucine rich repeat containing 17|F-box and leucine rich repeat protein 13	32111|261707	32792|262140	1114	1	686	686	0	0		-1	-686
10239|100526783	AP3S2|ARPIN-AP3S2	protein-coding|protein-coding	adaptor related protein complex 3 subunit sigma 2|ARPIN-AP3S2 readthrough	63395|82353	63531|82499	282	1	100	100	0	0		-1	-100
10242	KCNMB2	protein-coding	potassium calcium-activated channel subfamily M regulatory beta subunit 2	285579	286156	577	2	1070	264|806	3	251	55|86|110	1	-819
10243	GPHN	protein-coding	gephyrin	673656	673794	138	1	138	138	0	0		-1	-138
10257	ABCC4	protein-coding	ATP binding cassette subfamily C member 4	281616	282599	983	2	1141	198|943	0	0		-2	-1141
102723555|105375355	SPDYE16|UPK3B	protein-coding|protein-coding	speedy/RINGO cell cycle regulator family member E16|uroplakin 3B	6692|5970	6691|5254	-717	0	0		1	12220	12220	1	12220
102723623	GOLGA6L26	protein-coding	golgin A6 family like 26	9661	9663	2	1	71	71	0	0		-1	-71
102724117	LOC102724117	protein-coding	golgin subfamily A member 6-like protein 4	9663	10607	944	1	241	241	0	0		-1	-241
102724474	LOC102724474	protein-coding	WAS/WASL-interacting protein family member 2-like	3774	3869	95	1	96	96	0	0		-1	-96
102725191	LOC102725191	protein-coding	uncharacterized LOC102725191	57926	58077	151	4	1714	79|146|474|1015	3	1423	79|474|870	-1	-291
10290	SPEG	protein-coding	striated muscle enriched protein kinase	58786	58746	-40	0	0		1	70	70	1	70
10296	MAEA	protein-coding	macrophage erythroblast attacher, E3 ubiquitin ligase	50246	50314	68	5	3214	133|173|321|1035|1552	5	3071	133|173|321|963|1481	0	-143
10335	IRAG1	protein-coding	inositol 1,4,5-triphosphate receptor associated 1	120660	121050	390	1	321	321	0	0		-1	-321
10336	PCGF3	protein-coding	polycomb group ring finger 3	64257	62422	-1835	1	617	617	3	2256	51|619|1586	2	1639
10345	TRDN	protein-coding	triadin	420611	420453	-158	3	6983	98|813|6072	3	6937	52|813|6072	0	-46
10347	ABCA7	protein-coding	ATP binding cassette subfamily A member 7	25465	27461	1996	3	1335	106|388|841	0	0		-3	-1335
10367	MICU1	protein-coding	mitochondrial calcium uptake 1	258739	259093	354	2	392	63|329	0	0		-2	-392
10368	CACNG3	protein-coding	calcium voltage-gated channel auxiliary subunit gamma 3	106077	106429	352	1	318	318	0	0		-1	-318
10369	CACNG2	protein-coding	calcium voltage-gated channel auxiliary subunit gamma 2	142895	143413	518	1	275	275	0	0		-1	-275
10371	SEMA3A	protein-coding	semaphorin 3A	239012	238630	-382	2	280	112|168	2	280	112|168	0	0
103910	MYL12B	protein-coding	myosin light chain 12B	16328	16378	50	1	52	52	0	0		-1	-52
10394	PRG3	protein-coding	proteoglycan 3, pro eosinophil major basic protein 2	4381	4378	-3	1	566	566	0	0		-1	-566
10396	ATP8A1	protein-coding	ATPase phospholipid transporting 8A1	248732	248742	10	0	0		1	57	57	1	57
104	ADARB1	protein-coding	adenosine deaminase RNA specific B1	151980	153728	1748	2	1832	782|1050	1	79	79	-1	-1753
10410	IFITM3	protein-coding	interferon induced transmembrane protein 3	1184	1184	0	0	0		1	781	781	1	781
10418	SPON1	protein-coding	spondin 1	305410	305349	-61	0	0		1	78	78	1	78
10425	ARIH2	protein-coding	ariadne RBR E3 ubiquitin protein ligase 2	67540	66583	-957	0	0		1	941	941	1	941
10426	TUBGCP3	protein-coding	tubulin gamma complex component 3	103142	103714	572	2	559	186|373	0	0		-2	-559
10428	CFDP1	protein-coding	craniofacial development protein 1	139793	138935	-858	0	0		1	842	842	1	842
104326056	ZNF511-PRAP1	protein-coding	ZNF511-PRAP1 readthrough	43769	44448	679	2	138	64|74	0	0		-2	-138
10434	LYPLA1	protein-coding	lysophospholipase 1	55580	55268	-312	0	0		1	315	315	1	315
10439	OLFM1	protein-coding	olfactomedin 1	22599	24061	1462	2	1318	69|1249	1	60	60	-1	-1258
10449	ACAA2	protein-coding	acetyl-CoA acyltransferase 2	31369	34015	2646	1	2648	2648	0	0		-1	-2648
10451	VAV3	protein-coding	vav guanine nucleotide exchange factor 3	394019	393961	-58	1	1870	1870	1	1870	1870	0	0
10458	BAIAP2	protein-coding	BAR/IMD domain containing adaptor protein 2	82283	82366	83	1	225	225	2	273	81|192	1	48
10461	MERTK	protein-coding	MER proto-oncogene, tyrosine kinase	130954	131495	541	3	1589	330|511|748	2	568	238|330	-1	-1021
10463	SLC30A9	protein-coding	solute carrier family 30 member 9	99931	100028	97	1	317	317	0	0		-1	-317
10476	ATP5PD	protein-coding	ATP synthase peripheral stalk subunit d	8106	7791	-315	0	0		1	321	321	1	321
10477	UBE2E3	protein-coding	ubiquitin conjugating enzyme E2 E3	82820	83180	360	1	1254	1254	2	879	324|555	1	-375
10484	SEC23A	protein-coding	SEC23 homolog A, COPII coat complex component	71316	71320	4	2	3025	126|2899	2	3025	126|2899	0	0
10486	CAP2	protein-coding	cyclase associated actin cytoskeleton regulatory protein 2	164185	164218	33	1	327	327	1	327	327	0	0
10487	CAP1	protein-coding	cyclase associated actin cytoskeleton regulatory protein 1	31919	32028	109	1	113	113	0	0		-1	-113
10493	VAT1	protein-coding	vesicle amine transport 1	7778	8369	591	1	600	600	0	0		-1	-600
105	ADARB2	protein-coding	adenosine deaminase RNA specific B2 (inactive)	560212	560874	662	22	7006	52|61|63|66|66|77|90|99|104|105|140|150|158|176|177|189|253|368|417|463|1153|2579	13	16107	63|73|91|107|140|158|166|236|473|529|1415|3714|8942	-9	9101
10507	SEMA4D	protein-coding	semaphorin 4D	102655	102845	190	1	228	228	0	0		-1	-228
10522	DEAF1	protein-coding	DEAF1 transcription factor	50989	51229	240	4	3012	70|71|623|2248	2	541	105|436	-2	-2471
10533	ATG7	protein-coding	autophagy related 7	285268	285621	353	2	1314	540|774	1	239	239	-1	-1075
105372267	NFILZ	protein-coding	NFIL3 like basic leucine zipper	50518	51370	852	2	775	352|423	1	53	53	-1	-722
105373146	LOC105373146	protein-coding	uncharacterized LOC105373146	74603			2	157	52|105	0	0		-2	-157
105374355|285489	LOC105374355|DOK7	protein-coding|protein-coding	vegetative cell wall protein gp1-like|docking protein 7	8967|31176	31151	-8992	1	131	131	0	0		-1	-131
105377805	LOC105377805	protein-coding	basic salivary proline-rich protein 4-like	12232	17008	4776	1	200	200	1	400	400	0	200
105378571|54777	LOC105378571|CFAP46	protein-coding|protein-coding	uncharacterized LOC105378571|cilia and flagella associated protein 46	134178	6871|134384	7077	0	0		1	52	52	1	52
105378947	LOC105378947	protein-coding	proline-rich extensin-like protein EPR1	25010			3	2711	205|1042|1464	0	0		-3	-2711
105378952	KLF18	protein-coding	KLF transcription factor 18	3810	4513	703	0	0		1	84	84	1	84
105379585|9228	LOC105379585|DLGAP2	protein-coding|protein-coding	keratinocyte proline-rich protein-like|DLG associated protein 2	970848	19606|957933	6691	0	0		4	1399	129|217|458|595	4	1399
10555	AGPAT2	protein-coding	1-acylglycerol-3-phosphate O-acyltransferase 2	14314	14519	205	1	121	121	0	0		-1	-121
10564	ARFGEF2	protein-coding	ADP ribosylation factor guanine nucleotide exchange factor 2	114982	115319	337	1	341	341	0	0		-1	-341
10570	DPYSL4	protein-coding	dihydropyrimidinase like 4	18811	18381	-430	0	0		1	385	385	1	385
10580	SORBS1	protein-coding	sorbin and SH3 domain containing 1	249598	249617	19	1	263	263	1	263	263	0	0
10585	POMT1	protein-coding	protein O-mannosyltransferase 1	20881	20949	68	2	195	51|144	2	175	65|110	0	-20
10587	TXNRD2	protein-coding	thioredoxin reductase 2	66296	67117	821	3	973	78|279|616	1	103	103	-2	-870
10605	PAIP1	protein-coding	poly(A) binding protein interacting protein 1	30810	31745	935	2	1547	326|1221	1	325	325	-1	-1222
10616	RBCK1	protein-coding	RANBP2-type and C3HC4-type zinc finger containing 1	23840	24070	230	1	228	228	0	0		-1	-228
1062	CENPE	protein-coding	centromere protein E	92532	92502	-30	3	422	102|114|206	4	524	74|86|130|234	1	102
10620	ARID3B	protein-coding	AT-rich interaction domain 3B	56911	59089	2178	1	2153	2153	0	0		-1	-2153
10629	TAF6L	protein-coding	TATA-box binding protein associated factor 6 like	15946	16017	71	1	70	70	0	0		-1	-70
10644	IGF2BP2	protein-coding	insulin like growth factor 2 mRNA binding protein 2	181912	181794	-118	0	0		1	203	203	1	203
10645	CAMKK2	protein-coding	calcium/calmodulin dependent protein kinase kinase 2	60127	60754	627	2	1078	441|637	0	0		-2	-1078
10656	KHDRBS3	protein-coding	KH RNA binding domain containing, signal transduction associated 3	190154	190234	80	1	87	87	0	0		-1	-87
10659	CELF2	protein-coding	CUGBP Elav-like family member 2	318803	320627	1824	3	1927	67|520|1340	0	0		-3	-1927
10666	CD226	protein-coding	CD226 molecule	103525	103762	237	1	284	284	0	0		-1	-284
10667	FARS2	protein-coding	phenylalanyl-tRNA synthetase 2, mitochondrial	510070	510262	192	2	182	56|126	1	126	126	-1	-56
106707243|5554	PRH1-TAS2R14|PRH1	protein-coding|protein-coding	PRH1-TAS2R14 readthrough|proline rich protein HaeIII subfamily 1	234201|290646	230371|286753	-7723	6	2841	134|135|198|205|312|1857	4	772	53|66|315|338	-2	-2069
10673	TNFSF13B	protein-coding	TNF superfamily member 13b	38760	39372	612	1	621	621	0	0		-1	-621
10686	CLDN16	protein-coding	claudin 16	23975	23916	-59	1	79	79	2	145	66|79	1	66
10690	FUT9	protein-coding	fucosyltransferase 9	199638	200887	1249	2	1341	324|1017	1	64	64	-1	-1277
107	ADCY1	protein-coding	adenylate cyclase 1	148748	149773	1025	1	1031	1031	0	0		-1	-1031
10718	NRG3	protein-coding	neuregulin 3	1111984	1111537	-447	3	541	75|85|381	4	1024	75|76|381|492	1	483
10723	SLC12A7	protein-coding	solute carrier family 12 member 7	61679	62135	456	6	3968	54|100|273|480|1193|1868	7	1467	54|69|137|149|241|271|546	1	-2501
10747	MASP2	protein-coding	MBL associated serine protease 2	20716	20999	283	1	270	270	0	0		-1	-270
10752	CHL1	protein-coding	cell adhesion molecule L1 like	212654	212695	41	1	2610	2610	1	2610	2610	0	0
10765	KDM5B	protein-coding	lysine demethylase 5B	83926	84385	459	1	446	446	0	0		-1	-446
10771	ZMYND11	protein-coding	zinc finger MYND-type containing 11	120150	120219	69	2	362	50|312	1	312	312	-1	-50
10788	IQGAP2	protein-coding	IQ motif containing GTPase activating protein 2	304847	304951	104	1	92	92	0	0		-1	-92
107983958	LOC107983958	protein-coding	uncharacterized LOC107983958	14203	14432	229	1	246	246	0	0		-1	-246
107983989	LOC107983989	protein-coding	uncharacterized LOC107983989	4404			1	63	63	0	0		-1	-63
107984449	LOC107984449	protein-coding	uncharacterized LOC107984449	88635			1	109	109	0	0		-1	-109
107984876|124903619|64788	LOC107984876|LOC124903619|LMF1	protein-coding|protein-coding|protein-coding	uncharacterized LOC107984876|peptidyl-prolyl cis-trans isomerase CYP95-like|lipase maturation factor 1	1088|11912|117350	9611|121249	510	1	607	607	0	0		-1	-607
107985149|374868	LOC107985149|ATP9B	protein-coding|protein-coding	histidine-rich protein PFHRP-II-like|ATPase phospholipid transporting 9B (putative)	1917|308889	1778|313783	4755	0	0		1	139	139	1	139
107986096	MDFIC2	protein-coding	MyoD family inhibitor domain containing 2	118159	118065	-94	0	0		1	59	59	1	59
107986837	LOC107986837	protein-coding	uncharacterized LOC107986837	45366	45427	61	1	81	81	0	0		-1	-81
107986860	LOC107986860	protein-coding	endogenous retrovirus group K member 19 Env polyprotein-like	15027	14986	-41	0	0		1	51	51	1	51
108	ADCY2	protein-coding	adenylate cyclase 2	433943	434235	292	1	220	220	0	0		-1	-220
10801	SEPTIN9	protein-coding	septin 9	181075	181864	789	3	1110	80|376|654	5	421	55|61|62|74|169	2	-689
10803	CCR9	protein-coding	C-C motif chemokine receptor 9	16631	16874	243	1	321	321	1	97	97	0	-224
10806	SDCCAG8	protein-coding	SHH signaling and ciliogenesis regulator SDCCAG8	244050	244829	779	2	681	60|621	0	0		-2	-681
10815	CPLX1	protein-coding	complexin 1	41172	41194	22	1	99	99	0	0		-1	-99
1084	CEACAM3	protein-coding	CEA cell adhesion molecule 3	14967	15073	106	1	100	100	0	0		-1	-100
10841	FTCD	protein-coding	formimidoyltransferase cyclodeaminase	19317	20673	1356	5	2338	50|100|254|705|1229	1	475	475	-4	-1863
10844	TUBGCP2	protein-coding	tubulin gamma complex component 2	30237	29053	-1184	0	0		1	774	774	1	774
10846	PDE10A	protein-coding	phosphodiesterase 10A	334991	335548	557	1	591	591	0	0		-1	-591
10856	RUVBL2	protein-coding	RuvB like AAA ATPase 2	22083	21958	-125	0	0		1	126	126	1	126
10867	TSPAN9	protein-coding	tetraspanin 9	209180	209523	343	0	0		1	129	129	1	129
10868	USP20	protein-coding	ubiquitin specific peptidase 20	46370	46527	157	1	126	126	0	0		-1	-126
10873	ME3	protein-coding	malic enzyme 3	231319	228944	-2375	0	0		1	2332	2332	1	2332
10874	NMU	protein-coding	neuromedin U	41067	41107	40	1	148	148	1	110	110	0	-38
10886	NPFFR2	protein-coding	neuropeptide FF receptor 2	116305	116255	-50	1	324	324	1	324	324	0	0
10891	PPARGC1A	protein-coding	PPARG coactivator 1 alpha	98026	98014	-12	1	87	87	1	88	88	0	1
10893|111089941	MMP24|MMP24-AS1-EDEM2	protein-coding|protein-coding	matrix metallopeptidase 24|MMP24-AS1-EDEM2 readthrough	50308|162758	50396|162855	185	1	96	96	0	0		-1	-96
10905	MAN1A2	protein-coding	mannosidase alpha class 1A member 2	161423	161803	380	1	177	177	1	80	80	0	-97
10946	SF3A3	protein-coding	splicing factor 3a subunit 3	33047	33340	293	1	320	320	0	0		-1	-320
10951	CBX1	protein-coding	chromobox 1	31127	32643	1516	1	1514	1514	0	0		-1	-1514
10954	PDIA5	protein-coding	protein disulfide isomerase family A member 5	95079	95078	-1	1	340	340	1	384	384	0	44
10964	IFI44L	protein-coding	interferon induced protein 44 like	25697	25686	-11	1	174	174	1	174	174	0	0
10966	RAB40B	protein-coding	RAB40B, member RAS oncogene family	43725	43807	82	1	114	114	0	0		-1	-114
10973	ASCC3	protein-coding	activating signal cointegrator 1 complex subunit 3	373135	373280	145	4	3382	84|112|232|2954	2	3039	85|2954	-2	-343
10982	MAPRE2	protein-coding	microtubule associated protein RP/EB family member 2	102057	101762	-295	0	0		1	318	318	1	318
10988	METAP2	protein-coding	methionyl aminopeptidase 2	41687	41701	14	1	138	138	1	138	138	0	0
10998	SLC27A5	protein-coding	solute carrier family 27 member 5	13659	13583	-76	1	244	244	2	313	69|244	1	69
1103	CHAT	protein-coding	choline O-acetyltransferase	53905	53910	5	1	66	66	0	0		-1	-66
11030	RBPMS	protein-coding	RNA binding protein, mRNA processing factor	187715	188273	558	1	829	829	0	0		-1	-829
11031	RAB31	protein-coding	RAB31, member RAS oncogene family	154250	154331	81	2	309	110|199	1	199	199	-1	-110
11033	ADAP1	protein-coding	ArfGAP with dual PH domains 1	56780	57995	1215	7	9050	57|83|175|691|864|2613|4567	6	5997	121|123|271|1021|1030|3431	-1	-3053
11036|286749	GTF2A1L|STON1-GTF2A1L	protein-coding|protein-coding	general transcription factor IIA subunit 1 like|STON1-GTF2A1L readthrough	61748|110826	54973|104094	-13507	0	0		1	6761	6761	1	6761
11037	STON1	protein-coding	stonin 1	68359	65252	-3107	1	51	51	1	3003	3003	0	2952
11043	MID2	protein-coding	midline 2	105771	106126	355	1	219	219	0	0		-1	-219
11055	ZPBP	protein-coding	zona pellucida binding protein	155805	155897	92	2	214	79|135	1	78	78	-1	-136
11060	WWP2	protein-coding	WW domain containing E3 ubiquitin protein ligase 2	179407	179455	48	1	107	107	0	0		-1	-107
11076	TPPP	protein-coding	tubulin polymerization promoting protein	33490	32823	-667	4	1949	139|299|435|1076	5	2277	53|106|405|651|1062	1	328
11079	RER1	protein-coding	retention in endoplasmic reticulum sorting receptor 1	13595	13916	321	2	409	146|263	0	0		-2	-409
111	ADCY5	protein-coding	adenylate cyclase 5	166794	167290	496	2	423	109|314	0	0		-2	-423
111064647	CSNKA2IP	protein-coding	casein kinase 2 subunit alpha' interacting protein	129138	129368	230	1	299	299	0	0		-1	-299
111089941	MMP24-AS1-EDEM2	protein-coding	MMP24-AS1-EDEM2 readthrough	162758	162855	97	2	835	219|616	2	835	219|616	0	0
11113	CIT	protein-coding	citron rho-interacting serine/threonine kinase	191529	191572	43	1	112	112	0	0		-1	-112
1112	FOXN3	protein-coding	forkhead box N3	261056	261118	62	1	651	651	4	1090	125|233|348|384	3	439
11122	PTPRT	protein-coding	protein tyrosine phosphatase receptor type T	1117150	1119284	2134	4	1990	168|347|708|767	0	0		-4	-1990
11131	CAPN11	protein-coding	calpain 11	25581	26286	705	2	962	258|704	0	0		-2	-962
11141	IL1RAPL1	protein-coding	interleukin 1 receptor accessory protein like 1	1369272	1369490	218	5	414	51|52|64|66|181	3	246	51|64|131	-2	-168
11156	PTP4A3	protein-coding	protein tyrosine phosphatase 4A3	11066	11067	1	2	6391	515|5876	1	514	514	-1	-5877
11167	FSTL1	protein-coding	follistatin like 1	58699	58730	31	1	59	59	0	0		-1	-59
11168	PSIP1	protein-coding	PC4 and SRSF1 interacting protein 1	39699	39684	-15	1	136	136	1	136	136	0	0
11173	ADAMTS7	protein-coding	ADAM metallopeptidase with thrombospondin type 1 motif 7	52258	52505	247	1	360	360	0	0		-1	-360
11174	ADAMTS6	protein-coding	ADAM metallopeptidase with thrombospondin type 1 motif 6	333182	334829	1647	4	1896	55|73|104|1664	3	234	55|75|104	-1	-1662
11187	PKP3	protein-coding	plakophilin 3	10699	10753	54	5	5356	152|174|811|1130|3089	4	5092	174|811|1058|3049	-1	-264
11199	ANXA10	protein-coding	annexin A10	95199	95312	113	1	76	76	1	59	59	0	-17
11200	CHEK2	protein-coding	checkpoint kinase 2	54077	54277	200	1	184	184	0	0		-1	-184
1121	CHM	protein-coding	CHM Rab escort protein	186378	186481	103	2	181	55|126	1	60	60	-1	-121
112267908	LOC112267908	protein-coding	translation initiation factor IF-2-like	92137			3	6289	74|92|6123	0	0		-3	-6289
112268458	LOC112268458	protein-coding	keratinocyte proline-rich protein	26747	24212	-2535	0	0		3	331	94|95|142	3	331
1123	CHN1	protein-coding	chimerin 1	206572	206575	3	1	322	322	1	322	322	0	0
11231	SEC63	protein-coding	SEC63 homolog, protein translocation regulator	90452	89906	-546	0	0		1	275	275	1	275
11236	RNF139	protein-coding	ring finger protein 139	13738	14059	321	1	399	399	1	113	113	0	-286
11245	GPR176	protein-coding	G protein-coupled receptor 176	121258	121383	125	1	99	99	0	0		-1	-99
11266	DUSP12	protein-coding	dual specificity phosphatase 12	7452	7461	9	1	58	58	1	58	58	0	0
112724	RDH13	protein-coding	retinol dehydrogenase 13	25204	25712	508	2	514	207|307	0	0		-2	-514
11275	KLHL2	protein-coding	kelch like family member 2	115586	115594	8	1	318	318	1	318	318	0	0
11281	POU6F2	protein-coding	POU class 6 homeobox 2	490692	491212	520	1	171	171	1	65	65	0	-106
112885	PHF21B	protein-coding	PHD finger protein 21B	128843	129206	363	2	790	58|732	3	451	50|58|343	1	-339
112937	GLB1L3	protein-coding	galactosidase beta 1 like 3	43185	42996	-189	2	700	261|439	1	657	657	-1	-43
1131	CHRM3	protein-coding	cholinergic receptor muscarinic 3	286377	285951	-426	2	311	52|259	3	855	52|284|519	1	544
11316	COPE	protein-coding	COPI coat complex subunit epsilon	19873	20007	134	1	150	150	0	0		-1	-150
113174	SAAL1	protein-coding	serum amyloid A like 1	25790	25793	3	0	0		1	2231	2231	1	2231
11322	TMC6	protein-coding	transmembrane channel like 6	19509	19388	-121	2	953	253|700	2	1226	379|847	0	273
113251	LARP4	protein-coding	La ribonucleoprotein 4	79119	79166	47	1	69	69	0	0		-1	-69
11326	VSIG4	protein-coding	V-set and immunoglobulin domain containing 4	18342	19057	715	1	591	591	0	0		-1	-591
113263	GLCCI1	protein-coding	glucocorticoid induced 1	120284	120268	-16	1	6078	6078	1	6078	6078	0	0
113278	SLC52A3	protein-coding	solute carrier family 52 member 3	8420	8502	82	1	117	117	0	0		-1	-117
11336	EXOC3	protein-coding	exocyst complex component 3	24114	24137	23	1	60	60	0	0		-1	-60
11338	U2AF2	protein-coding	U2 small nuclear RNA auxiliary factor 2	19681	20729	1048	1	1066	1066	0	0		-1	-1066
11342	RNF13	protein-coding	ring finger protein 13	149451	149559	108	1	105	105	0	0		-1	-105
1136	CHRNA3	protein-coding	cholinergic receptor nicotinic alpha 3 subunit	25687	26504	817	1	796	796	0	0		-1	-796
113622	ADPRHL1	protein-coding	ADP-ribosylhydrolase like 1	31543	33084	1541	4	2334	202|551|660|921	2	329	127|202	-2	-2005
1137	CHRNA4	protein-coding	cholinergic receptor nicotinic alpha 4 subunit	18126	18600	474	2	508	79|429	0	0		-2	-508
113828	FAM83F	protein-coding	family with sequence similarity 83 member F	48580	49181	601	1	580	580	0	0		-1	-580
113878	DTX2	protein-coding	deltex E3 ubiquitin ligase 2	44282	47223	2941	1	3122	3122	1	208	208	0	-2914
1139	CHRNA7	protein-coding	cholinergic receptor nicotinic alpha 7 subunit	142503	142680	177	2	263	74|189	1	72	72	-1	-191
114	ADCY8	protein-coding	adenylate cyclase 8	260608	259722	-886	1	1151	1151	1	1988	1988	0	837
114131	UCN3	protein-coding	urocortin 3	9726	11229	1503	1	96	96	0	0		-1	-96
114134	SLC2A13	protein-coding	solute carrier family 2 member 13	351056	351103	47	2	141	58|83	2	114	56|58	0	-27
114548	NLRP3	protein-coding	NLR family pyrin domain containing 3	32644	32796	152	2	209	63|146	1	63	63	-1	-146
114781	BTBD9	protein-coding	BTB domain containing 9	471478	471341	-137	1	93	93	2	230	93|137	1	137
114784	CSMD2	protein-coding	CUB and Sushi multiple domains 2	651844	651962	118	2	315	95|220	1	190	190	-1	-125
114788	CSMD3	protein-coding	CUB and Sushi multiple domains 3	1214011	1213949	-62	1	66	66	2	126	60|66	1	60
114792	KLHL32	protein-coding	kelch like family member 32	216025	217661	1636	2	3226	1611|1615	0	0		-2	-3226
114793	FMNL2	protein-coding	formin like 2	314652	315116	464	1	333	333	0	0		-1	-333
114795	TMEM132B	protein-coding	transmembrane protein 132B	335761	335985	224	1	744	744	1	385	385	0	-359
114805	GALNT13	protein-coding	polypeptide N-acetylgalactosaminyltransferase 13	582057	582581	524	2	331	85|246	1	72	72	-1	-259
114815	SORCS1	protein-coding	sortilin related VPS10 domain containing receptor 1	591043	591002	-41	1	114	114	1	112	112	0	-2
114827	FHAD1	protein-coding	forkhead associated phosphopeptide binding domain 1	150902	151299	397	3	581	107|178|296	1	74	74	-2	-507
114879	OSBPL5	protein-coding	oxysterol binding protein like 5	78203	79254	1051	1	1563	1563	2	554	93|461	1	-1009
114882	OSBPL8	protein-coding	oxysterol binding protein like 8	207974	207994	20	1	318	318	1	318	318	0	0
114883	OSBPL9	protein-coding	oxysterol binding protein like 9	172127	172496	369	1	362	362	0	0		-1	-362
114884	OSBPL10	protein-coding	oxysterol binding protein like 10	320437	320949	512	3	594	79|185|330	2	311	58|253	-1	-283
114991	ZNF618	protein-coding	zinc finger protein 618	180284	180365	81	2	184	60|124	1	64	64	-1	-120
115	ADCY9	protein-coding	adenylate cyclase 9	153789	153765	-24	0	0		1	53	53	1	53
115106	HAUS1	protein-coding	HAUS augmin like complex subunit 1	23948	23918	-30	1	169	169	2	247	91|156	1	78
115286	SLC25A26	protein-coding	solute carrier family 25 member 26	245313	245551	238	2	158	50|108	0	0		-2	-158
115548	FCHO2	protein-coding	FCH and mu domain containing endocytic adaptor 2	134481	134725	244	0	0		1	55	55	1	55
115584	SLC5A11	protein-coding	solute carrier family 5 member 11	65660	68326	2666	1	2787	2787	1	64	64	0	-2723
115701	ALPK2	protein-coding	alpha kinase 2	147844	148346	502	1	404	404	0	0		-1	-404
115749	C12orf56	protein-coding	chromosome 12 open reading frame 56	125996	125812	-184	0	0		1	50	50	1	50
115827	RAB3C	protein-coding	RAB3C, member RAS oncogene family	276319	277588	1269	1	1132	1132	0	0		-1	-1132
115948	ODAD3	protein-coding	outer dynein arm docking complex subunit 3	14516	15074	558	1	68	68	0	0		-1	-68
116085	SLC22A12	protein-coding	solute carrier family 22 member 12	11124	11415	291	1	304	304	0	0		-1	-304
116092	DNTTIP1	protein-coding	deoxynucleotidyltransferase terminal interacting protein 1	19464	19433	-31	0	0		1	56	56	1	56
116151	FAM210B	protein-coding	family with sequence similarity 210 member B	9689	9593	-96	0	0		1	98	98	1	98
116154	PHACTR3	protein-coding	phosphatase and actin regulator 3	243171	243247	76	1	66	66	1	56	56	0	-10
116211	TM4SF19	protein-coding	transmembrane 4 L six family member 19	14841	14627	-214	0	0		2	353	141|212	2	353
116442	RAB39B	protein-coding	RAB39B, member RAS oncogene family	6256	6256	0	1	1014	1014	0	0		-1	-1014
116443	GRIN3A	protein-coding	glutamate ionotropic receptor NMDA type subunit 3A	169295	168525	-770	1	145	145	1	145	145	0	0
116447	TOP1MT	protein-coding	DNA topoisomerase I mitochondrial	25556	26011	455	1	663	663	0	0		-1	-663
116449	CLNK	protein-coding	cytokine dependent hematopoietic cell linker	198373	198406	33	1	101	101	1	101	101	0	0
116496	NIBAN1	protein-coding	niban apoptosis regulator 1	183476	177161	-6315	0	0		2	6388	324|6064	2	6388
116931	MED12L	protein-coding	mediator complex subunit 12L	350989	356951	5962	0	0		1	60	60	1	60
116987	AGAP1	protein-coding	ArfGAP with GTPase domain, ankyrin repeat and PH domain 1	637750	637972	222	7	1465	58|64|68|128|241|357|549	7	1164	58|59|64|145|162|319|357	0	-301
117154	DACH2	protein-coding	dachshund family transcription factor 2	684151	679206	-4945	0	0		2	5010	314|4696	2	5010
117247	SLC16A10	protein-coding	solute carrier family 16 member 10	143691	148208	4517	0	0		1	61	61	1	61
117248	GALNT15	protein-coding	polypeptide N-acetylgalactosaminyltransferase 15	55485	53644	-1841	0	0		1	1801	1801	1	1801
117531	TMC1	protein-coding	transmembrane channel like 1	316689	316708	19	2	2613	319|2294	2	2613	319|2294	0	0
117581	TWIST2	protein-coding	twist family bHLH transcription factor 2	39172	39494	322	2	2197	937|1260	3	2052	69|561|1422	1	-145
117583	PARD3B	protein-coding	par-3 family cell polarity regulator beta	1074687	1074702	15	3	3603	62|179|3362	5	3897	56|124|167|178|3372	2	294
118429	ANTXR2	protein-coding	ANTXR cell adhesion molecule 2	172083	165962	-6121	0	0		1	6049	6049	1	6049
118491	CFAP70	protein-coding	cilia and flagella associated protein 70	104983	105017	34	1	55	55	0	0		-1	-55
1185	CLCN6	protein-coding	chloride voltage-gated channel 6	36939	36936	-3	1	64	64	1	64	64	0	0
1186	CLCN7	protein-coding	chloride voltage-gated channel 7	30093	30147	54	1	100	100	1	50	50	0	-50
118788	PIK3AP1	protein-coding	phosphoinositide-3-kinase adaptor protein 1	127199	127214	15	1	167	167	1	167	167	0	0
119587	CPXM2	protein-coding	carboxypeptidase X, M14 family member 2	146168	146221	53	1	50	50	0	0		-1	-50
120114	FAT3	protein-coding	FAT atypical cadherin 3	671655	677802	6147	4	6180	56|314|1717|4093	1	52	52	-3	-6128
120892	LRRK2	protein-coding	leucine rich repeat kinase 2	144288	144067	-221	0	0		1	52	52	1	52
120935	CCDC38	protein-coding	coiled-coil domain containing 38	75566	75716	150	1	71	71	0	0		-1	-71
121006	FAM186A	protein-coding	family with sequence similarity 186 member A	69300	69223	-77	1	108	108	1	108	108	0	0
121256	TMEM132D	protein-coding	transmembrane protein 132D	832299	837200	4901	7	3018	67|70|79|112|525|680|1485	3	1770	70|303|1397	-4	-1248
121278	TPH2	protein-coding	tryptophan hydroxylase 2	93595	92015	-1580	0	0		1	1566	1566	1	1566
121551	ABTB3	protein-coding	ankyrin repeat and BTB domain containing 3	78768	78652	-116	0	0		1	120	120	1	120
121601	ANO4	protein-coding	anoctamin 4	333853	334182	329	1	325	325	0	0		-1	-325
121665	SPPL3	protein-coding	signal peptide peptidase like 3	141848	141800	-48	2	174	58|116	1	153	153	-1	-21
121793	TEX29	protein-coding	testis expressed 29	23606	25173	1567	2	2968	130|2838	3	1290	215|344|731	1	-1678
122455339	C8orf90	protein-coding	chromosome 8 open reading frame 90	4058	4420	362	1	289	289	0	0		-1	-289
122740	OR4K14	protein-coding	olfactory receptor family 4 subfamily K member 14	5164	5164	0	1	370	370	1	370	370	0	0
122773	KLHDC1	protein-coding	kelch domain containing 1	60030	60360	330	2	666	330|336	0	0		-2	-666
122786	FRMD6	protein-coding	FERM domain containing 6	78817	78814	-3	1	77	77	1	84	84	0	7
123283	TARS3	protein-coding	threonyl-tRNA synthetase 3	70877	70744	-133	1	61	61	2	244	61|183	1	183
123591	TMEM266	protein-coding	transmembrane protein 266	144978	145172	194	1	171	171	0	0		-1	-171
123624	AGBL1	protein-coding	AGBL carboxypeptidase 1	949432	949675	243	2	290	73|217	1	208	208	-1	-82
1238	ACKR2	protein-coding	atypical chemokine receptor 2	57841	57827	-14	1	329	329	1	329	329	0	0
124245	ZC3H18	protein-coding	zinc finger CCCH-type containing 18	61561	61787	226	2	207	57|150	1	57	57	-1	-150
124274	GPR139	protein-coding	G protein-coupled receptor 139	45651	45791	140	1	104	104	0	0		-1	-104
124359	CDYL2	protein-coding	chromodomain Y like 2	206691	206867	176	2	515	177|338	1	338	338	-1	-177
1244	ABCC2	protein-coding	ATP binding cassette subfamily C member 2	69954	70769	815	3	1132	94|218|820	2	320	94|226	-1	-812
124540	MSI2	protein-coding	musashi RNA binding protein 2	428166	426349	-1817	1	299	299	1	2109	2109	0	1810
124565	SLC38A10	protein-coding	solute carrier family 38 member 10	44437	44437	0	1	140	140	1	140	140	0	0
124583	CANT1	protein-coding	calcium activated nucleotidase 1	18048	18208	160	1	115	115	0	0		-1	-115
124739	USP43	protein-coding	ubiquitin specific peptidase 43	84170	84177	7	2	521	155|366	2	521	155|366	0	0
124872	B4GALNT2	protein-coding	beta-1,4-N-acetyl-galactosaminyltransferase 2	44071	43757	-314	1	99	99	1	99	99	0	0
124900163|10336	LOC124900163|PCGF3	protein-coding|protein-coding	chloride intracellular channel protein 6-like|polycomb group ring finger 3	33761|64257	62422	-35596	2	377	57|320	0	0		-2	-377
124900165	LOC124900165	protein-coding	uncharacterized LOC124900165	230434	228997	-1437	0	0		1	52	52	1	52
124900172|10336	LOC124900172|PCGF3	protein-coding|protein-coding	uncharacterized LOC124900172|polycomb group ring finger 3	19327|64257	19631|62422	-1531	6	1280	69|84|100|101|355|571	6	1065	69|84|96|99|101|616	0	-215
124900597	LOC124900597	protein-coding	serine/arginine repetitive matrix protein 1-like	6853	4891	-1962	1	60	60	1	69	69	0	9
124900647	LOC124900647	protein-coding	nascent polypeptide-associated complex subunit alpha, muscle-specific form-like	85399	9996	-75403	2	417	104|313	0	0		-2	-417
124900837	LOC124900837	protein-coding	hornerin-like	8269	10498	2229	0	0		1	902	902	1	902
124900837|124900647	LOC124900837|LOC124900647	protein-coding|protein-coding	hornerin-like|nascent polypeptide-associated complex subunit alpha, muscle-specific form-like	8269|85399	10498|9996	-73174	1	902	902	0	0		-1	-902
124900844	LOC124900844	protein-coding	uncharacterized LOC124900844	2490			1	51	51	0	0		-1	-51
124901163	LOC124901163	protein-coding	eukaryotic translation initiation factor 3 subunit A	2617			1	408	408	0	0		-1	-408
124901165	LOC124901165	protein-coding	keratin-associated protein 5-5-like	31420	30763	-657	0	0		2	757	314|443	2	757
124901648	LOC124901648	protein-coding	putative uncharacterized protein FLJ44672	570			1	144	144	0	0		-1	-144
124902215|5253	LOC124902215|PHF2	protein-coding|protein-coding	keratin-associated protein 5-5-like|PHD finger protein 2	6327|103003	5793|103105	-432	1	72	72	1	600	600	0	528
124902313|11253	LOC124902313|MAN1B1	protein-coding|protein-coding	uncharacterized LOC124902313|mannosidase alpha class 1B member 1	3102|22198	24264	-1036	1	2069	2069	0	0		-1	-2069
124902361|22982	LOC124902361|DIP2C	protein-coding|protein-coding	uncharacterized LOC124902361|disco interacting protein 2 homolog C	29260|415467	419067	-25660	1	147	147	0	0		-1	-147
124902363	LOC124902363	protein-coding	keratinocyte proline-rich protein-like	4098	3111	-987	1	91	91	1	91	91	0	0
124902894|115072896	LOC124902894|SLCO1B3-SLCO1B7	protein-coding|protein-coding	putative solute carrier organic anion transporter family member 1B7|SLCO1B3-SLCO1B7 readthrough	150850|275548	150882|275544	28	1	70	70	0	0		-1	-70
124903067	LOC124903067	protein-coding	pregnancy zone protein-like	21944			1	644	644	0	0		-1	-644
124903090	LOC124903090	protein-coding	vegetative cell wall protein gp1-like	11887			1	174	174	0	0		-1	-174
124903130|253832	LOC124903130|ZDHHC20	protein-coding|protein-coding	nitric oxide synthase-like|zinc finger DHHC-type palmitoyltransferase 20	1893|86732	86744	-1881	1	3175	3175	0	0		-1	-3175
124903162	LOC124903162	protein-coding	uncharacterized LOC124903162	138589	139196	607	2	1781	61|1720	2	1251	117|1134	0	-530
124903220	LOC124903220	protein-coding	uncharacterized LOC124903220		5543		0	0		1	96	96	1	96
124903442	LOC124903442	protein-coding	uncharacterized LOC124903442	36474	37297	823	1	70	70	1	211	211	0	141
124903566|5046	LOC124903566|PCSK6	protein-coding|protein-coding	uncharacterized LOC124903566|proprotein convertase subtilisin/kexin type 6	27231|185774	29590|185972	2557	0	0		1	131	131	1	131
124903619|64788	LOC124903619|LMF1	protein-coding|protein-coding	peptidyl-prolyl cis-trans isomerase CYP95-like|lipase maturation factor 1	11912|117350	9611|121249	1598	0	0		2	1538	416|1122	2	1538
124904077	LOC124904077	protein-coding	translation initiation factor IF-2-like	11901	5318	-6583	1	1632	1632	0	0		-1	-1632
124904103	LOC124904103	protein-coding	uncharacterized LOC124904103	7148			1	53	53	0	0		-1	-53
124904106	LOC124904106	protein-coding	translation initiation factor IF-2	10120			1	1217	1217	0	0		-1	-1217
124904605	LOC124904605	protein-coding	uncharacterized LOC124904605	2279	3643	1364	1	84	84	3	1381	63|63|1255	2	1297
124904607	LOC124904607	protein-coding	proline-rich proteoglycan 2-like	4943	4981	38	1	125	125	2	297	61|236	1	172
124904701	LOC124904701	protein-coding	hepatitis A virus cellular receptor 1-like	16372	16605	233	2	777	269|508	2	661	211|450	0	-116
124904790	LOC124904790	protein-coding	uncharacterized LOC124904790	57418			2	254	76|178	0	0		-2	-254
124904951|80331	LOC124904951|DNAJC5	protein-coding|protein-coding	uncharacterized LOC124904951|DnaJ heat shock protein family (Hsp40) member C5	2676|40885	2676|40887	2	0	0		1	114	114	1	114
124904970	LOC124904970	protein-coding	uncharacterized LOC124904970	1665	4330	2665	0	0		1	85	85	1	85
124905135	LOC124905135	protein-coding	collagen alpha-1(III) chain-like	27931	28050	119	1	119	119	0	0		-1	-119
124905153	LOC124905153	protein-coding	uncharacterized LOC124905153	7937			2	1628	570|1058	0	0		-2	-1628
124905352	LOC124905352	protein-coding	vegetative cell wall protein gp1-like	3071	3542	471	3	817	141|187|489	1	320	320	-2	-497
124905687|6497	LOC124905687|SKI	protein-coding|protein-coding	nuclear speckle splicing regulatory protein 1-like|SKI proto-oncogene	81894	20772|82411	21289	0	0		1	63	63	1	63
124905962	LOC124905962	protein-coding	collagen alpha-2(I) chain-like	7636	15073	7437	1	55	55	0	0		-1	-55
124905964	LOC124905964	protein-coding	sarcoplasmic reticulum histidine-rich calcium-binding protein-like		5750		0	0		1	1892	1892	1	1892
124906005	LOC124906005	protein-coding	uncharacterized LOC124906005	95668			1	64	64	0	0		-1	-64
124906262	LOC124906262	protein-coding	endogenous retrovirus group K member 5 Gag polyprotein	27328	12087	-15241	1	66	66	0	0		-1	-66
124906470	LOC124906470	protein-coding	uncharacterized LOC124906470		17772		0	0		3	1316	191|232|893	3	1316
124906588	LOC124906588	protein-coding	putative uncharacterized protein FLJ44672		1843		0	0		1	96	96	1	96
124906593	LOC124906593	protein-coding	putative uncharacterized protein FLJ44672		1676		0	0		1	144	144	1	144
124906625	LOC124906625	protein-coding	vegetative cell wall protein gp1-like		3776		0	0		1	63	63	1	63
124906633|124906635	LOC124906633|LOC124906635	protein-coding|protein-coding	putative uncharacterized protein FLJ44672|putative uncharacterized protein FLJ44672		932|6423		0	0		1	295	295	1	295
124906654	LOC124906654	protein-coding	topoisomerase 1-associated factor 1-like		6847		0	0		4	531	57|68|88|318	4	531
124906740	LOC124906740	protein-coding	uncharacterized LOC124906740		18139		0	0		2	326	86|240	2	326
124906938	LOC124906938	protein-coding	collagen alpha-2(IV) chain-like		14533		0	0		1	297	297	1	297
124906987	LOC124906987	protein-coding	uncharacterized LOC124906987		3639		0	0		2	161	54|107	2	161
124906992|57666	LOC124906992|FBRSL1	protein-coding|protein-coding	uncharacterized LOC124906992|fibrosin like 1	95037	11979|94980	11922	0	0		1	205	205	1	205
124907012	LOC124907012	protein-coding	endogenous retrovirus group K member 7 Env polyprotein-like		158488		0	0		2	168	72|96	2	168
124907090	LOC124907090	protein-coding	ankyrin repeat domain-containing protein SOWAHC-like		47069		0	0		1	71	71	1	71
124907103	LOC124907103	protein-coding	putative uncharacterized protein FLJ46204		15814		0	0		1	84	84	1	84
124907780|85407	LOC124907780|NKD1	protein-coding|protein-coding	leucine-rich repeat extensin-like protein 3|NKD inhibitor of WNT signaling pathway 1	100853	31580|100713	31440	0	0		2	174	60|114	2	174
124907813	LOC124907813	protein-coding	uncharacterized LOC124907813		20022		0	0		2	2665	1093|1572	2	2665
124907874	LOC124907874	protein-coding	uncharacterized LOC124907874	10412			2	164	73|91	0	0		-2	-164
124908139	LOC124908139	protein-coding	B melanoma antigen 3-like		92633		0	0		1	229	229	1	229
124908421|5465	LOC124908421|PPARA	protein-coding|protein-coding	putative uncharacterized protein FLJ46204|peroxisome proliferator activated receptor alpha	93229	7565|93231	7567	0	0		1	308	308	1	308
124908428	LOC124908428	protein-coding	extensin-like		26114		0	0		1	147	147	1	147
124908467	LOC124908467	protein-coding	B melanoma antigen 3-like		57345		0	0		1	349	349	1	349
124989	EFCAB13	protein-coding	EF-hand calcium binding domain 13	117357	117645	288	1	51	51	1	51	51	0	0
125058	TBC1D16	protein-coding	TBC1 domain family member 16	103529	104258	729	2	701	61|640	0	0		-2	-701
125206	SLC5A10	protein-coding	solute carrier family 5 member 10	70400	71728	1328	1	1364	1364	0	0		-1	-1364
125228	FAM210A	protein-coding	family with sequence similarity 210 member A	63211	62692	-519	2	591	134|457	1	1041	1041	-1	450
125316803	POLGARF	protein-coding	POLG alternative reading frame		18500		0	0		1	381	381	1	381
125919	ZNF543	protein-coding	zinc finger protein 543	10298	10714	416	1	426	426	0	0		-1	-426
125981	ACER1	protein-coding	alkaline ceramidase 1	27470	28164	694	1	681	681	0	0		-1	-681
1260	CNGA2	protein-coding	cyclic nucleotide gated channel subunit alpha 2	10818	10868	50	1	60	60	0	0		-1	-60
126014	OSCAR	protein-coding	osteoclast associated Ig-like receptor	6135	6262	127	1	112	112	0	0		-1	-112
126129	CPT1C	protein-coding	carnitine palmitoyltransferase 1C	22615	22691	76	1	76	76	0	0		-1	-76
126133	ALDH16A1	protein-coding	aldehyde dehydrogenase 16 family member A1	17825	20354	2529	2	3321	146|3175	2	614	219|395	0	-2707
126147	NTN5	protein-coding	netrin 5	11610	11548	-62	1	86	86	1	182	182	0	96
126206	NLRP5	protein-coding	NLR family pyrin domain containing 5	62084	62084	0	0	0		1	57	57	1	57
126208	ZNF787	protein-coding	zinc finger protein 787	33929	33911	-18	1	55	55	1	89	89	0	34
126231	ZNF573	protein-coding	zinc finger protein 573	41284	41048	-236	1	82	82	0	0		-1	-82
126321	MFSD12	protein-coding	major facilitator superfamily domain containing 12	13387	13372	-15	1	103	103	1	103	103	0	0
126402	TEKTL1	protein-coding	tektin like 1	12550	12586	36	1	52	52	0	0		-1	-52
126433	FBXO27	protein-coding	F-box protein 27	8528	8528	0	1	78	78	1	78	78	0	0
126520	PLK5	protein-coding	polo like kinase 5 (inactive)	11969	11761	-208	0	0		1	120	120	1	120
126661	CCDC163	protein-coding	CCDC163 homolog	6207	6990	783	1	786	786	0	0		-1	-786
126859	AXDND1	protein-coding	axonemal dynein light chain domain containing 1	188764	188716	-48	1	356	356	1	356	356	0	0
1269	CNR2	protein-coding	cannabinoid receptor 2	42847	45166	2319	2	2303	149|2154	0	0		-2	-2303
126917	IFFO2	protein-coding	intermediate filament family orphan 2	52396	52482	86	1	769	769	1	697	697	0	-72
127003	CFAP276	protein-coding	cilia and flagella associated protein 276	7880	7874	-6	2	545	72|473	2	551	78|473	0	6
127253	TYW3	protein-coding	tRNA-yW synthesizing protein 3 homolog	33525	33797	272	2	342	76|266	0	0		-2	-342
127795	C1orf87	protein-coding	chromosome 1 open reading frame 87	83376	83489	113	1	76	76	0	0		-1	-76
127833	SYT2	protein-coding	synaptotagmin 2	119858	120243	385	1	413	413	1	69	69	0	-344
128025	WDR64	protein-coding	WD repeat domain 64	150496	151031	535	2	255	62|193	0	0		-2	-255
128092252|54822	LOC128092252|TRPM7	protein-coding|protein-coding	uncharacterized LOC128092252|transient receptor potential cation channel subfamily M member 7	129639	36924|128615	35900	0	0		1	991	991	1	991
1281	COL3A1	protein-coding	collagen type III alpha 1 chain	38373	38306	-67	1	316	316	1	316	316	0	0
128125818|152789	LOC128125818|JAKMIP1	protein-coding|protein-coding	uncharacterized LOC128125818|janus kinase and microtubule interacting protein 1	146794	5186|146970	5362	0	0		1	97	97	1	97
128153	SPATA17	protein-coding	spermatogenesis associated 17	240352	240136	-216	1	341	341	2	642	301|341	1	301
1282	COL4A1	protein-coding	collagen type IV alpha 1 chain	158194	158848	654	3	786	96|191|499	3	461	50|96|315	0	-325
128387	TATDN3	protein-coding	TatD DNase domain containing 3	24936	24944	8	1	65	65	1	55	55	0	-10
1284	COL4A2	protein-coding	collagen type IV alpha 2 chain	205925	206899	974	5	2457	74|87|198|1018|1080	8	1871	68|74|87|98|153|172|326|893	3	-586
128414	NKAIN4	protein-coding	sodium/potassium transporting ATPase interacting 4	13679	13629	-50	0	0		1	57	57	1	57
128434	VSTM2L	protein-coding	V-set and transmembrane domain containing 2 like	42223	42455	232	1	238	238	0	0		-1	-238
1285	COL4A3	protein-coding	collagen type IV alpha 3 chain	150168	150089	-79	3	3275	68|324|2883	3	3237	92|262|2883	0	-38
128553	TSHZ2	protein-coding	teashirt zinc finger homeobox 2	522972	523972	1000	3	1280	79|186|1015	4	381	57|79|121|124	1	-899
128869	PIGU	protein-coding	phosphatidylinositol glycan anchor biosynthesis class U	116550	114085	-2465	0	0		1	2429	2429	1	2429
1289	COL5A1	protein-coding	collagen type V alpha 1 chain	203040	206776	3736	5	3566	80|102|834|1074|1476	4	594	70|85|180|259	-1	-2972
128966584|124906635	LOC128966584|LOC124906635	protein-coding|protein-coding	putative uncharacterized protein FLJ44672|putative uncharacterized protein FLJ44672		720|6423		0	0		1	97	97	1	97
128966590	LOC128966590	protein-coding	uncharacterized LOC128966590		23965		0	0		3	932	240|315|377	3	932
128966596	LOC128966596	protein-coding	putative uncharacterized protein LOC388882		28034		0	0		2	265	81|184	2	265
128966642	LOC128966642	protein-coding	putative uncharacterized protein FLJ92257		956		0	0		1	96	96	1	96
128966688	LOC128966688	protein-coding	translation initiation factor IF-2-like		209152		0	0		1	98	98	1	98
128966689	LOC128966689	protein-coding	PE-PGRS family protein PE_PGRS30-like		18935		0	0		1	2038	2038	1	2038
128966762|5799	LOC128966762|PTPRN2	protein-coding|protein-coding	extensin-like|protein tyrosine phosphatase receptor type N2	1048767	10693|1069497	31423	0	0		1	414	414	1	414
1290	COL5A2	protein-coding	collagen type V alpha 2 chain	147863	148265	402	1	310	310	0	0		-1	-310
129049	SGSM1	protein-coding	small G protein signaling modulator 1	121367	121536	169	1	136	136	0	0		-1	-136
1291	COL6A1	protein-coding	collagen type VI alpha 1 chain	23278	24234	956	3	990	210|320|460	2	308	113|195	-1	-682
1292	COL6A2	protein-coding	collagen type VI alpha 2 chain	34736	34742	6	1	58	58	2	125	62|63	1	67
129446	XIRP2	protein-coding	xin actin binding repeat containing 2	371273	371219	-54	1	3226	3226	2	3333	107|3226	1	107
129563	DIS3L2	protein-coding	DIS3 like 3'-5' exoribonuclease 2	375479	375555	76	2	189	60|129	1	60	60	-1	-129
129684	CNTNAP5	protein-coding	contactin associated protein family member 5	895932	896228	296	3	648	54|267|327	1	327	327	-2	-321
129787	TMEM18	protein-coding	transmembrane protein 18	13529	13695	166	3	426	55|106|265	1	159	159	-2	-267
129804	FBLN7	protein-coding	fibulin 7	49833	49774	-59	2	128	50|78	2	267	50|217	0	139
129807	NEU4	protein-coding	neuraminidase 4	6017	6017	0	3	264	59|76|129	3	264	59|76|129	0	0
1299	COL9A3	protein-coding	collagen type IX alpha 3 chain	24109	24713	604	2	370	72|298	0	0		-2	-370
13	AADAC	protein-coding	arylacetamide deacetylase	14372	14541	169	1	172	172	0	0		-1	-172
130074	FAM168B	protein-coding	family with sequence similarity 168 member B	45584	45260	-324	0	0		1	322	322	1	322
130367	SGPP2	protein-coding	sphingosine-1-phosphate phosphatase 2	138078	138210	132	1	115	115	0	0		-1	-115
130399	ACVR1C	protein-coding	activin A receptor type 1C	102097	101764	-333	0	0		1	330	330	1	330
1305	COL13A1	protein-coding	collagen type XIII alpha 1 chain	157238	157543	305	1	311	311	1	50	50	0	-261
130560	SPATA3	protein-coding	spermatogenesis associated 3	11919	13156	1237	1	1227	1227	0	0		-1	-1227
130589	GALM	protein-coding	galactose mutarotase	68651	70554	1903	2	1957	60|1897	0	0		-2	-1957
1308	COL17A1	protein-coding	collagen type XVII alpha 1 chain	54594	55324	730	2	713	195|518	0	0		-2	-713
1310	COL19A1	protein-coding	collagen type XIX alpha 1 chain	345912	346340	428	1	548	548	1	76	76	0	-472
131034	CPNE4	protein-coding	copine 4	501445	502158	713	3	1931	132|637|1162	1	435	435	-2	-1496
1315	COPB1	protein-coding	COPI coat complex subunit beta 1	42299	42286	-13	1	327	327	1	327	327	0	0
131540	ZDHHC19	protein-coding	zinc finger DHHC-type palmitoyltransferase 19	13948	13865	-83	0	0		1	99	99	1	99
131566	DCBLD2	protein-coding	discoidin, CUB and LCCL domain containing 2	105754	105784	30	2	134	53|81	0	0		-2	-134
131669	UROC1	protein-coding	urocanate hydratase 1	36607	36431	-176	0	0		2	190	93|97	2	190
131890	GRK7	protein-coding	G protein-coupled receptor kinase 7	55944	56029	85	1	64	64	0	0		-1	-64
132	ADK	protein-coding	adenosine kinase	532527	532622	95	1	143	143	0	0		-1	-143
132204	SYNPR	protein-coding	synaptoporin	173612	173628	16	1	56	56	0	0		-1	-56
132671	SPATA18	protein-coding	spermatogenesis associated 18	45995	46134	139	1	148	148	0	0		-1	-148
132884	EVC2	protein-coding	EvC ciliary complex subunit 2	146120	148352	2232	1	2946	2946	1	598	598	0	-2348
133396	IL31RA	protein-coding	interleukin 31 receptor A	71493	71605	112	1	57	57	0	0		-1	-57
133957	CCDC127	protein-coding	coiled-coil domain containing 127	21285	20950	-335	1	135	135	1	336	336	0	201
134111	UBE2QL1	protein-coding	ubiquitin conjugating enzyme E2 Q family like 1	47864	47858	-6	1	1645	1645	0	0		-1	-1645
135138	PACRG	protein-coding	parkin coregulated	588368	588859	491	4	329	80|80|80|89	2	201	80|121	-2	-128
135228	CD109	protein-coding	CD109 molecule	132110	132143	33	1	337	337	0	0		-1	-337
136227	COL26A1	protein-coding	collagen type XXVI alpha 1 chain	196149	194879	-1270	1	60	60	3	4009	60|1111|2838	2	3949
136306	SVOPL	protein-coding	SVOP like	69939	72711	2772	2	2933	1305|1628	1	63	63	-1	-2870
1370	CPN2	protein-coding	carboxypeptidase N subunit 2	11560	11158	-402	0	0		1	359	359	1	359
137392	CIBAR1	protein-coding	CBY1 interacting BAR domain containing 1	30977	30917	-60	0	0		1	62	62	1	62
1378	CR1	protein-coding	complement C3b/C4b receptor 1 (Knops blood group)	145608	127032	-18576	0	0		1	1499	1499	1	1499
137868	SGCZ	protein-coding	sarcoglycan zeta	1153586	1153723	137	1	187	187	0	0		-1	-187
1379	CR1L	protein-coding	complement C3b/C4b receptor 1 like	78570	78566	-4	1	248	248	1	245	245	0	-3
137902	PXDNL	protein-coding	peroxidasin like	489868	492800	2932	3	2895	50|414|2431	1	50	50	-2	-2845
137970	UNC5D	protein-coding	unc-5 netrin receptor D	561065	561557	492	2	618	71|547	0	0		-2	-618
138046	RALYL	protein-coding	RALY RNA binding protein like	738570	738841	271	2	368	59|309	1	59	59	-1	-309
138050	HGSNAT	protein-coding	heparan-alpha-glucosaminide N-acetyltransferase	62391	62565	174	1	101	101	0	0		-1	-101
138151	NACC2	protein-coding	NACC family member 2	88752	89523	771	3	874	56|340|478	1	56	56	-2	-818
138241	C9orf85	protein-coding	chromosome 9 open reading frame 85	61818	62125	307	1	355	355	0	0		-1	-355
138307	LCN8	protein-coding	lipocalin 8	3857	3857	0	1	60	60	1	60	60	0	0
139322	APOOL	protein-coding	apolipoprotein O like	89438	89929	491	1	497	497	0	0		-1	-497
1397	CRIP2	protein-coding	cysteine rich protein 2	5341	7583	2242	2	4700	1958|2742	0	0		-2	-4700
139818	DOCK11	protein-coding	dedicator of cytokinesis 11	190332	190461	129	1	144	144	0	0		-1	-144
1400	CRMP1	protein-coding	collapsin response mediator protein 1	67735	67870	135	1	142	142	0	0		-1	-142
140290|110091775	TCP10L|CFAP298-TCP10L	protein-coding|protein-coding	t-complex 10 like|CFAP298-TCP10L readthrough	11802|38656	27526|54380	31448	0	0		1	4272	4272	1	4272
140453	MUC17	protein-coding	mucin 17, cell surface associated	38778	38780	2	2	2835	177|2658	2	2835	177|2658	0	0
140458	ASB5	protein-coding	ankyrin repeat and SOCS box containing 5	55549	56277	728	2	1456	650|806	2	702	52|650	0	-754
140462	ASB9	protein-coding	ankyrin repeat and SOCS box containing 9	26096	26920	824	1	867	867	0	0		-1	-867
140578	CHODL	protein-coding	chondrolectin	22537	22876	339	1	482	482	1	194	194	0	-288
140609	NEK7	protein-coding	NIMA related kinase 7	165422	165426	4	1	300	300	1	300	300	0	0
140680	C20orf96	protein-coding	chromosome 20 open reading frame 96	19887	20524	637	1	580	580	0	0		-1	-580
140685	ZBTB46	protein-coding	zinc finger and BTB domain containing 46	61833	61334	-499	1	78	78	2	621	78|543	1	543
1407	CRY1	protein-coding	cryptochrome circadian regulator 1	102185	102185	0	1	69	69	1	69	69	0	0
140707	BRI3BP	protein-coding	BRI3 binding protein	37586	40086	2500	1	2473	2473	0	0		-1	-2473
140730	RIMS4	protein-coding	regulating synaptic membrane exocytosis 4	58738	58874	136	1	136	136	0	0		-1	-136
140733	MACROD2	protein-coding	mono-ADP ribosylhydrolase 2	2057681	2057872	191	8	1506	54|54|95|98|164|182|329|530	2	282	90|192	-6	-1224
140766	ADAMTS14	protein-coding	ADAM metallopeptidase with thrombospondin type 1 motif 14	89935	90031	96	1	717	717	1	586	586	0	-131
140893	RBBP8NL	protein-coding	RBBP8 N-terminal like	17302	17464	162	1	162	162	0	0		-1	-162
1429	CRYZ	protein-coding	crystallin zeta	27564	27522	-42	1	3713	3713	1	3713	3713	0	0
143425	SYT9	protein-coding	synaptotagmin 9	217139	216797	-342	1	332	332	2	665	332|333	1	333
143458	LDLRAD3	protein-coding	low density lipoprotein receptor class A domain containing 3	288074	289003	929	2	1146	61|1085	2	188	79|109	0	-958
1438	CSF2RA	protein-coding	colony stimulating factor 2 receptor subunit alpha	41121	43528	2407	8	5240	88|166|334|356|436|467|847|2546	4	4033	416|502|1424|1691	-4	-1207
143872	ARHGAP42	protein-coding	Rho GTPase activating protein 42	306653	306998	345	2	491	162|329	1	162	162	-1	-329
144100	PLEKHA7	protein-coding	pleckstrin homology domain containing A7	226932	226729	-203	1	174	174	1	258	258	0	84
144193	AMDHD1	protein-coding	amidohydrolase domain containing 1	25389	22817	-2572	0	0		1	2641	2641	1	2641
144195	SLC2A14	protein-coding	solute carrier family 2 member 14	60401	60069	-332	0	0		1	337	337	1	337
144347|100533183	RFLNA|ZNF664-RFLNA	protein-coding|protein-coding	refilin A|ZNF664-RFLNA readthrough	26860|342809	26975|343641	947	2	159	78|81	0	0		-2	-159
144404	TMEM120B	protein-coding	transmembrane protein 120B	69316	72753	3437	2	854	81|773	0	0		-2	-854
144406	CFAP251	protein-coding	cilia and flagella associated protein 251	85327	84833	-494	0	0		1	452	452	1	452
144535	CFAP54	protein-coding	cilia and flagella associated protein 54	385978	385586	-392	0	0		1	85	85	1	85
144577	KICS2	protein-coding	KICSTOR subunit 2	31216	31233	17	1	85	85	1	85	85	0	0
144699	FBXL14	protein-coding	F-box and leucine rich repeat protein 14	28588	29835	1247	1	984	984	0	0		-1	-984
1448	CSN3	protein-coding	casein kappa	13051	12854	-197	0	0		1	189	189	1	189
145173	B3GLCT	protein-coding	beta 3-glucosyltransferase	132301	132455	154	1	144	144	0	0		-1	-144
145270	PRIMA1	protein-coding	proline rich membrane anchor 1	70187	70260	73	1	98	98	1	143	143	0	45
145567	TTC7B	protein-coding	tetratricopeptide repeat domain 7B	291866	292324	458	2	500	174|326	0	0		-2	-500
145581	LRFN5	protein-coding	leucine rich repeat and fibronectin type III domain containing 5	297673	297675	2	1	101	101	1	101	101	0	0
146	ADRA1D	protein-coding	adrenoceptor alpha 1D	28657	28677	20	1	107	107	1	108	108	0	1
146279	TEKT5	protein-coding	tektin 5	67429	67423	-6	2	106	51|55	2	104	51|53	0	-2
146330	FBXL16	protein-coding	F-box and leucine rich repeat protein 16	13301	13407	106	1	107	107	0	0		-1	-107
146395	GSG1L	protein-coding	GSG1 like	100629	100789	160	0	0		1	59	59	1	59
146429	SLC22A31	protein-coding	solute carrier family 22 member 31	4776	4695	-81	0	0		1	81	81	1	81
146664	MGAT5B	protein-coding	alpha-1,6-mannosylglycoprotein 6-beta-N-acetylglucosaminyltransferase B	81989	82783	794	1	762	762	0	0		-1	-762
146712	B3GNTL1	protein-coding	UDP-GlcNAc:betaGal beta-1,3-N-acetylglucosaminyltransferase like 1	109621	108479	-1142	5	1769	53|83|157|236|1240	7	1556	55|83|109|157|264|275|613	2	-213
146713	RBFOX3	protein-coding	RNA binding fox-1 homolog 3	426775	428547	1772	6	2147	74|117|155|162|544|1095	3	809	77|117|615	-3	-1338
146760	RTN4RL1	protein-coding	reticulon 4 receptor like 1	90657	89807	-850	0	0		1	864	864	1	864
147372	CCBE1	protein-coding	collagen and calcium binding EGF domains 1	266484	267347	863	2	1317	517|800	0	0		-2	-1317
147463	ANKRD29	protein-coding	ankyrin repeat domain 29	63985	63975	-10	1	241	241	1	241	241	0	0
147495	APCDD1	protein-coding	APC down-regulated 1	35314	35467	153	1	152	152	0	0		-1	-152
147650	SPACA6	protein-coding	sperm acrosome associated 6	11860	11861	1	1	230	230	1	230	230	0	0
147700	KLC3	protein-coding	kinesin light chain 3	10769	10799	30	1	59	59	0	0		-1	-59
147872	KASH5	protein-coding	KASH domain containing 5	29741	29742	1	1	58	58	0	0		-1	-58
147929	ZNF565	protein-coding	zinc finger protein 565	32389	35300	2911	1	2917	2917	0	0		-1	-2917
148213	ZNF681	protein-coding	zinc finger protein 681	19696			1	465	465	0	0		-1	-465
148252	DIRAS1	protein-coding	DIRAS family GTPase 1	6805	6810	5	0	0		1	1102	1102	1	1102
148281	SYT6	protein-coding	synaptotagmin 6	63148	63142	-6	1	53	53	1	53	53	0	0
148345	C1orf127	protein-coding	chromosome 1 open reading frame 127	35601	37505	1904	1	1898	1898	0	0		-1	-1898
148545	NBPF4	protein-coding	NBPF member 4	21612	21457	-155	0	0		1	122	122	1	122
148581	UBE2U	protein-coding	ubiquitin conjugating enzyme E2 U	42651	42569	-82	0	0		1	76	76	1	76
148641	SLC35F3	protein-coding	solute carrier family 35 member F3	419835	423496	3661	4	3611	103|314|420|2774	3	467	50|103|314	-1	-3144
1487	CTBP1	protein-coding	C-terminal binding protein 1	37685	37431	-254	1	210	210	2	321	111|210	1	111
148753	FAM163A	protein-coding	family with sequence similarity 163 member A	72907	72896	-11	1	63	63	1	56	56	0	-7
148979	GLIS1	protein-coding	GLIS family zinc finger 1	227964	228727	763	2	764	312|452	0	0		-2	-764
149041	RC3H1	protein-coding	ring finger and CCCH-type domains 1	91273	90988	-285	0	0		1	333	333	1	333
149563	SRARP	protein-coding	steroid receptor associated and regulated protein	4571	4566	-5	1	2671	2671	1	2671	2671	0	0
1496	CTNNA2	protein-coding	catenin alpha 2	1135729	1135615	-114	2	334	62|272	2	324	52|272	0	-10
1501	CTNND2	protein-coding	catenin delta 2	932610	932377	-233	5	751	84|87|117|177|286	3	237	70|80|87	-2	-514
150275	CCDC117	protein-coding	coiled-coil domain containing 117	16600	16273	-327	0	0		1	323	323	1	323
150365	MEI1	protein-coding	meiotic double-stranded break formation protein 1	99951	99579	-372	0	0		1	325	325	1	325
150472	ZNG1B	protein-coding	Zn regulated GTPase metalloprotein activator 1B	58513	58514	1	1	319	319	1	319	319	0	0
151126	ZNF385B	protein-coding	zinc finger protein 385B	419630	419766	136	2	218	52|166	1	52	52	-1	-166
151188	ARL6IP6	protein-coding	ADP ribosylation factor like GTPase 6 interacting protein 6	43776	43787	11	1	95	95	1	95	95	0	0
151230|100526832	KLHL23|PHOSPHO2-KLHL23	protein-coding|protein-coding	kelch like family member 23|PHOSPHO2-KLHL23 readthrough	18046|57409	18423|57758	726	3	579	83|212|284	1	64	64	-2	-515
151242	PPP1R1C	protein-coding	protein phosphatase 1 regulatory inhibitor subunit 1C	131903	131183	-720	0	0		1	683	683	1	683
151254	C2CD6	protein-coding	C2 calcium dependent domain containing 6	131757	131631	-126	0	0		1	51	51	1	51
151525	WDSUB1	protein-coding	WD repeat, sterile alpha motif and U-box domain containing 1	50905	50949	44	3	372	84|124|164	2	248	84|164	-1	-124
151647	TAFA4	protein-coding	TAFA chemokine like family member 4	200781	200276	-505	0	0		2	571	280|291	2	571
151742	PPM1L	protein-coding	protein phosphatase, Mg2+/Mn2+ dependent 1L	322671	322788	117	1	138	138	1	152	152	0	14
151987	PPP4R2	protein-coding	protein phosphatase 4 regulatory subunit 2	72387	71991	-396	1	75	75	1	477	477	0	402
1520	CTSS	protein-coding	cathepsin S	35590	35989	399	2	231	95|136	0	0		-2	-231
152098	ZCWPW2	protein-coding	zinc finger CW-type and PWWP domain containing 2	177637	177470	-167	0	0		1	98	98	1	98
152137	CCDC50	protein-coding	coiled-coil domain containing 50	69265	62352	-6913	1	78	78	1	6973	6973	0	6895
1523	CUX1	protein-coding	cut like homeobox 1	467951	465114	-2837	1	505	505	1	3318	3318	0	2813
152330	CNTN4	protein-coding	contactin 4	959093	959511	418	3	1006	59|323|624	3	652	62|273|317	0	-354
152485	ZNF827	protein-coding	zinc finger protein 827	181196	181220	24	1	60	60	0	0		-1	-60
152503	SH3D19	protein-coding	SH3 domain containing 19	106139	106131	-8	1	128	128	1	128	128	0	0
152579	SCFD2	protein-coding	sec1 family domain containing 2	493079	493442	363	2	594	281|313	1	313	313	-1	-281
1527	TEX28	protein-coding	testis expressed 28	23859	24540	681	1	700	700	0	0		-1	-700
152789	JAKMIP1	protein-coding	janus kinase and microtubule interacting protein 1	146794	146970	176	2	188	90|98	0	0		-2	-188
1528	CYB5A	protein-coding	cytochrome b5 type A	41117	41113	-4	1	65	65	1	65	65	0	0
152831	KLB	protein-coding	klotho beta	44603	44614	11	1	324	324	1	324	324	0	0
152877	FAM53A	protein-coding	family with sequence similarity 53 member A	44110	44749	639	2	650	64|586	0	0		-2	-650
153090	DAB2IP	protein-coding	DAB2 interacting protein	218456	218430	-26	0	0		1	90	90	1	90
153129	SLC38A9	protein-coding	solute carrier family 38 member 9	86476	86900	424	3	429	50|79|300	0	0		-3	-429
153339	TMEM167A	protein-coding	transmembrane protein 167A	24548	27851	3303	1	3319	3319	0	0		-1	-3319
153478	PLEKHG4B	protein-coding	pleckstrin homology and RhoGEF domain containing G4B	97798	98835	1037	4	1362	62|171|389|740	2	442	58|384	-2	-920
1535	CYBA	protein-coding	cytochrome b-245 alpha chain	7764	7814	50	1	50	50	0	0		-1	-50
153579	BTNL9	protein-coding	butyrophilin like 9	21255	26113	4858	3	4947	54|91|4802	0	0		-3	-4947
153643	FAM81B	protein-coding	family with sequence similarity 81 member B	59075	59096	21	1	155	155	1	155	155	0	0
153657	TTC23L	protein-coding	tetratricopeptide repeat domain 23 like	61347	61260	-87	0	0		1	55	55	1	55
1538	CYLC1	protein-coding	cylicin 1	25552	26904	1352	1	1349	1349	0	0		-1	-1349
1539	CYLC2	protein-coding	cylicin 2	23155	22987	-168	0	0		1	80	80	1	80
154091	SLC2A12	protein-coding	solute carrier family 2 member 12	65043	64960	-83	0	0		1	66	66	1	66
154141	MBOAT1	protein-coding	membrane bound O-acyltransferase domain containing 1	112785	112897	112	1	94	94	0	0		-1	-94
154197	PNLDC1	protein-coding	PARN like ribonuclease domain containing exonuclease 1	20428	20486	58	1	101	101	0	0		-1	-101
154215	NKAIN2	protein-coding	sodium/potassium transporting ATPase interacting 2	1021775	1021943	168	1	708	708	3	292	74|77|141	2	-416
154313	CFAP206	protein-coding	cilia and flagella associated protein 206	56493	56411	-82	0	0		1	133	133	1	133
154664	ABCA13	protein-coding	ATP binding cassette subfamily A member 13	476039	474808	-1231	4	1245	54|188|489|514	4	2477	54|188|489|1746	0	1232
155066	ATP6V0E2	protein-coding	ATPase H+ transporting V0 subunit e2	6726	6584	-142	0	0		1	164	164	1	164
155368	METTL27	protein-coding	methyltransferase like 27	7926	7881	-45	0	0		1	50	50	1	50
155435	RBM33	protein-coding	RNA binding motif protein 33	136819	136785	-34	2	367	81|286	2	429	81|348	0	62
157310	PEBP4	protein-coding	phosphatidylethanolamine binding protein 4	214663	215078	415	3	488	65|70|353	0	0		-3	-488
157378	TMEM65	protein-coding	transmembrane protein 65	66512	66503	-9	1	109	109	1	109	109	0	0
157506	RDH10	protein-coding	retinol dehydrogenase 10	30679	30761	82	1	91	91	0	0		-1	-91
157680	VPS13B	protein-coding	vacuolar protein sorting 13 homolog B	196513	196788	275	1	304	304	0	0		-1	-304
157695	TDRP	protein-coding	testis development related protein	55834	55685	-149	1	99	99	1	277	277	0	178
157697	ERICH1	protein-coding	glutamate rich 1	67024	66241	-783	6	684	58|84|91|110|126|215	6	631	56|58|91|92|154|180	0	-53
1577	CYP3A5	protein-coding	cytochrome P450 family 3 subfamily A member 5	31802	31995	193	1	186	186	0	0		-1	-186
157869	SBSPON	protein-coding	somatomedin B and thrombospondin type 1 domain containing	28629	28932	303	1	309	309	0	0		-1	-309
157922	CAMSAP1	protein-coding	calmodulin regulated spectrin associated protein 1	99059	99381	322	1	294	294	0	0		-1	-294
158038	LINGO2	protein-coding	leucine rich repeat and Ig domain containing 2	781688	784320	2632	3	235	52|63|120	1	78	78	-2	-157
158067	AK8	protein-coding	adenylate kinase 8	152706	153256	550	1	58	58	0	0		-1	-58
158219	TTC39B	protein-coding	tetratricopeptide repeat domain 39B	143594	143753	159	1	93	93	0	0		-1	-93
158248	TTC16	protein-coding	tetratricopeptide repeat domain 16	15511	16000	489	1	601	601	2	159	68|91	1	-442
158297	SAXO1	protein-coding	stabilizer of axonemal microtubules 1	105559	105465	-94	0	0		1	82	82	1	82
158326	FREM1	protein-coding	FRAS1 related extracellular matrix 1	173843	173926	83	1	56	56	2	111	55|56	1	55
158405	KIAA1958	protein-coding	KIAA1958	182570	182613	43	2	500	232|268	1	412	412	-1	-88
158471	PRUNE2	protein-coding	prune homolog 2 with BCH domain	294738	294779	41	1	339	339	2	397	58|339	1	58
158521	FMR1NB	protein-coding	FMR1 neighbor	45328	46105	777	1	792	792	0	0		-1	-792
158747	MOSPD2	protein-coding	motile sperm domain containing 2	48906	49256	350	1	349	349	0	0		-1	-349
158800	RHOXF1	protein-coding	Rhox homeobox family member 1	6862	6814	-48	1	152	152	1	203	203	0	51
158866	ZDHHC15	protein-coding	zinc finger DHHC-type palmitoyltransferase 15	154610	154587	-23	1	53	53	0	0		-1	-53
1595	CYP51A1	protein-coding	cytochrome P450 family 51 subfamily A member 1	22324	22322	-2	1	318	318	1	318	318	0	0
159963	SLC5A12	protein-coding	solute carrier family 5 member 12	55040	55087	47	1	176	176	1	178	178	0	2
159989	DEUP1	protein-coding	deuterosome assembly protein 1	107728	101353	-6375	0	0		2	6393	322|6071	2	6393
1600	DAB1	protein-coding	DAB adaptor protein 1	1255725	1255678	-47	1	212	212	2	268	56|212	1	56
1601	DAB2	protein-coding	DAB adaptor protein 2	53303	53398	95	1	91	91	0	0		-1	-91
160140	C11orf65	protein-coding	chromosome 11 open reading frame 65	84774	84776	2	1	102	102	1	107	107	0	5
1602	DACH1	protein-coding	dachshund family transcription factor 1	429238	428923	-315	0	0		1	50	50	1	50
160335	TMTC2	protein-coding	transmembrane O-mannosyltransferase targeting cadherins 2	447960	448093	133	1	230	230	0	0		-1	-230
160418	TMTC3	protein-coding	transmembrane O-mannosyltransferase targeting cadherins 3	57580	57593	13	1	193	193	1	193	193	0	0
160428	ALDH1L2	protein-coding	aldehyde dehydrogenase 1 family member L2	64668	64833	165	1	310	310	0	0		-1	-310
1607	DGKB	protein-coding	diacylglycerol kinase beta	665477	666457	980	2	2160	923|1237	5	1000	60|76|166|325|373	3	-1160
160728	SLC5A8	protein-coding	solute carrier family 5 member 8	54745	54717	-28	0	0		1	56	56	1	56
160762	CCDC63	protein-coding	coiled-coil domain containing 63	60548	61919	1371	2	1378	364|1014	0	0		-2	-1378
1608	DGKG	protein-coding	diacylglycerol kinase gamma	215033	215125	92	1	101	101	1	58	58	0	-43
160851	DGKH	protein-coding	diacylglycerol kinase eta	194248	194428	180	1	397	397	0	0		-1	-397
1609	DGKQ	protein-coding	diacylglycerol kinase theta	14682	14683	1	1	114	114	1	114	114	0	0
161	AP2A2	protein-coding	adaptor related protein complex 2 subunit alpha 2	86370	93859	7489	7	3874	52|60|247|436|767|988|1324	4	1347	52|60|247|988	-3	-2527
161003	STOML3	protein-coding	stomatin like 3	24906	24994	88	2	299	70|229	1	200	200	-1	-99
1611	DAP	protein-coding	death associated protein	82004	81627	-377	0	0		1	335	335	1	335
161176	SYNE3	protein-coding	spectrin repeat containing nuclear envelope family member 3	109384	110130	746	2	1107	84|1023	2	321	84|237	0	-786
161436	EML5	protein-coding	EMAP like 5	180522	183245	2723	2	4123	1394|2729	1	1394	1394	-1	-2729
161829	EXD1	protein-coding	exonuclease 3'-5' domain containing 1	48029	48122	93	1	81	81	0	0		-1	-81
161835	FSIP1	protein-coding	fibrous sheath interacting protein 1	182810	183201	391	1	423	423	0	0		-1	-423
162494	RHBDL3	protein-coding	rhomboid like 3	58827	58828	1	2	356	170|186	2	356	170|186	0	0
162514	TRPV3	protein-coding	transient receptor potential cation channel subfamily V member 3	47310	47455	145	1	133	133	0	0		-1	-133
1627	DBN1	protein-coding	drebrin 1	17024	16962	-62	0	0		1	56	56	1	56
162967	ZNF320	protein-coding	zinc finger protein 320	21514	21828	314	1	305	305	0	0		-1	-305
1630	DCC	protein-coding	DCC netrin 1 receptor	1195702	1195942	240	8	1381	59|86|96|96|150|238|323|333	8	1521	66|96|118|137|150|298|323|333	0	140
163049	ZNF791	protein-coding	zinc finger protein 791	22914	23089	175	1	312	312	1	178	178	0	-134
163087	ZNF383	protein-coding	zinc finger protein 383	22276	22628	352	1	349	349	0	0		-1	-349
163223	ZNF676	protein-coding	zinc finger protein 676	17862	18120	258	2	306	54|252	0	0		-2	-306
163259	DENND2C	protein-coding	DENN domain containing 2C	87199	87192	-7	1	305	305	1	305	305	0	0
163486	DENND1B	protein-coding	DENN domain containing 1B	223220	223480	260	1	240	240	0	0		-1	-240
163589	TDRD5	protein-coding	tudor domain containing 5	99440	100194	754	1	756	756	0	0		-1	-756
1636	ACE	protein-coding	angiotensin I converting enzyme	21312	21603	291	1	290	290	0	0		-1	-290
163702	IFNLR1	protein-coding	interferon lambda receptor 1	33121	33099	-22	0	0		1	59	59	1	59
163747	CIMAP2	protein-coding	ciliary microtubule associated protein 2	36189	36244	55	1	111	111	0	0		-1	-111
163782	KANK4	protein-coding	KN motif and ankyrin repeat domains 4	83269	83188	-81	1	59	59	1	124	124	0	65
163882	CNST	protein-coding	consortin, connexin sorting protein	102139	104259	2120	4	2430	133|418|899|980	4	413	54|106|120|133	0	-2017
164	AP1G1	protein-coding	adaptor related protein complex 1 subunit gamma 1	79834	79886	52	1	75	75	0	0		-1	-75
1646	AKR1C2	protein-coding	aldo-keto reductase family 1 member C2	30225	30235	10	2	657	327|330	2	657	327|330	0	0
164656	TMPRSS6	protein-coding	transmembrane serine protease 6	38220	38551	331	1	383	383	0	0		-1	-383
164668	APOBEC3H	protein-coding	apolipoprotein B mRNA editing enzyme catalytic subunit 3H	6823	6746	-77	0	0		1	65	65	1	65
164714	TTLL8	protein-coding	tubulin tyrosine ligase like 8	39652	41488	1836	5	706	64|85|87|88|382	2	140	63|77	-3	-566
164832	LONRF2	protein-coding	LON peptidase N-terminal domain and ring finger 2	50626	50592	-34	0	0		1	50	50	1	50
165082	ADGRF3	protein-coding	adhesion G protein-coupled receptor F3	38614	41916	3302	1	3307	3307	0	0		-1	-3307
1653	DDX1	protein-coding	DEAD-box helicase 1	39233	39203	-30	1	98	98	1	130	130	0	32
1657	DMXL1	protein-coding	Dmx like 1	178040	185871	7831	1	7779	7779	0	0		-1	-7779
165829	GPR156	protein-coding	G protein-coupled receptor 156	119744	119596	-148	2	249	115|134	0	0		-2	-249
166012	CHST13	protein-coding	carbohydrate sulfotransferase 13	19136	19649	513	1	451	451	0	0		-1	-451
1662	DDX10	protein-coding	DEAD-box helicase 10	275858	278706	2848	1	2826	2826	0	0		-1	-2826
166378	AFG2A	protein-coding	AFG2 AAA ATPase homolog A	396355	396320	-35	1	457	457	1	531	531	0	74
166614	DCLK2	protein-coding	doublecortin like kinase 2	178993	181673	2680	4	3794	50|164|328|3252	2	2699	50|2649	-2	-1095
1677	DFFB	protein-coding	DNA fragmentation factor subunit beta	27953	28259	306	1	310	310	0	0		-1	-310
167838	TXLNB	protein-coding	taxilin beta	51937	47399	-4538	0	0		2	4583	320|4263	2	4583
168002	DACT2	protein-coding	dishevelled binding antagonist of beta catenin 2	12873	11485	-1388	1	87	87	2	1070	87|983	1	983
168507	PKD1L1	protein-coding	polycystin 1 like 1, transient receptor potential channel interacting	173852	173553	-299	0	0		1	328	328	1	328
168667	BMPER	protein-coding	BMP binding endothelial regulator	251512	251637	125	1	126	126	0	0		-1	-126
168975	CNBD1	protein-coding	cyclic nucleotide binding domain containing 1	516444	518974	2530	5	2727	66|72|74|119|2396	1	221	221	-4	-2506
169044	COL22A1	protein-coding	collagen type XXII alpha 1 chain	325806	327336	1530	5	1593	85|105|318|330|755	1	105	105	-4	-1488
169436	STKLD1	protein-coding	serine/threonine kinase like domain containing 1	29730	30202	472	1	611	611	1	148	148	0	-463
169714	QSOX2	protein-coding	quiescin sulfhydryl oxidase 2	39479	39581	102	2	312	79|233	1	156	156	-1	-156
169792	GLIS3	protein-coding	GLIS family zinc finger 3	328056	328276	220	1	348	348	0	0		-1	-348
169841	ZNF169	protein-coding	zinc finger protein 169	42531	42448	-83	1	65	65	1	64	64	0	-1
170371	TMEM273	protein-coding	transmembrane protein 273	33655	33678	23	1	52	52	0	0		-1	-52
170394	PWWP2B	protein-coding	PWWP domain containing 2B	20659	20688	29	1	93	93	0	0		-1	-93
170691	ADAMTS17	protein-coding	ADAM metallopeptidase with thrombospondin type 1 motif 17	370538	371515	977	7	1594	69|71|93|229|310|335|487	2	556	69|487	-5	-1038
170692	ADAMTS18	protein-coding	ADAM metallopeptidase with thrombospondin type 1 motif 18	152906	152833	-73	1	106	106	1	206	206	0	100
170712	COX7B2	protein-coding	cytochrome c oxidase subunit 7B2	174418	174586	168	1	67	67	0	0		-1	-67
170961	ANKRD24	protein-coding	ankyrin repeat domain 24	41460	41452	-8	1	109	109	1	109	109	0	0
171019	ADAMTS19	protein-coding	ADAM metallopeptidase with thrombospondin type 1 motif 19	278385	278526	141	1	180	180	0	0		-1	-180
171024	SYNPO2	protein-coding	synaptopodin 2	172393	172377	-16	0	0		1	52	52	1	52
171558	PTCRA	protein-coding	pre T cell antigen receptor alpha	9785	10134	349	1	353	353	0	0		-1	-353
1730	DIAPH2	protein-coding	diaphanous related formin 2	920155	920305	150	1	52	52	0	0		-1	-52
1739	DLG1	protein-coding	discs large MAGUK scaffold protein 1	256016	251308	-4708	0	0		1	4685	4685	1	4685
1740	DLG2	protein-coding	discs large MAGUK scaffold protein 2	1468409	1468498	89	2	244	86|158	1	52	52	-1	-192
1755	DMBT1	protein-coding	deleted in malignant brain tumors 1	82982	62164	-20818	0	0		1	5831	5831	1	5831
1756	DMD	protein-coding	dystrophin	2220166	2220128	-38	6	1416	62|90|308|309|320|327	7	1791	90|111|308|310|320|325|327	1	375
1757	SARDH	protein-coding	sarcosine dehydrogenase	76395	75811	-584	0	0		1	445	445	1	445
176	ACAN	protein-coding	aggrecan	71917	71921	4	1	57	57	1	57	57	0	0
1761	DMRT1	protein-coding	doublesex and mab-3 related transcription factor 1	127393	128155	762	4	976	117|122|337|400	2	239	117|122	-2	-737
1767	DNAH5	protein-coding	dynein axonemal heavy chain 5	254360	254284	-76	1	618	618	2	371	55|316	1	-247
1769	DNAH8	protein-coding	dynein axonemal heavy chain 8	315481	315308	-173	1	347	347	2	102	51|51	1	-245
1770	DNAH9	protein-coding	dynein axonemal heavy chain 9	371278	370877	-401	0	0		2	410	73|337	2	410
1773	DNASE1	protein-coding	deoxyribonuclease 1	3404	3404	0	1	57	57	1	57	57	0	0
1785	DNM2	protein-coding	dynamin 2	113824	114239	415	1	333	333	0	0		-1	-333
1793	DOCK1	protein-coding	dedicator of cytokinesis 1	547088	558379	11291	10	11548	65|140|160|243|247|281|294|532|869|8717	1	136	136	-9	-11412
1795	DOCK3	protein-coding	dedicator of cytokinesis 3	709271	709713	442	2	484	126|358	2	484	126|358	0	0
18	ABAT	protein-coding	4-aminobutyrate aminotransferase	70990	71041	51	1	63	63	0	0		-1	-63
1800	DPEP1	protein-coding	dipeptidase 1	17836	18159	323	3	2850	133|522|2195	2	2131	145|1986	-1	-719
1803	DPP4	protein-coding	dipeptidyl peptidase 4	81970	82014	44	1	59	59	0	0		-1	-59
1804	DPP6	protein-coding	dipeptidyl peptidase like 6	589126	589018	-108	8	2169	64|81|102|118|156|258|545|845	6	929	81|93|96|147|208|304	-2	-1240
1806	DPYD	protein-coding	dihydropyrimidine dehydrogenase	843291	843044	-247	1	111	111	2	211	100|111	1	100
1814	DRD3	protein-coding	dopamine receptor D3	51472	51187	-285	1	56	56	0	0		-1	-56
1823	DSC1	protein-coding	desmocollin 1	33620	33900	280	1	282	282	0	0		-1	-282
1826	DSCAM	protein-coding	DS cell adhesion molecule	836159	837382	1223	8	2726	63|84|97|104|208|570|712|888	5	759	63|84|121|164|327	-3	-1967
1838	DTNB	protein-coding	dystrobrevin beta	296334	296309	-25	1	1079	1079	1	1079	1079	0	0
1842|401541	ECM2|CENPP	protein-coding|protein-coding	extracellular matrix protein 2|centromere protein P	40675|294576	40706|294617	72	1	324	324	1	324	324	0	0
1857	DVL3	protein-coding	dishevelled segment polarity protein 3	18237	17654	-583	0	0		1	588	588	1	588
189	AGXT	protein-coding	alanine--glyoxylate aminotransferase	11676	12437	761	1	772	772	0	0		-1	-772
19	ABCA1	protein-coding	ATP binding cassette subfamily A member 1	147149	147190	41	1	65	65	0	0		-1	-65
1917	EEF1A2	protein-coding	eukaryotic translation elongation factor 1 alpha 2	11069	12257	1188	1	1188	1188	1	119	119	0	-1069
1946	EFNA5	protein-coding	ephrin A5	294043	293921	-122	1	136	136	2	237	101|136	1	101
1953	MEGF6	protein-coding	multiple EGF like domains 6	123557	126665	3108	4	4958	91|359|1093|3415	2	5090	2088|3002	-2	132
1956	EGFR	protein-coding	epidermal growth factor receptor	192611	193119	508	1	532	532	1	151	151	0	-381
195977	ANTXRL	protein-coding	ANTXR like	43132	43030	-102	1	5704	5704	1	93	93	0	-5611
1962	EHHADH	protein-coding	enoyl-CoA hydratase and 3-hydroxyacyl CoA dehydrogenase	63425	62944	-481	0	0		1	164	164	1	164
196385	DNAH10	protein-coding	dynein axonemal heavy chain 10	173225	175738	2513	3	2425	165|174|2086	0	0		-3	-2425
196446	MYRFL	protein-coding	myelin regulatory factor like	133870	134011	141	2	104	52|52	0	0		-2	-104
196513	DCP1B	protein-coding	decapping mRNA 1B	58404	58418	14	1	323	323	1	323	323	0	0
196528	ARID2	protein-coding	AT-rich interaction domain 2	178331	179287	956	2	1127	98|1029	1	124	124	-1	-1003
196541	METTL21C	protein-coding	methyltransferase 21C, AARS1 lysine	9297	11388	2091	1	2087	2087	0	0		-1	-2087
1969	EPHA2	protein-coding	EPH receptor A2	31732	31720	-12	0	0		1	52	52	1	52
197322	ACSF3	protein-coding	acyl-CoA synthetase family member 3	61985	62047	62	5	417	53|55|91|108|110	5	338	53|55|55|67|108	0	-79
197335	WDR90	protein-coding	WD repeat domain 90	18465	18472	7	1	102	102	1	80	80	0	-22
1979	EIF4EBP2	protein-coding	eukaryotic translation initiation factor 4E binding protein 2	24473	24847	374	1	375	375	0	0		-1	-375
1982	EIF4G2	protein-coding	eukaryotic translation initiation factor 4 gamma 2	11872	11947	75	1	76	76	0	0		-1	-76
1993	ELAVL2	protein-coding	ELAV like RNA binding protein 2	136136	136120	-16	2	178	50|128	1	128	128	-1	-50
199692	ZNF627	protein-coding	zinc finger protein 627	21678	22337	659	1	721	721	2	162	54|108	1	-559
1997	ELF1	protein-coding	E74 like ETS transcription factor 1	87392	87534	142	2	379	99|280	1	280	280	-1	-99
199857	ALG14	protein-coding	ALG14 UDP-N-acetylglucosaminyltransferase subunit	98546	98604	58	1	62	62	0	0		-1	-62
200150	PLD5	protein-coding	phospholipase D family member 5	366482	366403	-79	2	126	56|70	0	0		-2	-126
200734	SPRED2	protein-coding	sprouty related EVH1 domain containing 2	121748	121747	-1	1	50	50	1	50	50	0	0
200879	LIPH	protein-coding	lipase H	46326	46385	59	1	92	92	0	0		-1	-92
200894	ARL13B	protein-coding	ADP ribosylation factor like GTPase 13B	75523	75847	324	2	512	175|337	0	0		-2	-512
2009	EML1	protein-coding	EMAP like 1	148647	149760	1113	3	1866	79|432|1355	3	292	78|88|126	0	-1574
2011	MARK2	protein-coding	microtubule affinity regulating kinase 2	71910	71925	15	1	260	260	1	260	260	0	0
201266	SLC39A11	protein-coding	solute carrier family 39 member 11	446739	462601	15862	6	7781	62|72|128|140|1026|6353	2	115	53|62	-4	-7666
201305	SPNS3	protein-coding	SPNS lysolipid transporter 3, sphingosine-1-phosphate (putative)	54264	54862	598	1	641	641	0	0		-1	-641
201456	FBXO15	protein-coding	F-box protein 15	74466	74472	6	1	55	55	1	55	55	0	0
201475	RAB12	protein-coding	RAB12, member RAS oncogene family	29946	29826	-120	0	0		1	113	113	1	113
2015	ADGRE1	protein-coding	adhesion G protein-coupled receptor E1	52871	52873	2	1	326	326	1	326	326	0	0
201514	ZNF584	protein-coding	zinc finger protein 584	9678	9432	-246	0	0		1	228	228	1	228
201562	HACD2	protein-coding	3-hydroxyacyl-CoA dehydratase 2	93499	93337	-162	1	142	142	0	0		-1	-142
201625	DNAH12	protein-coding	dynein axonemal heavy chain 12	46343	46389	46	1	79	79	1	79	79	0	0
201627	DENND6A	protein-coding	DENN domain containing 6A	67623	67616	-7	1	61	61	1	61	61	0	0
201973	PRIMPOL	protein-coding	primase and DNA directed polymerase	45214	45281	67	1	234	234	1	101	101	0	-133
202051	SPATA24	protein-coding	spermatogenesis associated 24	7322	7029	-293	0	0		1	294	294	1	294
202333	CMYA5	protein-coding	cardiomyopathy associated 5	110386	110036	-350	1	430	430	2	738	308|430	1	308
202374	STK32A	protein-coding	serine/threonine kinase 32A	113804	113619	-185	1	296	296	1	433	433	0	137
202500	TCTE1	protein-coding	t-complex-associated-testis-expressed 1	18964	18986	22	1	55	55	0	0		-1	-55
202559	KHDRBS2	protein-coding	KH RNA binding domain containing, signal transduction associated 2	606264	606434	170	2	150	72|78	0	0		-2	-150
203054	ADCK5	protein-coding	aarF domain containing kinase 5	19195	20181	986	2	982	108|874	1	108	108	-1	-874
203062	TSNARE1	protein-coding	t-SNARE domain containing 1	191102	192751	1649	10	3118	54|64|66|112|231|275|352|373|738|853	6	2155	51|54|141|318|738|853	-4	-963
203076	C8orf74	protein-coding	chromosome 8 open reading frame 74	27962	27869	-93	0	0		1	105	105	1	105
203238	CCDC171	protein-coding	coiled-coil domain containing 171	420994	421228	234	2	304	145|159	0	0		-2	-304
2035	EPB41	protein-coding	erythrocyte membrane protein band 4.1	232941	233690	749	3	988	326|329|333	1	329	329	-2	-659
2036	EPB41L1	protein-coding	erythrocyte membrane protein band 4.1 like 1	78059	77766	-293	0	0		1	291	291	1	291
2037	EPB41L2	protein-coding	erythrocyte membrane protein band 4.1 like 2	223898	224258	360	1	325	325	0	0		-1	-325
203859	ANO5	protein-coding	anoctamin 5	90272	90289	17	2	1248	124|1124	2	1248	124|1124	0	0
2042	EPHA3	protein-coding	EPH receptor A3	374513	374847	334	1	329	329	0	0		-1	-329
204219	CERS3	protein-coding	ceramide synthase 3	144288	143990	-298	1	54	54	0	0		-1	-54
2044	EPHA5	protein-coding	EPH receptor A5	350922	352344	1422	1	56	56	1	74	74	0	18
2046	EPHA8	protein-coding	EPH receptor A8	40106	41411	1305	3	1474	82|93|1299	0	0		-3	-1474
2047	EPHB1	protein-coding	EPH receptor B1	465207	465296	89	0	0		1	50	50	1	50
2048	EPHB2	protein-coding	EPH receptor B2	210662	211284	622	2	1495	625|870	1	242	242	-1	-1253
204962	SLC44A5	protein-coding	solute carrier family 44 member 5	405396	400213	-5183	1	593	593	1	138	138	0	-455
2055	CLN8	protein-coding	CLN8 transmembrane ER and ERGIC protein	22781	22655	-126	0	0		1	135	135	1	135
2058	EPRS1	protein-coding	glutamyl-prolyl-tRNA synthetase 1	77905	78007	102	1	105	105	0	0		-1	-105
206338	LVRN	protein-coding	laeverin	65131	65104	-27	1	140	140	1	136	136	0	-4
2065	ERBB3	protein-coding	erb-b2 receptor tyrosine kinase 3	23340	23494	154	1	127	127	0	0		-1	-127
2066	ERBB4	protein-coding	erb-b2 receptor tyrosine kinase 4	1163085	1163244	159	5	2417	53|96|315|338|1615	3	2026	96|315|1615	-2	-391
2070	EYA4	protein-coding	EYA transcriptional coactivator and phosphatase 4	290771	290697	-74	1	184	184	1	184	184	0	0
207063	DHRSX	protein-coding	dehydrogenase/reductase X-linked	281470	283781	2311	5	11281	50|299|670|4724|5538	0	0		-5	-11281
2078	ERG	protein-coding	ETS transcription factor ERG	281753	282096	343	1	439	439	0	0		-1	-439
2108	ETFA	protein-coding	electron transfer flavoprotein subunit alpha	96116	96295	179	1	85	85	0	0		-1	-85
2109	ETFB	protein-coding	electron transfer flavoprotein subunit beta	21219	21578	359	1	372	372	0	0		-1	-372
2120	ETV6	protein-coding	ETS variant transcription factor 6	245703	245552	-151	0	0		1	88	88	1	88
2122	MECOM	protein-coding	MDS1 and EVI1 complex locus	580205	297987	-282218	1	313	313	1	313	313	0	0
2138	EYA1	protein-coding	EYA transcriptional coactivator and phosphatase 1	164636	164996	360	1	334	334	0	0		-1	-334
2155	F7	protein-coding	coagulation factor VII	14893	15198	305	3	343	51|136|156	1	70	70	-2	-273
2158	F9	protein-coding	coagulation factor IX	32720	32724	4	1	50	50	1	50	50	0	0
216	ALDH1A1	protein-coding	aldehyde dehydrogenase 1 family member A1	52382	52368	-14	1	351	351	1	351	351	0	0
2162	F13A1	protein-coding	coagulation factor XIII A chain	176578	176339	-239	2	148	74|74	1	264	264	-1	116
2165	F13B	protein-coding	coagulation factor XIII B chain	28519	28519	0	1	291	291	1	291	291	0	0
2175	FANCA	protein-coding	FA complementation group A	79098	78897	-201	0	0		1	190	190	1	190
2177	FANCD2	protein-coding	FA complementation group D2	72906	73127	221	1	215	215	0	0		-1	-215
2185	PTK2B	protein-coding	protein tyrosine kinase 2 beta	136989	137511	522	1	542	542	0	0		-1	-542
219285	SAMD9L	protein-coding	sterile alpha motif domain containing 9 like	18329	18331	2	1	218	218	1	218	218	0	0
219333	USP12	protein-coding	ubiquitin specific peptidase 12	105655	105636	-19	2	7501	2858|4643	0	0		-2	-7501
219417	OR8U1	protein-coding	olfactory receptor family 8 subfamily U member 1	929	929	0	2	14390	6779|7611	2	14390	6779|7611	0	0
219578	ZNF804B	protein-coding	zinc finger protein 804B	578828	578873	45	3	305	73|82|150	3	227	72|73|82	0	-78
219654	ZCCHC24	protein-coding	zinc finger CCHC-type containing 24	63299	63033	-266	0	0		1	233	233	1	233
219699	UNC5B	protein-coding	unc-5 netrin receptor B	90294	90212	-82	1	100	100	2	200	50|150	1	100
219736	STOX1	protein-coding	storkhead box 1	65529	65194	-335	1	133	133	1	133	133	0	0
219902	TLCD5	protein-coding	TLC domain containing 5	8387	9332	945	1	955	955	0	0		-1	-955
219927	MRPL21	protein-coding	mitochondrial ribosomal protein L21	12554	12514	-40	2	3276	203|3073	1	243	243	-1	-3033
219931	TPCN2	protein-coding	two pore segment channel 2	41665	42488	823	6	2587	50|92|157|233|311|1744	2	1270	62|1208	-4	-1317
219956	OR9Q1	protein-coding	olfactory receptor family 9 subfamily Q member 1	157735	156810	-925	1	65	65	0	0		-1	-65
219972	MPEG1	protein-coding	macrophage expressed 1	4417	4417	0	1	76	76	1	76	76	0	0
219988	PATL1	protein-coding	PAT1 homolog 1, processing body mRNA decay factor	32321	32706	385	1	387	387	0	0		-1	-387
220	ALDH1A3	protein-coding	aldehyde dehydrogenase 1 family member A3	36795	36274	-521	0	0		2	528	217|311	2	528
220164	DOK6	protein-coding	docking protein 6	448199	448351	152	3	247	50|97|100	1	50	50	-2	-197
2203	FBP1	protein-coding	fructose-bisphosphatase 1	36385	36366	-19	1	316	316	1	316	316	0	0
2208	FCER2	protein-coding	Fc epsilon receptor II	13355	13495	140	1	144	144	0	0		-1	-144
220963	SLC16A9	protein-coding	solute carrier family 16 member 9	59086	58802	-284	0	0		1	162	162	1	162
221061	FAM171A1	protein-coding	family with sequence similarity 171 member A1	159646	159565	-81	1	3791	3791	0	0		-1	-3791
221074	SLC39A12	protein-coding	solute carrier family 39 member 12	91367	91254	-113	0	0		1	64	64	1	64
221078	NSUN6	protein-coding	NOP2/Sun RNA methyltransferase 6	106026	105890	-136	0	0		1	362	362	1	362
221178	SPATA13	protein-coding	spermatogenesis associated 13	146349	146418	69	2	531	58|473	2	454	58|396	0	-77
221687	RNF182	protein-coding	ring finger protein 182	55358	55576	218	1	193	193	0	0		-1	-193
221692	PHACTR1	protein-coding	phosphatase and actin regulator 1	571070	575897	4827	1	4878	4878	0	0		-1	-4878
221786	FAM200A	protein-coding	family with sequence similarity 200 member A	5814	6231	417	1	415	415	0	0		-1	-415
221895	JAZF1	protein-coding	JAZF zinc finger 1	350218	349890	-328	1	198	198	2	558	192|366	1	360
221914	GPC2	protein-coding	glypican 2	7775	7791	16	1	60	60	1	61	61	0	1
221935	SDK1	protein-coding	sidekick cell adhesion molecule 1	967748	970234	2486	10	2480	62|66|115|152|158|205|260|458|499|505	7	3011	55|58|84|115|118|497|2084	-3	531
221938	MMD2	protein-coding	monocyte to macrophage differentiation associated 2	53189	53211	22	1	54	54	0	0		-1	-54
221955	DAGLB	protein-coding	diacylglycerol lipase beta	38825	38748	-77	1	104	104	1	176	176	0	72
221981	THSD7A	protein-coding	thrombospondin type 1 domain containing 7A	461833	461768	-65	1	53	53	0	0		-1	-53
222194	RSBN1L	protein-coding	round spermatid basic protein 1 like	86563	86599	36	1	58	58	0	0		-1	-58
222235	FBXL13	protein-coding	F-box and leucine rich repeat protein 13	261707	262140	433	0	0		1	340	340	1	340
222255	ATXN7L1	protein-coding	ataxin 7 like 1	271827	272499	672	2	435	192|243	0	0		-2	-435
222484	LNX2	protein-coding	ligand of numb-protein X 2	74616	74670	54	1	72	72	0	0		-1	-72
222537	HS3ST5	protein-coding	heparan sulfate-glucosamine 3-sulfotransferase 5	287427	287458	31	1	321	321	1	321	321	0	0
222553	SLC35F1	protein-coding	solute carrier family 35 member F1	410407	411254	847	4	1504	106|299|451|648	2	518	219|299	-2	-986
222584	FAM83B	protein-coding	family with sequence similarity 83 member B	98328	98557	229	0	0		1	141	141	1	141
222659	PXT1	protein-coding	peroxisomal testis enriched protein 1	52303	52700	397	1	400	400	0	0		-1	-400
222962	SLC29A4	protein-coding	solute carrier family 29 member 4	23969	23907	-62	0	0		1	57	57	1	57
222967	RSPH10B	protein-coding	radial spoke head 10 homolog B	44553	44565	12	1	123	123	1	165	165	0	42
223	ALDH9A1	protein-coding	aldehyde dehydrogenase 9 family member A1	36346	36338	-8	1	277	277	1	277	277	0	0
223117	SEMA3D	protein-coding	semaphorin 3D	191503	191485	-18	1	308	308	1	308	308	0	0
2241	FER	protein-coding	FER tyrosine kinase	448944	449787	843	1	795	795	0	0		-1	-795
2255	FGF10	protein-coding	fibroblast growth factor 10	89173	89150	-23	0	0		1	59	59	1	59
2259	FGF14	protein-coding	fibroblast growth factor 14	206141	206396	255	1	106	106	1	118	118	0	12
2262	GPC5	protein-coding	glypican 5	1468616	1469754	1138	12	2235	55|57|58|59|109|112|194|305|306|325|325|330	7	716	55|56|57|58|60|100|330	-5	-1519
2263	FGFR2	protein-coding	fibroblast growth factor receptor 2	120112	120193	81	2	394	85|309	2	193	80|113	0	-201
2264	FGFR4	protein-coding	fibroblast growth factor receptor 4	11229	11229	0	2	393	88|305	2	393	88|305	0	0
2267	FGL1	protein-coding	fibrinogen like 1	31135	31119	-16	2	176	70|106	1	176	176	-1	0
2272	FHIT	protein-coding	fragile histidine triad diadenosine triphosphatase	1504175	1506973	2798	9	3842	66|110|117|175|385|523|616|897|953	4	355	55|91|99|110	-5	-3487
22798	LAMB4	protein-coding	laminin subunit beta 4	106808	106712	-96	1	61	61	1	151	151	0	90
22800	RRAS2	protein-coding	RAS related 2	81261	80944	-317	1	3092	3092	0	0		-1	-3092
22801	ITGA11	protein-coding	integrin subunit alpha 11	135631	139792	4161	4	4668	52|53|110|4453	2	317	99|218	-2	-4351
22803	XRN2	protein-coding	5'-3' exoribonuclease 2	86494	83785	-2709	0	0		1	2686	2686	1	2686
22806	IKZF3	protein-coding	IKAROS family zinc finger 3	106594	106754	160	1	128	128	0	0		-1	-128
22821	RASA3	protein-coding	RAS p21 protein activator 3	154840	152245	-2595	7	4919	50|102|185|673|823|1487|1599	12	3232	58|72|108|120|128|175|199|221|227|321|608|995	5	-1687
22839	DLGAP4	protein-coding	DLG associated protein 4	222294	225460	3166	2	3285	1624|1661	1	95	95	-1	-3190
22844	FRMPD1	protein-coding	FERM and PDZ domain containing 1	95950	95937	-13	1	90	90	1	90	90	0	0
22853	LMTK2	protein-coding	lemur tyrosine kinase 2	102776	102744	-32	1	55	55	1	81	81	0	26
22856	CHSY1	protein-coding	chondroitin sulfate synthase 1	76321	76321	0	1	80	80	1	126	126	0	46
22871	NLGN1	protein-coding	neuroligin 1	896628	897803	1175	3	558	54|238|266	0	0		-3	-558
22872	SEC31A	protein-coding	SEC31 homolog A, COPII coat complex component	72644	72606	-38	1	58	58	1	66	66	0	8
22874	PLEKHA6	protein-coding	pleckstrin homology domain containing A6	141076	141042	-34	1	336	336	1	336	336	0	0
22883	CLSTN1	protein-coding	calsyntenin 1	95505	95640	135	1	143	143	0	0		-1	-143
22887	FOXJ3	protein-coding	forkhead box J3	158687	158443	-244	1	94	94	0	0		-1	-94
2289	FKBP5	protein-coding	FKBP prolyl isomerase 5	115325	112017	-3308	0	0		1	3322	3322	1	3322
22904	SBNO2	protein-coding	strawberry notch homolog 2	66630	72797	6167	4	5439	183|485|1641|3130	1	76	76	-3	-5363
22908	SACM1L	protein-coding	SAC1 like phosphatidylinositide phosphatase	56013	55708	-305	0	0		1	325	325	1	325
22920	KIFAP3	protein-coding	kinesin associated protein 3	153366	153544	178	1	164	164	0	0		-1	-164
22932	POMZP3	protein-coding	POM121 and ZP3 fusion	17293	17002	-291	0	0		1	301	301	1	301
22934	RPIA	protein-coding	ribose 5-phosphate isomerase A	59256	56282	-2974	1	78	78	0	0		-1	-78
22936	ELL2	protein-coding	elongation factor for RNA polymerase II 2	76753	76834	81	2	381	132|249	2	176	72|104	0	-205
22937	SCAP	protein-coding	SREBF chaperone	62260	64960	2700	1	2669	2669	0	0		-1	-2669
22941	SHANK2	protein-coding	SH3 and multiple ankyrin repeat domains 2	784723	690687	-94036	9	2824	50|51|84|112|182|485|488|515|857	5	460	50|51|81|96|182	-4	-2364
22978	NT5C2	protein-coding	5'-nucleotidase, cytosolic II	105234	105242	8	1	178	178	1	184	184	0	6
22980	TCF25	protein-coding	transcription factor 25	37787	38993	1206	2	1155	462|693	0	0		-2	-1155
22982	DIP2C	protein-coding	disco interacting protein 2 homolog C	415467	419067	3600	16	6564	57|64|64|73|97|134|154|342|376|383|399|400|417|593|829|2182	14	1947	50|50|57|57|62|73|81|85|90|108|198|234|400|402	-2	-4617
22986	SORCS3	protein-coding	sortilin related VPS10 domain containing receptor 3	623952	626099	2147	1	163	163	1	80	80	0	-83
22987	SV2C	protein-coding	synaptic vesicle glycoprotein 2C	250573	250960	387	2	778	259|519	1	262	262	-1	-516
22990	PCNX1	protein-coding	pecanex 1	207923	207634	-289	1	334	334	2	671	334|337	1	337
22992	KDM2A	protein-coding	lysine demethylase 2A	138819	141108	2289	2	2280	542|1738	0	0		-2	-2280
22994	CEP131	protein-coding	centrosomal protein 131	33369	34138	769	1	1091	1091	1	105	105	0	-986
22997	IGSF9B	protein-coding	immunoglobulin superfamily member 9B	60530	61019	489	0	0		1	101	101	1	101
22999	RIMS1	protein-coding	regulating synaptic membrane exocytosis 1	516595	513004	-3591	1	310	310	2	10012	310|9702	1	9702
23012	STK38L	protein-coding	serine/threonine kinase 38 like	81673	81344	-329	0	0		1	332	332	1	332
23015	GOLGA8A	protein-coding	golgin A8 family member A	58740	58695	-45	1	5260	5260	0	0		-1	-5260
23017	FAIM2	protein-coding	Fas apoptotic inhibitory molecule 2	37004	37006	2	1	109	109	1	109	109	0	0
23019	CNOT1	protein-coding	CCR4-NOT transcription complex subunit 1	109875	107160	-2715	1	414	414	2	3167	87|3080	1	2753
23022	PALLD	protein-coding	palladin, cytoskeletal associated protein	431389	431817	428	4	1231	166|168|448|449	2	617	168|449	-2	-614
23025	UNC13A	protein-coding	unc-13 homolog A	87018	86910	-108	1	165	165	0	0		-1	-165
23026	MYO16	protein-coding	myosin XVI	612100	611478	-622	7	5375	53|55|85|102|119|258|4703	6	5719	62|63|76|123|692|4703	-1	344
23030	KDM4B	protein-coding	lysine demethylase 4B	184485	185667	1182	3	904	83|407|414	0	0		-3	-904
23031	MAST3	protein-coding	microtubule associated serine/threonine kinase 3	53909	53936	27	1	353	353	0	0		-1	-353
23033	DOP1A	protein-coding	DOP1 leucine zipper like protein A	100800	101030	230	2	514	199|315	1	61	61	-1	-453
23037	PDZD2	protein-coding	PDZ domain containing 2	471801	471719	-82	1	407	407	1	112	112	0	-295
23040	MYT1L	protein-coding	myelin transcription factor 1 like	542162	544635	2473	6	4158	66|73|174|396|1694|1755	3	1657	66|69|1522	-3	-2501
23041	MON2	protein-coding	MON2 homolog, regulator of endosome-to-Golgi trafficking	133650	133669	19	1	329	329	1	329	329	0	0
23049	SMG1	protein-coding	SMG1 nonsense mediated mRNA decay associated PI3K related kinase	121548	115720	-5828	0	0		1	5856	5856	1	5856
23051	ZHX3	protein-coding	zinc fingers and homeoboxes 3	121665	121792	127	1	102	102	0	0		-1	-102
23052	ENDOD1	protein-coding	endonuclease domain containing 1	42799	42877	78	1	66	66	0	0		-1	-66
23060	ZNF609	protein-coding	zinc finger protein 609	225490	225290	-200	0	0		2	140	64|76	2	140
23061	TBC1D9B	protein-coding	TBC1 domain family member 9B	45826	45661	-165	0	0		1	143	143	1	143
23063	WAPL	protein-coding	WAPL cohesin release factor	86536	90115	3579	2	3578	60|3518	0	0		-2	-3578
23072	HECW1	protein-coding	HECT, C2 and WW domain containing E3 ubiquitin protein ligase 1	453354	453220	-134	1	150	150	1	255	255	0	105
23075	SWAP70	protein-coding	switching B cell complex subunit SWAP70	88916	89475	559	2	396	65|331	0	0		-2	-396
23077	MYCBP2	protein-coding	MYC binding protein 2	282437	282650	213	1	90	90	0	0		-1	-90
23078	VWA8	protein-coding	von Willebrand factor A domain containing 8	394274	394409	135	1	127	127	0	0		-1	-127
23080	AVL9	protein-coding	AVL9 cell migration associated	93237	93450	213	2	158	64|94	1	158	158	-1	0
23081	KDM4C	protein-coding	lysine demethylase 4C	417675	417608	-67	4	893	57|177|325|334	3	729	80|315|334	-1	-164
23085	ERC1	protein-coding	ELKS/RAB6-interacting/CAST family member 1	504708	503076	-1632	7	14943	78|94|176|318|540|6725|7012	5	14085	78|94|176|6725|7012	-2	-858
23090	ZNF423	protein-coding	zinc finger protein 423	335214	335089	-125	1	87	87	0	0		-1	-87
23092	ARHGAP26	protein-coding	Rho GTPase activating protein 26	458634	458681	47	1	54	54	0	0		-1	-54
23094	SIPA1L3	protein-coding	signal induced proliferation associated 1 like 3	301161	301267	106	2	1036	58|978	2	1056	78|978	0	20
23099	ZBTB43	protein-coding	zinc finger and BTB domain containing 43	33170	33528	358	1	330	330	0	0		-1	-330
23101	MCF2L2	protein-coding	MCF.2 cell line derived transforming sequence-like 2	250578	251087	509	1	521	521	0	0		-1	-521
23105	FSTL4	protein-coding	follistatin like 4	416086	419709	3623	0	0		1	53	53	1	53
23108	RAP1GAP2	protein-coding	RAP1 GTPase activating protein 2	241303	240461	-842	3	1116	277|323|516	3	1669	99|277|1293	0	553
23117	NPIPB3	protein-coding	nuclear pore complex interacting protein family member B3	23249	23019	-230	0	0		2	255	126|129	2	255
2312	FLG	protein-coding	filaggrin	23074	24048	974	2	1948	972|976	1	975	975	-1	-973
23120	ATP10B	protein-coding	ATPase phospholipid transporting 10B (putative)	289091	289338	247	2	735	228|507	1	92	92	-1	-643
23122	CLASP2	protein-coding	cytoplasmic linker associated protein 2	222009	221154	-855	1	300	300	2	1190	300|890	1	890
23132	RAD54L2	protein-coding	RAD54 like 2	129941	131021	1080	2	1215	135|1080	1	135	135	-1	-1080
23140	ZZEF1	protein-coding	zinc finger ZZ-type and EF-hand domain containing 1	138585	138631	46	1	67	67	1	66	66	0	-1
23141	ANKLE2	protein-coding	ankyrin repeat and LEM domain containing 2	36329	38132	1803	3	1489	351|487|651	1	63	63	-2	-1426
23143	LRCH1	protein-coding	leucine rich repeats and calponin homology domain containing 1	191728	191782	54	3	3543	70|338|3135	3	3543	70|338|3135	0	0
23151	GRAMD4	protein-coding	GRAM domain containing 4	59399	60498	1099	4	1618	91|99|504|924	2	370	91|279	-2	-1248
23165	NUP205	protein-coding	nucleoporin 205	90836	90867	31	1	104	104	1	68	68	0	-36
23178	PASK	protein-coding	PAS domain containing serine/threonine kinase	43373	43365	-8	1	105	105	1	105	105	0	0
23179	RGL1	protein-coding	ral guanine nucleotide dissociation stimulator like 1	292423	292491	68	1	113	113	0	0		-1	-113
23180	RFTN1	protein-coding	raftlin, lipid raft linker 1	197854	197779	-75	1	846	846	1	907	907	0	61
23186	RCOR1	protein-coding	REST corepressor 1	137912	138033	121	1	174	174	0	0		-1	-174
23191	CYFIP1	protein-coding	cytoplasmic FMR1 interacting protein 1	113316	113327	11	2	111	54|57	2	104	50|54	0	-7
23197	FAF2	protein-coding	Fas associated factor family member 2	61689	61857	168	1	175	175	0	0		-1	-175
23198	PSME4	protein-coding	proteasome activator subunit 4	106924	106910	-14	0	0		1	69	69	1	69
23199	GSE1	protein-coding	Gse1 coiled-coil protein	62878	63176	298	1	207	207	0	0		-1	-207
23208	SYT11	protein-coding	synaptotagmin 11	25632	24880	-752	0	0		1	750	750	1	750
23209	MLC1	protein-coding	modulator of VRAC current 1	26035	26265	230	1	163	163	0	0		-1	-163
23213	SULF1	protein-coding	sulfatase 1	194131	193962	-169	0	0		1	118	118	1	118
23224	SYNE2	protein-coding	spectrin repeat containing nuclear envelope protein 2	373429	373792	363	1	392	392	0	0		-1	-392
23228	PLCL2	protein-coding	phospholipase C like 2	157516	158463	947	2	954	164|790	0	0		-2	-954
23231	SEL1L3	protein-coding	SEL1L family member 3	115555	115645	90	1	136	136	0	0		-1	-136
23233	EXOC6B	protein-coding	exocyst complex component 6B	650049	649904	-145	1	50	50	1	146	146	0	96
23236	PLCB1	protein-coding	phospholipase C beta 1	752634	753844	1210	4	1802	301|305|333|863	2	634	301|333	-2	-1168
23239	PHLPP1	protein-coding	PH domain and leucine rich repeat protein phosphatase 1	264892	264917	25	1	64	64	0	0		-1	-64
2324	FLT4	protein-coding	fms related receptor tyrosine kinase 4	41851	42641	790	3	1503	84|442|977	2	1000	92|908	-1	-503
23241	PACS2	protein-coding	phosphofurin acidic cluster sorting protein 2	83399	83513	114	1	114	114	0	0		-1	-114
23243	ANKRD28	protein-coding	ankyrin repeat domain 28	192578	193436	858	2	903	144|759	0	0		-2	-903
23245	ASTN2	protein-coding	astrotactin 2	991945	992783	838	3	1052	70|411|571	1	253	253	-2	-799
23246	BOP1	protein-coding	BOP1 ribosomal biogenesis factor	29393	29075	-318	1	60	60	2	142	60|82	1	82
23247	KATNIP	protein-coding	katanin interacting protein	230200	230437	237	1	226	226	0	0		-1	-226
23248	RPRD2	protein-coding	regulation of nuclear pre-mRNA domain containing 2	112419	112201	-218	1	54	54	1	331	331	0	277
23250	ATP11A	protein-coding	ATPase phospholipid transporting 11A	197130	199070	1940	8	2526	60|64|94|208|294|495|529|782	5	586	54|60|81|96|295	-3	-1940
23253	ANKRD12	protein-coding	ankyrin repeat domain 12	149204	148955	-249	1	57	57	1	335	335	0	278
23254	KAZN	protein-coding	kazrin, periplakin interacting protein	469438	469672	234	2	327	62|265	2	118	56|62	0	-209
23261	CAMTA1	protein-coding	calmodulin binding transcription activator 1	984252	987458	3206	7	5112	79|198|204|441|739|1609|1842	5	1667	62|79|178|196|1152	-2	-3445
23263	MCF2L	protein-coding	MCF.2 cell line derived transforming sequence like	98025	98255	230	7	1917	140|176|216|246|254|290|595	7	1838	55|70|246|290|332|380|465	0	-79
23264	ZC3H7B	protein-coding	zinc finger CCCH-type containing 7B	58622	58618	-4	2	3820	315|3505	1	315	315	-1	-3505
23271	CAMSAP2	protein-coding	calmodulin regulated spectrin associated protein family member 2	121811	121765	-46	2	342	128|214	1	166	166	-1	-176
23274	CLEC16A	protein-coding	C-type lectin domain containing 16A	237622	237931	309	1	316	316	0	0		-1	-316
23275	POFUT2	protein-coding	protein O-fucosyltransferase 2	23960	23882	-78	0	0		1	50	50	1	50
23276	KLHL18	protein-coding	kelch like family member 18	63872	63930	58	1	316	316	1	278	278	0	-38
2328	FMO3	protein-coding	flavin containing dimethylaniline monoxygenase 3	26914	26949	35	1	87	87	1	87	87	0	0
23284	ADGRL3	protein-coding	adhesion G protein-coupled receptor L3	878009	877379	-630	0	0		1	84	84	1	84
23288	IQCE	protein-coding	IQ motif containing E	55749	55669	-80	2	110	54|56	2	164	56|108	0	54
2330	FMO5	protein-coding	flavin containing dimethylaniline monoxygenase 5	39078	39065	-13	2	491	174|317	2	491	174|317	0	0
23301	EHBP1	protein-coding	EH domain binding protein 1	340774	341559	785	1	763	763	0	0		-1	-763
23304	UBR2	protein-coding	ubiquitin protein ligase E3 component n-recognin 2	129476	129319	-157	0	0		1	161	161	1	161
23308	ICOSLG	protein-coding	inducible T cell costimulator ligand	17952	17952	0	0	0		2	183	54|129	2	183
23310	NCAPD3	protein-coding	non-SMC condensin II complex subunit D3	73854	73553	-301	0	0		1	295	295	1	295
23312	DMXL2	protein-coding	Dmx like 2	174980	174658	-322	0	0		1	344	344	1	344
23315	SLC9A8	protein-coding	solute carrier family 9 member A8	79414	79325	-89	1	101	101	2	264	82|182	1	163
23316	CUX2	protein-coding	cut like homeobox 2	316389	317700	1311	2	941	76|865	0	0		-2	-941
23321	TRIM2	protein-coding	tripartite motif containing 2	134874	135223	349	1	346	346	0	0		-1	-346
23324	MAN2B2	protein-coding	mannosidase alpha class 2B member 2	48173	48163	-10	1	100	100	1	100	100	0	0
23327	NEDD4L	protein-coding	NEDD4 like E3 ubiquitin protein ligase	357313	358173	860	2	1212	414|798	0	0		-2	-1212
23331	TTC28	protein-coding	tetratricopeptide repeat domain 28	701826	701841	15	2	586	263|323	2	586	263|323	0	0
23334	SZT2	protein-coding	SZT2 subunit of KICSTOR complex	64348	64051	-297	0	0		1	352	352	1	352
23335	WDR7	protein-coding	WD repeat domain 7	378433	379030	597	3	2125	332|621|1172	2	815	332|483	-1	-1310
23336	SYNM	protein-coding	synemin	30513	29690	-823	0	0		1	797	797	1	797
2334	AFF2	protein-coding	ALF transcription elongation factor 2	500046	501027	981	2	1031	164|867	2	218	70|148	0	-813
23345	SYNE1	protein-coding	spectrin repeat containing nuclear envelope protein 1	515203	515218	15	1	66	66	1	70	70	0	4
23347	SMCHD1	protein-coding	structural maintenance of chromosomes flexible hinge domain containing 1	149291	149341	50	1	157	157	1	157	157	0	0
23348	DOCK9	protein-coding	dedicator of cytokinesis 9	293265	293055	-210	0	0		2	223	88|135	2	223
23350	U2SURP	protein-coding	U2 snRNP associated SURP domain containing	59155	59311	156	0	0		1	66	66	1	66
23353	SUN1	protein-coding	Sad1 and UNC84 domain containing 1	58291	58318	27	1	74	74	1	76	76	0	2
23355	VPS8	protein-coding	VPS8 subunit of CORVET complex	240438	240645	207	2	259	56|203	0	0		-2	-259
23357	ANGEL1	protein-coding	angel homolog 1	26873	26991	118	1	151	151	0	0		-1	-151
23359	ENTREP2	protein-coding	endosomal transmembrane epsin interactor 2	450727	464438	13711	4	11375	191|1393|2837|6954	3	1541	72|172|1297	-1	-9834
23362	PSD3	protein-coding	pleckstrin and Sec7 domain containing 3	486400	483667	-2733	2	155	64|91	4	1852	58|186|269|1339	2	1697
23370	ARHGEF18	protein-coding	Rho/Rac guanine nucleotide exchange factor 18	77333	85490	8157	2	23420	7687|15733	4	8978	94|101|270|8513	2	-14442
23373	CRTC1	protein-coding	CREB regulated transcription coactivator 1	98653	99149	496	1	498	498	0	0		-1	-498
23383	MAU2	protein-coding	MAU2 sister chromatid cohesion factor	37925	37973	48	1	60	60	0	0		-1	-60
23387	SIK3	protein-coding	SIK family kinase 3	255018	255172	154	1	128	128	0	0		-1	-128
23389	MED13L	protein-coding	mediator complex subunit 13L	319117	319186	69	2	181	62|119	0	0		-2	-181
23395	LARS2	protein-coding	leucyl-tRNA synthetase 2, mitochondrial	160831	160824	-7	1	319	319	1	319	319	0	0
23396	PIP5K1C	protein-coding	phosphatidylinositol-4-phosphate 5-kinase type 1 gamma	70285	70560	275	1	305	305	0	0		-1	-305
23410	SIRT3	protein-coding	sirtuin 3	21312	21106	-206	1	604	604	1	605	605	0	1
23413	NCS1	protein-coding	neuronal calcium sensor 1	64899	65052	153	1	129	129	0	0		-1	-129
23414	ZFPM2	protein-coding	zinc finger protein, FOG family member 2	486101	486251	150	3	972	256|334|382	4	989	56|252|338|343	1	17
23421	ITGB3BP	protein-coding	integrin subunit beta 3 binding protein	82455	82570	115	1	120	120	0	0		-1	-120
23426	GRIP1	protein-coding	glutamate receptor interacting protein 1	331645	331685	40	1	338	338	1	338	338	0	0
23430	TPSD1	protein-coding	tryptase delta 1	2939	3292	353	1	396	396	0	0		-1	-396
23431	AP4E1	protein-coding	adaptor related protein complex 4 subunit epsilon 1	97212	97605	393	1	363	363	0	0		-1	-363
23439	ATP1B4	protein-coding	ATPase Na+/K+ transporting family member beta 4	21148	21242	94	1	136	136	0	0		-1	-136
23460	ABCA6	protein-coding	ATP binding cassette subfamily A member 6	63193	62895	-298	0	0		1	311	311	1	311
23461	ABCA5	protein-coding	ATP binding cassette subfamily A member 5	71322	71347	25	1	107	107	2	113	50|63	1	6
23469	PHF3	protein-coding	PHD finger protein 3	79485	79755	270	2	263	84|179	0	0		-2	-263
23474	ETHE1	protein-coding	ETHE1 persulfide dioxygenase	20482	21625	1143	2	1149	60|1089	0	0		-2	-1149
23499	MACF1	protein-coding	microtubule actin crosslinking factor 1	402971	403499	528	3	639	53|57|529	0	0		-3	-639
23500	DAAM2	protein-coding	dishevelled associated activator of morphogenesis 2	111889	113784	1895	1	1899	1899	0	0		-1	-1899
23504	RIMBP2	protein-coding	RIMS binding protein 2	232320	232469	149	4	661	61|70|186|344	2	334	141|193	-2	-327
23516	SLC39A14	protein-coding	solute carrier family 39 member 14	55458	55299	-159	0	0		1	152	152	1	152
23543	RBFOX2	protein-coding	RNA binding fox-1 homolog 2	101728	101727	-1	1	6234	6234	1	6234	6234	0	0
23544	SEZ6L	protein-coding	seizure related 6 homolog like	214134	214237	103	1	94	94	1	67	67	0	-27
23545	ATP6V0A2	protein-coding	ATPase H+ transporting V0 subunit a2	49402	49460	58	1	117	117	1	80	80	0	-37
23556	PIGN	protein-coding	phosphatidylinositol glycan anchor biosynthesis class N	145892	145768	-124	2	370	56|314	2	426	112|314	0	56
23560	GTPBP4	protein-coding	GTP binding protein 4	31498	31437	-61	4	494	64|100|157|173	4	627	64|78|172|313	0	133
23569	PADI4	protein-coding	peptidyl arginine deiminase 4	55807	55698	-109	0	0		1	324	324	1	324
23580	CDC42EP4	protein-coding	CDC42 effector protein 4	28377	28459	82	1	56	56	0	0		-1	-56
23586	RIGI	protein-coding	RNA sensor RIG-I	70894	71142	248	1	172	172	0	0		-1	-172
23588	KLHDC2	protein-coding	kelch domain containing 2	18232	18231	-1	1	7359	7359	0	0		-1	-7359
23590	PDSS1	protein-coding	decaprenyl diphosphate synthase subunit 1	49097	45974	-3123	0	0		1	3146	3146	1	3146
23592	LEMD3	protein-coding	LEM domain containing 3	78772	78869	97	1	104	104	0	0		-1	-104
23607	CD2AP	protein-coding	CD2 associated protein	149474	150299	825	1	686	686	1	50	50	0	-636
23609	MKRN2	protein-coding	makorin ring finger protein 2	26626	27626	1000	1	1002	1002	0	0		-1	-1002
23613	ZMYND8	protein-coding	zinc finger MYND-type containing 8	147485	147666	181	1	146	146	0	0		-1	-146
23640	HSPBP1	protein-coding	HSPA (Hsp70) binding protein 1	17887	19476	1589	1	1590	1590	0	0		-1	-1590
23654	PLXNB2	protein-coding	plexin B2	32667	33424	757	5	2893	166|218|332|800|1377	4	1253	166|218|332|537	-1	-1640
23670	CEMIP2	protein-coding	cell migration inducing hyaluronidase 2	85147	85386	239	1	182	182	0	0		-1	-182
23671	TMEFF2	protein-coding	transmembrane protein with EGF like and two follistatin like domains 2	245887	246363	476	2	701	335|366	1	245	245	-1	-456
23676	SMPX	protein-coding	small muscle protein X-linked	52138	52135	-3	1	54	54	1	54	54	0	0
23705	CADM1	protein-coding	cell adhesion molecule 1	335179	335443	264	1	262	262	0	0		-1	-262
23774	BRD1	protein-coding	bromodomain containing 1	54590	54591	1	1	178	178	1	178	178	0	0
23779|553158	ARHGAP8|PRR5-ARHGAP8	protein-coding|protein-coding	Rho GTPase activating protein 8|PRR5-ARHGAP8 readthrough	110209|160580	109983|160350	-456	2	627	67|560	3	1087	71|259|757	1	460
23784	POTEH	protein-coding	POTE ankyrin domain family member H	31605	31575	-30	2	404	84|320	0	0		-2	-404
23788	MTCH2	protein-coding	mitochondrial carrier 2	25242	29802	4560	1	4556	4556	0	0		-1	-4556
238	ALK	protein-coding	ALK receptor tyrosine kinase	728812	729324	512	2	385	63|322	1	322	322	-1	-63
24137	KIF4A	protein-coding	kinesin family member 4A	130782	130783	1	1	118	118	1	92	92	0	-26
24145	PANX1	protein-coding	pannexin 1	53127	53235	108	1	84	84	0	0		-1	-84
24148	PRPF6	protein-coding	pre-mRNA processing factor 6	51968	52152	184	1	118	118	0	0		-1	-118
2444	FRK	protein-coding	fyn related Src family tyrosine kinase	129742	130206	464	2	843	294|549	1	294	294	-1	-549
245937	DEFB124	protein-coding	defensin beta 124	9656	9788	132	1	50	50	1	52	52	0	2
2491	CENPI	protein-coding	centromere protein I	63864	64523	659	1	673	673	0	0		-1	-673
2492	FSHR	protein-coding	follicle stimulating hormone receptor	192358	192230	-128	0	0		1	61	61	1	61
2530	FUT8	protein-coding	fucosyltransferase 8	333529	333356	-173	0	0		1	51	51	1	51
253017	TECRL	protein-coding	trans-2,3-enoyl-CoA reductase like	131748	131743	-5	1	291	291	1	291	291	0	0
253260	RICTOR	protein-coding	RPTOR independent companion of MTOR complex 2	136479	136581	102	1	67	67	0	0		-1	-67
253559	CADM2	protein-coding	cell adhesion molecule 2	348185	348033	-152	0	0		1	206	206	1	206
253714	MMS22L	protein-coding	MMS22 like, DNA repair protein	141055	141554	499	1	501	501	0	0		-1	-501
253738	EBF3	protein-coding	EBF transcription factor 3	129041	128914	-127	0	0		1	114	114	1	114
253769	WDR27	protein-coding	WD repeat domain 27	244817	245138	321	3	419	63|99|257	2	510	125|385	-1	91
253782	CERS6	protein-coding	ceramide synthase 6	318862	318564	-298	1	62	62	0	0		-1	-62
253827	MSRB3	protein-coding	methionine sulfoxide reductase B3	188224	188648	424	2	1199	488|711	1	253	253	-1	-946
253832	ZDHHC20	protein-coding	zinc finger DHHC-type palmitoyltransferase 20	86732	86744	12	2	1107	277|830	4	4575	277|293|830|3175	2	3468
254042	METAP1D	protein-coding	methionyl aminopeptidase type 1D, mitochondrial	82477	82501	24	1	80	80	0	0		-1	-80
254170	FBXO33	protein-coding	F-box protein 33	34749	37734	2985	1	2994	2994	0	0		-1	-2994
254173	TTLL10	protein-coding	tubulin tyrosine ligase like 10	6183	5967	-216	0	0		1	216	216	1	216
254240	BPIFC	protein-coding	BPI fold containing family C	50601	50584	-17	1	99	99	1	110	110	0	11
254528	MEIOB	protein-coding	meiosis specific with OB-fold	38178	40139	1961	1	1963	1963	0	0		-1	-1963
254827	NAALADL2	protein-coding	N-acetylated alpha-linked acidic dipeptidase like 2	951214	958649	7435	6	7399	53|64|100|140|311|6731	2	114	50|64	-4	-7285
254879	OR2T6	protein-coding	olfactory receptor family 2 subfamily T member 6	16065	14641	-1424	2	544	136|408	1	1972	1972	-1	1428
255104	TMCO4	protein-coding	transmembrane and coiled-coil domains 4	117676	117674	-2	1	1361	1361	1	1361	1361	0	0
255426	RASGEF1C	protein-coding	RasGEF domain family member 1C	108416	37982	-70434	1	1076	1076	0	0		-1	-1076
2555	GABRA2	protein-coding	gamma-aminobutyric acid type A receptor subunit alpha2	146580	146907	327	1	304	304	0	0		-1	-304
2556	GABRA3	protein-coding	gamma-aminobutyric acid type A receptor subunit alpha3	285081	285640	559	2	639	64|575	1	60	60	-1	-579
255631	COL24A1	protein-coding	collagen type XXIV alpha 1 chain	427539	427214	-325	0	0		1	331	331	1	331
2558	GABRA5	protein-coding	gamma-aminobutyric acid type A receptor subunit alpha5	82146	82698	552	1	581	581	0	0		-1	-581
255877	BCL6B	protein-coding	BCL6B transcription repressor	6594	6644	50	1	52	52	0	0		-1	-52
255928	SYT14	protein-coding	synaptotagmin 14	233098	232863	-235	2	124	50|74	2	370	50|320	0	246
255967	PAN3	protein-coding	poly(A) specific ribonuclease subunit PAN3	156790	156470	-320	0	0		1	325	325	1	325
256158	HMCN2	protein-coding	hemicentin 2	168363	168458	95	1	118	118	0	0		-1	-118
2562	GABRB3	protein-coding	gamma-aminobutyric acid type A receptor subunit beta3	229514	230400	886	1	529	529	1	93	93	0	-436
256227	STEAP1B	protein-coding	STEAP family member 1B	80744	80543	-201	1	50	50	1	60	60	0	10
2563	GABRD	protein-coding	gamma-aminobutyric acid type A receptor subunit delta	11413	11413	0	1	235	235	0	0		-1	-235
256309	CCDC110	protein-coding	coiled-coil domain containing 110	26551	26823	272	2	541	252|289	1	289	289	-1	-252
256380	SCML4	protein-coding	Scm polycomb group protein like 4	122159	120959	-1200	0	0		2	117	56|61	2	117
256471	MFSD8	protein-coding	major facilitator superfamily domain containing 8	48158	49174	1016	1	1012	1012	0	0		-1	-1012
2565	GABRG1	protein-coding	gamma-aminobutyric acid type A receptor subunit gamma1	88285	86191	-2094	1	136	136	0	0		-1	-136
256536	TCERG1L	protein-coding	transcription elongation regulator 1 like	219330	219911	581	3	1366	78|78|1210	1	467	467	-2	-899
256646	NUTM1	protein-coding	NUT midline carcinoma family member 1	14420	16574	2154	1	2164	2164	0	0		-1	-2164
2567	GABRG3	protein-coding	gamma-aminobutyric acid type A receptor subunit gamma3	570803	571667	864	7	1588	57|82|117|142|235|328|627	3	1190	235|328|627	-4	-398
256764	WDR72	protein-coding	WD repeat domain 72	245922	245848	-74	1	79	79	1	79	79	0	0
256815	C10orf67	protein-coding	chromosome 10 open reading frame 67	28210	29306	1096	1	1077	1077	0	0		-1	-1077
256987	SERINC5	protein-coding	serine incorporator 5	144823	145321	498	1	494	494	0	0		-1	-494
2570	GABRR2	protein-coding	gamma-aminobutyric acid type A receptor subunit rho2	60835	60820	-15	1	327	327	1	339	339	0	12
257019	FRMD3	protein-coding	FERM domain containing 3	293779	293692	-87	1	109	109	2	144	53|91	1	35
257062	CATSPERD	protein-coding	cation channel sperm associated auxiliary subunit delta	58097	58219	122	1	155	155	0	0		-1	-155
257106	ARHGAP30	protein-coding	Rho GTPase activating protein 30	22945	22929	-16	1	123	123	1	123	123	0	0
257160	RNF214	protein-coding	ring finger protein 214	53783	55290	1507	2	1540	90|1450	0	0		-2	-1540
257194	NEGR1	protein-coding	neuronal growth regulator 1	886596	887796	1200	5	1337	103|227|317|320|370	3	696	59|317|320	-2	-641
257313	UTS2B	protein-coding	urotensin 2B	63358	63698	340	1	326	326	0	0		-1	-326
25758	KIAA1549L	protein-coding	KIAA1549 like	297994	299533	1539	4	2691	322|344|352|1673	4	1051	61|322|324|344	0	-1640
25759	SHC2	protein-coding	SHC adaptor protein 2	44444	47669	3225	2	3786	63|3723	2	116	54|62	0	-3670
25769	SLC24A2	protein-coding	solute carrier family 24 member 2	281582	282784	1202	1	1376	1376	0	0		-1	-1376
25771	TBC1D22A	protein-coding	TBC1 domain family member 22A	413043	414990	1947	7	4543	64|66|421|634|931|933|1494	6	2797	64|76|89|143|930|1495	-1	-1746
25774	GSTT4	protein-coding	glutathione S-transferase theta 4	7052	6748	-304	2	666	328|338	0	0		-2	-666
25791	NGEF	protein-coding	neuronal guanine nucleotide exchange factor	134555	135286	731	3	856	125|310|421	1	143	143	-2	-713
25794	FSCN2	protein-coding	fascin actin-bundling protein 2, retinal	8753	8902	149	1	130	130	0	0		-1	-130
25797	QPCT	protein-coding	glutaminyl-peptide cyclotransferase	28692	28789	97	1	82	82	0	0		-1	-82
2580	GAK	protein-coding	cyclin G associated kinase	83039	83358	319	2	302	112|190	3	264	86|87|91	1	-38
25809	TTLL1	protein-coding	TTL family tubulin polyglutamylase complex subunit L1	49875	50064	189	2	323	129|194	0	0		-2	-323
25813	SAMM50	protein-coding	SAMM50 sorting and assembly machinery component	41087	41735	648	1	633	633	0	0		-1	-633
25817	TAFA5	protein-coding	TAFA chemokine like family member 5	175592	176995	1403	8	4043	72|240|351|357|584|611|879|949	7	3380	78|342|358|452|487|784|879	-1	-663
25821	MTO1	protein-coding	mitochondrial tRNA translation optimization 1	47499	48207	708	1	699	699	0	0		-1	-699
25825	BACE2	protein-coding	beta-secretase 2	114370	114412	42	1	86	86	1	51	51	0	-35
25829	TMEM184B	protein-coding	transmembrane protein 184B	53719	53715	-4	1	57	57	1	57	57	0	0
25830	SULT4A1	protein-coding	sulfotransferase family 4A member 1	38004	37730	-274	0	0		1	169	169	1	169
25834	MGAT4C	protein-coding	MGAT4 family member C	883333	883485	152	5	7633	76|83|99|110|7265	4	7585	51|101|122|7311	-1	-48
25839	COG4	protein-coding	component of oligomeric golgi complex 4	42983	43133	150	1	146	146	0	0		-1	-146
25841	ABTB2	protein-coding	ankyrin repeat and BTB domain containing 2	207023	206756	-267	0	0		1	325	325	1	325
25851	TECPR1	protein-coding	tectonin beta-propeller repeat containing 1	37608	38171	563	1	658	658	1	111	111	0	-547
25853	DCAF12	protein-coding	DDB1 and CUL4 associated factor 12	40311	40608	297	1	304	304	0	0		-1	-304
2587	GALR1	protein-coding	galanin receptor 1	28052	29864	1812	4	1972	170|198|306|1298	2	185	76|109	-2	-1787
25878	MXRA5	protein-coding	matrix remodeling associated 5	38087	38798	711	5	970	60|110|124|199|477	1	61	61	-4	-909
2588	GALNS	protein-coding	galactosamine (N-acetyl)-6-sulfatase	43213	43087	-126	1	108	108	2	430	146|284	1	322
25893	TRIM58	protein-coding	tripartite motif containing 58	22951	23924	973	2	2403	750|1653	1	676	676	-1	-1727
25898	RCHY1	protein-coding	ring finger and CHY zinc finger domain containing 1	35370	35397	27	1	131	131	1	104	104	0	-27
2590	GALNT2	protein-coding	polypeptide N-acetylgalactosaminyltransferase 2	214884	214834	-50	0	0		1	54	54	1	54
25904	CNOT10	protein-coding	CCR4-NOT transcription complex subunit 10	88687	87369	-1318	0	0		1	1317	1317	1	1317
25909	AHCTF1	protein-coding	AT-hook containing transcription factor 1	92260	91938	-322	0	0		1	312	312	1	312
2591	GALNT3	protein-coding	polypeptide N-acetylgalactosaminyltransferase 3	46659	46789	130	1	128	128	0	0		-1	-128
25924	MYRIP	protein-coding	myosin VIIA and Rab interacting protein	450712	452411	1699	4	1307	60|64|444|739	1	166	166	-3	-1141
25953	PNKD	protein-coding	PNKD metallo-beta-lactamase domain containing	76274	76668	394	1	324	324	0	0		-1	-324
2596	GAP43	protein-coding	growth associated protein 43	97973	98040	67	1	75	75	0	0		-1	-75
25966	C2CD2	protein-coding	C2 calcium dependent domain containing 2	68906	68814	-92	0	0		1	90	90	1	90
25992	SNED1	protein-coding	sushi, nidogen and EGF like domains 1	96950	97073	123	1	55	55	1	55	55	0	0
26005	C2CD3	protein-coding	C2 domain containing 3 centriole elongation regulator	136560	136586	26	1	50	50	0	0		-1	-50
26010	SPATS2L	protein-coding	spermatogenesis associated serine rich 2 like	176385	176280	-105	1	182	182	1	182	182	0	0
26011	TENM4	protein-coding	teneurin transmembrane protein 4	788201	789168	967	5	1652	65|89|145|639|714	3	521	51|56|414	-2	-1131
26012	NSMF	protein-coding	NMDA receptor synaptonuclear signaling and neuronal migration factor	11764	11346	-418	0	0		1	91	91	1	91
26027	ACOT11	protein-coding	acyl-CoA thioesterase 11	90964	87860	-3104	1	180	180	1	3697	3697	0	3517
26031	OSBPL3	protein-coding	oxysterol binding protein like 3	183638	183632	-6	1	50	50	1	50	50	0	0
26033	ATRNL1	protein-coding	attractin like 1	855634	855784	150	1	329	329	1	320	320	0	-9
260334	TUBB8B	protein-coding	tubulin beta 8B	2394	2395	1	1	103	103	0	0		-1	-103
26034	IPCEF1	protein-coding	interaction protein for cytohesin exchange factors 1	202307	202330	23	1	168	168	1	120	120	0	-48
26038	CHD5	protein-coding	chromodomain helicase DNA binding protein 5	78534	78494	-40	2	169	81|88	2	169	81|88	0	0
26040	SETBP1	protein-coding	SET binding protein 1	387622	387787	165	1	104	104	0	0		-1	-104
260425	MAGI3	protein-coding	membrane associated guanylate kinase, WW and PDZ domain containing 3	295408	295601	193	3	455	63|191|201	1	69	69	-2	-386
260429	PRSS33	protein-coding	serine protease 33	3607	3971	364	1	368	368	0	0		-1	-368
26047	CNTNAP2	protein-coding	contactin associated protein 2	2304197	2306045	1848	8	7738	55|68|88|242|320|1848|2147|2970	8	5486	53|68|70|82|88|320|1835|2970	0	-2252
26051	PPP1R16B	protein-coding	protein phosphatase 1 regulatory subunit 16B	117327	117271	-56	1	135	135	2	242	81|161	1	107
26053	AUTS2	protein-coding	activator of transcription and developmental regulator AUTS2	1195031	1195901	870	8	1871	51|84|98|200|214|282|415|527	4	850	100|167|168|415	-4	-1021
26059	ERC2	protein-coding	ELKS/RAB6-interacting/CAST family member 2	960156	966381	6225	4	6230	50|50|51|6079	1	50	50	-3	-6180
26074	CFAP61	protein-coding	cilia and flagella associated protein 61	308166	312414	4248	6	4440	335|342|516|756|1005|1486	3	511	54|122|335	-3	-3929
26084	ARHGEF26	protein-coding	Rho guanine nucleotide exchange factor 26	136435	139697	3262	1	3173	3173	0	0		-1	-3173
26091	HERC4	protein-coding	HECT and RLD domain containing E3 ubiquitin protein ligase 4	153378	153445	67	1	60	60	0	0		-1	-60
26115	TANC2	protein-coding	tetratricopeptide repeat, ankyrin repeat and coiled-coil containing 2	461468	461605	137	1	202	202	0	0		-1	-202
26130	GAPVD1	protein-coding	GTPase activating protein and VPS9 domains 1	105381	106252	871	1	839	839	0	0		-1	-839
26133	TRPC4AP	protein-coding	transient receptor potential cation channel subfamily C member 4 associated protein	90403	90102	-301	1	96	96	1	97	97	0	1
26146	TRAF3IP1	protein-coding	TRAF3 interacting protein 1	80379	80734	355	1	167	167	0	0		-1	-167
26153	KIF26A	protein-coding	kinesin family member 26A	42307	42581	274	2	1094	337|757	2	525	104|421	0	-569
26173	INTS1	protein-coding	integrator complex subunit 1	34112	34180	68	2	121	51|70	0	0		-2	-121
261734	NPHP4	protein-coding	nephrocystin 4	129614	131210	1596	2	1655	284|1371	0	0		-2	-1655
26205	GMEB2	protein-coding	glucocorticoid modulatory element binding protein 2	39496	39921	425	5	1967	108|241|446|554|618	3	1059	238|274|547	-2	-908
2621	GAS6	protein-coding	growth arrest specific 6	43527	45074	1547	5	2058	53|87|192|261|1465	2	202	64|138	-3	-1856
26230	TIAM2	protein-coding	TIAM Rac1 associated GEF 2	262408	262466	58	5	866	87|88|121|224|346	2	411	65|346	-3	-455
26233	FBXL6	protein-coding	F-box and leucine rich repeat protein 6	3041	3041	0	1	60	60	1	60	60	0	0
26234	FBXL5	protein-coding	F-box and leucine rich repeat protein 5	50976	51261	285	1	238	238	0	0		-1	-238
26249	KLHL3	protein-coding	kelch like family member 3	118589	123293	4704	0	0		1	1329	1329	1	1329
26251	KCNG2	protein-coding	potassium voltage-gated channel modifier subfamily G member 2	102162	102968	806	6	2398	62|170|195|246|634|1091	6	1263	60|121|170|181|195|536	0	-1135
26254	OPTC	protein-coding	opticin	14796	15136	340	1	341	341	0	0		-1	-341
26280	IL1RAPL2	protein-coding	interleukin 1 receptor accessory protein like 2	1201630	1202298	668	3	719	125|136|458	1	115	115	-2	-604
26286	ARFGAP3	protein-coding	ADP ribosylation factor GTPase activating protein 3	60771	60769	-2	1	316	316	1	316	316	0	0
26289	AK5	protein-coding	adenylate kinase 5	276879	277561	682	4	1236	117|224|321|574	1	321	321	-3	-915
26290	GALNT8	protein-coding	polypeptide N-acetylgalactosaminyltransferase 8	52326	52489	163	2	392	170|222	1	222	222	-1	-170
26503	SLC17A5	protein-coding	solute carrier family 17 member 5	60613	61341	728	1	278	278	0	0		-1	-278
2651	GCNT2	protein-coding	glucosaminyl (N-acetyl) transferase 2 (I blood group)	73559	73551	-8	1	52	52	1	52	52	0	0
26524	LATS2	protein-coding	large tumor suppressor kinase 2	88550	88510	-40	0	0		1	63	63	1	63
26529	OR12D2	protein-coding	olfactory receptor family 12 subfamily D member 2	2377	2234	-143	0	0		1	144	144	1	144
26533	OR10G3	protein-coding	olfactory receptor family 10 subfamily G member 3	11556	11554	-2	1	336	336	1	336	336	0	0
26574	AATF	protein-coding	apoptosis antagonizing transcription factor	107917	107837	-80	1	91	91	1	194	194	0	103
26575	RGS17	protein-coding	regulator of G protein signaling 17	126823	127677	854	2	988	122|866	1	198	198	-1	-790
26586	CKAP2	protein-coding	cytoskeleton associated protein 2	21149	21811	662	1	662	662	0	0		-1	-662
26609	VCX	protein-coding	variable charge X-linked	1881	1821	-60	0	0		1	60	60	1	60
266655	BRD3OS	protein-coding	BRD3 opposite strand	6106	6106	0	1	572	572	0	0		-1	-572
266722	HS6ST3	protein-coding	heparan sulfate 6-O-sulfotransferase 3	749455	749309	-146	2	145	52|93	1	93	93	-1	-52
26696	OR2T1	protein-coding	olfactory receptor family 2 subfamily T member 1	4972	5570	598	1	4955	4955	3	4800	178|237|4385	2	-155
267	AMFR	protein-coding	autocrine motility factor receptor	64093	64118	25	1	213	213	2	352	66|286	1	139
267002	PGBD2	protein-coding	piggyBac transposable element derived 2	12911	13038	127	1	127	127	0	0		-1	-127
2675	GFRA2	protein-coding	GDNF family receptor alpha 2	98477	101137	2660	3	2680	84|297|2299	0	0		-3	-2680
2681	GGTA1	protein-coding	glycoprotein alpha-galactosyltransferase 1 (inactive)	44804	44818	14	2	1821	908|913	1	912	912	-1	-909
2683	B4GALT1	protein-coding	beta-1,4-galactosyltransferase 1	56694	58761	2067	1	156	156	1	156	156	0	0
2690	GHR	protein-coding	growth hormone receptor	298439	295890	-2549	0	0		3	2862	68|112|2682	3	2862
26958	COPG2	protein-coding	COPI coat complex subunit gamma 2	162510	163093	583	1	637	637	0	0		-1	-637
2696	GIPR	protein-coding	gastric inhibitory polypeptide receptor	15501	15495	-6	1	319	319	1	319	319	0	0
27006	FGF22	protein-coding	fibroblast growth factor 22	4494	4460	-34	1	53	53	1	87	87	0	34
27010	TPK1	protein-coding	thiamin pyrophosphokinase 1	384112	384736	624	4	1222	62|284|296|580	2	393	62|331	-2	-829
27030	MLH3	protein-coding	mutL homolog 3	37692	38039	347	1	326	326	0	0		-1	-326
27035	NOX1	protein-coding	NADPH oxidase 1	31035	31153	118	1	102	102	0	0		-1	-102
27067	STAU2	protein-coding	staufen double-stranded RNA binding protein 2	197239	196789	-450	0	0		2	513	176|337	2	513
27086	FOXP1	protein-coding	forkhead box P1	629270	632045	2775	5	6972	173|243|330|2789|3437	6	4535	100|173|192|303|330|3437	1	-2437
27087	B3GAT1	protein-coding	beta-1,3-glucuronyltransferase 1	33414	33498	84	1	82	82	0	0		-1	-82
27098	CLUL1	protein-coding	clusterin like 1	53194	53160	-34	1	54	54	0	0		-1	-54
2710	GK	protein-coding	glycerol kinase	78039	78082	43	1	250	250	1	215	215	0	-35
27115	PDE7B	protein-coding	phosphodiesterase 7B	343873	343722	-151	0	0		1	150	150	1	150
27130	INVS	protein-coding	inversin	202932	202948	16	0	0		1	82	82	1	82
27131	SNX5	protein-coding	sorting nexin 5	27194	27178	-16	1	61	61	1	61	61	0	0
27132	CPNE7	protein-coding	copine 7	21488	21300	-188	1	179	179	1	430	430	0	251
27133	KCNH5	protein-coding	potassium voltage-gated channel subfamily H member 5	345994	346646	652	1	356	356	0	0		-1	-356
27134	TJP3	protein-coding	tight junction protein 3	42429	43280	851	1	847	847	0	0		-1	-847
27143	PALD1	protein-coding	phosphatase domain containing paladin 1	89683	89996	313	1	251	251	1	78	78	0	-173
27146	FAM184B	protein-coding	family with sequence similarity 184 member B	152315	152368	53	1	61	61	0	0		-1	-61
27159	CHIA	protein-coding	chitinase acidic	29712	29625	-87	0	0		1	62	62	1	62
27161	AGO2	protein-coding	argonaute RISC catalytic component 2	115477	115136	-341	0	0		1	330	330	1	330
27183	VPS4A	protein-coding	vacuolar protein sorting 4 homolog A	15589	15530	-59	0	0		1	68	68	1	68
27185	DISC1	protein-coding	DISC1 scaffold protein	414482	416815	2333	2	4325	51|4274	2	1857	801|1056	0	-2468
2720	GLB1	protein-coding	galactosidase beta 1	100529	100526	-3	1	81	81	2	136	59|77	1	55
27236	ARFIP1	protein-coding	ADP ribosylation factor interacting protein 1	132403	132531	128	2	357	84|273	3	191	52|64|75	1	-166
27237	ARHGEF16	protein-coding	Rho guanine nucleotide exchange factor 16	26448	28704	2256	1	2416	2416	1	72	72	0	-2344
27241	BBS9	protein-coding	Bardet-Biedl syndrome 9	476505	476879	374	2	416	58|358	1	358	358	-1	-58
27244	SESN1	protein-coding	sestrin 1	110537	111228	691	2	1774	682|1092	1	410	410	-1	-1364
27255	CNTN6	protein-coding	contactin 6	311193	311793	600	1	677	677	1	629	629	0	-48
27297	CRCP	protein-coding	CGRP receptor component	39721	39715	-6	1	70	70	1	70	70	0	0
273	AMPH	protein-coding	amphiphysin	247669	247438	-231	1	310	310	2	672	322|350	1	362
27300	ZNF544	protein-coding	zinc finger protein 544	34730	34682	-48	0	0		1	105	105	1	105
27303	RBMS3	protein-coding	RNA binding motif single stranded interacting protein 3	710247	710307	60	1	210	210	2	482	160|322	1	272
27328	PCDH11X	protein-coding	protocadherin 11 X-linked	843855	842009	-1846	1	92	92	1	1966	1966	0	1874
27330	RPS6KA6	protein-coding	ribosomal protein S6 kinase A6	129849	131200	1351	1	1374	1374	0	0		-1	-1374
27340	UTP20	protein-coding	UTP20 small subunit processome component	106513	105846	-667	0	0		1	654	654	1	654
27347	STK39	protein-coding	serine/threonine kinase 39	293573	293144	-429	0	0		1	76	76	1	76
27352	SGSM3	protein-coding	small G protein signaling modulator 3	39695	38671	-1024	0	0		1	1023	1023	1	1023
2736	GLI2	protein-coding	GLI family zinc finger 2	200372	200566	194	1	188	188	0	0		-1	-188
274	BIN1	protein-coding	bridging integrator 1	59122	59128	6	1	55	55	1	55	55	0	0
2742	GLRA2	protein-coding	glycine receptor alpha 2	202276	202572	296	2	625	264|361	0	0		-2	-625
27443	CECR2	protein-coding	CECR2 histone acetyl-lysine reader	198202	198241	39	1	657	657	1	657	657	0	0
27445	PCLO	protein-coding	piccolo presynaptic cytomatrix protein	342407	342405	-2	2	404	109|295	2	432	109|323	0	28
2762	GMDS	protein-coding	GDP-mannose 4,6-dehydratase	621799	622429	630	5	1348	111|124|151|155|807	5	798	62|151|157|211|217	0	-550
2766	GMPR	protein-coding	guanosine monophosphate reductase	56962	56903	-59	1	51	51	1	50	50	0	-1
2768	GNA12	protein-coding	G protein subunit alpha 12	116203	116233	30	1	55	55	1	50	50	0	-5
2769	GNA15	protein-coding	G protein subunit alpha 15	27716	28252	536	1	508	508	0	0		-1	-508
2774	GNAL	protein-coding	G protein subunit alpha L	196421	196784	363	1	456	456	0	0		-1	-456
2776	GNAQ	protein-coding	G protein subunit alpha q	315714	315880	166	1	202	202	0	0		-1	-202
2786	GNG4	protein-coding	G protein subunit gamma 4	102923	103704	781	2	705	169|536	0	0		-2	-705
2799	GNS	protein-coding	glucosamine (N-acetyl)-6-sulfatase	45957	45758	-199	0	0		1	176	176	1	176
28	ABO	protein-coding	ABO, alpha 1-3-N-acetylgalactosaminyltransferase and alpha 1-3-galactosyltransferase	24800	25092	292	2	488	206|282	0	0		-2	-488
2802	GOLGA3	protein-coding	golgin A3	59475	59177	-298	1	59	59	3	677	66|280|331	2	618
2817	GPC1	protein-coding	glypican 1	32413	32348	-65	0	0		1	59	59	1	59
2820	GPD2	protein-coding	glycerol-3-phosphate dehydrogenase 2	150024	149988	-36	0	0		1	52	52	1	52
2821	GPI	protein-coding	glucose-6-phosphate isomerase	37217	54499	17282	1	100	100	0	0		-1	-100
28227	PPP2R3B	protein-coding	protein phosphatase 2 regulatory subunit B''beta	52974	53133	159	4	1418	54|137|212|1015	0	0		-4	-1418
28232	SLCO3A1	protein-coding	solute carrier organic anion transporter family member 3A1	312195	312880	685	4	786	51|183|207|345	1	121	121	-3	-665
282890	ZNF311	protein-coding	zinc finger protein 311	10824	10720	-104	0	0		1	117	117	1	117
282973	JAKMIP3	protein-coding	Janus kinase and microtubule interacting protein 3	118912	121891	2979	5	2988	50|78|89|375|2396	4	626	50|110|226|240	-1	-2362
282974	STK32C	protein-coding	serine/threonine kinase 32C	100458	100290	-168	4	560	55|84|127|294	5	770	55|84|127|210|294	1	210
2832	NPBWR2	protein-coding	neuropeptides B and W receptor 2	3763	3719	-44	1	70	70	1	159	159	0	89
283209	PGM2L1	protein-coding	phosphoglucomutase 2 like 1	68117	68202	85	1	77	77	0	0		-1	-77
283232	TMEM80	protein-coding	transmembrane protein 80	8490	8623	133	1	135	135	0	0		-1	-135
283316	CD163L1	protein-coding	CD163 molecule like 1	89193	89240	47	4	465	56|88|153|168	4	352	56|66|88|142	0	-113
283349	RASSF3	protein-coding	Ras association domain family member 3	87069	87292	223	1	64	64	0	0		-1	-64
283358	B4GALNT3	protein-coding	beta-1,4-N-acetyl-galactosaminyltransferase 3	103570	103998	428	2	328	160|168	1	126	126	-1	-202
283383	ADGRD1	protein-coding	adhesion G protein-coupled receptor D1	187562	188120	558	6	1110	52|91|106|189|220|452	4	520	80|106|145|189	-2	-590
283455	KSR2	protein-coding	kinase suppressor of ras 2	515978	516131	153	1	101	101	0	0		-1	-101
283461	REDIC1	protein-coding	regulator of DNA class I crossover intermediates 1	95731	95701	-30	2	165	65|100	0	0		-2	-165
283463	MUC19	protein-coding	mucin 19, oligomeric	177363	184897	7534	7	16065	60|70|152|1075|2520|5848|6340	2	180	61|119	-5	-15885
283464	GXYLT1	protein-coding	glucoside xylosyltransferase 1	63029	63037	8	2	401	90|311	1	90	90	-1	-311
283471	TMPRSS12	protein-coding	transmembrane serine protease 12	44958	45070	112	1	163	163	0	0		-1	-163
283685	GOLGA6L2	protein-coding	golgin A6 family like 2	8205	8980	775	1	776	776	0	0		-1	-776
283742	FAM98B	protein-coding	family with sequence similarity 98 member B	33583	33578	-5	1	338	338	1	338	338	0	0
283820	NOMO2	protein-coding	NODAL modulator 2	62170	62230	60	1	64	64	0	0		-1	-64
284	ANGPT1	protein-coding	angiopoietin 1	248436	248467	31	1	100	100	0	0		-1	-100
284001	CCDC57	protein-coding	coiled-coil domain containing 57	111372	112139	767	2	672	74|598	0	0		-2	-672
284194	LGALS9B	protein-coding	galectin 9B	18144	249715	231571	0	0		1	155	155	1	155
284207	METRNL	protein-coding	meteorin like, glial cell differentiation regulator	15513	15587	74	2	300	84|216	3	277	84|96|97	1	-23
284297	SSC5D	protein-coding	scavenger receptor cysteine rich family member with 5 domains	30663	30741	78	1	161	161	0	0		-1	-161
284307	ZIK1	protein-coding	zinc finger protein interacting with K protein 1	9745	9746	1	1	153	153	1	153	153	0	0
284348	LYPD5	protein-coding	LY6/PLAUR domain containing 5	24707	24802	95	1	100	100	0	0		-1	-100
284355	TPRX1	protein-coding	tetrapeptide repeat homeobox 1	17819	17845	26	1	333	333	1	333	333	0	0
284418	GARIN5B	protein-coding	golgi associated RAB2 interactor family member 5B	8352	8331	-21	1	109	109	0	0		-1	-109
284427	SLC25A41	protein-coding	solute carrier family 25 member 41	7726	8359	633	1	784	784	1	121	121	0	-663
284451	CIMAP1D	protein-coding	CIMAP1 family member D	11622	11362	-260	3	485	80|91|314	2	497	91|406	-1	12
284521	OR2L13	protein-coding	olfactory receptor family 2 subfamily L member 13	163986	164172	186	3	468	92|183|193	1	92	92	-2	-376
284958	NT5DC4	protein-coding	5'-nucleotidase domain containing 4	21393	21447	54	1	50	50	1	50	50	0	0
284992	CCDC150	protein-coding	coiled-coil domain containing 150	93086	93109	23	1	62	62	0	0		-1	-62
285025	CCDC141	protein-coding	coiled-coil domain containing 141	220380	220484	104	1	117	117	0	0		-1	-117
285095	FAM240C	protein-coding	family with sequence similarity 240 member C	6476	10806	4330	3	6156	275|2000|3881	1	68	68	-2	-6088
285175	UNC80	protein-coding	unc-80 homolog, NALCN channel complex subunit	227464	228039	575	2	423	210|213	0	0		-2	-423
285180	RUFY4	protein-coding	RUN and FYVE domain containing 4	21331	22198	867	1	860	860	0	0		-1	-860
285190	RGPD4	protein-coding	RANBP2 like and GRIP domain containing 4	65652	65687	35	2	276	69|207	1	90	90	-1	-186
285195	SLC9A9	protein-coding	solute carrier family 9 member A9	583246	582529	-717	3	6488	75|316|6097	3	7250	316|837|6097	0	762
285313|116931	IGSF10|MED12L	protein-coding|protein-coding	immunoglobulin superfamily member 10|mediator complex subunit 12L	24858|350989	24874|356951	5978	1	6084	6084	0	0		-1	-6084
285331	CCDC66	protein-coding	coiled-coil domain containing 66	64681	64485	-196	1	80	80	0	0		-1	-80
285362	SUMF1	protein-coding	sulfatase modifying factor 1	106123	106392	269	1	346	346	0	0		-1	-346
285423	IQCM	protein-coding	IQ motif containing M	464134	464172	38	1	72	72	1	72	72	0	0
285489	DOK7	protein-coding	docking protein 7	31176	31151	-25	1	155	155	3	341	88|122|131	2	186
285527	FRYL	protein-coding	FRY like transcription coactivator	282922	282462	-460	1	92	92	0	0		-1	-92
285596	FAM153A	protein-coding	family with sequence similarity 153 member A	60061	60688	627	0	0		1	94	94	1	94
285600	KIAA0825	protein-coding	KIAA0825	99389	99743	354	1	314	314	0	0		-1	-314
285848	PNPLA1	protein-coding	patatin like phospholipase domain containing 1	65427	65454	27	0	0		1	55	55	1	55
2859	GPR35	protein-coding	G protein-coupled receptor 35	7679	9830	2151	2	3259	1130|2129	0	0		-2	-3259
286	ANK1	protein-coding	ankyrin 1	144397	144335	-62	1	94	94	1	94	94	0	0
286046	XKR6	protein-coding	XK related 6	305788	305784	-4	1	224	224	1	224	224	0	0
286053	NSMCE2	protein-coding	NSE2 (MMS21) homolog, SMC5-SMC6 complex SUMO ligase	275260	274905	-355	0	0		1	318	318	1	318
286097	MICU3	protein-coding	mitochondrial calcium uptake family member 3	95404	95084	-320	0	0		1	324	324	1	324
286133	SCARA5	protein-coding	scavenger receptor class A member 5	122790	123680	890	1	932	932	0	0		-1	-932
286183	NKAIN3	protein-coding	sodium/potassium transporting ATPase interacting 3	736050	736559	509	2	284	54|230	1	54	54	-1	-230
286464	CFAP47	protein-coding	cilia and flagella associated protein 47	70416	70632	216	1	193	193	0	0		-1	-193
286530	P2RY8	protein-coding	P2Y receptor family member 8	74604	34010	-40594	6	915	53|88|128|137|152|357	0	0		-6	-915
286749	STON1-GTF2A1L	protein-coding	STON1-GTF2A1L readthrough	110826	104094	-6732	1	76	76	1	57	57	0	-19
286753	TRARG1	protein-coding	trafficking regulator of GLUT4 (SLC2A4) 1	21316	21317	1	2	130	56|74	2	130	56|74	0	0
2869	GRK5	protein-coding	G protein-coupled receptor kinase 5	252174	252317	143	5	559	58|74|118|129|180	3	652	74|132|446	-2	93
287	ANK2	protein-coding	ankyrin 2	334083	334451	368	1	72	72	1	72	72	0	0
2872	MKNK2	protein-coding	MAPK interacting serine/threonine kinase 2	13773	13775	2	1	712	712	0	0		-1	-712
2891	GRIA2	protein-coding	glutamate ionotropic receptor AMPA type subunit 2	145347	145441	94	2	251	80|171	2	241	70|171	0	-10
2893	GRIA4	protein-coding	glutamate ionotropic receptor AMPA type subunit 4	372017	372366	349	1	331	331	0	0		-1	-331
2894	GRID1	protein-coding	glutamate ionotropic receptor delta type subunit 1	767243	767634	391	1	501	501	0	0		-1	-501
2895	GRID2	protein-coding	glutamate ionotropic receptor delta type subunit 2	1470600	1459425	-11175	1	1976	1976	7	13401	57|68|96|322|753|6045|6060	6	11425
28977	MRPL42	protein-coding	mitochondrial ribosomal protein L42	48700	49214	514	1	80	80	0	0		-1	-80
28978	TMEM14A	protein-coding	transmembrane protein 14A	15475	15519	44	1	333	333	1	333	333	0	0
2898	GRIK2	protein-coding	glutamate ionotropic receptor kainate type subunit 2	676375	677656	1281	2	1368	90|1278	1	90	90	-1	-1278
28981	IFT81	protein-coding	intraflagellar transport 81	94436	96307	1871	1	1879	1879	0	0		-1	-1879
2899	GRIK3	protein-coding	glutamate ionotropic receptor kainate type subunit 3	238988	239250	262	2	365	64|301	0	0		-2	-365
29	ABR	protein-coding	ABR activator of RhoGEF and GTPase	105583	105278	-305	6	3936	66|83|299|352|1186|1950	7	1364	50|83|126|131|214|247|513	1	-2572
2900	GRIK4	protein-coding	glutamate ionotropic receptor kainate type subunit 4	477158	477097	-61	1	724	724	1	726	726	0	2
2902	GRIN1	protein-coding	glutamate ionotropic receptor NMDA type subunit 1	29602	29392	-210	0	0		2	118	57|61	2	118
2903	GRIN2A	protein-coding	glutamate ionotropic receptor NMDA type subunit 2A	429500	430719	1219	1	760	760	0	0		-1	-760
2904	GRIN2B	protein-coding	glutamate ionotropic receptor NMDA type subunit 2B	444265	444258	-7	0	0		1	97	97	1	97
29070	CCDC113	protein-coding	coiled-coil domain containing 113	33900	33593	-307	0	0		1	329	329	1	329
29082	CHMP4A	protein-coding	charged multivesicular body protein 4A	3873	3873	0	1	166	166	1	166	166	0	0
2909	ARHGAP35	protein-coding	Rho GTPase activating protein 35	144080	144142	62	1	101	101	1	85	85	0	-16
29097	CNIH4	protein-coding	cornichon family AMPA receptor auxiliary protein 4	22573	22521	-52	1	294	294	1	343	343	0	49
29099	COMMD9	protein-coding	COMM domain containing 9	17132	17489	357	1	922	922	2	954	384|570	1	32
29101	SSU72	protein-coding	SSU72 homolog, RNA polymerase II CTD phosphatase	33190	33192	2	1	97	97	1	97	97	0	0
29105	CFAP20	protein-coding	cilia and flagella associated protein 20	15789	16118	329	1	343	343	0	0		-1	-343
29119	CTNNA3	protein-coding	catenin alpha 3	1783672	1788861	5189	4	4413	59|315|330|3709	5	5356	78|315|330|924|3709	1	943
2912	GRM2	protein-coding	glutamate metabotropic receptor 2	11545	13027	1482	1	1500	1500	0	0		-1	-1500
29123	ANKRD11	protein-coding	ankyrin repeat domain containing 11	222931	223257	326	6	1375	52|62|87|95|197|882	7	1453	52|62|87|95|104|213|840	1	78
2913	GRM3	protein-coding	glutamate metabotropic receptor 3	220970	220973	3	1	331	331	1	331	331	0	0
2914	GRM4	protein-coding	glutamate metabotropic receptor 4	127444	129730	2286	2	2311	734|1577	0	0		-2	-2311
2915	GRM5	protein-coding	glutamate metabotropic receptor 5	559017	559010	-7	2	404	87|317	2	371	54|317	0	-33
2917	GRM7	protein-coding	glutamate metabotropic receptor 7	880418	880738	320	4	1060	66|317|333|344	2	663	319|344	-2	-397
2918	GRM8	protein-coding	glutamate metabotropic receptor 8	814343	814318	-25	3	208	52|69|87	3	231	52|87|92	0	23
293	SLC25A6	protein-coding	solute carrier family 25 member 6	5961	5962	1	1	119	119	0	0		-1	-119
2946	GSTM2	protein-coding	glutathione S-transferase mu 2	7229	7604	375	0	0		2	125	59|66	2	125
2949	GSTM5	protein-coding	glutathione S-transferase mu 5	6017	6017	0	0	0		1	296	296	1	296
2972	BRF1	protein-coding	BRF1 RNA polymerase III transcription initiation factor subunit	91715	97303	5588	1	72	72	1	72	72	0	0
2977	GUCY1A2	protein-coding	guanylate cyclase 1 soluble subunit alpha 2	344457	345088	631	3	956	100|276|580	1	299	299	-2	-657
29775	CARD10	protein-coding	caspase recruitment domain family member 10	29053	28880	-173	1	320	320	1	479	479	0	159
29780	PARVB	protein-coding	parvin beta	148637	147985	-652	0	0		1	70	70	1	70
29789	OLA1	protein-coding	Obg like ATPase 1	176085	178166	2081	0	0		1	322	322	1	322
29841	GRHL1	protein-coding	grainyhead like transcription factor 1	50584	50762	178	1	224	224	1	57	57	0	-167
29843	SENP1	protein-coding	SUMO specific peptidase 1	63182	62773	-409	0	0		2	528	142|386	2	528
29844	TFPT	protein-coding	TCF3 fusion partner	8637	8637	0	1	533	533	1	533	533	0	0
29850	TRPM5	protein-coding	transient receptor potential cation channel subfamily M member 5	39999	39971	-28	1	60	60	1	60	60	0	0
29894	CPSF1	protein-coding	cleavage and polyadenylation specific factor 1	16104	16280	176	1	176	176	0	0		-1	-176
29896	TRA2A	protein-coding	transformer 2 alpha homolog	27201	27192	-9	1	2932	2932	0	0		-1	-2932
29906	ST8SIA5	protein-coding	ST8 alpha-N-acetyl-neuraminide alpha-2,8-sialyltransferase 5	89232	89318	86	1	2843	2843	1	2843	2843	0	0
29922	NME7	protein-coding	NME/NM23 family member 7	235266	235096	-170	1	60	60	2	194	63|131	1	134
29943	PADI1	protein-coding	peptidyl arginine deiminase 1	40879	40828	-51	1	74	74	1	180	180	0	106
29951	PDZRN4	protein-coding	PDZ domain containing ring finger 4	137006	137223	217	1	241	241	0	0		-1	-241
29953	TRHDE	protein-coding	thyrotropin releasing hormone degrading enzyme	398388	398215	-173	0	0		2	203	54|149	2	203
29957	SLC25A24	protein-coding	solute carrier family 25 member 24	66300	62407	-3893	0	0		1	3927	3927	1	3927
29966	STRN3	protein-coding	striatin 3	132575	132928	353	1	307	307	0	0		-1	-307
29967	LRP12	protein-coding	LDL receptor related protein 12	100022	99966	-56	0	0		1	76	76	1	76
29968	PSAT1	protein-coding	phosphoserine aminotransferase 1	32968	33042	74	1	81	81	0	0		-1	-81
29970|100505385	SCHIP1|IQCJ-SCHIP1	protein-coding|protein-coding	schwannomin interacting protein 1|IQCJ-SCHIP1 readthrough	624115|828040	624366|828844	1055	2	285	137|148	0	0		-2	-285
29994	BAZ2B	protein-coding	bromodomain adjacent to zinc finger domain 2B	297569	297620	51	2	527	160|367	1	367	367	-1	-160
29995	LMCD1	protein-coding	LIM and cysteine rich domains 1	72845	73042	197	1	201	201	0	0		-1	-201
3004	GZMM	protein-coding	granzyme M	5869	6168	299	1	296	296	0	0		-1	-296
3018	H2BC3	protein-coding	H2B clustered histone 3	486	486	0	1	2209	2209	0	0		-1	-2209
302	ANXA2	protein-coding	annexin A2	50835	51973	1138	2	889	342|547	1	342	342	-1	-547
3032	HADHB	protein-coding	hydroxyacyl-CoA dehydrogenase trifunctional multienzyme complex subunit beta	45526	45549	23	1	333	333	1	333	333	0	0
3050	HBZ	protein-coding	hemoglobin subunit zeta	1859	1929	70	2	107	51|56	1	56	56	-1	-51
3062	HCRTR2	protein-coding	hypocretin receptor 2	176148	176133	-15	2	465	150|315	2	465	150|315	0	0
3073	HEXA	protein-coding	hexosaminidase subunit alpha	35090	35419	329	1	322	322	0	0		-1	-322
3075	CFH	protein-coding	complement factor H	95461	95539	78	0	0		1	56	56	1	56
3080	CFHR2	protein-coding	complement factor H related 2	15884	15889	5	0	0		1	50	50	1	50
30811	HUNK	protein-coding	hormonally up-regulated Neu-associated kinase	131044	130903	-141	0	0		1	140	140	1	140
30817	ADGRE2	protein-coding	adhesion G protein-coupled receptor E2	46168	47413	1245	2	1238	244|994	0	0		-2	-1238
30820	KCNIP1	protein-coding	potassium voltage-gated channel interacting protein 1	232612	232426	-186	0	0		1	90	90	1	90
30836	DNTTIP2	protein-coding	deoxynucleotidyltransferase terminal interacting protein 2	12922	15428	2506	1	2507	2507	0	0		-1	-2507
30837	SOCS7	protein-coding	suppressor of cytokine signaling 7	53749	53887	138	2	432	135|297	1	297	297	-1	-135
30846	EHD2	protein-coding	EH domain containing 2	29712	29706	-6	1	71	71	1	81	81	0	10
3092	HIP1	protein-coding	huntingtin interacting protein 1	205643	205394	-249	0	0		2	129	59|70	2	129
3093	UBE2K	protein-coding	ubiquitin conjugating enzyme E2 K	84656	84528	-128	0	0		1	162	162	1	162
3096	HIVEP1	protein-coding	HIVEP zinc finger 1	152687	152720	33	1	313	313	1	313	313	0	0
3119	HLA-DQB1	protein-coding	major histocompatibility complex, class II, DQ beta 1	7190	7318	128	2	375	52|323	1	377	377	-1	2
3123	HLA-DRB1	protein-coding	major histocompatibility complex, class II, DR beta 1	11073			3	3079	370|692|2017	0	0		-3	-3079
3125	HLA-DRB3	protein-coding	major histocompatibility complex, class II, DR beta 3		13140		0	0		2	2736	297|2439	2	2736
3127	HLA-DRB5	protein-coding	major histocompatibility complex, class II, DR beta 5	12934			1	317	317	0	0		-1	-317
3172	HNF4A	protein-coding	hepatocyte nuclear factor 4 alpha	31606	32437	831	1	766	766	0	0		-1	-766
3176	HNMT	protein-coding	histamine N-methyltransferase	51891	51905	14	1	64	64	0	0		-1	-64
317762	CCDC85C	protein-coding	coiled-coil domain containing 85C	104017	103894	-123	0	0		1	62	62	1	62
3183	HNRNPC	protein-coding	heterogeneous nuclear ribonucleoprotein C	60295	60296	1	1	769	769	1	769	769	0	0
32	ACACB	protein-coding	acetyl-CoA carboxylase beta	151639	151572	-67	1	282	282	1	282	282	0	0
3200	HOXA3	protein-coding	homeobox A3	12585	12672	87	1	89	89	0	0		-1	-89
323	APBB2	protein-coding	amyloid beta precursor protein binding family B member 2	404515	404359	-156	1	135	135	2	201	66|135	1	66
3240	HP	protein-coding	haptoglobin	6550	4835	-1715	0	0		1	1717	1717	1	1717
3241	HPCAL1	protein-coding	hippocalcin like 1	124700	125726	1026	2	5028	1736|3292	2	2755	586|2169	0	-2273
3242	HPD	protein-coding	4-hydroxyphenylpyruvate dioxygenase	19332	18987	-345	0	0		1	347	347	1	347
326624	RAB37	protein-coding	RAB37, member RAS oncogene family	76204	77354	1150	1	1167	1167	0	0		-1	-1167
3275	PRMT2	protein-coding	protein arginine methyltransferase 2	29450	29559	109	1	105	105	0	0		-1	-105
3284	HSD3B2	protein-coding	hydroxy-delta-5-steroid dehydrogenase, 3 beta- and steroid delta-isomerase 2	7884	7812	-72	0	0		1	62	62	1	62
3293	HSD17B3	protein-coding	hydroxysteroid 17-beta dehydrogenase 3	66870	67229	359	1	327	327	0	0		-1	-327
3297	HSF1	protein-coding	heat shock transcription factor 1	23116	23299	183	1	172	172	0	0		-1	-172
334	APLP2	protein-coding	amyloid beta precursor like protein 2	74911	74467	-444	1	100	100	1	551	551	0	451
3355	HTR1F	protein-coding	5-hydroxytryptamine receptor 1F	11263	11202	-61	0	0		1	50	50	1	50
3358	HTR2C	protein-coding	5-hydroxytryptamine receptor 2C	325975	326155	180	1	259	259	1	229	229	0	-30
3371	TNC	protein-coding	tenascin C	98582	98303	-279	0	0		2	121	54|67	2	121
3382	ICA1	protein-coding	islet cell autoantigen 1	149371	149473	102	2	624	126|498	2	498	66|432	0	-126
338382	RAB7B	protein-coding	RAB7B, member RAS oncogene family	17717	17659	-58	1	99	99	1	140	140	0	41
338440	ANO9	protein-coding	anoctamin 9	24073	23964	-109	5	2285	50|73|327|446|1389	5	2286	50|73|327|447|1389	0	1
3385	ICAM3	protein-coding	intercellular adhesion molecule 3	5848	5863	15	1	310	310	1	310	310	0	0
338645	LUZP2	protein-coding	leucine zipper protein 2	585585	588163	2578	5	3128	69|88|146|323|2502	4	708	88|107|190|323	-1	-2420
338707	B4GALNT4	protein-coding	beta-1,4-N-acetyl-galactosaminyltransferase 4	12618	12474	-144	1	1000	1000	1	1155	1155	0	155
338811	TAFA2	protein-coding	TAFA chemokine like family member 2	484500	484372	-128	1	70	70	1	70	70	0	0
338879	RNASE10	protein-coding	ribonuclease A family member 10 (inactive)	9651	9855	204	3	421	127|129|165	0	0		-3	-421
339210	C17orf67	protein-coding	chromosome 17 open reading frame 67	42007	43080	1073	2	1091	76|1015	1	76	76	-1	-1015
339487	ZBTB8OS	protein-coding	zinc finger and BTB domain containing 8 opposite strand	29730	30734	1004	1	1005	1005	0	0		-1	-1005
339512	CCDC190	protein-coding	coiled-coil domain containing 190	17813	17934	121	1	112	112	0	0		-1	-112
339669	CIMIP4	protein-coding	ciliary microtubule inner protein 4	16726	16738	12	1	60	60	0	0		-1	-60
339761	CYP27C1	protein-coding	cytochrome P450 family 27 subfamily C member 1	21935	22272	337	1	335	335	0	0		-1	-335
339766	MROH2A	protein-coding	maestro heat like repeat family member 2A	57694	57831	137	1	206	206	1	66	66	0	-140
339768	ESPNL	protein-coding	espin like	32947	32802	-145	2	687	148|539	2	850	148|702	0	163
339834	IHO1	protein-coding	interactor of HORMAD1 1	59678	59688	10	1	174	174	1	163	163	0	-11
340024	SLC6A19	protein-coding	solute carrier family 6 member 19	23516	23601	85	1	72	72	0	0		-1	-72
340156	MYLK4	protein-coding	myosin light chain kinase family member 4	87285	87561	276	2	837	272|565	1	294	294	-1	-543
340273	ABCB5	protein-coding	ATP binding cassette subfamily B member 5	109678	110737	1059	1	1109	1109	0	0		-1	-1109
340485	ACER2	protein-coding	alkaline ceramidase 2	43496	43414	-82	0	0		1	50	50	1	50
340527	NHSL2	protein-coding	NHS like 2	242441	242447	6	1	56	56	0	0		-1	-56
340554	ZC3H12B	protein-coding	zinc finger CCCH-type containing 12B	473061	474085	1024	4	960	69|98|349|444	0	0		-4	-960
340595	RTL4	protein-coding	retrotransposon Gag like 4	374501	376268	1767	3	7866	92|1684|6090	2	6203	113|6090	-1	-1663
340706	VWA2	protein-coding	von Willebrand factor A domain containing 2	55235	55717	482	1	523	523	0	0		-1	-523
340811	AKR1C8	protein-coding	aldo-keto reductase family 1 member C8	31230	32552	1322	1	1314	1314	0	0		-1	-1314
340895	MALRD1	protein-coding	MAM and LDL receptor class A domain containing 1	685677	684908	-769	3	954	60|418|476	2	1801	341|1460	-1	847
340990	OTOG	protein-coding	otogelin	98785	98752	-33	1	379	379	1	379	379	0	0
341019	DCDC1	protein-coding	doublecortin domain containing 1	128922	130722	1800	1	1801	1801	0	0		-1	-1801
341883	LRRC9	protein-coding	leucine rich repeat containing 9	147104	147696	592	2	655	324|331	0	0		-2	-655
3420	IDH3B	protein-coding	isocitrate dehydrogenase (NAD(+)) 3 non-catalytic subunit beta	5821	5835	14	1	51	51	1	51	51	0	0
342184	FMN1	protein-coding	formin 1	302630	302541	-89	2	134	60|74	0	0		-2	-134
342372	PKD1L3	protein-coding	polycystin 1 like 3, transient receptor potential channel interacting	70864	71807	943	1	982	982	0	0		-1	-982
342527	SMTNL2	protein-coding	smoothelin like 2	24312	24170	-142	0	0		1	120	120	1	120
3426	CFI	protein-coding	complement factor I	61304	61415	111	1	62	62	0	0		-1	-62
342850	ANKRD62	protein-coding	ankyrin repeat domain 62	35921	36317	396	1	408	408	0	0		-1	-408
342945	ZSCAN22	protein-coding	zinc finger and SCAN domain containing 22	15338	15339	1	1	968	968	1	968	968	0	0
343450	KCNT2	protein-coding	potassium sodium-activated channel subfamily T member 2	382661	382937	276	2	636	266|370	0	0		-2	-636
343578	ARHGAP40	protein-coding	Rho GTPase activating protein 40	48844	48858	14	1	82	82	1	82	82	0	0
343990	CRACDL	protein-coding	CRACD like	142379	142475	96	2	203	77|126	1	77	77	-1	-126
344148	NCKAP5	protein-coding	NCK associated protein 5	896675	897717	1042	1	770	770	1	324	324	0	-446
344758	GPR149	protein-coding	G protein-coupled receptor 149	95247	94950	-297	0	0		1	323	323	1	323
344905	ATP13A5	protein-coding	ATPase 13A5	103964	103958	-6	1	125	125	1	141	141	0	16
345062	PRSS48	protein-coding	serine protease 48	14701			1	56	56	0	0		-1	-56
345274	SLC10A6	protein-coding	solute carrier family 10 member 6	25916	25845	-71	1	64	64	1	119	119	0	55
345275	HSD17B13	protein-coding	hydroxysteroid 17-beta dehydrogenase 13	19088	19092	4	1	149	149	1	148	148	0	-1
3454	IFNAR1	protein-coding	interferon alpha and beta receptor subunit 1	34894	34895	1	1	96	96	1	96	96	0	0
3459	IFNGR1	protein-coding	interferon gamma receptor 1	21900	22030	130	1	133	133	0	0		-1	-133
346007	EYS	protein-coding	eyes shut homolog	244908	242573	-2335	2	572	260|312	2	572	260|312	0	0
347735	SERINC2	protein-coding	serine incorporator 2	20865	25761	4896	4	16350	153|237|6411|9549	2	2481	631|1850	-2	-13869
347862	GATD1	protein-coding	glutamine amidotransferase class 1 domain containing 1	10265	10188	-77	0	0		1	84	84	1	84
3479	IGF1	protein-coding	insulin like growth factor 1	84689	84781	92	1	333	333	1	333	333	0	0
348013	TMEM255B	protein-coding	transmembrane protein 255B	57769	56961	-808	5	623	77|79|94|144|229	3	1368	82|204|1082	-2	745
348158	ACSM2B	protein-coding	acyl-CoA synthetase medium chain family member 2B	40141	40256	115	2	257	120|137	1	137	137	-1	-120
348180	CTU2	protein-coding	cytosolic thiouridylase subunit 2	8893	10202	1309	1	639	639	0	0		-1	-639
3482	IGF2R	protein-coding	insulin like growth factor 2 receptor	142422	142333	-89	1	165	165	1	165	165	0	0
348801	LNP1	protein-coding	leukemia NUP98 fusion partner 1	54780	54785	5	1	57	57	0	0		-1	-57
348932	SLC6A18	protein-coding	solute carrier family 6 member 18	20808	20741	-67	1	900	900	1	900	900	0	0
348980	HCN1	protein-coding	hyperpolarization activated cyclic nucleotide gated potassium channel 1	441432	440863	-569	2	169	62|107	3	678	57|124|497	1	509
349075	ZNF713	protein-coding	zinc finger protein 713	54769	54263	-506	0	0		2	432	68|364	2	432
349136	WDR86	protein-coding	WD repeat domain 86	28914	28926	12	2	671	72|599	1	563	563	-1	-108
349565	NMNAT3	protein-coding	nicotinamide nucleotide adenylyltransferase 3	117781	117791	10	1	146	146	1	146	146	0	0
351	APP	protein-coding	amyloid beta precursor protein	290220	290279	59	1	505	505	0	0		-1	-505
353116	RILPL1	protein-coding	Rab interacting lysosomal protein like 1	63665	63614	-51	1	67	67	0	0		-1	-67
353299	RGSL1	protein-coding	regulator of G protein signaling like 1	110451	110352	-99	1	328	328	1	328	328	0	0
353497	POLN	protein-coding	DNA polymerase nu	170203	170498	295	1	300	300	0	0		-1	-300
353500	BMP8A	protein-coding	bone morphogenetic protein 8a	38233	38695	462	1	460	460	0	0		-1	-460
3563	IL3RA	protein-coding	interleukin 3 receptor subunit alpha	45904	39229	-6675	4	1109	83|122|168|736	1	122	122	-3	-987
357	SHROOM2	protein-coding	shroom family member 2	163014	162997	-17	1	59	59	0	0		-1	-59
3574	IL7	protein-coding	interleukin 7	72691	72594	-97	0	0		1	89	89	1	89
359845	RFLNB	protein-coding	refilin B	5962	12214	6252	0	0		2	1433	395|1038	2	1433
360023	ZBTB41	protein-coding	zinc finger and BTB domain containing 41	47611	47631	20	1	98	98	1	98	98	0	0
360200	TMPRSS9	protein-coding	transmembrane serine protease 9	40996	41953	957	1	890	890	0	0		-1	-890
3607	FOXK2	protein-coding	forkhead box K2	84870	89901	5031	3	7933	66|3053|4814	1	211	211	-2	-7722
3612	IMPA1	protein-coding	inositol monophosphatase 1	29411	29536	125	1	83	83	0	0		-1	-83
3617	IMPG1	protein-coding	interphotoreceptor matrix proteoglycan 1	151548	151661	113	1	70	70	0	0		-1	-70
3632	INPP5A	protein-coding	inositol polyphosphate-5-phosphatase A	245693	245873	180	5	1553	54|65|118|522|794	6	1480	52|118|175|317|325|493	1	-73
3635	INPP5D	protein-coding	inositol polyphosphate-5-phosphatase D	147561	148303	742	1	627	627	1	149	149	0	-478
3643	INSR	protein-coding	insulin receptor	182149	183246	1097	2	1504	395|1109	1	50	50	-1	-1454
3652	IPP	protein-coding	intracisternal A particle-promoted polypeptide	51942	56780	4838	2	5601	2790|2811	1	797	797	-1	-4804
3655	ITGA6	protein-coding	integrin subunit alpha 6	78873	78872	-1	1	318	318	1	318	318	0	0
3656	IRAK2	protein-coding	interleukin 1 receptor associated kinase 2	78826	79233	407	2	430	148|282	0	0		-2	-430
3662	IRF4	protein-coding	interferon regulatory factor 4	19691	19635	-56	0	0		1	140	140	1	140
3672	ITGA1	protein-coding	integrin subunit alpha 1	171293	171323	30	1	116	116	1	116	116	0	0
3675	ITGA3	protein-coding	integrin subunit alpha 3	34371	36010	1639	1	1680	1680	0	0		-1	-1680
368	ABCC6	protein-coding	ATP binding cassette subfamily C member 6	73929	74581	652	3	840	86|172|582	1	86	86	-2	-754
3680	ITGA9	protein-coding	integrin subunit alpha 9	371366	373983	2617	2	3137	323|2814	4	867	124|168|252|323	2	-2270
3682	ITGAE	protein-coding	integrin subunit alpha E	86560	86651	91	1	84	84	0	0		-1	-84
3685	ITGAV	protein-coding	integrin subunit alpha V	90845	90892	47	1	50	50	0	0		-1	-50
3689	ITGB2	protein-coding	integrin subunit beta 2	34946	35050	104	2	381	58|323	2	230	89|141	0	-151
3693	ITGB5	protein-coding	integrin subunit beta 5	125417	124990	-427	0	0		2	254	77|177	2	254
3694	ITGB6	protein-coding	integrin subunit beta 6	100601	100215	-386	0	0		1	397	397	1	397
3698	ITIH2	protein-coding	inter-alpha-trypsin inhibitor heavy chain 2	46204	46335	131	1	70	70	0	0		-1	-70
3705	ITPK1	protein-coding	inositol-tetrakisphosphate 1-kinase	179011	179011	0	1	227	227	1	227	227	0	0
3708	ITPR1	protein-coding	inositol 1,4,5-trisphosphate receptor type 1	354158	353955	-203	0	0		1	80	80	1	80
3709	ITPR2	protein-coding	inositol 1,4,5-trisphosphate receptor type 2	497842	497300	-542	4	1252	112|333|400|407	4	1576	98|333|400|745	0	324
3714	JAG2	protein-coding	jagged canonical Notch ligand 2	27781	27847	66	2	1831	51|1780	1	1729	1729	-1	-102
3720	JARID2	protein-coding	jumonji and AT-rich interaction domain containing 2	275973	275948	-25	2	339	57|282	1	282	282	-1	-57
3730	ANOS1	protein-coding	anosmin 1	203263	203295	32	1	63	63	0	0		-1	-63
374286	FBXW10B	protein-coding	F-box and WD repeat domain containing 10B	35818	35820	2	1	1207	1207	1	1207	1207	0	0
374308	PTCHD3	protein-coding	patched domain containing 3 (gene/pseudogene)	17226	17330	104	1	61	61	0	0		-1	-61
374378	GALNT18	protein-coding	polypeptide N-acetylgalactosaminyltransferase 18	351128	351423	295	2	2459	270|2189	1	2189	2189	-1	-270
374569	ASPG	protein-coding	asparaginase	29882	29973	91	2	341	52|289	1	267	267	-1	-74
374618	TEX9	protein-coding	testis expressed 9	80457	80443	-14	1	86	86	1	86	86	0	0
3747	KCNC2	protein-coding	potassium voltage-gated channel subfamily C member 2	169761	169742	-19	1	122	122	1	84	84	0	-38
374819	LRRC37A3	protein-coding	leucine rich repeat containing 37 member A3	65348	65547	199	1	148	148	0	0		-1	-148
374864	CCDC178	protein-coding	coiled-coil domain containing 178	503334	503296	-38	2	571	97|474	2	566	92|474	0	-5
374868	ATP9B	protein-coding	ATPase phospholipid transporting 9B (putative)	308889	313783	4894	9	6398	62|67|185|203|726|939|944|1152|2120	5	2918	67|122|828|939|962	-4	-3480
374872	PEAK3	protein-coding	PEAK family member 3	7544	7543	-1	1	129	129	1	129	129	0	0
374920	ZSWIM9	protein-coding	zinc finger SWIM-type containing 9	26940	27019	79	1	72	72	0	0		-1	-72
374955	SPATA21	protein-coding	spermatogenesis associated 21	38781	38927	146	1	135	135	0	0		-1	-135
375318	AQP12A	protein-coding	aquaporin 12A	6617	6429	-188	0	0		1	57	57	1	57
375337	TOPAZ1	protein-coding	testis and ovary specific TOPAZ 1	90212	90478	266	1	307	307	0	0		-1	-307
375484	SIMC1	protein-coding	SUMO interacting motifs containing 1	107565	108340	775	3	813	53|278|482	0	0		-3	-813
3756	KCNH1	protein-coding	potassium voltage-gated channel subfamily H member 1	455834	459683	3849	2	271	122|149	2	241	119|122	0	-30
375612	LHFPL3	protein-coding	LHFPL tetraspan subfamily member 3	579958	580530	572	2	411	205|206	1	76	76	-1	-335
375775	PNPLA7	protein-coding	patatin like phospholipase domain containing 7	90450	93479	3029	6	6966	98|343|583|1010|1923|3009	5	1337	59|122|267|337|552	-1	-5629
3763	KCNJ6	protein-coding	potassium inwardly rectifying channel subfamily J member 6	309084	310200	1116	10	2089	76|76|87|97|105|219|303|318|326|482	3	520	88|106|326	-7	-1569
3776	KCNK2	protein-coding	potassium two pore domain channel subfamily K member 2	154353	154712	359	1	421	421	1	63	63	0	-358
377677	CA13	protein-coding	carbonic anhydrase 13	38615	38745	130	1	133	133	0	0		-1	-133
3777	KCNK3	protein-coding	potassium two pore domain channel subfamily K member 3	40698	43142	2444	1	2419	2419	0	0		-1	-2419
3778	KCNMA1	protein-coding	potassium calcium-activated channel subfamily M alpha 1	752926	752924	-2	1	339	339	1	357	357	0	18
377841	ENTPD8	protein-coding	ectonucleoside triphosphate diphosphohydrolase 8	6993	6922	-71	0	0		1	52	52	1	52
378	ARF4	protein-coding	ADP ribosylation factor 4	25981	25987	6	1	311	311	1	311	311	0	0
3782	KCNN3	protein-coding	potassium calcium-activated channel subfamily N member 3	172826	175069	2243	2	2268	61|2207	0	0		-2	-2268
3783	KCNN4	protein-coding	potassium calcium-activated channel subfamily N member 4	14440	14553	113	1	113	113	0	0		-1	-113
3784	KCNQ1	protein-coding	potassium voltage-gated channel subfamily Q member 1	404097	404087	-10	1	124	124	1	124	124	0	0
3785	KCNQ2	protein-coding	potassium voltage-gated channel subfamily Q member 2	72447	75662	3215	6	3567	70|213|223|446|1289|1326	4	430	65|88|104|173	-2	-3137
3796	KIF2A	protein-coding	kinesin family member 2A	84819	85151	332	1	309	309	0	0		-1	-309
3799	KIF5B	protein-coding	kinesin family member 5B	47410	47779	369	1	365	365	0	0		-1	-365
3802	KIR2DL1	protein-coding	killer cell immunoglobulin like receptor, two Ig domains and long cytoplasmic tail 1	14529	14531	2	2	8304	516|7788	1	57	57	-1	-8247
3804	KIR2DL3	protein-coding	killer cell immunoglobulin like receptor, two Ig domains and long cytoplasmic tail 3	14539	30714	16175	0	0		3	618	59|84|475	3	618
3811	KIR3DL1	protein-coding	killer cell immunoglobulin like receptor, three Ig domains and long cytoplasmic tail 1	14340	44491	30151	1	351	351	1	351	351	0	0
3814	KISS1	protein-coding	KiSS-1 metastasis suppressor	6150	6601	451	1	453	453	0	0		-1	-453
3818	KLKB1	protein-coding	kallikrein B1	30964	30543	-421	0	0		1	407	407	1	407
3834	KIF25	protein-coding	kinesin family member 25	47420	47559	139	4	1282	76|194|401|611	2	276	67|209	-2	-1006
3842	TNPO1	protein-coding	transportin 1	97727	97664	-63	0	0		1	74	74	1	74
3858	KRT10	protein-coding	keratin 10	4497	4497	0	1	90	90	1	90	90	0	0
386617	KCTD8	protein-coding	potassium channel tetramerization domain containing 8	274906	275820	914	1	1031	1031	2	158	50|108	1	-873
387129	NPSR1	protein-coding	neuropeptide S receptor 1	191760	192630	870	2	1014	130|884	1	130	130	-1	-884
387264	KRTAP5-1	protein-coding	keratin associated protein 5-1	941			1	60	60	0	0		-1	-60
387601	SLC22A25	protein-coding	solute carrier family 22 member 25	85162	85125	-37	1	54	54	1	76	76	0	22
387694	SH2D4B	protein-coding	SH2 domain containing 4B	108658	111624	2966	1	210	210	0	0		-1	-210
387695	GPR15LG	protein-coding	G protein-coupled receptor 15 ligand	11493	11547	54	1	52	52	0	0		-1	-52
387723	C10orf143	protein-coding	chromosome 10 open reading frame 143	46934	48594	1660	2	1777	98|1679	1	98	98	-1	-1679
387893	KMT5A	protein-coding	lysine methyltransferase 5A	25221	25276	55	1	59	59	0	0		-1	-59
388336	SHISA6	protein-coding	shisa family member 6	322850	322761	-89	1	60	60	0	0		-1	-60
388512	CLEC17A	protein-coding	C-type lectin domain containing 17A	28951	30273	1322	1	1291	1291	1	282	282	0	-1009
388524	RPSA2	protein-coding	ribosomal protein SA 2	65864	67440	1576	2	1872	307|1565	0	0		-2	-1872
388566	ZNF470	protein-coding	zinc finger protein 470	15426	15427	1	1	100	100	1	96	96	0	-4
388581	C1QTNF12	protein-coding	C1q and TNF related 12	4269	4702	433	1	452	452	0	0		-1	-452
388650	DIPK1A	protein-coding	divergent protein kinase domain 1A	119295	119326	31	2	136	52|84	1	52	52	-1	-84
[truncated: 1,819 more rows]

## Sheet: Supplementary Table 8C
Supplementary Table 8: Summary of structural variants in protein-coding genes present in MANE transcripts (A - deletions, B - insertions), 5'UTR (C - deletions, D - insertions), 3'UTR (E - deletions, F - insertions) including comparison between hg38 and CHM13-T2T reference genomes for NA12878 sample.
[truncated: 94 more rows]

[truncated: 3 more sheets: Supplementary Table 8D, Supplementary Table 8E, Supplementary Table 8F]
